# Supplementary material for: Host-pathogen coevolution drives innate immune response to Aphanomyces astaci infection in freshwater crayfish: transcriptomic evidence
Source: BMC Genomics. 2022 Aug 22;23:600. doi: 10.1186/s12864-022-08571-z (PMC9394032; doi:10.1186/s12864-022-08571-z)
Supplement: Supplementary file 1 — Additional file 1: Table S1. List of sequences used in the BLAST analysis for identification of the innate immunity genes in noble and marbled crayfish and their respective gene accession numbers. Table S2. Innate immunity genes identified through the BLAST search with their respective match length, %identity, e- values and Dammit! annotations in the noble crayfish. Table S3. Innate immunity genes identified through the BLAST search with their respective match length, %identity, e- values and Dammit! annotations in the marbled crayfish. Table S4. Raw and post pre-processing Illumina sequence data statistics and mapping results of the read pseudo-alignment with Salmon against the de novo assembled transcriptome assemblies for noble crayfish and marbled crayfish. Table S5. List of differentially expressed genes in the response of the noble crayfish to the challenge with A. astaci. Table S6. List of differentially expressed genes and their respective annotations in the response of the marbled crayfish to the challenge with A. astaci. Figure S1. Results of the principal component analysis (PCA) analysis for (a) noble crayfish and (b) marbled crayfish on the rlog transformed datasets, indicating batch effect related to differences between males (blue) and females (red) in noble crayfish and reproduction (reproducing- green, non-reproducing- purple) in marbled crayfish. The PCA with batch effect removal using removeBatchEffect() function implemented in limma R package (Ritchie et al., 2015) for (c) noble crayfish and (d) marbled crayfish. Figure S2. Results of the Gene set enrichment analysis for (a) Hap A challenged noble crayfish (Day 3), (b) Hap A challenged noble crayfish (Day 21), (c) Hap B challenged marbled crayfish (Day 3), (d) Hap B challenged marbled crayfish (Day 21). Adjusted p- values, and Normalized enrichment scores (NES) are shown. AMPs- antimicrobial peptides, ProPO- prophenoloxidase pathway. File S1. FASTA sequences used in the BLAST analysis for identif [file 12864_2022_8571_MOESM1_ESM.zip › Supplementary_BMC/FileS1.fasta]

>seq1
CGGGAGAATCCTTTTTATGCAGGTGACCCAGAAGTTGTTTAGAAGAGAGACAGAGATGGCTGATGCTCAGAAGCAGCTGC
TTTACCTGTTCGAGCGGCCGTACGACCCCTTGTCCCTGCCGCGAGGCGATGGCTCCGTCCTCTATGCACTCCCAGGAGCT
GATACAGTGACGACCAGGTTCGGTGTGGCCCCGACCAGCACCGTGACGGTGCCGGCGCGTCCAGACGCTGACAAGAGACT
CCTGGGACGAGCCCCCTCCGTGCCACGTGGCTCTGTCTTCTCCTTCTTCATTAGGTCCCACCGCGAGGCCGCCAGGGATC
TCTGTGATGTCTTAATGAAAACTCAAAATTCCACCGACCTGATGCAGTTGGCGGCCAGTGTGAGGAAACATGTAAACGAA
ACCCTCTTCATTTACGCACTCTCCTTCACCATTCTTCGCAAGCAGGAATTGCGAGGTGTTCGTCTGCCTCCGATCTTGGA
GATCTTTCCCCACAAATTTATACCAGTGGAAGACCTGACAAACATGCAGGTTGAAGTTAACAGGACTCCACCTACTGAAA
CAACACCATTGGTGATCGAATATGGACCCGAATTTGCAAACACCAACCAGAAGGCGGAGCACCGAGTGTCATACTGGAGA
GAGGACTACGGCATCAACTCCCACCACTGGCACTGGCATCTCGTTTACCCCATTGAGATGAATGTCAACCGGGATCGTAA
AGGAGAACTTTTCTATTATATGCATCAGCAGATGGTCGCTAGGTACGACTGGGAGCGACTCAGCGTCAATCTCAACCGTG
TGGAGAAGCTGGAGAACTGGCGCGAACCCATCCCAGATGGCTACTTCTCCAAGCTCACCGCTAACAACTCCGGCCGTCCC
TGGGGTACCCGCCAGGACAACACCACCCTCAAGGATTTGAGACGTAATGATGCCGGGCTGGATTTCATAGACATTAGTGA
TATGGATCTCTGGCGGTCCCGACTTATGGATGCTATCCACCAAGGATATATGCTAAATCGGAATGGTGAACGCGTCCCTC
TCTCTGATAACGTCACAACAGGAAAGCGAGGGATTGACATCTTAGGAGACGCGTTTGAGGCCGATGCTCAGCTGAGCCCA
AATTACCTGTTCTATGGCGACCTTCACAACATAGGCCATGTGATGCTGGCATTCTGTCATGACAACGACAACGCACACAG
GGAGGAGATGGGAATAATGGGAGACTCTGCGACTGCCCTGAGAGACCCAGCCTTCTACCGCTGGCACAAGTTTACTGACG
ACATCTTCCAGGAGTACAAGCTGACACAGCCGCCCTACACCATGGACGATCTGTCTCTGCCGGGTGTGGTGCTTGACAGG
GTGGGTGTTGTGAGGAACGATCAGCTCAACACTCTCACAACTGGCTGGAACGTACGTGAGTTTGAGGCTACCCGAGGCTT
GGACTTCAACTCCCGCAACCCCATAAGGCTGCGCATCACCCATCTCGACCATGCTCCCTACACTTACCATCTCCAGATAA
CAAACAGCACAGGAAAGCCGAAGTCAGTGACAGTGAGGATCTTCATGGCTCCCAAACACAACAACCGGGGGCTGGAGATG
GGCTTCATGGAGCAGCGTCTCCTCTGGGCTGAGATGGATAAGTTCACCCAAGACTTGAAGCCTGGACAGAACCAGATTGT
GCGTGCTTCCAGCCAATCCTCCATCACCAACCCCAGCGAGATCACCTTCAGGAGCCTGGAGGCTGTGAACCCCACTACGC
CAGGACCACCAGCGAATGCTGAAATGAACTTTTGTGGGTGTGGTTGGCCCGAGCACCTGCTGGTGCCCCGAGGAAAACCA
GAGGGGATGACTTACCAGCTCTTCTTCATGCTCACCGACCTGGACAAGGACAAGGTGGATCAGCCAGCAGGACCCAGGAG
GTGTGCCAACGCTGTGTCCTTCTGCGGGATCCTGGACTCCAAGTTCCCTGACAAACGACCTATGGGCTTCCCCTTCGACC
GCCGCCCTCCACCTCGCCTGCAAGATGCTGAAGTCACCTCCGTTGCTGACTACGCTAGACTTGGTAACATGGCGGTGCAA
GATATTACTATCACTTTCCTCAACAACAGACTCCAGAAGTAAGGCAATTAACAGAAGTAAGAACTAAGTCAATAGGCTAT
ATAAAGATGTCTATGTTGCAGAATAGTCATGAGTTCCTAGCTATTGTTCAAGATGTCAATACAAGAGCAGAAAGTCATAA
GCTTATCGATGTCAAAGGAGTCAGATTCACGAATGATACTATCTAGACACAATAGGGAAAATAAAATTCCAATCATCTTG
AAAAATCAGGACAACCAACTATAAGATAGGTGACTAAGTTGAACAATGCAGTCCTGACAATAAAGTGCAGGTCTCTCATT
ATAGTGGCCATGTGTTAACCATGTGGCTGATACCTAACAAAGCCATAAACGTTCCCCACCTCCATTCTCGGTGATAGGAG
GAAGCCCAAGAGGATAAGGCTGATGGTACGCAATTTATCTGCAGTAGCTAATGAGCGATCTTCTAACGAATGACAGTAGA
AGCCTGAATAACGTATTGGATATGATAGTGGTATTTAATCACTAGCAATATTGCCTTAAACAAATCAAAGTGAAGAAATC
AAAATATACAATTTCAGGGCCCTTTATATAATTAGATATCTTAACCGCAATATGAGACCAGTTAATTATAGTTTCTCATG
TATGAAATAATGATTCTTGGACGAGGCTTTTTATCACAATGTAATCTGTTTTATGTGAATTACTACATACGGCGCTATGT
TTTGGAAAGGTATAACATTTTATTATATATCTTATTATCTGTATCTGATTCTGCATTTTATTATATACTTTTTATCTGTA
TCAGTTCTTGTATTTTAGTACCAGGAACCTGCTTCTTGAAGTGTTCTTTGGACATTCCAACTGTCTTCAGATGTGTATAT
TATCTGAAGGAATTGAATGAAACATGTTGCCAAGATTACCACATGGTGATGTGTGATGGATATTAGTTAGGTAATTATCA
CTTGCAATTTAAACCAGAAATGTCTGGAATAAATTAAGATTGACTTGGTAATTATAAGCAAGTGGGAAAAGACTGAGGCA
GATATTTAAAGCATTATCACTGTTTTTATTTTGCATGATTCAATTATATTTAAATCGATAATAAATTTAGAAAATGTAAC
TTTTTTATAATTCTCCCAGTCAAATAAAAGGTGATAATACAGGTGTACAAAGAGTGCACGAGATAGTTGACCAGTTTGAA
TGCTGTATGTGTTGCTTTACTTTCTTTTCAAAATCTACCGTTTGACCAGCATACATTCTTTGACCGCTTTTTAAATGGTA
TTTGGT
>seq2
ACCAACCAGAAGGCGGAGCACCGAGTGTCATACTGGAGGGAGGACTGCGGCATCAACTCCCACCACTGGCACTGGCATCT
CGTTTACCCCATTGACATGGATGTCAACCGGGATCGTAAAGGAGAACTTTTCTATTATATGCATCAGCAGATGATCGCTA
GGTACGACTGGGAGCGACTCAGTGTCAATCTCAACCGTGTGGAGAAGCTGGAGAACTGGCGCGAACCCATCCCAGATGGC
TACTTCTCCAAGCTCACCGCTAACAACTCCAGCCGTCCCTGGGGTACCCGCCAGGACAACACCACCCTCAAGGATTTGAG
ACGTAATGATGACGGGCAGGATTTCATAGACATTAGTGATATGGAGCTCTGGCGGTCCCGACTTATGGATGCTATCCACC
AAGGATATATGCTAAATCGGAATGGTGAACGCGTCCCTCTCTCTGATAACGTCACAACAGGAAAGCGAGGGATTGACATC
TTAGGAGACGCGTTTGAGGCCGATGCTCAGCTGAGCCCAAATTACCTGTTCTATGGCGACCTTCACAACATAGGCCATGT
GATGTTGTCATTCTGTCACGACAACGACAACGCACACAGGGAGGAGAGTGGAGTAATGGGAGACTCTGCGACTGCCTTGA
GAGACCCAGTCTTCTACCGCTGGCACAAGTTTGCTGACGACATCTTCCAAGAGTACAAGCTTACACAGCCGCCCTACACC
ATGGACGATCTGTCTCTGGCGGGTGTGGTGCTTGACAGGGTNNGGTGTTGTGAGGAACGATCAGCTCAACACTCTCACAA
CTGGCTGGAACATACGTGAGTTTGAGGCTTCCCGAGGCTTGGACTTCAACTCCCGCAACCCCATTAGGCTGCGCATCACC
CATCTCGACCATGCTCCCTTCACTTACCATCTCCAGATAACAAACAGCACAGGAAAGCCGAAGTCAGTGACAGTGAGGAT
CTTCATGGCTCCCAAACACAACAACCGGGGGCTGGAGATGGGCTTCATGGAGCAGCGTCTCCTCTGGGCTGAGATGGATA
AGTTCACCCAAGACTTGAAGCCTGGACAGAACCAGATTGTGCGTGCTTCCAGCCAATCCTCCATCACCAACCCCAGCGAG
TACACCTTCAGGAGCCTGGAGGCTGTCAACCCCGCTACGCCAGGACCACCAGCGAATGCTGAAGACAATTTTTGTGGGTG
TGGTTGGCCCGAGCACCTGCTGGTGCCCCGAGGAAAACCAGAGGGGATGACTTACCAGCTCTTCTTCATGCTCACCGACC
TGGACAAGGACAAGGTGGATCAGCCAGCAGGACCCAGGAGGTGTGCCAACGCTG
>seq3
CATACTGGAGGGAGGACTATGGCATGAACTCCCACCACTGGCACTGGCATCTCGTTTTCCCCATTGAGATGGATGCCAAC
CGGGATCGTAAAGGAGAACTTTTCTATTATATGCATCAGCAGATGATTGCTAGGTACGACTGGGAGCGACTCAGCGTCAA
CCTCAACCGTGTGGAGAAGCTGGAGAACTGGCGCGAACCCATCCCAGACGGCTACTTCTCCAAGCTCACTGTTAACAACT
CCGGCCGTTCCTGGGGTACCCGCCAGGACAACACCACCCTCAAGGATTTGAGACGTAATGATGCCGGGCTGGATTTCGTA
GACATTAGTGATATGGAGCTCTGGCGGTCCCGACTTATGGATGCTATCCACCTAGGATATATGCTAAATCGGAATGGTGA
ACGCGTCCCTCTCTCTGATAACGTCACAACAGGAAAGCGAGGGATTGATATCTTAGGAGACGCGTTTGAGGCCGATGCTC
AGCTGAGCCCAAATTACCTGTTTTATGGCGACCTTCACAACGTAGGCCATGTGATGTTGGCATTCTGTCATGACAACGAC
AACGCACATGGGGAGGAAATGGGAGTTGTGGGAGACAATACGACTACCATGAGAGACCCAGTCTTCCACCGCTGGCACAA
GTTTGTTGACGACATCTTCCAGGAGTACAAGCTGACACAGCCGCCCTACACCATGGACGATCTGTCTCTGCCGGGTGTGG
TGCTTGACAGGGTGGGTGTTGTGAGGAACGATCAGCTCA
>seq4
CAACGCAGAGTACGGGGGACAACATATTACAGGTGAATTTGGTCACCTGCGGTTGTCTTGTTGGAACGGTCTGGGCCAAA
GAAAATAACTGTAAAGATGGCGAATCTTGATACCAACGAGCAGGGCGTGTTCTACATGTTTGAGAAGCCCCACGTACCAC
TATACGCCCCTAGAGCCAACAGCACCCTTATCTACGACTTACCTACGTCAAACCTGCCTAAAGGGGTCGTCAGCAATAGG
TTTGGCTTGACAGGCGTGACGTCTGTGTCGATTAGTTCGGTAGCAACGGATGATGACATTCCATCGTCGGTGAAGGCCAT
CGAAAGGGGAGCCCCATTCTCGATGTTTATGGATCGACACAGAAAAGCTGCCAAAGATCTCACTGATCGCTTCATGGCCA
CTGATGGGGTCGAAGGGCTGAAGAATTACGCGGCAAACATAAGAGACAAAATCAACGAGAATCTTTTTGTTTTCGCCATG
TCTTTCGTTATCATTCGAAAGCCGGACCTCCGCAAGATTAGACCGCCAGCAATATTCGAAGTTTTTCCCGCCAAATTCAT
TCCGAATTCTACCATTGGTCAAGCCGAAGCAACCATGGCTCAGGCAGAATTTCAGACAACCAGGCCTGAAAGAGTGGTGG
TTGAGCATGACTTAGATTTCAGTGGAACTGACCTTAAGTTGGAACACCGAGTTGCTTACTGGCGAGAAGACTATGGAATT
AATTCTCATCACTGGCACTGGCACTTGGTGTTTCCCCTCAATATGGGAGTTAATAGAGATCGCAAAGGGGAACTTTTTAC
TTACATGCACAATCAAATGCTCGCCAGATATGACATGGAGCGTCTGAGCAATGGACTAACTCGAGTGAGACCCTTGACCA
GCCTGAGAGAACCAATTCCTGAAGGTTACTTTTCCAAACTGACACTTAATAACTCGCGAAGAAACTGGGGAACCCGCCAA
GACAACACGATTTTGAGTGATAATGAGAGGAGGGCTCCAATTGCTCCGTTCGCAATAAGGGAGCTTGAAACTTGGCGAGA
AAGAATATTAGATGGAATTCACAAAGGTTTCTTTAAAGATCGACAAGGCAACAGGGTGGCTCTAAGCGATGACGTCGACG
TGACGGCAGGGACCAAAAGAGGAATAGACATTCTGGGCGACACCTTCGAAGCCGACAGCGAACTGAGCCCAAATTTTCCC
TTCTACGGGGATCTTCACAACTTTGGTCATGTTCTTATTGCAGTGTCCCACGATCCAGATGGGTCCCACAGGGAAGAAGT
GGGTGTCATGGCGGACACAGCTACGGCTATGAGGGATCCAGTATTCTACAGATGGCACAGATTTGTCGATGACGTTTTCC
AAGCCTATAAACTGACGCAAGCACCGTACCCTGACGAGGAGATTAACCTCCCAAATGTTGATATCGAAAAACTGGGAGTT
GCAACAGGAAAGGAAGCCAACGTCATCCACACGTTTTATGACATGAAAATGATCGAAGCTTCCAGAGGCCTTGATTTTGG
GGCAACCACACCTGTATTTGTGAATCTCACGAGACTCAACCACAAACCTTTCACTTACCATATTTTGGTCAATAATAACC
AGCAGTCTGCAAAGAGGGTCACAGTTCGTATATTTTTGGCTCCGAAAATGAACGAGGCTGGAAGGACGATGACCTTCATG
GAACAAAAAACTTTATGGGCAGAATTGGACAGATTTGATTTCTCACTTAACCCTGGGAAAAACCACATTAAGCGAGAGTC
CACAAGTTCCTCGGTCACGATACCTGAAGAACTCACCTTCAGAGATCTTGAAGATGGAAACGCTGCCAGAGAAGCACCAG
AAGCATATTGCGGCTGCGGATGGCCCAATCACATGCTGGTGCCAAGAGGAAGGCCTGGTGGCATGACATTTGAGCTCTTT
GTGGCACTGAGCGATTACGAGCTGGACAAGGTAAACGGAGGTTCTGGTGGTGAAAAACGTTGCGGCAACGCGAGCTCCTT
CTGCGGAATCCTTGATGAAAAGTACCCGGATCGTCGTCCCATGGGATTCCCATTAGACCGACGAGTGGGACCCGATGTGG
ACCATTTGTCGACGAATGAAGTCTTTGGCCGATTCGGAAACATCAGTCTGCTCGACATTTCCATTCAATTCACTAATAGT
ATGACGGCTTAGTTTGCTGGCAGATGATGGCAGTTGCCTTGCATTTTGGAATTTCAATCTGACGTTAATGGCATTCCTAC
GAGTAAATGGAAGATAGCGATTCTTATAAGACTTATAAGATTTTTGTTTTCAATGGAGTGGAATTATTCTTGTAGAAGCT
CTTATAATGTTTTAAACGTACGAATGAAAAATTATATATATCATGTACATAAAATCTTCCTAGAAAGGCAGTGAAGATGG
TACAGCTGGAAAGTAAGTGAGAGCTCAATTACTTTGTAAGTCATTTGTAATCAACTGAAGTTGCCTCAGACATGATCTTT
GTTTTGCTTGAATCTCTTTTATTTTTTATATTATTTGTAAAAATTTTTGCTGTGGAGCTTTACTTAAATAAATAATGTCT
CCATTTAATTAATTAAGCAATAGAAAGTAAGAAATGTACTGTAACCGTCGTGGGCTTTCTTAGAAAAGTTGAGCTTCTTG
ACTTTCGTAGCTGCTCTGCACCGAAAGAACTTTTTTCCAGGATATTATAAGGAAATGTGTTAAGGAGGATCTATTCGTAA
ACTCTAGGTCGTATCGACATCTGAACTGAGATAATAATTAACCATAAAGATCAAACAATTAGTAGAATTCAGCTTATTCT
GAAAAAAATGAGATTTATTTTATATTCATCAGCAAAGTTTTGTAAACCCAGTCATTCCCTCCTTATCTTCTCCCTCTCAT
CCCCCCAATCAGTCAAATAGTTTATCATTTAATATAATGAGAGAAAATGCGTTAAGCTGAGATAGTATCTGGACACTCCC
AATTTCACTAATGAATTATAATTCATGCTAATTATTTTGATTGTTGCCATAGAAAATGCTTAATTAAATAAAGACATCAT
AATAGTAGTATAAACGAATTCTTTCCCTTGCATTCCTTACTAGAAATCTATAAATAAGTTGCGATGTAGTTGAAGATGAT
CATCATTTCTTTGCTGCTGTGTGATTAGTTATATACGGTTTAATATTTTCGCGTTTACTCAACGAGCGAAGGTGTTGTCT
TTCGTTAAAAATAAGCTGTCTTTCGTTAAAAAATAGTTGTCTTTCGTTAAAAAAAAGTTCTTTCGTTAAAAATATTTGTC
TTTCGTCGTGGGAGAATTACCAGTTCTGATAATGAGCAGACAAATTAACGACAGTTTAGTGCACACGTATTGGATGATTC
GTGGCTGCATAATCATCTTGATAAATATCACCTTTTCAAGAAAAGGCTAATTAAAATCAGGATATAAAACCCCCTCACCC
CCCGGAAAAATAGTTCCTGTTAATTAATATAAAAGAAATTAATTGAATTTGGACCTACTGACTAATATCCTTT
>seq5
CACTCACCGGACTTGGCAACCCTGTATGGGAGGAGCGGGTCTTACAGAGGGTAATAATGGAGCTCAGGCCGCTTCGTCCT
CACTCTCGTCTTCCTCCAGCTTGCGACTAGACAAGTAGGTCCGTGTACTCTCAGCCACACCTCTGAATCTACCGTAGGTC
ACAATGGCGACCGAGCAGAAGCAAGTGCTGGACATGTTCCAGCGGCCCTTTAAGCGCCAGTCTCCAACAGCAGAGGATCG
TCCCATCGTGTTCGAAGTGGGTACCCGGGTTGCAGGCCCCCCAACTCAGACGTTGTCTCTCGCCCGCTCGATTCCTAAGG
GCGTAGTCTTCTCCATGTTCGTTAGGAGCCATCGCCTAGCTGCCAAGGAACTCTGCGACTTCTTTATGGAGGCCAACAAC
GTGAGTGGGCTGAGTCAGAGGGCAGAGGCGGTGCGAGGCAACCTCAACGAGAAGCTCTTCATCTTTGCCCTGTCCTTCGT
AATCATCAGGAAGGAGGAGATGAGAAGTGTGCGTCTACCCAGCATCGTGGAGACCTTCCCGAGTATGTTTGTGCCGGTTA
CCACCCTGGGAGAAATGCAACAGAGGGTACAGGAATCCACCCCTGACCAAGGAGTGGTATTAACTGAATATGGGCCGGAG
TTCTCCAGCACTCACTTGAAGCCTGAGCACCGTGTAGCCTATTGGCGTGAAGACTATGGCATCAACGCCCACCACTGGCA
TTGGCATCTTGTCTACCCCGTGGATCTTGGTGTGATGAGGGACCGGAAGGGGGAGCTGTTCTACTATATGCACCAGCAGA
TGCTTGCTCGTTACGACATGGATCGCCTGAGTGTCAGCCTCAATCGGGTGCAGAAACTGAGTAACTGGCGCATCCCCATT
TCTGATGGCTACTTCTCCAAGCTGACCATCAACAATTCAGGCCAGGCCTGGGGCTCCCGGCAGGACAACACACTAATGCA
GGACTACAAACGGAATGACTTTGGGCTGCCACCAACTGACGTCTCTGAGCTGGAGCAGTGGCACAGTAGGATCATGGACG
CCATCCATCAGGGCTTCCTTGTTGATCGTGAGGGTAAGCAGACCAATCTTTCCGATGACGTCAAGCTGCCTCAGAAGCGT
GGGATTGACCTCATTGGGGATGCAGTGGAGGCAGACAGCACCATCAGCCTTAACAGTCCCTTCTATGGTGACCTGCACAA
CATGGGTCACGTGGTCATCTCGGCTTCTCATGACCCAGACAACGCTCACAGGGAGAATCTTGGAGTGATGTCAGACACAG
CCACAGCCATGAGGGACCCAGTGTTCTATCGCTGGCACAAGTACATTGATGACATCTTCCAGGAGTACAAGCGCACTCAG
CCGCCCTACACTCTTGAGGAACTGTCCCTGTCGTCAGTGGAGGTGGTGTCGGTGGATGTGGAGAGCCGAAATAAGAAGAA
CCAGCTGATCACTGGCTGGAACACCCGAGACTTTGAGGCGAGTCGTGGACTGGACTTCAGTGTCGACAGGCCAGTGATGG
TGCGACTCACCCACCTTGACCACAACCCCTTCCACTACAACATCAAGTTGATCAACAGCAACAAGTTGCCAATGGAAGTG
ACTGTGAGGATCTTCATGGCTCCAAAGCTAAATGAAAGAGGAGTGGATATGATTTTCATGGAACAGCGTCTCTTGTGGGC
AGAGATGGACCGCTTTACCCAGAACTTGAAGCCTGGCTCAAACCACATACTGCGAGCCTCCACTTCCTCTTCAATCACCA
ATGCAAATGACTTTACCTTCCGTGACTTGGAGCAGCAGCCAGTCCCAAATGATCCAGGTGCCGATGGAAACACCCTCTTC
AACTTCTGTGGGTGTGGCTGGCTCCAAGGAGTGACACTCGAGTGTTAGTCATGTGTGGATGAAGTAGCAAGCCAATATAG
TTATCAGCAATGTAGTAATATGAACAGTGTTCATTAGTCAAAAAGAAGAATGCATGCTATTTTTATATTTCACATAAAGC
TTATGAATTTGATTGGTTTATTATAGGTTTATGATGAGGTATGAAAACATTGTGGCCAAGACCTCTGAAAGATGTACCGT
TAACATTTCCAACCCAAAATGCCTCGTCTTGGCTACCCCCTTTTCATGGGGATTTTTATACCATACATTTTGTCACATGA
TTCCTAGCTCTTTTATCCACTTAAGGGGGGCGTCTGGTGTGATTTCCTTATGAATATTTCTGAAATTGACCAATTGTTTT
TTCTCGCTCAGGATATAAGAAATAGTGTCAACTATCATTTGGAGAAGTTTATTTCAGGAAAATTTTTAAAACGGTGTGGC
AAAATTTGAATCTCCCGCTGTGTTGTGTCATGGGTGACTCACACGCCACCCCGCATGGTATGCTGTTAAGACCGATATAT
ACGTAAAAATTGCGTTAGCAATTATTTTTATATATCATATTTGTCACATACTTGACACTTTTCCCTAGCGTAGAGCGGAG
TGGAGTAGGGTCTCACACAGCCAGCTGTGGTGGCCTGCTGGCCAGTGCTCACTCATGCAGCACGGACATTGTATTACCAC
CTCACAGCCACCGAACAAGAGCACTTCTGATATCCTCACTCGAGTGAATAATGCCTTTTCAAAGGGGGGAAAAGATGCCT
CATCTAGTTCTCTAGCTAGTATGTAGAAAGCAATGGCATAAAAATTTCATGCCAGTGAAACAAATGCAAGTGGTACGTCA
CAGAGGACATTGAAAAAAATCTTTAACAGCCGATATCTCAAAAGTGTTTTTTCCAGTACATGCATGAAAGAGTTACTGA
>seq6
GGAAGCTCCCTTATTAGAAGGTAACGCAGTGAAAAAGTGGGTCGAGGACCAAGATGGCTGCCACAGACCAGACGCGGATC
TTGTCCCTATACGAGCAGGTGTCTTACACATCTGACACTGGGGGAGATGTGCCAACAGACAGGACTGGAGGCCTCAACCT
GGGTACTGCTCTCAACATACCCCGGGGTAGAGTCTTCTCTACCTTCGTCCAGAGTCATCGTCGTGCTGCCAAGGATCTTT
GTGATGTCTTAATGAGAACTTCGTCGGCGATCCAGCTGATAGAACTGGCCGGCCGGCTGAGGGATCGACTCAATGAGAAC
CTGTTTATTTATGCTGTGTCTTTCGTCATCCTTCATAAACAGGAATTTCGAAATCTTCGTCTGCCGTCGATCGTGGAAGT
GTTTCCGCACAAGTTCGTGCCGGCTGAAGAGCTGACGAAGATGCAAGTGACGGTGAACAAACTGCCCCCTAACCAGGAAG
CACAATTGGTGATCGAATACGGACCTGAATTTGCAAGCACCAACCTGAAGCCCGAACACCGGGTGTCATACTGGAGGGAG
GACTATGGTATCAACTCTCATCACTGGCACTGGCACCTCGTCTACCCTGCTGAGATGGATGTTCCCGGGGACCGTAAAGG
TGAACTCTTCTATTACATGCATCAACAAATGGTCGCCAGGTACGACATGGAAAGACTCAGTGTTGATCTCAACCGTGTGG
AAAAGCTGGAAAACTGGCGCGTGCCCATCCGTGATGGCTACTTCTCCAAGCTCACTTCTAATAACTCCGGCAGAGCTTGG
GGTACCCGCCAGGATGACTCACTCATGAAGGATTTCAGACGTACTGACTTCGGACTGGACTTTATAGACATCACTGTCAT
GGAAATCTGGATGTCCCGACTAATGGATGCCATCCATCAAGGATATATGATAAACAGAAATGGTGATAGAGTCCCTCTCT
CGGATAACGTCACAACAGGAAAGTTAGGGATTGAAATCTTAGGAGATGCGTTTGAGGCAGATGCTTCACTAAGTCCCAAC
GCTCTGTTCTACGGTGATCTTCACAACCTGGGCCACTTAATGATTGCCTTCACTCATGACAACGACGGTGCACATAAGGA
GGAGATTGGAGTGATGGGAGACTCGGCGACCGCCATGAGGGACCCAGTATTCTACCGTTGGCACAAGTTCGTTGACGGCA
TCTTTCAGGAGTACAAGATGACACAACCACCATACACCCTGGAGGATCTGTCCCTGCCGAATGTGGTGGTGGACAAGGTG
GGTGTTCTGAGGGATAACCAACTGAACCAGCTCACAACTGGCTGGAACCTACGCGAGTTTGAGGCGTCCAGAGGACTGGA
TTTCAATGCTCCTAACCCAGTAATGCTCCGCATCACCCACCTCGACCACGCTCCATTTAACTACCATATTCAGGTAACCA
ACTCGGGAGCAGCTCCGAAGAAGGTGACGGTGAGAATCTTCATTGCTCCCAAGCACAACGTGCGGGGTCTGGAGATGAGC
TTCATGGAGCAGCGTCTCCTCTGGTCAGAGATGGATAAGTTCACAGAAACCTTGAAGCCTGGTAAGAACCAGATTGTGCG
CGCCTCTAAGGACTCCTCCATCACCAACCCCAATGAGTTCACCTTCAGGGACCTGGGGCCTCGTCCACCACCTGCTGCAG
ATGGTTCAGCGCCGCCACCGGCGAACAACGAATTTAACTTCTGTGGCTGCGGGTGGCCAGAGCACCTGCTGCTGCCCAGG
GGCAAGCCAGAGGGCATGACCTACCAGCTCTTCGTCATGCTCACAGACTATGAGAAGGACAAGGTGGAGGAGCCGAAAGG
ACCCAGGAAATGTGCCAATGCCGTGTCCTTCTGTGGGATCCTGGACGCTAAGTACCCTGACAAGAGACCCATGGGCTTCC
CCTTCGACCGTCGCCCACCTCCCATCCTCAATAATGAAATGGTTACCTCCGTTGCTGATTACGCTAGCCTGGGCAACATA
TCTCTGACTGACATTACTATCACGTTCCTCAACAACCAGCTCAAGAAGTAGATATCTGTCGTGTTTGTCACTTTCCTCAA
GTTCTAGAAATACATAGTTGAGGTGTCTGTCACTTTCGTAGTATATTTCAAACGTAGATAGTAAGGATGCCTCTCATTTT
CATCAAGTTTGAGAAGTAGATGGTGAAGGTATCTGTCGTTATTCGTTGTATTGCAACCGTTGGTGATAGGGGTACCTGTC
GCTTTCATCAAGGTCCAGAAGTAGATAGTGGAGGTATCTCATCATCAGTACAAAATGATATATATAACACGGTATCTCAA
GACCTTTATTAACGACTGACTTCCTTCCTTAAAATATTTGAATCTAGGCTTTTATAACTGCCTCTGTTTTGAATCTCTCA
TTCCTTCCTTTACCTCCATCTCTACCTTCCCTCTATCCATTCCTCCATCTGCTTTCTCCCTCCTTCTCTGTCTATCTCGT
CCATCCACTCCTGTAGCCTCCTGTGGACTGAGTGTGGTGACGGAGAATATAATAATACTTCTAAGTGTAATGATGATGGA
ATGTTGTTGAGTGTAGTGGAGTGAATTTAGCGAAGATGAAATGAATATGGAGTAATAAATATAACAGTGGAATGTGGCAG
TAAGTGTTAAGATAAATGGATGTCCTGGAAGATTGAGTAGTGATAATATTGGAGGCACAATGGTGGTATAATGGCTAAAG
TACGTGACCAAATTAAAATGTATTTTTTTTTTCACAGTACTGTATGAAATTAATAATTTTATCTAAATTAAATACACAAT
CAATTCTTTATATAGGGAAATAATACTGACTGGGAAGATGAGTATAATATTGAATGTGCTATTCGAATTTTTAATGTTTG
CTTTATAAAATAAATATTTGTTATATTA
>seq7
CGCTCCTGCTCGTCGGGATTAGACCAGTTCCCCGGTCCACCACTTCTCCAGGAAAGATCACAACCCGCACAGACCACGAT
GGCGGGCGATCAGAATGTGGTCTTGGACTTGTTCGAGCACCCCTACTCAAAGAAGGGACCGCCCAGAACAGCAGCCGAGG
CTCGCCCTATCGTGTTTGAGGACGACGTGACAACCCGCGTGGGAGGAGGACCGCCGGCCCCCGGCCCGCTGACCCTCGCC
CGCTCCGTCCCGCGAGGCAGCGTGTTCTCGTCCTTCGTCAGGGAGCACCGCCTCGCTGCCAGGGAGCTCTGTGACTACCT
CATGCAGGCCACCAATGTGAGGGAGCTGAGCCTGATGGCTGAGGAGGTCCGCAGAGAGCTCAACGAGAAGCTCTTCATCT
ACGCCGTGTCCTTCGTGATCCTGAGGAAGCCGGAGATGAGGGCCATGCGTCTCCCCAGCATCGTGGAGGTGTTCCCATCC
TGCTTTGTGCCACGGACCACCCTGGCCACCATGGAACAGCAGGCCCGGCAGCCCTCCACCACAGGCCAGGATGCCATCAT
AACAGAGTACGGCCCGGAGTTCTCCAGCACCCACCTCAAGCCGGAGCACCGTGTGGCCTACTGGCGCGAGGACTATGGCA
TCAACCTCCACCACTGGCACTGGCACCTCGTCTACCCTCTCGACATGGGCGTGGACAGGGACCGCAAGGGGGAGCTCTTC
TATTATATGCACCAGCAGATGCTCGCCCGCTACGACATGGACCGGCTGAGTGTTGGCCTGAACCGCGTGGAGAAGCTGGC
CAACTGGCGCATGCCTATCCCTGACGGCTACTTCTCCAAGCTGACCCTGGACAACTCGGGTCAGGTGTGGGGCTCCAGAC
AGGACGGCACTCTGCTGCAGGAATACCGCCGGAATGAGTTCATGCTGGAGCCTTTTGATGTGACTGACTTGGAGCAGCAC
CACAGCAGACTCATGGATGCCATTCACCAGGGGCACCTAATTGATCGTGAAGGCAAGCGGGTGAGGCTGACAGACGAGGG
CGTGGCTCCCAACAGGCGGGGAATCGTCCTGCTCGGGGATGCCCTCGAGGCAGACGCCGGTCTCAGCGTCAACAGTCCCT
TCTACGGCGACCTCCACAACTCGGGCCATGTCATCATTGCAGCGGCCCATGACCCGGACAACGCTCACAGGGAGAACCTT
GGCGTCATGTCAGATACCTCCACAGCCATGAGAGATCCCGTGTTCTACCGCTGGCACAAGTACATTGATGACCTGTTCCA
GGAGTACAAACTCACGCAGCCGCCCTATACCATGGAGCAACTGTCCGTGCAGACAGTGACGGTGGCAGAAGTGGAGGTGG
AGTGTGCAGGCCGCAAGAACACACTCACCACTGGCTGGAACACTCGGGACTTCGAGGCGAGCCGCGGACTGGACTTCAAT
TCCAGTATTCCGGTGATGGTGCGGCTAACCCACCTTGATCACCGCCCCTTCAGGTATAACATAAAGGTGGAGAACAATGA
AAAAGTAGCCAAGGACGTGACCGTCCGCATCTTCATGGCTCCAAAGTTAAACGAGCGAGGCGTCAGGATGAACATTATGG
AGCAGCGCCTCCTGTGGGCCGAGATGGACCGCTTCAAGCACACATTGAAGCCAGGCACAAACACGGTCACTAGGGAGTCA
ACAGCCTCCTCCATCACAAACCCTAACGACTTTACCTTCCGGGACCTTTCAAACCTGCCAGTACCTGACAATCCAGGAGC
CCCCGAGAATGACCTGTTCAACTTCTGTGGGTGTGGCTGGCCTCAACACATGCTGCTGCCTCGTGGTAAGCAGGAAGGGA
TGGACTTTCAGCTGTTTGTCATGGTCACTGACTGGAAACTGGACAAGGTCGCACAGCCAGCTGGGAGGCGCTCGTGTGCC
AATGCTGCCTCTTTCTGTGGTGTCCTGGACGCCCTCTACCCTGATGCACGTCCCATGGGCTTTCCCTTCGACCGCCGCCC
CATGCCGATGCTGAATGGCCAGAGCCTGGATAGAGCCGAGGACCTGACCAGACTGAGTAACGTGGCCATGCAGGAGATCC
AGATCGTCTTCACCAACGCCCAGCTGAAGGAGCAGTGAACATTGCAGTGGTTTCCTGTTTCAGGTGAATCCTGAAAAAAA
TATGATAATATATTATAATTATGAATGGATTCGTATTGCAGTTGTTAACTTTAGAGTATATTTTGCTATATAACCATTAT
TACAAGATAAATCCCGTATTTGACGGCTTATAAGACGCACTTTTTTCCAGAAAAAAAGACCCAGAAAGTCACCATTCGTC
TTATAAGGTGAAGGTTCAGTTTTTGTTACCATTCTTAAGCCTCAAACTCTCGTAACCTACACAAATAATGATGGAAAATT
AAAAGAGTTATTAATTGGTTTCTTTGTTTTTTGCTGTAGTTATCGGTCGGAAACTAAGAAAAAATCCAATGCGATGAGTA
CGATAGTGTGGCAAAACTGCACTCAGCCCGTGCCATCAGTGTTTACTGATCCCTCGAAAGGTAAGAATGCTGCAATGCTC
GTCTTCCACCCCGCCATCAAGTATTAGTGAATTCTCATCTCTCCCCTTTGTGTTAATATTC
>seq8
GATACGCAAAAAAGAGTGTAGGGGTGATCTGGGTGATCTGTACATGAATCAAAATAAATAATAATTCATACAAACAGATT
TCATGACAAAAAATAAAACTCATCTGGAAAACAACAAGATCCATAATATCCGTAGTTGAGAAAGTTGAACAAGCATGGCT
TTGAACAGAATTTTCAAAACCTTTTCATTGAAATTGGGCATTTTAATTTTAGTCAGCATTTGTAGCAATGAGGTGAATTC
ATTGCCAGTTTTAGACGAGATTAAAACTTTGAATAAAGATTTGTTTAAATTACTTGATAAACAATTTGAAGGGCCATTAG
GTTTTTCTTCAGAGGGATTAATTAATCTTCAAACAACTATAGGCTATGACGACCTTAGAGAAGGAAGTGAACAAACCATC
AAATCATTTTTTGATAGAATACAAAATTTGTATAGTTTACCATTTAATCATCCAATAATTCAAGAGACCCAAAATGAATC
AGAAATTTATAGTGGGGATTGTCTTGCTCCAAATAACTGTTTTACAAAGAAACAAGGGACCAACTTGTGCACAGTATGTG
AAGAAGATATGTCTGCAGCAACAGAACTGATACATTTTTTTCAAGAAGCTAATAGTTCAAGTGAGCTGTTGGACATGGGA
GAAAAATGCAAACATGTTTTAAATGAATATTTATTTAATTATGCAATCACTTACACTCTTATAAAAAAGTTTCCAGACTT
CGAATACCCTTCTCTTATTGAAGTATTTCCTCAATGGTTCGTTAAGAAAGATGAATTTGACAACATCAATAATGAAGTGG
ATGAGAAGCAAAGACATAAGCGACAGTCTGGACATACTGTTCGTGTTAGACCGTCATTTTATTCCTCCAGATTGGCTTAC
TTTACTGAAGATTATGGATACAATTCGAATCATTGGAATTGGCATATAATCCACAGGGATGATTCAAATATTGATCGAAG
AGGAGAACTGTTTTATTTTATGCACCATCAGATGTTAGCTAGATATGATATTGAGAGACTGAGTTTTGGATTAAGACGGG
TAGAAAGTACTGGTCCACTGAATCAAGATTAGAGGATGGATTTTCTCCAAACTTGAATTCATTTGAAAATGGACAAGAAT
GGTCCCGAAGAAGAGGTGGAATATTTCCAACGAATATAAGAAGAAATGGTAGAGTAGTCCTTAATACAGAAGATATAAGA
AGGTGGCATACACGTCTTACAAATGCAGCCAGGGCCGGGTTTATGCGGAATACGAGAAATCAACAGGTTAGATTAAGTGA
TGATACTGACGTAAACAGAGGTGAAAAACGTGGTATTGACATTTTCACCGGAGCATTAGAAGCCGATCGTTATATAACCC
CAAATCTTAACTTTTATGGTTCCCTGCATAACCAAGGTCACAATATTATTTCTGCATTACATGACGTGGATAGTCGGGGG
ACTGCGCCTGGTGTTATGGCAAGTGCTGCTGTATCAGCACGAGATCCTGTATTTTATCAGTGGCACAAATATGTTGAGGA
AATTATTCAAGAATATAAAACAACTCAGTCACCATATTCCATCCAGCGGCTTCAATTGACAAATGTAAAGCTGCGTGATG
TCCAAATTTCTTTGGAATCAAATAGTGTGCATAATTCAGAAATTTTGGATGCAAATAGAATTAATGATGAAACTGAACTA
CTGACTGGCTGCAATACTTATAGAGTTGATAGTTCTGGAGGAATTGACTTTGGACACAGAAGGGGAAATATCATCATAGA
ATTCACACATTTGGACCATCTTCCTTTTTACTTCAATATATTTGTACAAAATAATGATGCCCGGAGGCAGAGGAAAACTG
TAACGGTCCGCATTTTCATGGCACCAATATTGGGTGCTAATGGCAGTAGACTGCGATTAGATGAACAGCAACATCTTTTT
ATTATAATTGATAAGTTTAGACACACATTAAACCCAGGAGAAAATGTTATTCGTAGATTATCAACAGAATCTTCTATCAC
ATCAAACTGTAGAAATTCTCGGAGGGATTCTCAAAGAGTACGACATACAGATTCTGGTGTGTTCGGTGGCGGCCATTGTG
GCTGTGGATGGCCTCATCACCTACTACTGCCTCGTGGGAATGAATGGGGAATGAAGTTCCAAGTTTTTGTTTTACTTACT
GATGGGGATCAAGATTATGTTCGTTCTAGATCTAATATTAAAGAATTTTGTGGACGATCTGGAGAAAAATATCCTGACTG
GCAGCCAATGGGTTATCCCTTTGATAGACCCTTCCAATATGATTCTGTTGACCGACTAGCAGAAAATCTTGATAATGCCC
ATGTATCTAAAGTGTCAATACGATTCACAGGGAGAAATATTTTAACCGGTTCAACATGTTAAACAAATGTCGTATTGCTA
TGGTAATAAAACTATGAATTT
>seq9
CATCCACCGCGGGAGCTCCCATTCCCTCTCCCCGTCTCGCCCCGACACCTCCTCCAGTCGACTGGGTTCTCGTCCCTGAC
CCGAAGAGCCATGGCGACCGACCAGCAGCGTCTCCTTTACCTGTTCGAACTCCCCCTGCAGCCTATCCAGACACCCAGGG
CAGGTGGCTCGGTCCTCTTCAAGCTCGAGAACGATGACTCGCCTCCTACCGTGGCCACGAGGGTAGGATTCTCCCCCTCG
GTCAGTGTGCCGGTGCCAGAGCGAAATGACGTGGCATTGCAGGATCTGGGCACAGCCACCTCGATTCCTATGGGGTCTGC
CTTCTCCTTTTTCCTCGCGTCTCATCGTCGGGCCGCCAGGGATCTGTGTAACGTCTTTATGAAGGCGCGCGGGCCGAAGA
CCTCATGCAGGTTGCAGCGCGCGTGCATGGCAAAGTGAACGAGACCTTATACATCTACGCCATCTCTTTCGTCATCCTTA
GAAAGAAGGAACTCCAATCCGTCCGCCTGCCGACCATGGTGGAGGTGTTCCCGTCCCGTTTCGTCCCCCAGGAGGCGCTG
TCGAGGGCGCAGCTGCAGGCAAAGAGGATGGATCCTAACCAGAGCGAGCCCGTGATCATCGAACACGGGCCGGAGTTCTC
TGGCTCGCCCGTGAAGCCAGAGCACCGGGTCTCGTACTGGCGGGAGGACTACGGCATCAACGTCCACCACTGGCACTGGC
ACCTGATCTACCCGCCTGGCATGGGCGTCCAACGGGACAGGAAGGGGGAGCTGTTTTACTACATGCACCAGCAGATTATC
GCCAGGTACGACATGGAGCGTCTCAGCGTGGGCCTCCCGAGGGTTAAGAAGCTAGACAACTGGCGCGTGCCCATCGAGGA
CGGCTACTTCCCCAAACTGACTATCAACAACTCCGGCAGGGCTTGGGGGTCGCGCCAAGACAACACGCTGCCAAAGGACT
TCCGGCGCACCGAAATCATGGATCCTGTCGACATCACTGACCTGGAAATCTGGCGAGCTCGACTCCTGGGTGCCATACAT
CAAGGCTACATGGTTGATCGCAACGGTGACAAAGTTCCTCTTCGAGATGACGTCACTTCCGGTAAGCGCGGGATCGAGAT
CTTGTCCGACGCTCTCGAGGCCGACGCCGACCACAGCGTCAACTTCCCTTACTACGGCGACCTGCACAACATAGGCCACG
ACATCCTGGCCTTCTCGCACGATCCCGACAACGCTCACAAGGAGGAAATGGGCGTCGTCGGAGACTTGGGGACGTCCCTG
CGAGACCCTGTGTTCTTCCTCCTGCACAAGCTCGTGGATGACTTGTTCCAGGAGTACAAGTTGACCCAGCCACCGTACGA
GGAAGAGGAGCTGTTCCTGCCCGGCGTGAGGATCGAGCGGGCTGGCGTGGTCAGGGACGACGAGGCTGACGTCCTCCTCA
CGGGCTGGAA
>seq10
GGCAGGAGGTCGGCACCACAGACAGGACATCTCAGTAGCGACCACTCCCCGCTACTGAAGACACCTCCCCGGCTGCACGC
ACAGAGGATCAAAAGGGGCCTGAAGGATCGTCTCAAGATCATCCAAGATGGCGAGTACCGAGCAGCGCGAGATGCTGTAC
CTCTTTGAGAGGCCGTCTGACCCCCTTTACATGCCAAGGGCGGGCAACACCATCGTCTTCAACCTCCCCTCCGATCAAGT
GCCGACCGGGTTTGCCCCCCGTTTCGGAGGCGACGCCCCCAGCGTGATCAACGTGGAGACGGACACGGGCATCGCGTCGG
CCCTCCCCGACGTGGTGAAGGCGATCCCTCGGAATGCGCCCTTCTCCCTCAACTTCAGAGAGCACCGCCAGGCGGCCAAG
ATCGTCATCGACATCCTGCAAAGGTCGCAGACGGTGGCCCAGCTGCGCGACACCGCGGCCTCCATCAGGGAGGAGATCAA
CGAGACGCTCTTCGTGTACGCGCTCTCCTTCGTCATCACTCGCAACAGGAACTTCAGGAGCCTCCGCGTACCGTCTGTGC
TGGAGACCTTCCCCAGCCGCTTCGTCCCCAGCAACGTGATCGACAGGGCCAGGGCAGAGACGAACAGGGCCAACAGCAAC
AGGAACACCAACCCGAATGACCCGATGGTGATCAACCACGACCAAGATTTCTCCGGGCTGCGGGGTCGCCTGGAGAACCG
CGTTGCCTACTGGCGGGAGGACTATGGCCTCAACGCCCACCACTGGCACTGGCACATCGTCTACCCCTCGGAGATACTCA
CCACCAACTTCCCCGACAGGAAGGGAGAGCTCTTCTTCTACATGCACTCCCAGATTGTTGCGCGGTACGACATGGAGCGC
ATGAGCGTGGGTTTGCCCCGTGTCATCAAGCTGGACAACTTCCGTGAGCCAATCCCCGAAGGCTACTACTCCAAGCTTCG
CTTTGACAACGCAGACACCAACGAGAACAGGATCCAAGTCCCCGGGCTGCACCCCAACGCTACCCTGTGGGGCACTCGCC
AGGACAACACCCGCCTCGCGAACTACACTCGTCTGCAAACGTTCATCCCAGTGGACATCGGGGAGCTGGAGATGTGGGCC
GACCGCCTGCTCGATGGGATCCACCAAGGGTTCTTCATGAATACTGAAGGGGAACGCGTGCCTCTGAGCGACGAAATCGA
CATCACCGACGGGCGACAAAAGCGCGGCATTGACATCATCGGCGACGCCTTCGAAGCTGACCAGAACTTGAGCACCAACT
ATCAGTTCTACGGTGACCTGCACAACTTTGGTCACGTGGTCATCTCGAGTTGCCACGACCCGGACGGCACTCACGGGGAG
AACCTGGGCGTGATGTCGGACAGCGCTGTCGCGATGCGGGACCCCATCTTCTACCGCTGGCACAAGTACATCGATTGGGT
GTTCCAGCAGTACAAGGCGACGCAGCCCTCGTACACCGTGGCACAGTTGGAGCTTCCAGGCGTCACCATCACTCGCCTGG
GCGTCGCCACGGGCAACGTGGCTGACGAACTCCACACAGGCTGGAACAGGCGGTCGTTCGAGGCCTCCAGGGGCATCGAC
TTCGGCACTGCTCAGTCTGTTCGGGTCAACCTGCAGCACCTCGATCACAAACCCTTCGACTACCACATCCTGGCTAACAA
CGCCACCGGAGGCCCCAAGCAGGTTTATGTGAGGATCTTCCTGGCCCCCAAGTTCAACCAGAGTCAGACCTCGACCCAGA
TGCCCCTGAACGAACAGCGTCTTCTCTGGACGGAGATGGACAAATTTGTCTTCAACTTGAAGCCGGGCCAGAACCACATC
AAGCGGCCGTCCTCCCAATCTTCGGTGGCCATTCCTGGAGAGTTGACCTTCCGAGAGCTGGAGCAAGGCCTCAGGCAGCC
TGCTGACAACCGCAACCCAGTGGACGCTCAGGAAGACTTCTGCGGATGCGGGTGGCCTCAGCACCTGCTGGTGCCCCGAG
GCCGATCCGAGGGGATGACCTACCAGATCTTCGTCATGATGTCCGACTACGAACAGGACCGAATTCCTCAGCCTAGTGGA
GCTCGTCAGTGCGCCAGCGCAGCCTCCTACTGCGGCGTTCTGGACGAGCGCTACCCCGACAAGAGGCCGATGGGTTTCCC
CTTCGACCGTCTGCCACCTCGCGAACTCCGCGACGCTACCCAGCAGGTCCTGACAATCGTCGACCTCGCCACGCTTGAGA
ACATGGCCGTGCACGACATCACCATCCGCTTCCTCGGTGAACAGCTCAACCCTGGAGCAGACATTTAAGGCTGAAACTTC
GACATGAGTCCCATCCGTTTATTGTATCAACAGCGAATTTTGAATCGTGTTCGCCATTTGGATGATCTACTTTTAATCGT
CTTTGCCATTTGAATCTCCTGCTTTGCGAGGGGTTCGCCTTTTGAATGACTTATTTCACGCGGTATTCACCTGCTGGATT
TCCCACTTCGTGTTGTCTTCATTTTTGGATAACCAACTTCTCAATGACTTCTATTTTGGATGTTCAGCATAGCTTTGCCT
TCTCCAATTTGGCGACCCTCTTTGCGGTGTAGTTTCCAGAGAGCAACAATGGGGGGGGGGGAACTGTTTACTCCAACAGA
GACGAGACCAAAATTAGTATTTGTTGGATCACAGATCCCGTTCAGTTGGTTTGAATACAGAGATAATGTTATATGAATTA
GGAGTGATGGCTGAGCAAGTTATCATGGAGGTTAACATTATGGAACAAACGATTCGAGAAGCATTGAGGTAATTTTAGTT
GAGTGTTGTGACATTTACATGTAATGAGCGACTAAGAAAAATGAACGTGTGCTCCCCTAACTGGTGATAACCACAGGGAT
GCCAAGTTCAACGGCAGGATGAATGTGCAATAAGGTTTTACAGCATAGAATTACTAAGGATGTGCGAGTAAGCTTTGCTA
GCTTAACTTTACGACGGATAGAAATCTTTTGGATTATTCCAGAAACGAGACGTTTTGATTATTCCAGAAACGAGACGATT
GGATTATTCCAGAAACGAAACTTCGACAGATAACCTGGTAAAAGCATGTAGCAAAAACGTAATTTACTCTTAGTAAGATG
TCATTCTGTTGGGATCGATAAGCCAAATAAAAACTTGTAATTGTGCTTACGACCAGGTATAATCAAGGTATGTAGTTCCG
CAAGAAGTGGTTGAATTGTGTTCTTGAGTTACCTGGAGATAAGTGAAGGTGTGGGCAAAAATAATGATTCTAATTTGGTT
TCAAATTGATTGGAATCCTAATTATATTTAAATTGTTTGAGAAAAGCTTATTCCGTGTATGTCTCATTAAAATACCTGAA
CATCAACACGAAACAGATTAGTATTCAGATTATTTCAGTACCACTCTACGTTTATATGTTACAGATATACCTCAATTGGA
GCATTGCAAGTAGTGCTTCTGTTAGACGCTATTGGGTTCAAACATCTCACAATTCTAGTAAAGTTTGGTGTACTTGAATG
AGACAAGGGCGAATATCAAAGTTTAAATGTTCGAAATAGTTTGGAATAACGGCATTGATAACTGGAACATTTAAAGCATT
GGGTTGATGCAACACAAAATTGTTTGACAAGAACAAGTTACGTATTTTCATCGATGAAGTTAGGATTTGTGAAAAGGTAA
AAATGGGGGAAAAAATAAAAAAAATCTCGAGTCTTGATATTTGTGTTTATTGTCTACATAAATGATGACATGCATTTGTA
CTCTTTTAGTATTTGAGCGCTATATAATGTACACTACACGCTGTGCTTGCATCAATAGTCTGCATTTGCTTGCTATATCA
TTAAAACAGTTTACAAACATTCTACTTTTTTCTACTCCATATACGGTATCTGCTTCTAAGGTAGGCCTAGCTTATCAATT
TATTATTATATTATGGTTGGTTTACCCCGTAGATGCGACATTATTCCAACAGTGAAGATCGATTCCATATATCTTATATT
AACTCTTAGGGTGAAACGTACAATTCAATATTACATTAGAATTGTTCCTATCATAGACATGATAGACACACAGACCGAAG
GCAACACTCAGAGTCACCTCGTGCCAGAGCTTG
>seq11
CGCTCGCCTGGAACCGTTCATCCCCGTGGACATCGCAGAGCTGGAGATGTGGGGCGACCGCCTACTCGATGGCATCCACC
AAGGATTCTTTGTCAATAGAGCAGGAGAACGCGTGCCCCTGAGCGACGAGGTCGACATCACCGATGGACGACGAAAGCGC
GGCATCGACATTATTGGCGACGCCTTCGAAGCAGACCGGAACTTGAGCGTCAATTACCAGTTCTACGGCGACATGCACAA
CTTCGCTCACGTGGTCCTCTCGACTTGCCACGATCCGGACGGCACTCACGGGGAGAACCTTGGCGTTATGTCGGACAGCT
CCGTCGCAATGCGGGACCCTGTCTTCTACCGTCTACACAAGTACATTGACTGGGTGTTCCAGCAATACAAGGCGACCCAA
CCTTCGTACACCGTGGCGCAGTTGGAGCTGCCAGGCGTCAACATCACCCGCCTGGGTGTCGCCACCGGCAACGTGGCTGA
CGAGCTTCACACTGGCTGGAACAGGC
>seq12
GTCAACGGAAGGGGGTGATTAAAACTCCGGGCATAAGACTTTTGACAGAAAATAAAATTTTAGGGACAGATCCAAGTATA
CTGTGTATGCAATAGCGCAGCACTTAATTTCTGATGGCAAGATAGCTGATATACTAAAGCTGTATCCACATTTCGCATCT
ACTGTAGTTGCTAATCAAACTTCCATGTGCCGAATTAAACAAACAATGTACTGGAAATACTCTGGAACATTCATTGGCAT
AATATCCTGACCACTGGGGTCTAATAAACACCCTTTGTGGCCTCTACTCTGTAATCCTTTTTGCGCTACCGCTCACAGGA
TGAGTATGGGGTGCACAATAAACTAGCTGCTGTAAGCGGCAAAATTAAAAAAAAATCAATTCCCGCAACAAACACACACA
CACACAGGTTCGAAAAACAGTGTTACCAACTCTCAATCCCTGATATGACTCTAAATATTTCACTAATATCTGTCAGTGGT
GAAGAAACTGAGAAAGACATCTGGTAATGAGTGTTTCCCTATAGTCTATGTCTCTCTAGATAGTCTAGAGTCTATCTATA
TACTTTTATTCCCTGCTCCTGTATTAGGTCATCGGTACAGTGCCTCATAAACAACAAATTTATTATGTGACCTTGATATA
GTTTTTCAGGTCCTTGATAGCATAGTGGATCAATCTTATCATGCGTGTGTACATTTTGTATTTAAATTATGGTGACTTTG
ACCTAGTTCTCCAGGTCTTTAAGGTCACGGTAGGTCAATATTAATCATACGTGTGTACATCACCTTAAATTTTGTAGGTG
ACCTCCAGGTTCACTGAGGTATGTTAGGTCAGGTCAACATGCATAGTTTGGTTAACTTGACTTAATTTTTTTAATGTCTC
TTAGGACATGACAGGCCAACATGCACTTTGTTGCTGACTTGACCTATTTTGGGGGTTGCTAAGGTAGGTCAATAGGCACC
TAATAGATGACTTACTGTGGCACTTATCTAATTCTTCAGAGTGACTTCGGGAGTGGTTCTTACACTGGTTCAAAGGCGAT
CATTAATGACAGTGAATGTTTTCAGTGAGAGAAGATGTCTGAAGCACAGTCTCTGTTGAGCCTCTTTGAGAAGCCCTATT
CTGAAGTTACCACACCTCGGGCAAATGAATCCATCGTCTTCGCGTTGGAGGAAAGGCCTGTGGTGGTTACCAGAGTAGGT
ACAAGGCCTGCCATCACGTTACCGAAGCGTCCTGACGCTGACCCCAGCAGGTTAGGAACTGCCACCGTTGTCCCCCGCGG
CTCCGCTTTCTCATTCTTCGTCAGCACACATCGTCGAGCCGCCAAAGATCTCTGCGATGCCTTCATGAAGACCACCGGGG
TACAGGACCTGGTACAGTTCGCTGCCAGAGTCAAGGGTGTTGTCAACGAGAGCCTCTTCATCTACGCTCTCTCCTTTGTC
ATCCTTCACAAAAAGGAATTACGAAATTTCCGGCTGCCATCACTGGTGGAGGTGTTCCCACAGAAGTTTGTACCGGTGGA
ACATCTCATTAAATCACAGCAAGAGGCCGTCAGGCGAGACGAAAATGAGGAGACACAGATCGTGATCGAACATGGACCTG
ATTTCTCGAGCAGTGCCATCAAACCAGAACACCGAGTGGCTTATTGGCGGGAAGACTACGGTATGAACGTACACCACTGG
CACTGGCACCTTGTGTATCCTATTGAAATGGACCTCATCCGCGACCGAAAAGGTGAAATTTTCTTCTACATGCATCAGCA
GATGATAGCCAGGTATGATATGGAACGGTTGAGTGTTGGTCTTCGACGTGTAGAGAAACTGGAGAACTGGCGCATCCCAA
TTCCAGATGGCTACTTCTCTAAACTGACTGTCAACAACTCTGGCCGGGCCTGGGGAACCCGTCAGGACAACACCTACTTG
AAGGACTTCCGGCGTAATGACTTTGGATTACAGCCACTTGACATTACTGAATTGGAGGTCTGGCGCAGCCGATTGTTGGA
TGCCATCCACCAGGGCTACATGAAAAATCCAAATGGTGACACAATCCCTCTGTCTGATGACGTCACATCGGGAAAACGAG
GGGTTGACATACTGGGTGATACATTAGAGGCAGATGCTGACCTCAGTCCTCATTACCAGTTCTACGGTGACCTTCACAAC
ATGTGTCATGTGCTTATTTCTTTCTCTCACGACAATGACAATGCCCACAAGGAGGAGTTGGGAGTATTGGGGGATCCAGC
GACCTCCATGAGGGACCCTGTGTTCTACCGGTTGCACAAGTTTATTGACGATGTGTTTCAGGCATACAAGCTGACACAGA
GACCATACACCATGGAAGATCTGTCAATGCCTGGTGTGGTAATGAACCAGGTGAGTGTTACCAGCAAGAGAGAGATCAAC
AAATTGACCACTGGCTGGAGTACGCGTGATTTTGAAGCTAGTCGAGGCATTGACTTCAGCTCCCCCAAACCTGTCATATT
ACGCCTCACCCATTTGGATAGCGTCCCCTTCAACTACCACATTGAGGTAACCAACACTGAACCGAATCCAAAGGTTGTAA
CAGTAAGGATCTTCCTGGCACCCAAACACAATGGGTCGGGGGCGGAGATGCCCTTCATGGAGCAGCGTATCTTATGGGCC
GAGATGGACAAGTTCAACCACACGTTGAACCCCGGCAAGAACCAGATAGTGCGCTCCTCAAAGGACTCCTCCATCACCAA
CCCCACTGACTTCACATTCAGGGACCTGGACTCGAGGCCTATGACCCCAGGAACTGAAGCTACCGAGTTTGATTTCTGTG
GGTGTGGATGGCCACAGCACCTCCTGCTACCCCGAGGAAAACCTGAGGGTATGGCCTACCAGCTCTTCTACATGATTACA
GACTTCGAGAAGGACAAGGTGGAGCAGGCACAAGGAGCGAGAAGTTGTGCCAACGCCGTGTCCTTCTGTGGGGTCCTGGA
TGCCAAGTTTCCTGACAGTAGACCAATGGGCTTCCCCTTCGACCGTCGCCCTCCACCAGTTCTCCTCGATGCTGGCGTCC
TCACAACTGCTGACTATGCACGACTTGACAACATAATGATGCAAGACCTTACCATCACTTTCCTCGCCGACAAACTGGTG
AAGTAGAACATCTAAAATACAAGTCACATAATTTTAATTCTTCTAAGTACGAAGACCTTAAAGTGTGACACAAGACAAGG
TAGAGCCACACTTATCCAGATTTTAGAAACCACAAACTATACAAGAAGCAAAAGTTTGTATTGAAATGTATACATTCTAA
TATGATAGCATAGAAAAAATCTGAAATATTTGTGTGAGTTATTTCATTGTTTATTAAAGCTCTTTGCTGATGATAAGTTG
TTGGAGTGAGTAGTGAACTGTTGTAATTCTCAACAGTGTGTCTGTATAACGCCACTATAGACACCACAAATTGTTTCTAT
TATTATTATTATTGTTATTAATATCACCATTATTAAACCTCGTGTCAAATAAGTTAGCTCTGTATCATACATTACAATAT
ACGCATTTGCCTTAGTAATGGCACATAAATTTTTGAAATATGAAGATAATTCCGTAAAATCAGCTAATGTTTAGGGTACA
TAAACCAAATAGTCTACACTAAGATGACAAAGATCATCATTAAACTGACTATTATCATAAGCATCAAAGTTATTCAGTGT
CCTCAAGTATCCTGTATTAAGAATAAAATGTTTATAAAGAGAGTTTTTGTGCTTATATGAGAAATCACAATTAAAAAGAG
ATTAATTGCACTGTTTGGACCTTGACTGTGGTCTAACTGTACATACTTAATGTGGGCCTTCTCCAACATTGTTGAGATTT
GTGATTAAAGAAAATACAATGTGTGTGTGTGTGTGTGACACTTGTAGAATAAATCATGCATTTAATACGATAAACACGTT
TGTTATTAAATATATAATAATGATGTGCTTTATTGATTGATATTTTGTTTACTTCATTATAGAGACTTGTAAAACTTCCA
TTCACTTTATTGTCCAATCAGGTGTTACAGTCACAAGTATCACCAACATACCGTAATGTGAATCATGCCACTTAAGTCCC
GAAACCTGACACCTTGTGTTTTCCTCTTATTAGTTTCACAAAAGTTCTAGCAGTCTGCCTGACTCACAGAACTGGTGTAG
TAACTCAGCCTCGACTGAAGGTGTTATGCAGATATACAGTAAATCCCTTAAGCTTCTTTTTGTCTGTATTTTGTCTTCTG
TTTCACTAAAAAAGACCAGCTTGGCTGTAACATCACGCTCACATTTTACGTTGTCTCAGCTTCGTTCACCATATTGTTAT
TATATTTTTTCTAAGTCAAGAATTGCAAATGAAATCATCCCGATAGAAGATCATTGCTAACAATAAAATCTATTATTATT
TCCGTTAACCAACAATTTTAATGACTGCTCTGTAACCTGGTGATACAATCCATCCTTGTTTATTTCCAGCTTCATCTTTC
TTACACACATCACCCTCTCTTATCAGATACCTAACACAGCCTCCAGCAATGTCCTTCCTTACCATACTCTGGGAACACAC
TCCCAGACCCTCGTGTCATCTCGGTCAATAGTTTTTATCTATACAGTTGCTTTCTTTTTTTAGCCAATGTTCTCATAGTG
AAGTAGTTATTCACACAGCCTCGTCTTTTGATAATTCCCTCTTACACACTCTGCACACATCAAATTAAATATTAATTACT
ATGAGTGTCGGCTTCTTTTGTTACGTATTTAACTTCTTAAAAAAATAAAAATAAATAAAATGAGCGGCCACAAACACCAA
ACACGCTGTCTACATTAGGGTTTCCTTCCCGGGATCCCGGGCGTAAGTGGTTATGTTTTTTCCCGGGAATTTGGTTCAAA
TCCCGGGATTCTTATTGTTATTCCTTAACTCTGATTTGCACCATGTAAAATACAAAAACGCAGGTCATTCAAGTGTTCTC
TTTAAGTTTTTTGTAGAGTAGGGCTTCCAAATGGCATAGAATTTTTTTTTTATAATGGCTGACTTTGAATGTCATTCCAA
ATATCATGAGTTTCTTTTGTGGCTAACAGAATGAGATTGACTGTCTGTGCTTCTTGAAGAGTTATTTCATGAACAACTTT
TGATGTGTGCGTAACTGTGTGGCTTGTGTGCACAAATGATTTTATGCTATTATTTTTTTCACAGGTCATTCGAGTGATCG
CTTTAGGTTTTTGTAGAATGTGGCTTCCAAATGGCATTAAATATAGAATTCTTATTTTTTATAATAGCTAACTTTGAATG
TTATTCCAAATGTCTGTGAGTTTCTTTTAAGGCTAACGGAATGAGATTAATTAAAAATTTGCTTGTTTAATCATATTATG
TACCTATTTTTACACCAGTATGCAACTTAATAAAGAGAACTTTGCTTCAGTGTAATATAATTTATCAAATCAATTGCCTA
TCAAATACTCTACAGATACTACATTAATGAAGTATAGGGTTAGCATATAGCATTAGTTAGTACAAATATCACCTGATGAG
GGAAATCCTGGGATCCCGGGAAATATCCTGGTTTGTCCCAGAATCCCGGGATGCTAAGAAACCCGCCGATCATATAAAGT
TTGATATTTCAACCCCTAAGCATCATAGAACAACTATATTTTGGTTGTTGTTGTTTTTTCCGTTTTCAGGGTCAAGGAGT
GTAATAAAAGTAATTTTAAATCTGTTTCTGGAATATAAAGACGTATTTAAAATGTCGTCTAAAATAGCTGCCGTATATAC
CTTGTTTTCTATTTTAAACTTGAAATCACCATATAAAGGTATTATTTTTGCTAACTGATATTATTTAAAATTAGACTAAT
ATTCTTCTTCTATTATAGCCTATATAATAATTTAGCAAATATTTGATATTATGTATTTAATATTTTGGCTAACTGATTTT
TATGT
>seq13
GACATGGCGGCTTCCATCAGGGAGAACATCAACGAGACGCTCTTCGTTTACTGCCTGTCTTTCGTCCTCACCAGGAATAG
GCGGTTCCGCGGCCTGCGCGTGCCGTCCATCTTGGAGACTTTCCCCGGCCGGTTCATCCCCAGCAACGTCCTGGACTCTG
CGCGCGCCACCGTCAACCGCAACAACAGCAACCGAAACATGGACCAGACGACGCCGGTGGTGATCCAGCACAACCAGGAT
TTCTCTGGCCTGCGCACGCGCCTGGAGAACAGAGTTGCCTACTGGCGCGAGGACTACGGCCTCAACGCCCATCACTGGCA
CTGGCACCTCGTCTACCCCACCGACCTACTCGAGGGCGAGGCCATCCCTGACAGGAAGGGCGAGCTCTTCTACTACATGC
ACCAGCAGATCGTGGCCAGGTTCGACAACGAACGCATGAGCGTCGGGCTGCCGAGGGTCGTAAAGCTGGATAACTTCCGC
GACCCCATCCCTGACGGATACTTCTCGAAGCTACGGTTCGACAACGCGGACAGCAACACCAACAGGGTGCAAGTGCCTGG
CCTCAACCCCAACGCCACCCACTGGGGCACCCGCCAGGACAACACGCGTCTATCCAACTACACAAGGTTGAATACGTTCA
TCCCAGTGGACATCTCAGAGCTGGAATTATGGCGGGACCGCCTGCTCGACGGCATCCATCAGGGCTTCTTCATCAACGAG
GCTGGCAACCGCGTGCCACTGAGCGACGAGGTTGACATCACGGACGGCACCAACAAGCGCGGCATCGACATCATCGGGGA
CACGTTCGAGGCGGACGTCAACATCAGCGCCAACTACGCCTTCTACGGCGACCTGCACAACTTTGGCCACGTCGTTATTG
CGTCGTCGCACGACCCCGACGGCACGCACGGGGAGAACTTGGGTGTGATGTCTGACAGCGCTGTGGCAATGAGGGACCCT
GTTTTCTACCGCTGGCACAAGTACATCGACTGGATCTTCCAGCAGTACAAAGCCACACAACCCACTTACACCGTCCAGCA
GCTTGAGTTACCAGGGGTGGCGGTGACTCGGCTGGGAGTCGCCACGGGAAACGTGGCTGACGAGATCCATACGGGCTGGA
GCAACCGCGAGTTTGAGGCGTCGCGGGGCATCGACTTCGGTTCTGCCCAGAGCGTCAGGATCAACCTGCAGCACCTCAAC
CACAAGCCTTTCGACTACCACATCCTTGTGAACAACACGACAGGCGGTCCGAAGCAGGTGTACGTGCGCGTCTTTTTGGC
TCCCAAGTTCAGCCAGAACGGCACGGACGCGCCCATGCGTCTCAATGAGCAACGCCTCCTTTGGATAGAGATGGACAAGT
TCGTCTTTCCCTTGAAGGTTGGGCAGAACCACATCAAACGGCCGTCCTCACAGTCCTCCGTGACCATCCCTGGCGAGATC
ACCTTCAGGGACCTCGAGCAAAATGTCCGTGGCGGCACTCAGCCATCCACGCGGCCTCCCGTGGACATTCGGGAAGACTT
CTGCGGTTGTGGGTGGCCGCACCACCTGCTGGTGCCCAGGGGCCGCCCTGAGGGCATGACGTTCCAGCTCTTCGTCATGA
TGACCGACTACGAGCAGGATAGGATGCCGCAGCGCGAAGGCTCGCGTCAGTGCGCAGGGGCGGCGTCATACTGCGGGGTG
CTGGACGAGCGCTACCCTGACCGCCGCCCCATGGGCTTCCCCTTCGACCGCCTGCCTCCCCGCGAGCTTCGTACCCCTCA
GGAACAGGTGCTGACCATCGAAGACCTCGCTCGTCTCGACAACATGGCCGTGCACGACATCGTGATCCGCTTCCTGGGCG
AAGAACTTGCAACTGCTGCTTAACCTTCCAGCAGAGTGTCTGTCTACCTTCGTAGCCAGTATACAGTTACCGGCTGATCC
CGTTATCTACCTTCGTAGCCAGTATACA
>seq14
CCCCCGCCGCAGAGGCTGCCCCTGGCGCGCGCCATCCCCCGGGGCAGTGTGTTCTCTATCTTCATCAAGAGCCATCGCCT
CGCGGCCAAGGAACTCGGCGACTACCTCATGGAGTCCCAAAATGTACGTGAGCTGAGCCTGAAGGCCGAGGAGTTGCGGG
GATCCCTCAACGAGAAGCTGTTCATCTTCGCCGTGTCCTTCGTGATCCTGAGGAAGCCGGAGATGAGGAGTGTACGTCTG
CCCAGCATAGTGGAAGTGTTTCCCAGTATGTTTGTGCCCGTCACCACCCTGGCCGAGATGGAACAGAGTGCCACAGATTC
CACCCCGGGCCAAGACATATTAGTAACAAAATACGGGCCAGAATTCTCCAGCACTCACCTGAAGCCCGAGCACCGAGTAG
CCTACTGGCGTGAGGACTATGGCATCAACGCTCACCACTGGCACTGGCACCTCGTCTACCCCGTGGACATGGGCGTGGTG
AGGGATCGCAAGGGGGAACTGTTCTATTACATGCACCAGCAGATGCTTGCCCGCTATGACATGGATCGCCTGAGTGTCGG
CCTCAACCGGGTGGAGAAGCTGAGCAACTGGCGCATCCCTATCCCCGACGGCTACTTCTCCAAGCTGACCATCAACAACT
CGGGCCAGGCGTGGGGCTCCCGGCAGGACAACACACTGATGAGGGACTACAAACGGGATGACTTTGGGCTGCCACGCCTC
GACGTCCTGGAGTTGGAGCAATGGCACAGCAGGGTGATGAATGCCATACACCAGGGCTTCGTTGTTGATCGTGAGGGAAA
CAAAGTGATGCTTTCCGATCAAGTTAATCCGCCTGAGAAGCGTGGCATTGACCTCATCGGGGACGCGGTGGAGGCGGACA
GCACCCTGAGCCTCAACCCTCCCTTCTACGGCGACCTGCACAACATGGGCCACGTCATCATCTCGGCCTCCCATGACCCG
GACAATGCCCACAGGGAGAACCTTGGCGTAATGTCAGAGACCGCCACCGCCATGAGGGACCCCGTGTTCTATCGCTGGCA
CAAGTACATTGATGACATCTTCCAGGAGTACAAACTCGCTCAGCCTCCCTACACTGCTGATGAACTGTCCTTGATGTCGG
TGGATGTAGCATTAGTGGAAGTGCAAAGCAGGGGCCAGAAGAACCAGCTGACCACCGGCTGGAACACTCGGGACTTTGAA
GCAAGTCGTGGATTGGACTTCAACGCAGAAATGCCGGTGATGGTGCAACTCACCCACCTTGACCACCAGGCCTTCCACTA
CAGCCTCAAGGTGAAGAACAACGACAGAATGGCAAAGGAAGTGACAGTACGGATCTTCATGGCTCCAAAGCATAATGAGA
GAGGACTGGAGATGAACTACATGGAACAGCGCCTCTTGTGGGCCGAGATGGACCGCTTCACCCACACTTTGAAGCCTGGC
TCAAACCACATTCTACGACCATCATCAAAATCATCCATTACCAATTCAAGTGACTTTACCTTCCGTGACCTCGAGCAGCA
GCCGGTGGCGGATGACCCAGCTGGCTCTGCAAACACCTTCGAGTTTTGTGGGTGTGGCTGGCCCCAACACATGCTGCTGC
CGCGGGGGAAGCAGGAGGGAATGCCCTTTGAGCTCCTCGTTATGGTCACGGACGGGAATCGGGACAAGGTCACACAGCCA
GCTGGTGCTCGGTCCTGTTCTGCTGCTTCCTCCTTCTGTGGTGTTCTGGACGCTCGCTACCCTGATGCCCGGCCCATGGG
CTTCCCCTTTGACCGCAGACCCATGCCCATGCTGCTCGACAGACCCCTGCAAACAGCCTCAGACCTGACACGCCTCAGCA
ATGTAGCCATGCAAGACATTACCATCACCTTCCAAGGTGATAAGATCCAAGCTCTCTGATCCAAGGGATCAGATTCCAAA
GCAAAGTGGAAGGGTGACAGGCATGGCCAGGCATTGAGATTTGCTCTTGCACTTCATATTCCTGCAAATTTGATGGTTAT
TAAGTTTTTTGAGCTGTTATACTTGAGGCTACAGAGAAGCTGTGTAAGGATCACGAGGGTGAATTTAAGGAATATCTAGT
AAAAAAGACAATAACAAAACGAATCATGAAGTGTAATATGTATAAGAAAGTTGGCCTGCCGCCCTCTAACTTTCTCAACT
CCCAACAAAAATCATGTACAGGGACAGACAAAAGTTGTGCTGTCAGACATGGTGAAGCATCGGATGAGAAGCTTCAATTT
TAAGTTAAGTATTCATAAATGCCTGCAAATATGTCTATCAATAAAAGCTCCATAGGAAATCAAAAAAAAAAAA
>seq15
CGACGCTTTACAGAGTTGACAATGCGGGAGGTGATATTGATGATATTGGTCTTCCTGACTGGCGGCGTCTTCGTGCAAAC
CGCGGCTGGTACTAGGATCTACAATTATGGCCCCCGCGATTTCATGCAGAGCGTCTTCTACCTGCCCTATGAAACCACGG
CCACTTTAGCCAATCGCTTTGACCTCGTAGTGCCACCCCTATTTATGAATAATGAGACGGGGATGGTGACCACCGAGATA
AGCAATGAACTGAAGATGAAACTGGGCACAGCTCTCGCCATACCCAGAGACATCCCTTACTTTGCGTTCAAAAGAGAGCA
CTCTCTGGCAGTCAAGGAGCTTAGCAAAGTGTTCCTCGAGGTGGAAGACATCGATGACGTATATAAATTTGCTATGGAGA
TACGTGACCATGTAAACCACCACATTTTCTTGGCCGCCCTCTACCATACCTTCTACGAAAGAAGAGACTTGAACCCTGGT
GACTTACCCCCTCTGGAAACGGTGTTGCCAGACAGGTTCGTCCCAGCTGGTGTCCTAACCAAGGCGAAACAGCTGGCTAA
ACAGGCGATACTGAATCATCATACGAGAAAGGTCACAGTGGAGTGGCACGTCGACGAAACCGGGATCGCCACGAGAAGCC
CCGAGCAGGGAGTGGCTTACTGGCGCGAGGACATCCGGCTCAACAGCTTCCACTGGCACTGGCACCTTTCGAACCCCTAC
AACATTGAGCCCGGGAAGCGAGACCGACGGGGAGAACTCTTCTACTACATGCATCACAACATGGTCGCGAGATACAACAT
GGAGCGCCTTAGCGTCAATCTCAGGCCGGTCGAGCCCTTCGAGGACTGGCATCTCCCTATCAAAGACGGGTATTTTCCCC
ACATCACCGCAGGCAATGGGTACGATTGGGCAGATCGACAAGACAATAGTTACTTTAAGGATGTTCGAGCAATACCTCTG
AACGAATCGAACTACGTGTCCCAGCTTGAGATGTGGCGAACTCACCTGTACCACGCTATCGACGTTGGATACATGGTCGA
CGCGAACGGTGTTCAAGTGCGACTCACGGACAACCCAAGGATAGGCGAGGACTACGGGATAAACATCATGGGTGAGGCGG
TGGAGGCGGGGGCGAGCGTGAACCCCGCTCTGTATGGTGACCTCCACAACCTAGGTCACGACTTGCTCAGCCAGAGTCAT
GACCCTGCCAAAAGACATAATACTAATATGGGCGTGATGGGAGCCGTAGAAACCGCCATAAGGGATCCAGTCTTCTTCCG
TTGGCACAAATTCATAGACACTTTGTTCCTCAGGTACAAGCTGACTCAACCATCTTACACAACTAGACAGCTGACTGGAG
CTTTTGAAATAGTAGACGTTGAGGTGATGGAAGACAATTGGAAAGACAATTACACCCCGATGCCTAATCGCCTTCACACT
TTCTTCTCACCCTCGACGTTCGACGCCTCACGAGGAATCGACTTCAAAATGAAACCGAATGACCGCATTACTGTTCTCCT
CAAGTCCGATGTTCTCGACCATCCAGAATTCTTTTATACGATCCAGATCAGGAACCCGACCTCGGAGTTTAAGCGCTCTC
GGATCCGGATTTTCCTCGCGCCAAAATACGACGAGGACGGACAGAGGCTGAACTTCGCGTCGCTCCTTCACTACTGGACG
GAGATGGATAACTTCAAGACGGATCCGATTTCGCCTGGCACTGACTACATCTCCAGATACTCCATGAACAGCAGCATCCT
CTCGAGTTATCGCTCAAGGGATCCGGACACTGACTTCGCCTTCTCCGGCTGCAGCTGGCCCCGGAATCTTCAGCTGCCTC
GAGGTACGGCAGATGGCATGGTGTTCCACCTTTTCGTGATGGCTTCCGACATTCCACCTGATGAGCATCGACCAAAGAGG
AGCTTAGACGTGAACCGAAATAGGTACCCGTACCACCTACCGACACCCGGCACCCGGCACCCCAGGACCTCCGGGAGTTT
CTGCGGCCGCCCCGACGAGAAGTACCCCGACCCGTGGCCCATGGGGTACCCTCTGGACAGGAAGAGTGGCCACGGGACGA
TCGAAGCCTTCGTGGCCGAGCACAAGAACATGGCGCTGAGTGAAGTCCTGATCACACATGCTGGAGACCCTGAGAGTGTG
GGGCGACAACAGCAAGCCGAGAGGGACGACTGTCTGCTCTTCACTTGCTAGGGCCTTTGCTTTCTCTTCTCTCTCTCTTT
CTCTGTTCCTCTTCTCTCTCTCTTTCTCTGCTCCTCTCCCTCTCTCTGTTCCCCTCTCTCTCTCTCTCTCTC
>seq16
GCCAGCGCCCCGCCTTACTTAAACCCCGGCGCCCATTCCCAGTCATCCACATCATCCTCGCCTGGCCTTCCACTGGGCTC
CGGGTGGTTCTTGGCTCCGAGTCGAGGCTTTGTTCTGTGGGTTCGAGATACCTGGTCGTATCAGCGGAATGAACGCGGTA
GCAGTCGTGACGACGTTAGTGGTGGGCCTCTCCCTCCAGCACGTGGCCCTCGGCTTCTTCGTAGAGAACAAAATCTTTCT
ACCTGGAAGATCAGTCAGGGAGGCTGGTAACGAGGAACCAGAATCAAGCACCAGTAGCAGCGCTAGCATACCACTGGGAA
ATGAGCTGAAATATCTCTTCTACCTGCCGTATGAATCCACGGACATCCTGGCCTACCGGTATAACCTCGCGTTGGGCAAC
GACCTCGAGGCTGACCTGAAGGCAAGGCTTGGAGCGGCTCTCTCCATACCCCGAGGAATTCCTTTCTTCTTCTACGATAA
TAAACACGCAGAGGCAGTTCAAGAACTTATTGATGTGTTCCTCGAAGCGAACGACCATCCTGAACTCGCAGACATCGCTC
TCACTGTCCGAGACCACGTCAACGAAGCCCTGTACATATTCGCCCTCTATAGCGCCGTCTATGAAATGGAGGTTGCAAGC
CCTCCGGATATACCGTCGTTGGAGACTGTGCTGCCTGACCGGTTCATCAACAACGAAGTCGTCAACGAAGCAAGGAGATT
AGTCAAGGCAGCTGTGCATAAGCAGAATAAGGACGTGGTCCACGTACGTTGGTATCACAACCAGACGGGCCTCAGCACAA
GGAACACCGAGAACAGAGTGGCATACTGGCGCGAGGACTTGTTCCTGAACACCTTCCACTGGCACTGGCACCTCTCCAAC
CCCTACCTCAGCAAGCCCGGCAAGATCGACCGTCGGGGCGAGCTCTTCTACTACGCGCATCACAACATGGTGGCGAGATT
CAACATGGAGCGCCTGAGTGTCGGCCTCAAGCCAGTGGAAACCTTTGAGGACTGGCGCCTTCCGTTGGAAAATGGCTACT
TCCCGCACCTCACAGCTGGCAATGGCTTCATATGGGGGGACAGACAGGACGACACTCTCATGCAGGACATTATTGGAATC
AATATCTCGGATGCAATATACATCTCAAAACTCGAGCTGCACCGATCCCATCTGCTCTATTCTATCGATGAAAGATATCT
GATTTGTGAAAACGGCTCTCAAATTTACCTCACAGACGACCCGGCTCCTGGCACACCGTACGGCATCAACCTCATCGGCG
AAGCACTTGAAGCCGGGGCGAGCGTGAACCCCGCCTACTACGGAAACATCCATAACAATGGCCACATGTTGTTTGGCGGT
TCTAACGACCCTCTTAAGAAACACGGGGGGAACGTCGGAGTGATGTCGGCCATGGAAATATCCGCCAGAGATTCGGTCTT
CTACCGTTGGCACAAATTCGTTGACGATGTTTTCTTTCGGTACAAGATGACGCAGCCTCCGTACACGCCAGACCAGCTGT
CCGTGGATGTGGAGGTGATGGAAGTCGCGGTGCAGGAGGACAACGGCACTTTGAACGACCTCCATACTTTCTTCACAGAG
AACACTTTTGTCGCGTCACATGGGATGGACTTCCATTTAGATCCGGAGAGTAACATTACTGTGCTGTATACGTCAGATTT
CCTAAACCATACGGACTTCACCTACAGCATCACGGTCAATAACAAGAAGAGTGATCCTATGAAGCCCAAGGTGCGAATTT
TCCTGGCTCCGAAATACGACGAGAACGGACTACCTCTAACCTATGCTTCGCTACTACAATACTGGTCGGAGATGGACGTG
TTCGAAGCAGACCCGATTGACCCTGGCGTATCCACCATCACAAGGCGTTCCAGCGATAGCAGTATCTTATCAGCCTACAC
AGGCAATAATGCCAATTTCAGCTTCTCCGGCTGCAGCTTCCCGCGGCACCTCCTGCTGCCTCGTGGGAAGCCAGACGGCA
TGACCTTCCGTCTCTTCGTGATGGTCACTGACGCCGACCAGGACAGGGCCTTTGGAGGTGGCGAAGACGAGCCTCCCAGT
TTTTGCACTTTTTGCGGTATTCCTGGCGCCCCTTACCCCGATCGGTGGCCCATGGGGTACCCTCTGGAGAGAAAGAGCCT
GCACACCGAAATAGATGACTTCGTTGACGCATATTCCAACATGATGGTAATCGACGTCAACATTTATCATCAGGAAGAGC
CACAGGACGAGGAGAACCCGGGACGCTGAGGTCTATACAGGTGTCTTGGCTCGCGTGTCAGCTGTTGGTCCTGTGGGTAG
GGTAGTGTTATTTTCATTGATATTGGTAATATTATCATGATCATCGTCAGATACTCTTATTATCTCTGTTTTGTCATTAC
TCTCTCTCTCTCCTCGCGCTCTCAATATTTCGCTCACTCTCGCTCTCTATCTCTTTAACTCTCTATCTCTTTAACTCTCT
CTCTCTCTC
>seq17
TCCTGACAGGGTTGAGGACGCGAGAGGAATTCCCTTCCAGCCGTCACCATGGCCACCGAGCAGAGCCAAGTCCTGGAGCT
TTTCGAAAAACCGTTCCGTGGTCCGTCGGGCGGTACGATCTCCTTCCCCACGGGCGAGGGCATCGGCACCCGGATAGGCA
CGGGAGGTCGTCCACCCGCAGAACTCGGCTACGCCACCACCCTCCAAAGAGGACGAGTCTTTTCCGTCTTCATCAGAGCC
CACCGCAGAGCTGCGAGGAGCCTCTGCGACTACTTCATGAGAGCACGCAACATTGCCGAACTGACGAGCCTGGCAAATGC
ATGCAGAAATCTGGTCAACGAGCAGTTGTTCATCTACTCCCTCTCCTTCGTCATCATTCGGAAACCGGAGTTGAGACGAG
TTCGAATCCCGACGGTCGTCGAGACCTTCCCCAGCAAGTTCGCTTCGCAGGAGATGCTGCAGCAGGCTGGGAACGAAGTC
AGAAGGAATCCTGCGAGGACGGAACCAATCGTTATCAACCAGGAGTTTTCGGGGACCCTCATCAAGCCCGAACACAGGCT
CTCCTATTGGCGCGAAGACTATGGCATCAACTCGCACCATTGGCATTGGCATCTCGTCTTCCCCATCGAGATGGACATCA
GGAGGGACAGGAAGGGAGAGATCTTCTACTTCATGCACCAGCAGATGCTGGCCAGGTACGACATGGAGCGACTCAGCCAT
AGTCTCAACCGCGTGCTTCCAATGACCGGCCTCCGAGACCCTGTTGTGGATGGGTATTTCTCCAAGCTGACAGTCAACAA
CTCAGGCCGGGCATGGGGCACGAGGCAAGACGACACGAGACTGAAGGACATAAGGCGAGATGACTTTGGCCTGGGATTCA
TCAACATCTCCGACTTGGAACTCTACATTTCGAGACTCATGGACGCTGTCCATCAAGGATTTGTACAGGATAGGCAGGGG
AACCGAATCCCGCTCACTGACGACCCCCCCAAGGGGGGCAGGAGGGGCATCGACATCCTGGGGGACGCCTTCGAGGCAGA
CGCCGAACTCAGCGTGAATTATCCCTTCTACGGAGACTTCCACAACTTGGCCCATGTCGTCATCGCCTTCGCCCACGATC
CGGACTTCGCCCACAGGGAGGAGGTCAGTACAATCGGAGACGCGGCCACATCAATGAGAGACCCGTTCTTCTACAGGTTG
CACAAGTTCGTCGACGAGTTCTTCCAAGAGTACAAACTGCAACAGAGGCCCTACAACAACGAAGAGCTGGGTCTACCTGG
CGTCAGGGTGGTGAGAATAGGCGTTCTTCAGGACGGGGTTCCCAACAACCTCAGGACCGGATGGAATCAGCGAGAGTTCG
AAGCTGGAAGAGGACTCGACTTCGGTGGATCGGCTCCGATCCGCCTCAGGTTCACCCACCTGGATCACAGGCCATTCGAT
TACCATCTGCAGATTATGAACACTCTGCCGGCTGAGAAAGACGTGACCGTCCGAATTTTCTTAGCCCCTACGCTGGACGA
GAGGGGCAACAGAATGAGTTTCATGGATCAGCGTCTCCTGTGGGCGGAGATGGACAAGTTTGTGACGAAATTGACTCCGG
GCGAGAACAAGCTGGTGAGATCGTCACGTGACTCCTCCATCACCGCACCACCAGAGGCCACTTTTAGGGAACTGGAGGCG
GGACGCGAAATCACGTCTGGAACGCAAGCAGGAGTTGAATTCGGTCAGTGCGGCTGTGGGTGGCCCCGGCACATGCTTCT
GCCTAGGGGCATGCCCCAGGGTATGGACTTCCAGCTCTTCGTGATGCTCACTGACCATGCTTTGGACAAGGTTGAACAAG
TAATCCGAGGCAGGCCGTGTACCAACGCCGTCTCCTACTGCGGCATCCTAGACTCCAAATTCCCGGATGCACGTCCCATG
GGCTTCCCCTTCGACCGCAGGAACCCTGCGATGGTCAATGGAAACGTCATCCAAACAGCGGGAGAGTTTGCTGCGCAGTT
CGATAACATGGTCATGGAGGACATCAAGATCACCTTCGTCGGGAACCAGCTGCAACGATCATAGCCGCTATAGCAGAAAG
TTCAGGAAGAGCAAGCGGCAGTATCGTTTTCAGGAGTATCGAAAGGGCAAGTGGTACATGGATTTCGAGGATCATTAAGT
ATATAGGTAAAATATTCACCCCCGCAATCGCAAGTTCCAGTTATCAAATCTAAACCATTAGCCGCGGCAAAAGGGGGCAA
TTCTAATAAACACGGATCTTTGTAACAACGTAACAACTAGTGCGACTTAGATTAGGATTAAATATATATCCACGATATTT
ATCACATTCACATTCACATTTTAATTGAAATTCAGTAGAATAAAAATCTTGGGGAGTAAATTTGATAGGTATATCCCGCG
GTAAAACAATTTGACCATCTATTAGAAATTTTCCATTGGAATCTTCGCGTTGACAAGGATCGAACGTGTCTAATTCAGCA
TTGTATACACCAGGAACTTTAGAATGACAAATCCACTTTTCATCTTTAGACGAATATTTCCAAAAACCCCAAGTTTCGTT
ACATTTTTTTATATTGTTGAGTAGATAGTGGTTTATACACGCAATATGATTCGCCCGGTAATAATTGCGTACCATTACTA
GCAAAAAAATTGGATTCATTAGGAATGTGAATAAAATGTAGTTATCATCGTATACATGAATTAAATTTTTCAAATTTTCA
TGAGATTTATTTATATTATTTAATATTTTAACGACTGGTTTTTCTTCTTCTTCCTCTTCGCTTCCATCTTCCAACGGCTG
CCGCCTTTTATTATAATTTGGGAAAAATAATTTTAAGAATTTTTTGTCAATGGTGGTGGGTGGTGATTGTGGTATTAACA
TTTTATTTACATCATCATCATTATTTTTTTATACTTTGCTATTATATCTCGCAAACTTTGGCCATTAAATTTATTAAAAT
CATTACCTATATTTAAATAATGATTTTCTGCTAATTTTCTTTTCGTATGGCTGAGAAAATACGTGATGCGTATTATGGGT
TGATATTTCATATTTCCGGAATATCTAGTTAATATGTTTAACGCTCTAGTTGCCCAATCTGCTCTTATTGAATGTAAACC
TCCATCTTTAATCAATTTATCTATATCATTTTTGTTATTTTCTTCAAATCGTTCCACCGCCCACCTTAAATATTGTTTAA
ATGCTTTCCTACAACCATCATAC
>seq18
GTGTTCCAACTCTTCGTTATGATGACAGACTTCGAAGAAGATAGGGTGGACCTGCCCACCGGGCCCCGACAGTGCGCCAA
CGCCGCCTCCTACTGCGGTATCCTCGACACCAGGTACCCAGACAGGAAACCCATGGGCTTCCCATTCGATCGCGTGGCCC
CGCGTGAACTCCGCACCCCACGCGAGCAGGTGCTCTTCATCACAGACCTCGCGCAATTGGACAATATGGCCGTGCATGAC
GTCACCATCCGCTTTCTTGGCGATGATCTCAATGCAAGCGACGCGCCGGCGTCCTAAAATCGTGATCGTTGCAATCGCAT
TATCTACGCATCAAGTGCCATTATTGTGGATAAGGAAAGAAACAAGCAACCATTAATAGGGTATTCAATTTAAGAATATA
AAGGGTGAAAATAGTAAT
>seq19
TTTGGTGAACGTCAAACTAATCATCTAAATATGTCTCAGACAAGTCCGGATAAAGCACTGCTTTACCTATTTGAGAGGCC
ATTTGATCCTCTCTTCATCCCTAGGACAACCTCAACTTCGGAAACCATTGAGTTTAATATCCCGGGGGAAGACCGACCTG
CATTTGCCACCCGGGCCGGATTTACTCCGAGTGTAGTTAATGTGAATAAACCACTCAATGCAAATTCTGTCCCCCGAGAT
GTAATGCAGGTCCCCAGGGGCACTCCATTTATTCCGTTCATGAAATCCCATCGGGCAGCCGCCCGAGATCTAATTAGTGC
GTTTATGAAGAGTACTTCTGCTGAAGAGTTGATGAATTTAGCTGCAAGTGTGCGAGACAGCGTTAATGAATCTTTGTTTA
TTTACTGTTTATCTTTCTGCATCATGAACATCCCGTTTCTGAGAGGGATGAGGATTCCTCCCATATATGAGACATTCCCC
GGCTGGTTCATCCCTCAGGGAATCCTTGGCAAAGGTCGCCAAGAGGCATCTCTCAACAACCGGCTGACCAATCAGGTGGA
ACAAGTGGATTTAGAAGTGCCAATGAACTTCACCGGAAATGACTTAAACATGGAGCACCGGGTCGCATACTTCCGTGAAG
ACTACGGGATTAACGCCCATCACTGGCACTGGCACCTCGTGTATCCTCTGGACCTTAGTGATGTGGGCTTTCATCGTGAC
CGGAAGGGGGAACTCTTTTACTACATGCACCAACAGATGCTGGCCAGATATGACATGGAACGCATGAGTGTAGGGTTGTC
AAGGGTTGAGAAACTACACAACTGGAGGGAGCCAATCCCTGAAGGCTATTTCTCTAAACTAACTGTCAACAATTCTGGTA
TGAATTGGGGTGTTCGTCCGGATAACTTTTTAATGAGAGATATGCGACGAGAACCTGAGAGTAGGACCGATATCGCAGAT
TTGGAGAAATGGGAAGACAGAATCAGATCTGCGATTAATAGAGGATTTATAGAAGATCGCGAGGGAAACCGCATCCCACT
GTCAGATGACATTGATCCAACGCCTGAAAACAAAAGAGGGATTGACTACCTTGGTGACGTCATAGAAGCTGATGCGATTC
TCAGTCCTAATTTCCCCTTCTATGGTGATCTCCACAATGAAGGCCATCTGGTCATTGCCTTCTCACATGACCCTGACAGA
TCACATAATGAAGAAGCCGGCGTAATGGCGGAGACTAGCACAGCCATGAGGGATCCAGTCTTTTATAGATGGCATAAGTA
TATTGATGATCTTTATCAGGAGTATAAGCTCATGCAGCGACCATATGGGGAACAAGATCTGTTGTTTAACAACATCGAAG
TCGAAAGCATTGCAGTTGCGTCAGGCCGTGAATTCAACACACTGACAACGGGATGGAATATGCGTGTGTTTGAAGCCTCT
CGCGGTCTAGATTTTGGAAACGACGCAGTCCCGATTGCAGTCAAAGTGACTCATCTTTCCCATCAGCCATTCGAATATCA
TATTAAGGTTAAAAACACACTCGGCTGCACCAAGGAAGTCACACTTCGTATCTTCTTAGCCCCTAAATTAAGTGAATCAG
GACGAGAAATGAGATTCATGGACCAACGTTTACTCTGGACCGAGATGGATAAATTCACTTATAAATTGGCTGAAGGAGAC
AATATCATTAAAAGAAAGTCAACGGACTCCTCCATCACCATTCCTCCTGAAAGAACTTTCAGACAGCTTGAGACTGGAGA
AGTAAATCTCGACATCATCCCCGAGACGGCCTACTGTGGGTGTGGATGGCCTCAGCACATGTTGGTACCACGAGGGAAGC
CAGAAGGTATGCCATATCAACTGTTTGTCATCGCAACAGACTGGGAACAGGATCAGGTGGATGTTCCAACTTTATCGTCA
GGATCAGCTTGCAAAAATGCAGCTTCCTTCTGTGGTCTGAGAGATAAAAGATATCCTGATAAACGTCCTATGGGTTTTCC
CTTTGATCGAAGAAATCCTCCTCAATTGTTGGGAAGTGCAGTTCAATCCATACATGACTTTGCCAGACTTGGAAATGCTG
CACTCAGAGATATAAATATTAGGTTTACTGGAAACATGATGTAA
>seq20
GCACCCGCCAGGACAACACCTTCATCAAGGATTTCAGACGTAATGATGCCGGGCTGGATTTCATAGACATTAGTGATATG
GAGATCTGGCGGTCCCGACTTATGGACGCCATCCACCAAGGATATATGCTAAACCGAAATGGTGACCGCATCCCTCTCTC
TGATAACGTCACAACAGGAAAGCGAGGGATTGACATCTTAGGAGACGCGTTTGAGGCAGATGCCCAGCTTAGCCCAAATT
ACTTATTTTATGGTGACCTTCACAACACGGGCCATGTGCTGCTGGCATTCTGTCACGACAACGACAACTCACATAGGGAG
GAGATAGGAGTTATGGGAGACTCTGCTACTGCTTTGAGAGACCCAGTCTTCTACCGCTGGCACAAGTTTGTTGACGACAT
CTTCCAGGAGTACAAGCTGACACAGCCGCCCTACACCATGGAGGATCTGTCTCTGCCGGGTGTGGTGCTTGACAAGGTGG
GTGTTGTGAGGAACGATCAGCTCAACACTCTCACAACTGGCTGGAGCGTACGTGAGTTTGAGGCTTCCCGAGGCTTGGAC
TTCAACTCCCCCAACCCCATCAGGCTGCGCATCACCCATCTCGACCATGCTCCCTTCACTTACCATCTCCAGATACACCC
ACTACACTTCCCTAATCCTGACTGTCACTGTCTTCGAGCACGTTAGAAACCCACACCATCCATTTTTAGTTCTCGTTTAG
GACGTTCTACTATGAGAAGTGTTTAATCTCGTTCGCCTGGACAAACCTCAGGTCCTAAGTTCACTCCAACTCGATGTATG
TAGGAACCAAGTGAAGAACGACAACCAAAATAGAACCGGCATGTCGTCCCGTA
>seq21
GCATCCTTGACTCTAAATTCCCAGACGCCCGCCCCATGGGCTTCCCCTTCGATCGTAGGAATCCTGCGATGATTAATGGG
AACGTTATTCAGACGGCCAAAGAATTCGAGGCACAATTCGATAATATGCTTATCGAGGACATCAAGATCACCTTCGTAGG
AAATAATCTTTGAACAACGAAGCCGATACGGAAGGATGTGCCAAAAGAGCTATTTCTTCTGTAAATTGTTACCAGTACGG
TTACTCGGAGC
>seq22
GCTGAGGTGACTGTGTGACACCTTAGGCAGGTGCTGCAGCGCGGTGCACAGCAGTGCTGTGCTGCACTTCTTTTGGTCTG
CACCACTGCACCAGGTATATACCTCGAGATGGCTCGCTCTACAACTGTTGAACAGAGGGACATCCTCTACCTCTTCGAGA
GACCTTCCGACCCTTTGTACATGCCCAGGGCGGGTAACACCATCATGTTCAACACCAGCGACAGGCCTGAGACCTTCGCC
CCACGCTTTGGTGGCCCCAACACCAGCACCATTGACGTCACCACCGACAGGTCGCTGGCCGAGTCCCTCCCTGCGGTGGT
GACATCCATCCCACGAGGCGGCATCTTCTCCCTCAACTTCAGCGAGCACCGCCAGGCTGCCAAGGCCGTCATTGCCATCT
TGGAAAGGGCGCAGTCGGTGGCCCAGCTGAGGGACAACGCGGCGTCCATCCGAGAGAACATCAACGAGGCGCTCTTTGTG
TACGCGCTGTCCTTCGTCCTCACCAGGAACAGGCGGTTCAGGGGCCTCAGAATTCCGTCCTTCTTGGAGACGTTCCCGAG
TCGCTTCATCCCCAGCGACGTAATAGACCAGGCCAAGAATGAAGTGAACCGCGCCAATGCTAACAGCATGATGGACCCGA
ACGAGCCGGTGGTGATCAACCAAGACCTGGACTTCACTGGCCAGCGCAAGCGTCTGGAGAACCGAGTGGCGTACTGGCGG
GAGGACTATGGCCTCAACGTCCACCACTGGCACTGGCACCTCGTGTTCCCTATTGAGCTGCTGGAGGGGGAGAACGTTCC
TGACAGGAAAGGAGAGTTCTTCTACTACATGCACCAACAAGTTCTGGCCAGGTATGACATGGAGCGCATGAGCGTCGGCC
TGCCGCGTGTCGTCAGACTGGACAGCTTCCGCGACAATCTTCCTGACGGTTACTTCCCGAAACTTCGCTTCGACAACGCG
CCATCCAACCCCAACCGGCTGCAGATCCCCGGCAACAACCCCAACGCCATGCACTGGGGCGGCCGCCAGGACAACAGCCG
CGCCTCGAACTTCACTCGTGTGAACACCGTCTTCATACCGGTGGACCTGAGTGAGCTGGAGCTGTGGCACAACAGAATCC
TGGACGGCATCCACCAGGGCTTCTTCATTAATGGGGACGGTAACCGCGTGCCTCTGAGCGACGATGTCGACATCACGGAC
GGGCGAACCAAGCGCGGCATTGACATCGTGGGCGATACTTTGGAGGCGGACGTCAACCTCACGGTCAACTTCAACTTCTA
CGGGGACCTGCACAACCAGGCGCACGGAGTGCTGTCTGCCATCCATGATCCTGACGGCACCCACGGGGAGAATCTGGGTG
TTTTGGGAGAACCGGCCACTTCGATGAGAGATCCTCTCTTCTACCCGCTGCACAAGTACGTCGACTGGATCTTCCAGCAG
TACAAGAACACGCAGCCGGTCTATACCGTGCAGCAGCTGGAGCTGCCGGGTGTGGACATCGGTCGGCTGGGGGTGGCCAC
CGGCAACATCGCGGACGAACTGCACACCGGCTGGAGCTACCGGGAGTTCGAGGCCTCCCGTGGCCTCGACTTTGGTTCCG
GCCGACCTGTGAGGGTCAACATTCAGCACCTCGACCATAAGCCTTTCGACTACCATATTCTGGCGAACAACACGACGGGG
TCCCCCAAGCAGGTGTACGTGCGCGTCTTCCTGGCACCGAAGTTCAGCCAGAACGGCACCGACGAGCCCATGCAGCTGAG
CGAGCAGCGGCTGCTCTTCAGCGAGATGGACAAGTTTGTGTACACACTTCGGCCCGGCCAGAACCACATCAAGCGGCCGT
CCACCCAGTCCTCTATCACCGTCCCTGGCGAGATCAGCTACAGGGAACTGGAGTCTGGTATTCGAGGAGGAGCTAGTCCG
TCAACCCGCCCTCCTGGCGACGTCGAGGAGGACTTCTGCGGGTGCGGGTGGCCGCAGCACCTGCTGGTGCCGCGAGGGCG
CCCTGAGGGCATGACCTACCAGCTCTTCGTCATGATGACTGACTACGAGCAGGACAGGATCCCTCCGACGGCAGCATCCA
GGCGCTGCGCCAGCGCTGTCTCCTTCTGTGGTATACTGGACGATCGCTTCCCAGACAAGCGACCCATGGGATTCCCGTTC
GACAGGCTGCCTCCCAGGGAGCTCAGGACCCCTCAGGAACAGGTGCTCACCATCAACGACCTGGCCAGGCTGGACAACAT
GGCAGTGCATGACATCACCATCCGCTTCCTGGGAGAGAATCTTAACCCCACCAGTGGAACAAGTGGAAGAGCTTAAGAGC
TCAGTGGCTTCGAAAGTATAGTAGACTAAGTTGAAGCCTTGCAGTGTGACACCTTGTTTAGGGTGGCTCAGCAGGGACAG
GGTTGTGCCACTTGGCGAAGCCTTAACGTACTGAGCTGGAGTCGCAGCACTCTATTTGTGGACGTGGAAAGCAAGTGTTC
CTGCATTGCTACGCTACGCTTCATTACAACAGGTTGTGCCAGTCGGCCGCGGTGTTCTATAAGTTCTATGTTTGCATGTT
TTTTCAATGTGTCAGCACTTGCCTTACCCAAGCCGGAGTGGACTTCTTGACAAATACCTGCTCAAAATCAGTGTCATCGG
GAAATATCTACCTTCGGCTACGGTTAGAAGTACACACACATACACACACGCATTCAAACGCACACATGTATGTGTATATA
TTACGTACGTAACTGAAAATAATAAAAACATTGAACTAGAGAAAGTTTAAATGCTTTCCAATACCATGGTCACATACTTT
TTCTTTCGCAATTTTCAAAAATTCACAGCGAAAGTGTGCGTGCCTTATTAGTTAGCACTCGTAACTTCAGCATTCATGTC
ATTTAGCAGACTGGCTGATATTTTGATGAGGATAATATTGTTCTTATTATGCACATGTGCTGGAGACATTCAACGCATAC
TTGAACAGTATCAGAATATATTCAATAATGTCTGTACGGTAAACACATGTCTGACATTGTAGTAAGCTTTTATTTTTTAT
CTGCAGCAGCCATAGTACCGTCATCATTTTATGTTTTTTTATCACGAATATGTTTTACTTACGCTTATTCTATGCCATGC
CTCCAGTAAGTAAATATATTATAACAAAAAA
>seq23
GAGAGTTGGGAATCCATATCAGCTCCAGAAGAAACTCTGAGGAAGCTCCTCTACCTGCCGTACGAAAACACGGTTACCTT
GAGCAGACACGTCAGCCTCGATATGTCAGCGGTGGTAGTGGACACGGCCAGCGGCATGTACACCACCAGGATTTCCGCGG
AGGAGAAAGAGAGTCTCAGAACGACCTCTTCTGTGCCGCGGGGAGTCCCCTTCTCCTTCTACAGCAAGCATCACGCCCAG
GCAGCTAAGGATCTCATTAAGGTGTTCCTCGATGCAAAGGATCTTGATGAACTTCGCCGAATCGCCGTTGTTGTTCGAGA
CCATGTCAACGAAGTGATGTTCTTATTCGCACTCTCCCATGCTTTTTATGAGAGGAAAGATCTAAACCCTGCTGCTTTAC
CCCCGCTGGAGACTGTCCTGCCAGACCGATTCGTCCCAACAGTAGTCCTCAACAAGGCAAAGCAGTTGGCCAAAGATGCA
ATGATTAGTAAAGACAAAGACGAGGCCCATGTGTATTGGCCCACCAACGATGCGAGCGTTTACCCAAGGAGCCCTGAGCA
TCGAGTGGCATACTGGCGTGAGGACATCGACCTCGGCAGGTTTTACTGGCACTGGCACCTTTTAAACCCCCGAAACATCG
AGCCAGGCAAGCGGGACCGACGGGGAGAGCTTTTCTATTATATGAATCACAACTTGGTCGCAAGATACAACATGGAGCGC
CTGAGCGTCAACCTTGAACCTGTCGAAGCCTTCAAGGATTGGAAGAATCCCATAAAAAATGGATATTTTCCACCAATCGC
TTGCGACAACGGCTATGATTGGGCTAGCAGACAAGACCACACGCTCTTTAAGGATGTTAATGCAATACCCCTGAGTGAAT
CGACCTTCGTTTCAAAGCTTGATACTTGGCGAACCAACCTTCTCCACGCTTTTGGTGTCGGCTATTTGATTCGTGAGAAC
GGTCCCCATGTTCGCCTCACGGACAATCCGAGGGTTGGCGAAGATTACGGCATAGACCTCGTCGGCGAAGCGGTGGAGGC
CGGCGCGAGCGTGAATCCCGGTTTGTATGGCGACCTCAACACCTTAGGCCACGATTTGCTTAGTCAGTGTCATGACCCGG
TGCGAAGCCACAAAAGTAACGTCGGTGTGCTGGCAGCCACAGAAACAGCCATTAGGGATCCAGTCTTTTTTCGTTGGCAC
AAATTTATAGACGATGTGTTCCTCAAGTACAAGATGACGCAGCCTCCATACACGCCAAAGCAGCTTCACACGAATGTAGA
AGTGATGTCCGTTACAGTCACTGACAAATCAACAGCGAGAGCCTATTATACTCCACGACGAGGAGACCAGCTTCACACTT
ACTTCAGAGTCAAAAGTTTCGAAGCCACGAATGGAATCGACTTCAAGCTAAATCCAGAAGATCACTTAAAGGTTCACTTC
CAGTCAGATTATCTTCAGCATACCCACTTCTACTACACCATCAAAGTCTTCAACCGTAACAGTGAAGTCATACGTCCTAA
AGTGCGAATTTTTCTGGCACCGAAATTTGACAACGTCGGCCAGAGGATGAACTACTCCGCACTGCTTCATTACTGGACGG
AGATGGATGTGTTCGAAGCAGATCCGATTCTGCCAGGCTCATCCAGTTACATTACTAGAGACTCCAGTGAGAGCAGCATC
TTTGGCTTTGACTCTGAAGCTGCATACGGAAGAACGTCTGGCTGCGGCTGGCCAAAGAATCTCCAGCTGCCTCGGGGTAA
GCCAGATGGCATGAATTTCCTTCTTTTCGTGATGGTGACTGACAGCTCGTGGGACACGCCACTTAGCCAAACGTACAGCT
GCACAGATCTAACGAACGATTACCTGTCGATCGGCCTGTGTTCACCTCCCCTCTTCTCCAGGACGTCCCCTTCCAGTTTC
TGCGGACTCCCTAGTGCCAAGTACCCCGATCGGTGGCCCATGGGATACCCTCTGGACAGGAAGAGTCCCCACGAGACGAT
CGAAGCCTTTGTGAATGAATATCCGAACATGAGACTACATGATTTCGTCATCAAGCATTTAGAAGCTGCAAATCTCAATA
TGGAAGATGACACGGTTGAATGCCTTCGCTTCAGGTGCTGAGTCTGTCTGTCTTTCCATATTTGGCAATTCTGCTCTAGA
TATTTCTGCTTAAAATTTGTACAAGTTCTCATTCAGCCTATCCATGTTAAACTTTAAAAGATTTGAATACATGCATCAAC
TTAGATTTTTCACTCCACACCCATTGCTTAAAAAAGTTAAAAAGGTATATCTATTTATTTATTGAAAATTTTATGCCGTC
AATATCTAAGGTCATTAGCAGCGTATACAAAATATAGCCCCAGGTAAAGTTTTTTGGGTTCAGTAAGCCAGTGTTTGTGG
ATTTCCAGAATGACCAACTGTCAAAACCAACAAATGTACCAGGCATCAAAGGTTACATAGCATTATGGTCAAGTATTGTG
GTGAAAAGATTAAATGTGAGTTAACGATTTGGATGAGTGGACAGAAGGGGATGAAGAAGAGAAGGAAAAGGAAAGTGGGA
>seq24
CCAGGATATTGAGACGGGTCTGTGGACCACCGAGATTTATTCTGAACTGAAGGAAAAACTTGGCACAGCTCTAGCCATAC
CCCGAGATATCCCATACTTTGCGTTCAAAGGCGAACACGCTCTGGCAGTCAAGGACCTTAGCAAAGTGTTCCTCGAGGCG
ACAGACATTCCTGAACTATTTAGTTATGCTATCCAGATTCGCGACCATGTAAACCACCCTATCTACTTGGCCGCTCTATA
CCATGCCTTCTATGAGAGAAAGGACCTGAACCCTGGCGACTTGCCCCCGCTGGAAACTCTGTTGCCAGACAGGTTCGTCC
CTGCTGTTGTGATCAACAAGGCGAAGCAGCTTGCTAAATCAGCGATACTCCATAATGAAAAGAAAGAGATCATCGTGTAC
TGGCACAACGACGAGACCGGCATTGCCACAAGGAGCCCAGAGCAGAGACTGGCATACTGGCGCGAAGATATTCGCCTCAA
TAGCTTCCACTGGCACTGGCACCTTTCGAACCCTTACAGCATCGAGCCCGGAAAGAGAGACCGCCGTGGTGAACTTTTCT
ACTACATGCATCACAACTTGGTCGCGAGATACAACATAGAACGTCTTTGCGTCAACCTTAGACCGGTCGTGCCCTTTGAA
GACTGGCATGTGCCTGTTAAAGACGGGTATTTCCCCCACATTACCACTGGCAATGGGTATGACTGGGCAGACAGACAGGA
CAATACTTACTTCAGGGATGTTCGAGAAATACCTCTGGATCAATCGAACTTCGTCTCACAGCTAGAGATGTGGCGAACTC
ACCTGTACCACGCTATCGACGTTGGATACATGGTCAATGAGAACGGTTCTCAGGTGCGCCTCACGGACAATCCGAGGATA
GACGAGGATTATGGCATAAACCTCCTCGGCGAAGCGGTGGAGGCGGGCGCGAGCGTGAACCCCTCTCTGTATGGCAACCT
CCACAACCTAGGTCACGATTTGCTCAGTCAGAGTCATGACCCTGCCAAAAGACACAATACACAGATGGGCATAATGGGAG
CCGTAGAAACTGCCATAAGGGATCCAGTCTTTTTCCGTTGGCACAAATTCATAGAAAATGTGTTCCTCCGGTACAAGATG
ACGCAACCTCCTTACACATCTAGACAGCTGGCTGGAAATATGGAAATAGTAGACGTTAGCCTAATGGAAGAGGAAATTAA
AGAAAATTATGTCCCGACACCTGATCATCTCCACACCTTCTTTGCACCTTCAATTTTTGATTCTTCGCGAGGAATTGACT
TCAAAATGAAACCAGATGACAACGTTACTGTTCTCATCAAGACAGATGTTCTTGACCATCCGGGTTTCTTTTATACGATC
AAGATCCTTAACCCGACGAGTGAGGCCAAGCGCTCGAAGATCCGGATTTTCCTCGCGCCAAAATTCGACGAGGACGGACA
GAGACTGAACTTCGCTTCGTTGACACACTATTGGACGGAAATGGATGTTTTTGAAACGGATGAGATTATGCCTGGTATTG
ATAACATCTATAGATACTCCAACGAAAGTAGCATCCTCTCGACTTATCATGGAAGTGATACTGACACTAGCTTCGCCTTC
TCCGGCTGCAGCTGGCCCCGGAATCTCCAGCTGCCTCGAGGCACGGCAGATGGCATGGCTTTCCACCTCTTCGTGATGGT
TTCCGACGTTCCACATAAAAATCATTCAGGAAGACACCACCTGACTAGAAACAGAAAAAAGAATCCTTACCACTCAGAGA
CCCCTGAACCCCAGTTCCAGGGGACCTCTGGGAGTTTCTGCGGACGCCCTAACGAAAAATACCCTGACCCGTGGCCTATG
GGGTACCCCCTGGACAGGAAGAGTTCCCACGAGACGATCGAATCCTTCGTGGCCGAGCATCCCAACATGATGCTGAAGGA
TATCGTTATCAAATATGTTGGGGATCGTGACAGTGTAGGGCGCCAGCCGCAGAGGGAGAGGAGCGATTGCCTGCTCTTCA
CTTGCTAGGGGGCCTTTGCGCTCTCTCTCTCTCTCTCTCTCTCTCTCTCTCTCTCTCT
>seq25
CCATTACGGCCGCGGGGCATTTGACAAACATCGTCAAAGCGACTCGAACGTTTAAGCTGAAGCTAATCATAACTTACTAA
AAATGACTAACATTGGTCTCAACGATAATGAAAAGGGGGTCTTCTATATGTTTGAGAGGCCTTCCGTCCCGTTGTACGCT
CCAAGAGCCAACAGCACCCTCATCTACGACTTACCAGCAAACACTTTGCCTGAGGGAGTCGTCACCAATCGATTTGGTCT
TACAGGTGTAACTTCAGTAAAAGTTGAAGGAGAGGCTGACATTCCAGGCTCTGTGAGTGCCATGGAACGAGGGGTGCCAT
TTTCAATGTTTGCTGACAGGCACCGACGGGCCGCTAAGGATCTAATAGACCGTTTCATGGCAACGGATGGTGTCGAAGGA
CTGAAAAATTATGCAGCCAACATAAGAGATAGATGCAATGAAAGTCTTTTTATCTTCGCTCTTTCTTTCGTCGTGATTAG
AAAGCCAGAACTTCGGAAAATTAGAACTCCTGCTATCTTTGAAGTCTTCCCTGATAAGTTTATTCCAAATGCCACCATAG
GCCAAGCTGAGGATAGTATGTCACAAGCAAATTTTCATGCAACTAGGCCTGAGAGAGTTGTTGTGGAGCACGACATGGAT
TTTAGTGGCACCGATCTCAAGCTGGAACACAGGGTGGCATACTGGCGAGAAGATTACGGCATAAATTCTCACCATTGGCA
TTGGCACTTGGTATTTCCTCTCAATATGGGTGTGAATAGAGATCGGAAAGGAGAATTATTCTCATACATGCATAACCAAA
TGCTTGCTAGATATGACATGGAACGACTTAGCAACGGCTTGGGTCGTGTGAGGCCATTGACGAACTTGAGAGAAGTAATA
CCTGATGGCTATTTTTCAAAGCTGACGATGAGTAACTCCAGAAGAATTTGGGGAACACGACAAGATAACACATTTCTTAG
AGACTACGAGAGGAGAACTCCTGTTGCCCCATTTACATTAAGAGACCTCGAGACTTGGAGGCAAAGAATATTTGATGGAA
TTCACAAAGGTTATTTCATGGATCGCCAAGGCAACAGGGTGCCTTTAAGTGACGATGTCGATATTTTAGCTGGCAATAAA
CGAGGCATAGATATTCTGGGAGATGCTTTCGAAGCTGACAGCGAACTTAGTGTCAACTTTCCCTTCTATGGAGATCTGCA
CAACTTTGGTCACGTGGCCTTAGCCTTTTCCCACGATCCTGATGGTTCGCACAGGGAAGAAATCGGTGTCATGGGAGACA
CTGCCACAGCCATGAGGGACCCTGTATTCTATAGATGGCACAGATTCATCGACGAAGTTTTCCAAACTTACAAAAATTCA
CAGCCACCTTACAGGGACGAAGAGCTAAATGTTGCAAATGTTGATATAGAAAGACTGGGTGTTGCAACTGGAAACGAAGC
CAACACCATCCATACTTTTTATGACAAGAAAATGATCGAAGCTTCAAGAGGTCTCGATTTTGGGGCCGCGACTCCAGTAT
TTGTCAACTTGACAAGGCTCAATCACAGGCCTTTTACATACCACATTTTAGTCGACAACACTTCACGAGCACCAAAACGA
GTCACAGTTCGCCTATTTATAGCTCCAAAGTTAAACGAGGCTGGACAGAGGATGACATTTATGGAACAGAAAACTTTGTG
GACAGAAATGGACAGATTTGACCACACACTTGCTCCTGGGAAGAATCACATCAAACAAGAATCCACTAATTCGTCAGTCA
CTATTCCAGAAGAATTAACTTTCAGAGAACTAGAAGCAGGCAATGCTGCAAGAGAAGCTGCTGAAGCCTATTGTGGTTGT
GGATGGCCTAATCACATGCTCGTGCCAAAAGGGAAACCTGAAGGGATGGTATTTGAGCTTTTTATTGCATTAAGCGATTT
CGAGTTAGACAAGGTGAATGGTGGAACTACTGGTGGGGAGAGACGCTGTGGAAATGCCAGCTCCTTCTGTGGTATTCTTG
ACGAAAGGTATCCCGATCGCCGTCCCATGGGATTCCCACTGGATCGTCGCGTGGGTCCTGATGTCGACCATTTGCCCACA
AATGACATCTTTGGAAGATATGGAAACATCAGCTTAATGGACATTACCATTCGATTTACTAATAGAATGATGGGTGGCCA
AGGAACACCAGCCACAACAACAGCTGTATAAAATTCTACTGACATCTTTTATATATTTGCAATTACGCATAGTAGTGTTA
TTCCCTTAACTAAAATTATCTTGGTCTATTCTGACGATTTCTTTGCAATAGACTATTGAATAAAGTAAATACTATCACGT
TAGTTAATTATTAATACTTACTAAAAATTAAGATGTATGGATGGAAACACGTAATATGAAAATATGACATTATTGCATTA
TCGGTGTACATAATAGATAATATAAATACGTATTGTAAGTCTATATAGAAGTAAAGGAAGTATGCATTCGTTGCTGAATA
GAAATGATGACATTTCGAACTAAATTATTTTTCCTTTTTATGATTGTATTCAATATGTTATGTTAAAGATTCATTCATAT
CAATGAAAATGATTAAATGTAAAGGACTGTAAAAAAAAAAAAGAAAAAA
>seq26
GGGTATCTTGATAGCCTTCGTTGCTTTTGGCAAACATCGTCTACCCGGCTGGAACGTTTAAGCTGAAGCTAACTTACTAA
AAATGACTAACATTGGTCTCACCGATAATGAAAAGGGGGTCTTCTACATGTTTGAAAGACCTTCCGTCCCGTTGTACGCT
CCAAGAGCCAACAGCACCCTCATCTACGACTTACCATCAAACACTTTGCCTGAGGGAGTCGTCACCAATCGATTTGGTCT
TACAGGGGTAACTTCTGTAAAAGTTGAAGGAGAGGCTGACCTTCCAGGCTCCGTGAGTGCCATGGAACGAGGGGTGCCAT
TTTCAATGTTTGCTGACAGGCACCGACGGGCAGCTAAGGATCTAATAGACCGTTTCATGGCAACGGATGGTGTGGAAGGA
CTGAAAAATTATGCAGCCAACATAAGAGATAGATGCAATGAAAGTCTTTTTATCTTCGCTCTCTCTTTCGTCGTGATTAG
AAAGCCAGAACTTAGGAAAATTAGAACTCCAGCTATCTTTGAAGTCTTCCCGGATAAGTTTATTCCAAATGCCACTATAG
GCCAAGCTGAGGATAGTATGTCACAAGCAAATTTTCAAGCAACTAGGCCTGAGAGAGTTGTTGTAGAGCACGACATGGAT
TTTAGTGGCACTGATCTCAAGCTGGAACACAGGGTGGCATACTGGCGGGAAGATTACGGCATTAATTCTCACCATTGGCA
TTGGCACTTGGTATTTCCTCTCAATATGGGAGTGAATAGAGATCGGAAAGGAGAATTATTTACATACATGCATAACCAAA
TGCTTGCTAGATATGACATGGAACGACTTAGCAACGGCTTGGGTCGTGTGAGGCCATTGACGAACTTGAGGGAAGTAATA
CCTGATGGCTATTTTTCAAAGCTGACGATGAGTAACTCCAGAAGAATTTGGGGAACACGACAAGATAACACATTTCTTAG
GGACTACGAGAGAAGGACTCCTGTTGCCCCATTTACATTGAGAGACCTCGAGACTTGGAGGGAAAGAATATTTGATGGCA
TTCACAAAGGTTATTTCATGGATCGCCAAGGCAATAGGGTGCCTTTAAGTGACGATGTCGATATATTAGCTGGCAATAAA
AGAGGCATAGATATTCTGGGAGATACTTTCGAAGCTGACAGCGAACTTAGTGTCAACTTTCCATTCTATGGAGATCTGCA
CAACTTTGGTCACGTGGCGTTAGCCTTTTCCCACGATCCTGATGGTTCGCACAGGGAAGAAATCGGTGTCATGGGAGACA
CTGCCACAGCCATGAGGGACTCTGTATTCTACAGATGGCACAGATTCATCGACGAAGTTTTCCAAACCTACAAAAATTCG
CAGCCACCTTACAGGGACGAAGAGCTGAATGTTGCAAATGTTGATATAGAAAGACTGGGTGTTGCAACTGGAAACGAAGC
CAACATCATCCATACTTTTTATGACATGAAAATGATCGAAGCTTCCAGAGGTCTTGATTTTGGAGCCGCGACTCCAGTAT
TTGTCAACTTGACGAGGCTCAATCACAGGCCTTTTATTTATCACATTTTAGTCAACAACACTTCAAGAACACCAAAACGA
GTCACGGTTCGTATATTTATAGCTCCAAAGTTAAACGAGGCTGGACAGAGGATGACATTTATGGAACAGAAAACTTTGTG
GACAGAAATGGACAGATTTGACCACACACTTACTCCTGGGAAGAATCACATCAAACAAGAATCCACTAATTCGTCAGTAA
CTATTCCCGAAGAACTAACTTTCAGAGAATTAGAAGCAGGCGACGCTGCAAGAGAAGCTCCAGAAGCCTATTGTGGTTGT
GGATGGCCTAATCACATGCTCGTGCCAAAAGGGAAACCTGAAGGGATGGTATTTGAGCTTTTTATTGCATTAAGCGATTT
CGAGTTAGACAAGGTGAATGGTGGAACTACTGGTGCGGAGAGACGCTGTGGAAATGCCAGTTCCTTCTGTGGTATTCTTG
ACGAAATGTATCCCGATCGCCGTCCCATGGGATTCCCACTGGATCGTCGCGTGGGTCCTGATGTTGACCATTTGCCCACA
AATGATATCTTTGGAAGATATGGAAACATTAGCTTAATGGACATTACCATTCGATTTACAAATAGAATGATGGGTGGCCA
AGGAACACCAGCCACAACAACAGCTGCATAAAATTCAACTTACATTTTTTATATATTTGCAATTGCCGATAGGTTAAGTA
TAAACGTCTAATCGGCAGTGTTGTTCCATTTACTAAAATTATCCTGGTTTAATCAGACTCTTTCTTTGCGATTGACTATA
TAATAAATTAAATACTATATTTTAATTAATTATGAATACTTACTAAAAAGTATGGATGTATGGATGGAAACACGTAATCT
GAAATATGACATTATTGCATTATCGGTGTACATAATAGATAATATAAATACATAATGTAAGTCAATATAGGAGTAAATGA
AGTATATATGCATTCATTGCTGAATAGAAATGATGACATATCGAACTAAATGACTTTTCCTTTTTATGATTGCATTCACT
ATGTTATATTAAAGATTCATTCATATCAATGAAAATGATTAAATGTAAAGGACTGTACGATTTTTTATTTCCTCCATTGG
TATATACTTTCATGGATTTAATAAAATAAGGCAATATGGTCATTACCAGATGAAGCTATCGTACATGGCGTTCAATGTAC
AGTCATGTTCATTAATTCATGAGCAGGTCTGATTTCAGATACGTGTTTTTGTGCCTAAATACATCAGACACATGTGATTG
GCTACTGTAATATAGATTTTGTAAGAAGATTTTTTATTCGTGGGAGTCCACCAATCGGCTTATAATTAAACTATACATCT
AACAAAACATAAATAAATTTTGTAAACCTTTGCTACTGTTTACGCTATATTGTAACTACACGTTACTTCGATATTTCACA
AAAAAGGAATTCCAGTATTTTACTGCATTGTTTACATATGCGAATGAAATAAACAAAATAACATCATAACATATTTTTCC
AAAACAAAATTATCCAAAAAATTGTTGAATTCATAATCTTTTCACGAAATTTTTATGATAAAATTCTCAACTGTCAGATG
GGTTTCTTTTCATGAAAGTTAAATCCGAGCTAAATCTATTTACCTATTCTTTTATTTTGTTTATCTT
>seq27
GGGGATAGCCTTCGGTGCTTTTGGCAAACATCGTCTACACGGCTGCAACGTTTAAGCTAAAGCTAACTTACTAAAAATGA
CTGACATTGGTCTCAACGATAATGAAAAGGGGGTCTTTTACATGTTTGAGAGACCTTCCGTCCCGTTGTACGCTCCAAGA
GCCAACAGCACCCTCATCTACGACTTGCCAGCAAACACTTTGCCCGAGGGAGTCGTCACCAATCGATTTGGTCTTACAGG
TGTAACTTCTGTAAAAGTTGAAGGAGAGGCTGACCTTCCAGGCTCTGTGAGTGCCATGGAACGAGGGGTGCCATTTTCAA
TGTTTGCTGACAGGCACCGACGGGCCGCTAAGGATCTAATAGACCGTTTAATGGCAACGGATGGTGTCGAAGGACTGAAA
AATTATGCAGCCAACATAAGAGATAGATGCAATGAAAGTCTTTTTATCTTCGCTCTTTCTTTCGTCGTGATTAGAAAGCC
AGAGCTTCGAAAAATTAGAACTCCAGCTATCTTTGAAGTCTTCCCGGATAAGTTTGTTCCAAATGCCACCATAGGACAAG
CTGAGGATAGTATGTCACAAGCAAATTTTCAAGCAACTAGGCCTGATAGAATTGTTGTGGAGCACGACATGGACTTTAGT
GGCACTGATCTCAAGCTGGAACACAGGGTGGCATACTGGCGGGAAGATTACGGCATTAATTCTCACCATTGGCATTGGCA
CTTGGTATTTCCTCTCAATATGGGTGTGAATAGAGATCGGAAAGGAGAATTATTTGCATACATGCATAACCAAATGCTTG
CTAGATATGACATGGAACGACTTAGCAACGGCTTGGGTCGTGTGAGGCCATTGACGAACTTGAGGGAAATAATACCTGAT
GGCTACTTTTCAAAGCTGACCATGAGTAACTCTAGAAGAATTTGGGGAACACGACAAGATAACACGTTTCTTAGAGACTA
CGAGAGAAGAACCCCTGTTGCCCCATTTACATTAAGAGACCTCGAGACTTGGAGGGAAAGAATATTTGATGGAATTCACA
AAGGTTATTTTATGGATCGCCAAGGCAACAGGGTGCCTTTAAGTGACGATGTCGATATTTTAGCTGGCAATAAACGAGGC
ATTGATATTCTGGGAGATGCATTCGAAGCTGACAGTGAACTTAGTGTCAACTTTCCATTCTATGGAGATCTGCACAACTT
TGGTCACGTGGCGATAGCCTTTTCCCACGATCCTGATGGTTCTCACAGGGAAGAAATCGGTGTCATGGGAGACACTGCCA
CAGCCATGAGGGACCCTGTATTCTACAGATGGCACAGATTCATCGACGAAGTATTCCAAACCTACAAAAATTCACAGCCA
CCTTACAGGGACGAAGAGCTGAATGTTGCAAATGTTGATATAGAAAGACTGGGCGTTGCAACTGGAAACGAAGCCAACAT
CATCCATACTTTTTATGACATGAAAATGATCGAAGCTTCCAGAGGTCTCGATTTTGGAGCCGCGACTCCAGTATTTGTCA
ACTTGACGAGGCTCAATCACAGGCCCTTTACATACCACATTTTAGTCAACAACACTTCAAGAGCACCAAAACGAGTCACA
GTTCGCATATTTATAGCCCCAAAGGTAAACGAGGCTGGACAGCGGATGACATTTATGGAACAAAAAACTTTGTGGACAGA
AATGGACAGATTTGACCACACACTTGCTCCTGGGAAGAATCACATCAAACAAGAATCCACTAATTCGTCAGTAACTATTC
CCGAAGAGCTAACTTTCAGAGAATTAGAAGCAGGCAACGCGGCAAGAGAAGCTCCAGAAGCCTATTGTGGTTGCGGATGG
CCTAATCACATGCTCGTGCCAAGAGGGAAACCTGAAGGGATGGTATTTGAGCTTTTTATTGCATTAAGCGATTTCGAGTT
AGACAAGGTGAATGGTGGAACTACTGGTGGGGAGAGACGCTGTGGAAATGCCAGTTCCTTCTGTGGTATTCTTGACGAAA
GGTATCCAGATCGCCGTCCCATGGGATTCCCACTGGATCGTCGCGTGGGTCCTGATGTTGACCATTTGCCCACAAATGAT
ATCTTTGGAAGATATGGAAACATCAGCTTAATGGACATTACCATTCGATTTACAAATAGAATGATGGGTGGCCAAGGAAC
ACCAGCCACAACAACAGATGTATAAAATTTAACTGACATTTTTTATATATTTGCAATTGCCGATAGGTTAAGTATAGACG
ACTTATCTCAGTGTTGTTCCCTTTACTAAAATTATCCTGGTTTTTTTCACTCTTTCTTTGCAATAGACTATAGAATAATG
TAAATACTATCACTTTTGTTAATTATGAATACTTACTAAAAAGTATCATGTATGGATGCATGGAAACACGTAATCTGTAA
TATTACATTACGTATTGCATTATCGGTTTACATAATAGATATTATAAATACATAATGTAAGTCTATATAGGAGTAAATGA
AGTATATATTATATGCATTCGTTGCTGAATAGGAATGATGGCATTTCGAACTAAATTACTTTTCCTTTTTATGATTGTAT
TTACTGTTATGTTAAAGATTCATTCATATCAATGAAAATGATTAAATGTAAAGGACTGAAAAAAAAAAAAAAAAAAAA
>seq28
AGCCAAAGTAAGAGATAGATGCAATGAAAGTCTTTTTATCTTCGCTCTTTCTTTCGTCGTGATTAGAAAGCCAGAACTTC
GTAAAATAAGAACTCCTGCTATCTTTGAAGTCTTCCCTGATAAGTTTATTCCAAATGCCACCATAGGCCAAGCTGAGGAT
AAAATGTCACAAGCAAATTTTCAGGCAACTAGGCCTGAGAGAGTTGTTGTGGAGCACGACATGGATTTTAGTGGCACTGA
TCTCAAGCTGGAACACAGAGTGGCATACTGGCGTGAAGACTACGGCATAAATTCTCACCATTGGCATTGGCACTTGGTAT
TTCCTCTCAATATGGGAGTGAATAGAGATCGGAAAGGAGAGTTATTTTCATACATGCATAACCAAATGCTTGCTAGATAT
GACATGGAACGACTTAGCAACGGCTTGGGTCGTGTGAGACCATTGACGAACTTGAGGGAAGTAATACCAGATGGCTATTT
TTCAAAGCTGACGATGAGTAACTCCAGAAGAATTTGGGGAACACGACAAGATAACACATCTCTAAGAGACTACGAGAGGA
GAACTCCTGTTGCCCCCTTTACATTAAGAGACCTCGAGACTTGGAGGGAAAGAATATTTGATGGAATTCACAAAGGTTAT
TTCATGGATCGCCAAGGCAACAGAGTGCCCTTAAGTGACGATGTCGATACTTTAGCTGGCAATAAACGAGGCATAGATAT
TCTGGGAGATGCTTTCGAAGCTGACAGCGAACTTAGCGTCAACTTTCCCTTCTATGGGGATCTGCACAACTTTGGTCATG
TGGCGTTAGCCTTTTCCCACGATCCTGATGGTTCGCACAGGGAAGAAATCGGAGTAATGGGAGACATTGCCACAGCTATG
AGGGATCCTGTATTCTACAGATGGCACAGATTCATTGACGAAGTTTTCCAAACCTACAAAAATTCACAGCCACCTTACAG
GGACGAAGAGTTGAATGTTGCAAATGTTGATATAGAAAGACTGGGTGTTGCAACTGGAAACAAA
>seq29
CCAAATGCTTGCTAGATATGACATGGAGAGACTAAGCAACGGCTTGGGTCGCGTGAGACCTTTAACGAATTTGAGGGAAG
TTATACCCGATGGCTATTTTTCAAAACTGACTTTGAGCAACTCTAGAAGAAACTGGGGAACGCGTCAAGATAACACACTT
CTTAGAGATTTCGAAAGAAGAACTCCTGTCGCCCCATTCACAATCCGAGACCTTGAAACTTGGAGGGAAAGGATATTTGA
TGGGATTCATAAAGGATTTTTTAAGGATCGCCAAGGCAACAGGGTGCCCTTAAGTGACGATGTCGATATTTTAGCTGGCA
ATAAACGTGGCATAGATATTCTGGGAGATGCTTTTGAAGCGGACAGCGAACTTAGTGTCAACTTTCCCTTTTACGGAGAT
CTGCACAACTTTGGCCACACGGTGATCGCCTTTTCTCATGATCCAGATGGGTCTCACAAAGAAGAAATCGGTGTCATGGG
TAGTACAGCAACAGCTATGAGGGACCCTGTGTTCTACAGATGGCACAGATTCGTAGATGAAGTCTTCCAAACCTACAAAA
ATTCACAGCCTCCTTACAGGGACGAAGAGATGAATGTTGCAAATGTTGATGTTGAAAGAGTTGGTGTTGCAACCGGACGA
GAGGGTAACATCATTCATACATTTTATGACAGGAAAATGATTGAAGCTTCCAGAGGCCTTGATTTTGGAGCAACAACCCC
AGTATTTGTTAATTTAACGAGGCTTAATCATATGCCTTTCTCCTATCATATTTTAGTTAACAACACTTCTGGTACTCCAA
AAAGAGTCACAGTTCGCATATTTATGGCTCCAAAGTTCAACGAGGCCGGTCAGACAATGACCTTCATGGAGCAGAAGACT
TTGTGGACAGAAATGGACAGATTTGATCACACACTTGCTCCTGGGAAGAACCACATTAAGCAGGAATCCATTAATTCGTC
AGTCACTATTCCAGAAGAGCTAACGTTCAGAGAATTAGAAGCAGGCGAAGCGGCGAGAGAAGCACCAGAAGCTTATTGTG
GTTGTGGGTGGCCAAATCACATGCTGGTACCGAGGGGAAAGCCGGAAGGGATGGTCTTTGAGCTTTTCGTAGCATTAAGC
GACTACGAATTAGACCGGGTGAATGGTGGAACTGGTCAAATCGGAGGTGAGAGACGCTGTGGAAATGCCAGCTCCTTCTG
TGGTATTCTGGACGAAAGGTACCCTGACCGCCGGCCCATGGGATTCCCCTTGGACCGCCGTGTGGGTCCTGATATTGACC
ATTTGTCATCAAACGAGATCTTTGGAAGGTTTGGAAACATAAGCTTAATGGACGTTACTATTCGATTTACTAATAGAATG
ATGGGTGATCAGGGGACGCCAACATCAACAACGGCAGCATAAAAATTACCTGTCGACTGTGGAATCACTATTCCATAACA
GCCGTGTTGTTACCTACCCGCATTTCTTGGTTTGTGTAATACCTAAACACCTTTAGTATACCATTGTTTGTTAACGCTTT
AATTATAAATGAATTATAAATTAAATAAT
>seq30
ACTTTTATCGTCTGAACAACCGCCGACGCATTTGATTAACGCCGTTTCTGAAGCTCGAACGTACTGTTGTTGGTTGAAGA
TAAACTCGAATTCCTTGTGCAAAAATGGCTACTCTTGGTCTTGACGATAATGAAAAGGGCGTCTTCTACATGTTTGAGAG
ACCCTCCGTACCTTTGTACGCACCAAGAGCCAATAGCACTCTTATCTACGACTTACCTGCAAACAACTTGCCCGAAGGAG
TCGTAACCAACAGAGCTGGTCTCACAAATGTAACTACCGTCTCAGTTCAGGAAGTATTGAAAGATGAAGACATTCCAGCC
TCAGTAAGGGCCATGGAACGAGGAGTCCCATTTTCAATGTTTATTGATAGACACAGACGGGCCGCGAAAGATTTGATAGA
CCGTTTAATGGACACGAATGATGTCGAAGGACTGAAAAATTATGCAGCCAACATAAGAGATAAATGCAATGAAAGTCTGT
TCATCTTCGCTCTTTCTTTTGTTGTGATTAGAAAGCCGGAACTCCGTAAAATTAGACTTCCTGCTATTTCTGAAGTTTTT
CCGAATAAGTTCATTCCAAATGCCACTATTGGCCAAGCAGAGGACACTATGTCACAAGCAAACTTTCAGACAACCAGGCC
TGAGATGGTAGTAGTAGAACATGACATGGATTTTAGTGGCACTGACCTCAAGCTGGAACACAGAGTAGCATACTGGCGTG
AAGATTACGGTATTAATTCTCACCATTGGCACTGGCACTTAGTATTTCCACTCAATATGGGAGTGAATAGAGATCGCAAA
GGAGAATTATTTTCATACATGCATAACCAAATGCTTGCTAGATATGATATGGAACGACTTAGCAATGGTTTGGGTCGTGT
GAGGCCTTTAACGAACTTGAGAGATGTAATACCCGATGGCTATTTTTCAAAACTTACTATGAGTAACTCTAGAAGAATTT
GGGGAACACGCCAGGACAACACATTTCTTAGAGATTACGAAAGGAGAACTCCTGTTGCCCCATTTACAATCAGAGACCTT
GAAACTTGGAGGGGAAGAATATTTGATGGCATTCATAAAGGTTACTTTATGAATCGCCAAGGCAACAGGGTGCCCCTAAG
TGACGATGTCGATATTTTAGCTGGAAATAAACGTGGCATAGATATTCTGGGAGATGCTTTCGAAGCTGACAGCGAACTTA
GTGTCAACTTTCCATTTTACGGAGATCTGCACAACTTTGGCCACGTGATACTCGCATTTTCTCACGATCCAGATGGGTCG
CACAGAGAAGAAATCGGCGTCATGGGAGATACATCTACAGCAATGAGGGACCCTGTGTTCTACAGATGGCACAGATTCAT
CGATGAAGTGTTTCAAATGTACAAAAATTCACAGCCTCCTTACAGGGACGAAGAGCTGAATGTTGCAAATATTGAAGTTG
AAAGACTCGGTGTTGCAACCGGAAAAGACGGCAACATTATTCATACTTTTTATGACAAGAAAATGATTGAAGCTTCCCGA
GGTCTCGACTTTGGGGCTACGACTCCGGTATTTGTTAATTTAACGAGGCTTAACCATAGGCCTTTTTCATACCATATTTT
GGTTAACAACACAACAGGTGCGGAAAAAAGAGTCACTGTTCGTATATTTATGGCTCCAAAGATGAACGAGGCTGGACAGC
CAATGACATTTATGGAGCAGAAGACTCTGTGGACAGAAATGGATAGATTTGATCGCACACTTGCTCCTGGGAAGAATCAC
ATTAAGCAAGAATCCACTAATTCGTCAGTCACAATTCCTGAAGAGCTAACGTTTAGACAATTAGAAGCAGGCGAGGCGGC
TAGAGAGGCACCAGAAGCGTTTTGTGGCTGCGGGTGGCCAAATCACATGCTCGTGCCGAGGGGAAAGCCGGAAGGGATGG
TCTTTGAGCTTTTTGTAGCTTTAACCGACTACGAGCTAGACAAGGTGAATGGGGCTCAAACTGGAGGTGAAAGGCGCTGT
GGAAATGCCAGCTCTTTTTGTGGTATTCTCGACGAAAAGTATCCTGATCGCCGGCCCATGGGATTCCCCCTGGACCGCCG
AGTGGGTCCTGATGTTGACCATTTACCAGCAAACGAGATCTTCGGAAGATTTGGTAACATCAGTCTAATGGACATTACTA
TTCGATTTACTAATAGATTGATGGGTACTCAAGGGACGCCAGCTACTGCAACAACGGCTGCATAAAGGTCACCTGTTGAC
TGCTGTGTTGTCCCCGTAAAATTATTATTATTTTTATATTCTACGTAATAAATACTTAAAAAACATTCATTGCCATCGCT
TGTTAACGCTTCAGTTCTATTAAATGTGTTTGAATGATGCAAAATAAAATGCAGATTGGAGGCCAATTATTTAATTACGT
ATACTCACTAAAGATTCCTTGATCGAATGCACTACTGTCGATATAAGGACATTAATTATTTAATCATCGATATAATGTAC
GTACATAAGAAGTGTACATAAAGATTTATTCATTAATACTGACCGTATATTGTGAAGTAGAAAAAAAAATGTTTCAATAA
ATGTACAGTAATTATACACTTTTGGTGTGATTTAACTGATTTTATATACTAGACTATATTTTGTTTAGAATTCAATCATG
AAATTTGAATATTGTAATTAGTATTATAATAATCATACAATCATAAAAAAAAAAAAAAAAAA
>seq31
GCTATATTTGAAGTCTTTCTTGATATGTTCATTCCAAACGCCCCAATTGGTCAAGCTGAGGATAACATGTCACAAGCCAA
TTTTCAGACAACCAGGCCTGAAAGGGTTGTTGTGGAGCATGACATGGATTTTAGTGGTACTGATCTCAAGCTGGAACACA
GAGTGGCATACTGGCGTGAAGATTATGGTATAAATTCTCACCACTGGCATTGGCATTTGGTGTTCCCCCTCAATATGGGA
GTCAACCGAGATCGCAAAGGAGAACTATTTTCATATATGCATAACCAAATGCTTGCTAGATATGACATGGAAAGGCTCAG
CAATGGACTAGGTCGTGTGAGACCTTTGACGAACTTAAGGGAAGTGATACCCGATGGGTATTTTTCAAAACTCACTCTGA
GTAACTCAAGAAGAATTTGGGGAACTCGCCAAGACAACACATTTCTTAGAGATTATGAGAGGAGGGAGCCCGTAGCCCCA
TTTACAATCAGAGACCTTGAAACGTGGAGGGAAAGAATATTTGATGGAATTCACAAAGGATTCTTCAAGGATCGTCAAGG
CAACAGAGTGCCTTTAAGTGATGACGTCGATATTAATGCCGGCCAGAAACGAGGCATCGATATTATTGGAGATGCTTTCG
AAGCTGACAGCGAACTTAGCGTCAACTTTCCTTTCTACGGAGATCTGCACAACTTTGGTCACGTAGTGATTGCCTTCTCA
CACGATCCTGATGGGTCTCACAGGGAAGAAATTGGTGTAATGGGATCTACAGCAACCGCCATGAGGGACCCTGTGTTCTA
CAGGTGGCACAGATTTGTTGATGAAGTATTCCAAACCTATAAGAATTCACAGCCTCCTTACAGGGATGAAGAGCTGAATG
TTGCAAATATTGATGTAGAGAGACTTGGTGTTGCAACCGGCAATGAGCCCAACATAATTCACACATTTTATGACACGAAA
ATGATTGAAGCTTCCAGAGGCCTCGATTTTGGAGCTGCGACTCCAGTATTCGTGAATTTAACAAGGCTTAACCATAGGCC
ATTTACATATCACATCTTGGTTAACAACACATCAAGAGCTCAAAAAAGAGTAACAGTTCGTATATTCATGGCTCCCAAAT
TTAACGAGTCTGGACAGACGATGACTTTCATGGAACAGAAAACTTTGTGGACAGAAATGGACCGATTTGATCACACACTT
GCCCCTGGGAAGAACCACATCAAACAAGAATCTACAAATTCTTCAGTCACGATTCCAGACGAATTAACTTTCAGAGAATT
AGAACAAGGAACCGCGGCGATGGAAGCCCCAGAAGCCTATTGCGGTTGTGGATGGCCCAATCACATGCTCGTGCCGAGGG
GAAAGCCTGAAGGGATGGTTTTCGAACTCTTTGTGGCATTAAGCGACTATGAGTTAGACAGGGTCAATGGAGGTCAAACT
GGAGGGGAGAGGCGGTGTGGAAATGCTAGCTCCTTCTGTGGTATTCTCGACGAAAGGTACCCTGATCGACGACCCATGGG
ATTCCCGCTGGATCGACGGGTGGGTCCTGATGTCGATCATTTATCCACAAATGATGTCTTTGGAAGATATGGAAACATCA
GTTTAATTGACATTACTATTCGATTTACAAATAGAATGATGGGTGGACAAGGGACGCCAGCAACAACAACGGCAGCATAA
AAATCATCAGTCTGCTCAGGCGGGTTGCTTAATTTTACGACAATCTCATTTGATCGACACTTGATCGATCGAAATATTAT
TTTAAATTTATAAACCTATCCATCACTGGAAATTATTTTGATTTGCCCACACTATTAAATTGATCCTCCCCACCCGCCTA
ACTATGCAGTTCTACGCCGTTGTGTTTATCAGCAAAGGACAAATTAGTAATTTATAACAGCCAGAACAAAGTTACCTACA
TAAATCCAATGTTTGACACTATGTTGAAGTGTTGTATACAAAATGCCCGACATAGTGTGCTGGTTATAAGGATTTTTGGG
GTGAGAAATAATTATAATTAAATCAATTTAAATCTACCCTATATACAGATGGATTATGATTATTTCAAACGTATTTAATT
AAATGAAATTAAAATGAAAAAAAAATGCAAAAAAAGAAATAAGAAAATATGTAACAGAACGCTTATTATTATATATACTG
TACACTTATGTATAAATAAAAATGATTTATTTTCAGCAAAAAAAAAAAAAAAAAAAA
>seq32
CTTTTACATACCACATTTTAGTCAACAACACTTCAAGAGCACCAAAACGAGTCACTATTCGCATATTTATAGCTCCAAAG
TTAAACGAGGCTGGACAAAGGATGACATTTATGGAACAGAAAACTTTGTGGACAGAAATGGACAGATTTGACCACACACT
TGTTCCTGGGAAGAATCACATCAAACAAGAATCCACAAATTCGTCTGTCACTATTCCCGAAGAATTTACTTTCAGAGAAT
TAGAAGCAGGCGACGCTGCAAGGGAAGCTCCTGAAGCCTATTGTGGTTGCGGATGGCCTAATCACATGCTGGTGCCAAAA
GGGAAGCCTGAAGGGATGGTATTTGAGCTTTTTGTTGCATTAAGCGATTTCGAGTTAGACAAGGTGAATGGTGTGACTAC
TGGTGGGGAGAAACGCTGTGGAAATGCCAGCTCCTTCTGTGGTATTCTTGACGAAAGGTATCCCGATCGCCGTCCCATGG
GATTCCCACTGGATCGTCGCGTGGGTCCAGATGTTGACCATTTGTCCACAAATGATATCTTTGGAAGATATGGAAACATC
AGCTTAATGGACATTACTATACGATTTACAAATAAAATGATGGGTGGTCAAGGAACACCAGCCACAACAACAGCTGTATA
AAATTCAACTGACATCTTTTAATATATTGCAATTGCAATTGAACATTTAGTAAAGATCCATTTATTAAAATTATCCTAGT
TTATTCAGATGCTTTCTTTGCGATAGGCCAGATAATAAAATAAATATACTATCACTTTGATAATTATGAATACTTACTAA
AATGTAACATGTTTATAGATGGAAATATGTAATCTGAAATATGGCATTATTGCATTATCGGTGTATATAATGAATAATAT
AAAAACGTAATGTGAGTCTATATAGGAGTAACTGAAGTATGCATTCGCTGCAGTATATATAGAAATGATGACATAACTAA
CTAAATTACTTTTCCTTTTTATGATTGTATTCTCTATGTTAAGTTAAAGATTCATTTGTATCAATGAAAATGATTATATG
TAAAGGGCTGTAA
>seq33
GCTTAATAACCTTCGGTGCATTTGACAAACATCGTCTAAGTGGCTCGAACGTTTATGTTGAAGCTAACCATAACGCAGTA
AAAATGACTGACATTGGTCTCACCGATAATGAAAAGGGGGTCTTCTACATGTTTGAGAGACCTTCCGTCCCGTTGTACGC
TCCAAGAGCCAACAGCACTCTCATCTACGACTTACCATCAAACACTTTGCCTGAGGGTGTCGTCACCAACCGATTTGGTC
TCACAGGTGTAACTTCCGTAAAAGTTGAAGGAGTGCAAGAAACTGACATTCCAGGCTCTGTGAGTGCCATAGAACGAGGG
GTGCCATTTTCAATGTTTGCTGACAGGCACCGACGGGCCGCTAAGGATCTAATAGACCGTTTCACGGCAACGGATGGTGT
AGAAGGACTTAAAAATTATGCAGCCAACATAAGAGACAGATGCAATGAAAGTCTTTTTATCTTCGCTCTTTCTTTCGTCG
TGATTAGAAAGCCAGAACTTCGTAAAATAAGAACTCCTGCTATCTTTGAAGTCTTCCCTGATAAGTTTATTCCAAATGCC
ACCATAGGCCAAGCTGAGGATAATATGTCACAAGCAAATTTTCAGGCAACTAGGCCTGAGAGAGTTGTTGTGGAGCACGA
TATGGATTTTAGTGGCACTGATCTCAAGCTGGAACACAGAGTGGCATATTGGCGTGAAGACTACGGCATAAATTCTCACC
ATTGGCATTGGCACTTGGTATTTCCCCTAAATATGGGAGTGAATAGAGATCGGAAAGGAGAGTTATTTTCATACATGCAT
AACCAAATGCTTGCAAGATATGACATGGAACGACTTAGCAACGGTTTGAGTCGTGTGAGACCATTGACGAACTTGAGGGA
AGTAATACCAGATGGCTATTTTTCAAAGCTAACGATGAGTAACTCCAGACGAATTTGGGGAACACGACAAGATAACACAT
TTCTTAGAGACTACGAGAGGAGAACTCCTGTTGCCCCATTTACATTAAGAGACCTCGAGACTTGGAGGGAAAGAATATTT
GATGGGAT
>seq34
CAACGCAGAGTACGGGGGGACTTCGCCTCGGTGCTCGAACAATCTACAGCTTATTTGTCTGACGACGTCTCTTTGGCTCT
AACGGACTGCTGAAGAAGAAACAGCGTCGCACTTGCGGTACCAATCATAATTTCAATCATAATCATTTTTTAGTTTTGTT
TATGTTTATACGGTTGATATACTTGGAAATCATATGTTTGTATAAGTAACATTTTGATATATAAGGGAAATTATTTAAAA
AAATAGAGAGAAAAAGAAAAAAAATAGCAAATCTGTAGTTCAGCAATTTAGGGAAGAACAAAGAAAATGAACCTCGACGA
TAATGAAAAGGGAGTCTTCTACATGTTTGAGAAGCCCTCCATACCTTTGTACGCTCCGAGGGCTAACAGCACGCTTATCT
ACGAATTACCGTCAAACACTTTGCCTGAGGGAGTCGTCACCAATCGGTTTGGTCTTACAGGTGTAACTTCCATTGCAGTT
CAAGATGTGTTGAAAGATGGTGATATTCCAGGCACTGTGAGTTCCATTCCACGAGGGGTTCCTTTTTCAAGTTTTTTGGA
CAGGCACAGACGAGCCGCTAAGGATCTGATAGACCGTTTAATGGCCACGAATGGCGTCGATGGATTGAAAAATTATGCAG
CCAACATCAGAGATAAATGCAATGAAGGGCTCTTCATCTTCGCTCTTTCTTTCGTTGTGATCAGAAAGCCGGAACTTCGT
AAAATTAGAACTCCTGCTATATTTGAAGTCTTTCCTGATATGTTCATTCCAAATGCCACTATAGGCCAAGCTGAGGATAA
TATGTCACAAGCCAATTATCAGACAACCAGGCCTGAAAGGATTGTTGTGGAGCATGACATGGATTTTAGCGGCACTGATC
TCAAGCTGGAACACAGAGTGGCATACTGGCGTGAAGACTATGGTATAAATTCTCACCATTGGCATTGGCACTTGGTATTC
CCCCTCAATATGGGAGTGAACCGAGATCGCAAAGGAGAATTATTTTCGTACATGCATAACCAAATGCTTGCTAGATATGA
CATGGAACGTCTCAGCAATGGCCTAGGTCGTGTGAGGCCTTTAACGAACTTGAGGGAAGTGATACCCGATGGATATTTTT
CAAAACTGACTCTGAGTAACTCTAGAAGAATATGGGGAACTCGCCAAGATGACACATTTCTTAGAGATTATGAGAGGAGA
GAGCCCGTTTCCCCATTTACAATCAGAGACCTTGAAACGTGGAGGGAAAGAATATTTGATGGGATTCATAAAGGTTACTT
TATGGATCGTCAAGGCAACAGGGTGACTTTAAGTGATGATGTCGATATTAATGCCGGCCAGAAACGAGGAATCGATATTA
TTGGAGATGCTTTCGAAGCTGACAGTGAACTTAGTGTCAACTTTCCCTTCTACGGAGATCTGCACAACTTTGGTCACGTG
GCTATAGCCTTCTCTCACGATCCTGATGGGTCGCACAGGGAAGAAATCGGTGTAATGGGGTCTACAGCAACAGCTATGAG
GGATCCTGTGTTCTACAGATGGCACAGATTTGTTGATGAAGTGTTCCAAACCTACAAAAATTCACAGCCTCCTTACAGGG
ATGAAGAGTTGAATGTCGCAAATATTGATGTAGAAAGACTTGGTATTGCTACCGGTAATGAGGCCAACATTATTCACACA
TTTTATGACATGAAAATGATTGAAGCTTCCAGAGGCCTCGATTTTGGAGCTGCAACTCCGGTATTTGTGAATTTAACGAG
GCTTAACCATAGACCATTTACATATCACATTCTGGTTAACAACACTTCAAGCGCTCAAAAAAGAGTCACAGTTCGTATAT
TCATGGCTCCAAAGTTTAACCAGGCTGGACAGACGATGACTTTTATGGAACAGAAAACTTTGTGGGCAGAATTGGACAGA
TTTGATTACACACTTGTTCCTGGAAAGAACCACATCAAGCAAGAATCCACAAATTCGTCAGTCACCATTCCAGACGAATT
AACTTTTAGAGAATTAGAAGAAGGCAGCGCTGCGATGGAAGCCCCAGAAGCCTATTGCGGATGCGGATGGCCCAATCACA
TGCTCGTGCCAAGGGGAAAGCCTGAAGGGATGGTATTTGAGCTCTTTGTAGCATTAAGCGACTACGAGTTAGACAGGGTG
AATGGCGGTCAAACAGAAGGGGAGAGACGGTGTGGAAATGCTAGCTCCTTCTGTGGTATTCTTGACGAAAGGTACCCCGA
TCGACGGCCCATGGGATTCCCACTGGATCGCCGGGTGGGTCCAGATGTCGACCATTTATCAACAAATGATATATTTGGAA
GATATGGAAACATCAGTTTAATGGACATTACTATTCGATTTACAAATAGAATGATGAGTGGACAAGGGACGAATGTAACA
ACATCAACAACGGCAGTATAAAAATTATCTGGCCGTTCAGGCGGGTTGCTCAATTTTACGATAAACATTTAATCGACACT
TGCAAATTACTGAAATTATATAATACTGTCTACAACTGGAATGTATTATCATTTTTTTCTGTCGGTAAGGTTGCACACAC
TCTTAAATTTGCCCTCCTTCCCCGGAGGAGGAGACTGCCATAACAGTCTTAACAAAGTTAGCCTGGTATATGTAATAACT
AATAAATAACAATATTATTTGGAGTGCCGTGTTTGTTGTTTGTTTGTTTAGAAAGTAAATAACCTCAGAGGAAATCTATT
ACATATACGGAATAAACATTAAATTAAGAATACAAACAAAAAATTCTGTGAACGAATTACATAATATTACATAATAATGC
ATGGCATTACATTAAAGTTTTGCATGCAATTTAGTGGGCTATTTATAAGAATATTGGAAGCATGTATTGTGCATTAGAAA
TAATGATACTTAAAACAATTTAAATCTTCACTACTTATGGGTTATCATTATATCAAAAATATTTAATTAATGAAATAAAA
ATGAAAAAAGTGAAATAAGAATAAAGATAAATAAATAAATAAAACAAATAAATGAAAAATATTTATTTTAAGCAAAAAAA
AAAAAA
>seq35
GACAGCGCCAAGGGAACAGGGTGACTTTAAGTGACGAAGTCGATATTTTAGCTGGCAATAAACGAGGCATAGATATTCTG
GGAGATGCTTTCGAAGCTGACAGCGAACTTAGTGTCAACTTTCCCTTTTATGGAGATCTGCACAACTTTGGTCACGTGGC
GTTAGCCTTTTCCCACGATCCTGATGGTTCGCACAGGGAAGAAATCGGTGTCATGGGAGACACTGCCACAGCTATGAGGG
ACCCTGTATTCTACAGATGGCACAGATTCATCGACGAAGTTTTCCAAACGTACAAAAATTCACAGCCACCTTACAGGGAC
GAAGAGCTGAATGTTGCAAATGTTGATATAGAAAGACTGGGTGTTGCAACTGGAAACGAAGCCAACATCATCCATACTTT
TTATGACATGAAAATGATCGAAGCTTCCAGAGGTCTCGATTTTGGAGCCGCGACTCCAGTATTTGTCAACTTGACGAGGC
TCAATCACAGGCCTTTTACATACCACATTTTAGTCAACAACACTTCAAGAGCACCAAAACGAGTCACAGTTCGCATATTT
ATAGCTCCAAAGTTAAACGAGGCTGGACAGAGGATGACATTTATGGAACAGAAAACTTTGTGGACAGAAATGGACAGATT
TGACCACACACTTGCTCCTGGGAAGAATCACATCAAACAAGAATCCACTAATTCGTCAGTAACTATTCCCGAAGAACTAA
CTTTCAGAGAATTAGAAGCAGGCGACGCTGCAAGAGAAGCTCCAGAAGCCTATTGTGGTTGCGGATGGCCTAATCACATG
CTCGTGCCAAAAGGGAAACCTGAAGGGATGGTATTTGAGCTTTTTATTGCATTAAGCGATTTTGAGTTAGACAAGGTGAA
TGGTGGATCTACTGGTGGAGAGAGACGCTGTGGAAATGCCAGTTCCTTCTGTGGTATTCTGGACGAAAGGTATCCCGACC
GACGTCCCATGGGATTCCCACTGGATCGTCGCGTGGGTCCTGATGTTGACCATTTGTCCACAAATGATATCTTTGGAAGA
TATGAAAACATCAGCTTAATGGACATTACCATTCGATTTACAAATAGAATGATGGGTGGCCAAGGAACACCAGCCCCAAC
AACAGCTGCATAAAATTCAACTAACATTTTGTAAATATTTGCAATTGCCGATAGGTTAAGTATAAACGTCTTATCGGCAG
TGTTGTTCCCTTTACTAAAATTATCCTGGTTTATTCAGACTCTTTCTTTGCGATATACTATAGAATAAAGTAAATACTAT
CACTTTTATTAATTATGGATACTTACTAAAAAGTATCATGTATGGATGGAAACACGTAATCTGAAATATGACATTATTGC
ATTATCGGTCTCATAATAGACAATACAAATACATAATGTAAGTCAATATAGGAGTAAATCAAGTATATATGCATTCGTTG
CTGAATATAAATATGGTGACATTTCGAACTTAATTACTATTCCTTTTTATGATTGTATTCACTATGTTATGTTAAAGATT
CATCCATATCAATGCAAATGATTAAATGCAAAGGACTTAAAAAAAAAAAAAAAAAAA
>seq36
ATTTTAAAGTTGTCCGAGCCCTTCGGCATTTTGATAGCCTTCGGTGCATTACGCAAACATCGTCTACTCTGCTCGAACGT
TTAAGTTGAAGCTAAGTCCAAACTGCACTACTAAAAATGGGTGACATTGGGCTCAACGATAATGAAAAGGGGGTCTTCTA
CATGTTTGAGAGACCTTCCGTCCCGTTGTACGCTCCAAGAGCAAATAGCACTCTCATTTACGACTTACCAGCAAACACAT
TGCCAGAGGGAGTTGTCACCAATCGATTTGGTCTTACGGGCGTAACTTCAGTAAAAGTTGAAGGAGAGGCTGACCTTCCA
GGCTCTGCGAGTGCCATGGAACGAGGGGTGCCATTTTCAATGTTTGCTGACAGGCACCGACGGGCCGCTAAAGATCTAAT
AGACCGATTCATGGCAACGGATGGTGTCGAAGGATTGAAAAATTATGCAGCCAACATAAGAGATAGATGCAATGAAAGTC
TTTTTATCTTCGCTCTGTCTTTCGTCGTGATTAGAAAGCCTGAGCTTCGTAAAATTAGAACGCCAGCTATCTTTGAAGTC
TTCCCTGATAAGTTTATTCCAAATGCCACCATAGGCCAAGCTGAGGATAGTATGTCACAAGCAAATTTTCAGGCAACTAG
GCCTGAGAGGGTTGTTGTGGAACATGACATGGATTTTAGTGGCACTGATCTCAAGCTGGAACACAGGGTGGCATACTGGC
GCGAAGATTACGGCATAAATTCTCACCATTGGCATTGGCACTTGGTATTTCCTCTCAATATGGGTGTGAATAGAGATCGG
AAAGGAGAATTATTTTCGTACATGCATAACCAAATGCTTGCTAGATATGACATGGAACGACTTAGCAACGGTTTGGGTCG
TGTGAGGCCATTGACAAACTTGAGGGAAGTAATACCTGATGGCTATTTTTCAAAGCTTACGATGAGTAATTCCAGAAGAA
TCTGGGGAACACGACAAGATAACACATTTCTTAGAGACTACGAGAGGAGGACTCCTGTTGCCCCCTTTACAATAAGAGAC
CTCGAGACTTGGAGGGAAAGAATATTAGATGGAATTCACAAAGGTTATTTCAAGGACCGCCAAGGCAACAGGGTGCCCAT
AAGTGACGATGTTGACACTTTAGCTGGCACCAAACGAGGCATAGATATTTTGGGAGATCTTTTCGAAGCTGACAGCGAAC
TTAGTGTCAACTTTCCCTTCTATGGAGACCTGCACAACTTTGGTCACGTGGCGTTAGCATTTTCACACGATCCTGATGGT
TCGCACAGGGAAGAAATCGGTGTCATGGGAGACACAGCTACAGCCATGAGGGACCCTGTATTCTACAGATGGCACAGATT
CATTGACGAAGTTTTTCAAACCTACAAAAATTCACAGCCACCGTACAGGGACGAAGAGCTGAATGTTGCTAATGTTGATA
TTGAAAGGCTGGGTATTGCAACTGGAAACGAAGCCAACATCATCCATACTTTTTATGACATGAAAATGATCGAAGCTTCC
AGAGGTCTTGATTTTGGAGCCGCGACTCCAGTATTTGTCAACTTGACAAGGCTCAGTCACAGGCCTTTTACATACCACAT
TTTAGTCAACAACACTTCAAGAGCACCAAAACGAGTCACTGTTCGCATATTTATAGCTCCAAAGTTAAACGAAGCTGGGC
AGAGGATGACATTTATGGAACAGAAAACTTTGTGGACAGAAATGGACAGATTTGATCACACACTTGCTCCTGGGAAGAAT
CACATCAAACAAGAATCCACAAATTCGTCGGTCACTATTCCCGAAGAATTAACTTTCAGAGAATTAGAAGCAGGCGACGC
TGCAAGGGAAGCTCCTGAGGCCTATTGTGGTTGCGGATGGCCTAATCACATGCTGGTGCCCAGAGGGAAGCCTGAAGGGA
TGGTATTTGAGCTTTTTGTTGCATTAAGTGATTTCGAGTTAGACAAGGTGAATGTTGGAACTACTGGTGGGGAGAAACGC
TGTGGAAATGCCAGCTCCTTCTGTGGTATTCTTGACGAAAGGTATCCCGATCGCCGTCCCATGGGATTCCCACTGGATCG
TCGCGTGGGTCCAGATGTTGACCATTTGTCCACAAATGATATCTTTGGAAGATATGGAAACATCAGCTTAATGGACATTA
CTATTCGATTTACAAATAAAATGATGGGTGGTCAAGGAACACCAGCTGTATAAAATTCAACTGACATCTTTTAATATGTT
TCCAATTGGAATTGAACATTTAGCAAAGATCCCTTTACTAAAATTATATCCTGGATTATTCAGATGCTTTCTTTGCGATA
GGCCTAATAATAAAATAAATATACTATCACTTTTGTTAATTATGAATACTTATTAAAAGGTAACATGTTTATGGATGGAA
ACATGTAATCTGAAATATGGCATTATTGCATTATCGGTGTATATAATGAATAATATAAAAACGTAATGTAAGTCTATATA
GGAGTAACTGAAGTATGCATTCGCTGAAGTATATATAGAAATGATGACATATAGAACTAAATTACTTTACCTTTATATGT
TATGTTAAAGATTCATTCATATCAATGAAAATGATTAAATGTAAAGGATTAAAAAAAAAAAAAAAAAAA
>seq37
CAACGCAGAGTACGGGGGGAACAATCTGCACTTTGTGTATAACGACTTCTCTTTGGCTAGAACGGACTGCTGAAGCAGAC
ACCGAGTCATACTTGCAGTATGTATATCCTGATTTTAATCATATCATTTTTTAGTTTTATTTAGATTTATAGGGTTGGTG
TATTTGGAAAGCATATGTTTGCACAAATAAGATTTTGATATGTATGGGAAACTCATCAAAAAAATAAATTAAAAAATAAA
ATAGTAAATATTTAGTACAGCAATTTAGGGAGAAACAAAGGTAGCTATAATTTGACGGTATTTGAGGTCATTCTATTTAA
TTTACTTTGGAAGTTGAGACCATATGTTGAACCTAGATTTAATATCTTATTTAATTATCAGAAAATGAACCTCGATGATA
ATGAAAAGGGAGTCTTCTACATGTTTGAGAAGCCCTCCGTACCTTTGTACGCTCCAAGGGCTAACAGCACACTTATCTAT
GACCTACCGTCAAATAATTTGCCTGAGGGAGTCGTAACCAATCGGTTTGGTCTTACGGGTGTAACTACCATTGCAGTTCA
AGAAGTGTTGAAAGTTGCTGATATTCCAGGCACTGTGAGTTCTATTCCACGAGGGGTCCCTTTCTCACAATTTTCGGACA
GGCACAGACGGGCCGCTAAGGATCTGGTAGACCGTATGATGGCCACGAATGGTGTCGATGGATTAAAAAATTATGCAGCC
AACATCAGAGATAAATGTAATGAAAGTCTCTTCATCTACGCTCTTTCTTTCGTTGTGATCAGAAAGCCTGAACTTCGTAA
AATTAGAACTCCAGCTATATTTGAAGTGTTTCCTGATTTGTTCATTCCAAATGCCACAATTGGGCAAGCTGAGGATACTA
TGTCACAAGCCAATTTTCAGACAACCAGACCTGCTAGGGTTGTTGTGGAGCATGACATGGATTTTAGTGGCACTGATCTC
AAACTGGAACACAGAGTAGCATACTGGCGTGAAGACTATGGTATAAATGCTCACCATTGGCATTGGCACTTGGTATTCCC
ACTCAATATGGGGGTGAACCGAGATCGCAAAGGAGAATTATTTTCATACATGCATAATCAAATGCTTGCAAGATATGACA
TGGAACGACTCAGCAATGGCCTAGGTCGCGTGAAGCCTTTAACGAACTTAAGGGAAGTAATACCAGATGGATATTTTTCG
AAGCTGACTATGAGTAACTCGAGAAGAATATGGGGAACTCGCCAAGACAACACATTTCTTAGTGATTATGAGAGGAGAGA
GCCCGTTGCCCCATTTACAATTAGAGACCTTGAAACGTGGAGGCAAAGACTATTTGATGGGATTCATAAAGGATATTTTA
TGGATCGTCAAGGGAACAGGGTTACCTTAAGTGACGATGTCGATGTTAATGCCGGACAAAAACGAGGCATTGATATTATT
GGAGATGCTTTTGAAGCTGATGGTGAACTTAGTGTCAACTTTCCCTTCTACGGAGATCTGCACAACTTTGGTCATGTGGC
TCTAGCCTTCTCTCACGACCCTGATGGGTCACACAAGGAAGAAATCGGTGTAATGGGGTCAACAGCAACAGCCATGAGGG
ATCCTGTGTTCTACAGATGGCACAGATTTGTTGATGAAGTTTTCCAAACCTACAAAAATTCACAGCCTCCTTACAGGGAC
GAAGAGTTGAATGTCGCAAATATTGATGTAGAAAGACTTGGCGTTGCAACCGGTAAAGAAGCCAACATTATTCACACATT
TTATGATATGAAAATGATTGAAGCTTCCAGAGGCCTCGATTTCGGAGCTGCAACTCCTGTATTTGTGAATTTAACGAGGC
TTAACCATAGGCCATTTACATATCACATTCTGGTTAACAACACTTCACGTGCGGAAAAAAGAGTCACAGTTCGTATATTC
ATGGCTCCTAAGTTTAGCGAGGCTGGACGGACGATGACTTTCTTGGAACAGAAAACTTTGTGGGCAGAATTGGACAGATT
TGATTACAAACTTGCTCCTGGGAAGAACCACATAAAGCAAGAATCCACAAATTCGTCTGTCACCATTCCAGACGAACTAA
CTTTCAGAGAATTAGAAGAAGGCAGCGCTGCGATGGAAGCCCCAGAAGCATATTGCGGTTGCGGATGGCCCAATCACATG
CTCGTACCGAGGGGAAAGCCTGAAGGGATGGTATTCGAGCTCCTTGTAGCATTAAGCGACTACGAGTTAGACAGGGTAAA
TGGCGGTCAAACAGGAGGGGAGAGACGCTGCGGAAATGCTAGCTCCTTCTGCGGTATTCTCGACGAAAAATACCCCGATC
GGCGACCCATGGGATTCCCACTGGATCGCCGGGTGGGTCCTGATGTCGATCATTTGTCAACAAACGATATTTTTGGAAAA
TATGGAAACATCAGTTTAATGGACATTACTATTCGATTTACTAATAGAATGATGGGTGGACAAGGGACAACGCCGTCAAC
CACGGCCGTTTAAAAATCGTCTGTCTGCTCAGACGAGTTGGTCAATTTTACAACAAACGCAATTCCTCGGCACTTGTAAA
TGTCGGAAACAATATTTTAAACGTATAAATCTGTCAACATAAGGAATTTATATTGTTTTTTTTTACAGTCGGGTACATTG
CACATACCCTTAAATCATCCGCTCCTCCCCCGGTCTAACTAATTACAAGTCCATTACAGCCTTAACAAAGTTAGCTTGGT
TTAAGTAATATCTAATAAA
>seq38
ACTTATTAATAACCGAAAACATCCTAAATTACCTCTTAACGTTGTTGGAGCCCTTCGGTATCCTTATAGCCTTCGGTGCT
TTTGACAAACATCGTCTAGGCGGCTGGAACGTTTAAGTTGAAGCTAACTTACTAAAAATGGGTGACATTGGTCTCAACGA
TAATGAAAAGGGGGTCTTCTACATGTTTGAGAGGCCTTCCGTCCCGTTGTACGCTCCAAGAGCCAACAGCACACTCATCT
ACGACTTACCAGCAAACAATTTGCCCGAGGGAGTCGTCACCAATCGACTTGGTCTTACAGGTGTTACTTCGGTAAAAGTT
GAAGGAGATGCTGAAATTCCAGGCTCTGTGAGTGCCATAGAACGAGGGGTGCCTTTTTCAATGTTTGCTGACAGGCACCG
AAGGGCCGCTAAAGATCTAATCGACCGTTTCAATGCAACGAATGGTGTGGAAGGACTGAAGAACTATGCAGCCAACATAA
GAGATAGATGCAATGAAAGTCTTTTCATCTTCGCTCTTTCTTTCGTCGTGATCAGAAAACCAGAACTTCGAAAAATTAGG
ACTCCTGCCATCTTTGAAGTCTTCCCTGATAAGTTTATTCCAAATGCCACCATAGGCCAAGCTGAGGATAATATGTCAAA
AGCAAATTTTCAAGCAACTAGACCTGAGAGGGTTGTTGTGGAGCATGACATGGATTTTAGTGGCACTGATCTCAAGCTGG
AACACAGGGTGGCATACTGGCGTGAAGATTACGGAATAAATTCTCACCATTGGCACTGGCACTTGGTATTTCCTCTCAAT
ATGGGTGTAAATAGAGATCGTAAAGGAGAATTATTTTCATACATGCATAACCAAATGCTTGCTAGATATGACATGGAACG
ACTTAGCAACGGTTTGAGTCGTGTGAGGCCATTGACGAACTTGAGGGAAGTAATACCCGATGGCTATTTTTCAAAGCTGA
CGATGAGTAACTCCAGAAGAATTTGGGGAACACGACAAGATAACACATTTCTTAGAGACTATGAGAGGAGGACTCCTGTG
GCCCCATTTACATTAAGAGACCTCGAGACTTGGAGGGAAAGAATATTTGACGGAATTCACAAAGGATATTTCATGGATCG
TCAAGGAAACAGGGTGCCCATAAGTGACGATGTTGATCCTTTAGCTGGCAATAAACGAGGCATAGATATTTTGGGAGACC
TTTTCGAAGCTGACAGCGAAATGAGTGTCAACTTTCCCTTCTACGGAGATCTGCACAACTTTGGTCACGTGGCGTTAGCC
TTCTCCCACGATCCTGATGGTTCACACAGGGAAGAAATTGGTGTCATGGGAGACACTGCCACAGCTATGAGGGACCCTGT
ATTCTACAGATGGCACAGATTCATCGACGAAGTTTTCCAATCCTACAAAAATGCACAGCCACCTTACAGGGACAATGAGC
TAAATGTGGCAAATGTTGATGTAGAAAGACTGGGTGTTGCAACTGGAAACGAAGCCAACATCATCCATACTTTTTATGAC
ATGAAAATGATCGAAGCTTCCAGAGGTCTCGATTTTGGAGCAGCGACTCCAGTATTTGTCAACTTGACGAGGCTCAATCA
CAGGCCTTTTACATACCACATTTTAGTCAACAACACCTCAAGAGCACCAAAACGAGTCACAGTTCGCATATTTATGGCTC
CAAAGTTAAATGAAGCTGGACAGAGGATGAATTTTATGGAACAGAAAACATTGTGGACAGAAATGGACAGATTTGACCAT
ACACTTGCTCCTGGGAAGAATCATATCAAACAAGAATCCACTAATTCGTCAGTCACTATTCCAGAAGAATTAACTTTCAG
AGAATTAGAAGCAGGCAATGCTGCAAGAGAAGCTCCAGAAGCCTATTGTGGTTGCGGATGGCCTAATCACATGCTCATGC
CAAAAGGGAAACCTGAAGGGATGGTATTTGAGCTTTTTGTTGCATTAAGCGATTTCGAGCTAGACAAGGTGAATGGTGGA
ACTACTGGTGGGGAGAAACGCTGTGGTAATGCCAGTTCCTTCTGTGGTATTCTTGACGAAAGGTATCCCGATCGCCGCCC
CATGGGATTCCCACTGGATCGTCGCGTGGGTCCTGATGTTGACCATTTGCCCACAAATGATATCTTTGGGAGATATGGAA
ACATCAGCTTAATGGACATTACCATTCGATTTACTAATAGAATGATGGGTGGCCAAGGAACACCAGCCACAATAACAGTT
GCATAAAATTCAACTGACCAATATGCAATGGCCGATAGGTTAAGTATAGACATCTTATCGGCAGTATTGTTCCATTTACT
AAAATTATCCTGTTTACTCAGACGCTTTCTTTGCGATATATAGAGTATATAATAAAGTAAATTCTATCACTTTTGTTAAT
TATGAATACTTACTAAAAAGTAACATGTATGGAAGTAAACACAGAATATGAAATATGACATTATTGAATTATCGGTGCAC
TGTACATAATAGATAATATAAATTAGTAATGTAAGTTAATATAGGAGTATATAACTGAAGTATGTGTATTGGTATTCGCT
GCAGTATAGAAATGATGGCATTTCGAACCAAATAACTTTTTATTTTTGAGATTGTATTCATGCACCACATTATGTTAATG
ATTCATTCACGTCAATGAAAATGATTAAATGTAAAG
>seq39
CCTTTGAAAGTTGTTCGAGCCCTTCGGTATCTTAATTGCCTTCGGTGCATTTGACAAACATCGTCTAAGAGGCTCGAACG
TTTAGACGTTGAAGCTAACCATAACGCTGAGAAAATGACTGACATTGGTCTCAACGATAATGAAAAGGGGGTCTTCTACA
TGTTTGAGAGGCCTTCCGTCCCGTTGTACGCTCCAAGAGCCAACAGCACTCTCATCTACGACTTACCAGCAAACACTTTG
CCCGAGGGTGTCGTCACCAATCGATTTGGTCTTACAGGTGTAACTTCAGTAAAAATTGAAGGAGTGCAAGAGACTGACAT
TCCAGGCTCTGTGAGTGCCATGGAACGAGGGGTGCCATTTTCAATGTTTGCTGACAGGCACCGACGGGCCGCTAAGGATC
TAATAGACCGTTTCATGGCAACGGATGGTGTCGAAGGACTGAAAAATTATGCAGCCAACGTAAGAGATAGATGCAATGAA
AGTCTTTTTATCTTCGCTCTTTCTTTCGTCGTGATTAGAAAGCCAGAACTTCGTAAAATAAGAACTCCTGCTATCTTTGA
AGTCTTCCCAGATAAGTTTATTCCAAATGCTACCATAGGCCAAGCTGAGGATAATATGTCACAAGCAAATTTTCAGGCAA
CTAGGCCTGAGAGAGTTGTTGTGGAGCACGACATGGATTTTAGTGGCACTGATCTCAAGCTGGAACACAGAGTGGCATAC
TGGCGTGAAGACTACGGCATAAATTCTCACCACTGGCATTGGCACTTGGTATTTCCCCTCAATATGGGAGTGAATAGAGA
TCGGAAAGGAGAGTTATTTTCATACATGCATAACCAAATGCTTGCTAGATATGACATGGAACGACTTAGCAACGGTTTGG
GCCGTGTGAGACCATTGACGAACTTGAGGGAAGTAATACCAGATGGCTATTTTTCAAAGCTGACGATGAGTAACTCCAGA
AGAATATGGGGAACACGACAAGATAACACATTTCTTAGAGACTACGAGAGGAGAACTCCTGTTGCCCCCTTTACATTAAG
AGACCTCGAGACTTGGAGGGAAAGAATATTTGATGGAATTCACAAAGGTTATTTCAAGGATCGCCAAGGCAACAGAGTGC
CCTTAAGTGACGATGTCGATACTTTAGCTGGCAGTAAACGAGGCATAGATATTCTGGGAGATGCTTTCGAAGCTGACAGC
GAACTTAGTGTCAACTTTCCCTTCTATGGGGATCTGCACAACTTTGGTCACGTGGCGTTAGCCTTTTCCCACGATCCTGA
TGGTTCGCACAGGGAAGAAATCGGTGTCATGGGAGACACTGCCACAGCTATGAGGGATCCTGTATTCTACAGATGGCACA
GATTCGTTGACGAAGTTTTCCAAACCTACAAAAATTCACAACCACCTTACAGGGACGAAGAGTTGAATGTCGCAAATGTT
GATATAGAAAGACTGAGTGCTGCAACTGGAAACGAAGCCAACATCATTCATACTTTTTATGACATGAAAATGATCGAAGC
ATCCAGAGGTCTAGATTTTGGAGCTGCGACTCCAGTATTTGTCAACTTGACGAGGCTCAATCACAGGCCTTTTACATACC
ACATTTTAGTTAACAACACTTCAAGAGCACCAAAAAGAGTCACAGTGCGCATATTTATAGCTCCAAAGGTTAACGAGGCT
GGACAGACTATGACATTTATGGAACAGAAAACTTTGTGGACAGAAATGGATAGATTTGATCACACACTTGCTCCTGGGAA
GAATCACATCAAACAAGAATCCACTAATTCGTCAGTCACTATTCCCGAAGAATTAACTTTCAGAGAATTAGAAGCAGGCA
ACGCTGCAAGAGAAGCTCCTGAAGCCTACTGTGGTTGCGGTTGGCCTAATCACATGCTCGTGCCAAAAGGGAAACCTGAA
GGGATGGTATTTGAGCTTTTTGTTGCACTAAGCGATTTCGAGTTAGACAAGGTGAATGGTGGAACTACTGGAGGGGAGAG
ACGCTGTGGAAATGCCAGCTCCTTCTGTGGTATACTTGACGAAAGGTATCCCGATCGCCGCCCCATGGGATTCCCACTGG
ATCGTCGCGTGGGTCCTGATGTTGACCATTTGCCCACAAATGATATCTTTGGAAGATATGGAAACATCAGCTTAATGGAC
ATTACCATTCGATTTACTAATAGAATGATGGGTGGCCAAGGGTCCCCAAACACAACAACAGCTGCATAAAATTCTACTGA
CATCTTTTATATATTTGCAATTGCCCATAGGTTAAGTAAGTATCGAGGTCTTATCGGCAGTGTTGTTCCCTTAACTAAAA
TTATCCTGGTCTATGCTGACACTTTCTTCGCGATAGACAATAGAATAAAGTAAATACTATCACATTAGTTAATTATGAAT
ACTTACTACAAAATAACATGTATGGATACCCGTTATATCAAAATATGACATTATTTCATTAACGATGTACATAACGGATA
ATATAAATAGGTAATGTAAGTCTATATAGGAGTAATTGAAGTATGCATTCGTTGCAGTATAGAAATGATGACATTTAAAA
CTAAATTACTTTCCTTTTTATGATTGTATTCA
>seq40
CTCTTTGGCCTGAACAAGCTACTGAAGCAGAAGCCGCGTTTCACTTGAAGTAAAGAAATGAACCTTAACAATAATGAAAA
GGGAGTCTTCTATATGTTTGAGAAGCCCTCCGTACCATTGTATGCTCCGAGGGCCAACAGCACCCTTATCTACGACTTAC
CCGCGGCCACTTTGCCTGAGGGCGTCGTCACCAATCAGTTTGGTCTTACAGGTGTAACTTCCGTAGCAATTCAAGAAGTG
TTGAAAGACGATGATATTCCAGGTACCGTGAAGTCCATTCCACGAGGGGTTCCTTTTTCACTATTTTTGGACAGGCACCG
CCGGGCCGCTAAGGATCTGACAGAACTTTTAATGGCCACGAATGGCGTCGATGGATTGAACAATTATGCAGCCAACATTA
GGGATAAATGCAATGAAGGTCTCTTTATTTTCGCTCTTTCTTTCGTTTTGATCAGAAAGCCCTTAAAGAAAGATTATGAA
GATAGTGAGTGTGGGGAACGCGTAGCGTAGGCCTACAGGAAAAAATGGATTAATTTCATCCTCGTGATAAAATGTATTTT
TTTAAAAAATTTATAATATTCGAATAAATGATATACCTCATATAATAAAGTAGTTAAATGGCATTACAAAATTGAGCAAA
ATGATGATGCTTACTTTACAAAATATTTGATTTATGTGTTTTGGAGATTGTTAATTAGATTCCTCAATTGTTCACAAACA
GGCAGTTCAGTAAGTTTATCGATAACTTATTGTTGAGAATTGGTATCAGACGAAAGTGTGACTTGACCTACTTGATATGC
ATGTATGTAAAAAATTAAGAAAACTGATGGTTAGGTTAGATGCTTTAGGAGCCTTCGAATTATTTTGAAAAATTCGACAT
GTATTTCCAGGAACTTCGTAAAATTAGAACCCCTGCTATATTTGAAGTCTTTCCTGATATGTTTGTTCCAAATGCCACCA
TTGGACAAGCTGAGGATAGCATGTCACGAGCCAATTTTCAGGCAATCACGCCTGAAAGGGTTGTTGTCGAGCACGACATG
GATTTTAGTGGCACTGATCTCAAGCTGGAACACAGAGTGGCATACTGGCGTGAAGATTATGGTATAAATTCTCACCACTG
GCATTGGCACTTGGTATTCCCCCTCAATATGGGAGTCAACCGAGATCGCAAAGGAGAATTGTTTTCATATATGCATAACC
AAATGCTTGCTAGGTTAGAACTACGCATATTTTATTGCTTTAAATTCACTCGTAATATTTATATTCATTGCTTAGCTCAT
AACCTTAAAATTCTACATATTTTGAACTAC
>seq41
TACAACGACGCTCTTCCGATCTTTGAAGTCTTCCCTGATAAATTTATCCCAAATGCCACCATAGGCCAAGCAGAGGATAG
TATGTCACAAGCAAATTTTCAGGCAATTAGGCCTGAGAGGATTGTTGTGGAGCACGACATGGATTTTAGTGGCACTGATC
TCAAGCTGGAACACAGGGTGGCATACTGGCGTGAAGATTACGGCATAAATTCTCACCATTGGCATTGGCACTTGGTGTTT
CCTCTCAATATGGGTGTGAATAGAGATCGGAAAGGAGAATTATTTTCATACATGCATAATCAAATGCTTGCTAGATATGA
CATGGAACGACTTAGCAACGGTTTGGGTCGTGTGAGGCCATTGACGAACTTGAGGGAAGTTATACCTGATGGCTATTTTT
CAAAGCTGTCGATGAGTAACTCCAGAAGAATTTGGGGAACACGACAAGATAACACATTTCTTAGAGACTATGAGAGGAGA
ACTCCTGTTGCCCCATTTACATTAAGAGACCTCGAGACTTGGAGGGGAAGAATATTTGATGGAATTCACAAAGGTTATTT
CATGGATCGCCAAGGCAACAGGGTGCCCTTAAGTGACGATGTTGATACTTTAGCTGGTAAAAAACGAGGCATTGATATTT
TGGGAGATCTTTTCGAAGCTGACAGCCAACTTAGTGTCAACTTTCCCTTCTATGGAGATCTGCACAACTTTGGTCACGTG
GCGTTAGCATTTGCACACGATCCTGATGGTTCGCACAGGGAAGAAATCGGTGTCATGGGAGACACTGCCACAGCCATGAG
GGACCCTGTATTCTACAGATGGCACAGATTCATCGACGAAGTTTTCCAAACCTACAAAGATTCACAGCCACCTTACAGGG
ACGAAGAGCTGAATGTTGCAAATGTTGATATAGAAAGATTGGGTGTTGCAACTGGAAACGAAGCTAACATCATCCATACT
TTTTATGACATGAAAATGATCGAAGCTTCCAGAGGTCTCGATTTTGGAGCCGCGACTCCAGTATTTGTCAATTTGACGAG
GCTCAATCACAGGCCTTTTATATACCACATTTTAGTCAACAACACTTCAAGAGAACCAAAACGAGTCACAGTTCGCATAT
TTATAGCTCCAAAGTTAAATGAGGCTGGACAGAGGATGCCATTTATGGAACAGAAAACTTTGTGGACAGAAATGGACAGA
TTTGACCACACACTTGCTCCTGGGAAAAATCACATCAAACAAGAATCCACCAATTCGTCAGTCACTATTCCCGAAGAATT
AACTTTCAGAGAATTGGAAGCAGGTGACGCTGCAAGAGAAGCTCCTGAAGCCTATTGTGGTTGCGGATGGCCTAATCACA
TGCTCGTGCCAAAAGGAAAGCCTGAAGGGATGGTATTTGAGCTTTTTATTGCATTAAGCGATTTCGAGTTAGACAAGGTG
AATGGTGGAACTACAGGTGGAGAAAAGCGCTGTGGAAATGCCAGCTCCTTCTGCGGCATTCTTGACGAAAGGTATCCAGA
TCGTCGTCCCATGGGATTCCCACTGGATCGTCGCGTGGGTCCAGATGTTGACCATTTGCCCACAAATGATATCTTTGGAA
GATATGGAAACATCAGCTTAATGGACATTACCATTCGATTTACTAATAGAATGATGGGTGGCCAAGGAACACCAGCCACA
GCAACAGCTGCATAAAATTCTACTGACATCTTTTATATATTTGCAATTACGCACTGGAGTGTTGTTCCCTTAACTAAAAT
TATCATGTTCTGCATGCTGACGATATCTTTGCAATAGACTATTGAATAAAGCAAATACTATCACATTAGTTAGTTATTAA
TACTTACTAAAAATAACATGTATGGATGGAAACACGTAATATGAAAATATGACATTATTGCATTATCGGTGTACATAATA
GATAATATAAATAGGTAATGAAAGTCTATATTTAGGAGTAACTGAAGTATGTTTTCACTGCGTATAAAAATGATGACATT
TCGAACTAAATTACCTTTACTTTTTATGATTGTATTCAATATATTATAATAAAGATTCATTCACATCAATTAAAATGATT
AAAATGTAAATGACAAAAAAAAAAAAAAA
>seq42
TCAACGCAGAGTACGGGGGGATAGCCTTCGGTGCTTTTGGCAAACATCGTCTACGCTGCTGAAAAATGACTGACATTGGT
CTCAACGATAATGAAAAGGGGGTCTTTTACATGTTTGAGAGACCTTCCGTCCCGTTGTACGCTCCAAGAGCCAACAGCAC
CCTCATCTACGACTTGCCAGCAAACACCTTGCCCGAGGGCGTCGTCACCAATCGATTTGGTCTTACAGGTGTAACTTCTG
TAAAAGTTGAAGGAGAGGCTGACCTTCCAGGCTCTGTGAGTGCCATGGAACGAGGGGTGCCATTTTCAATGTTTGCTGAC
AGGCACCGACGGGCCGCTAAGGATCTAATAGACCGTTTCATGGCAACGGATGGTGTCGAAGGACTGAAAAATTATGCAGC
CAACATAAGAGATAGATGCAATGAAAGTCTTTTTATCTTCGCTCTTTCTTTCGTCGTGATTAGAAAGCCAGAGCTTCGAA
AAATTAGAACTCCAGCTATCTTTGAAGTCTTCCCGGATAAGTTTATTCCAAATGCCACCATAGGCCAAGCTGAGGATAGT
ATGTCACAAGCAAATTTTCAAGCAACTAGGCCTGATAGAATTGTTGTGGAGCACGACATGGATTTTAGTGGCACTGATCT
CAAGCTGGAACACAGGGTGGCATACTGGCGGGAAGATTACGGCATTAATTCTCACCATTGGCATTGGCACTTGGTATTTC
CTCTCAATATGGGTGTGAATAGAGATCGGAAAGGAGAATTATTTGCATACATGCATAACCAAATGCTTGCTAGATATGAC
ATGGAACGACTTAGCAACGGCTTGGGTCGTGTGAGGCCATTGACGAACCTGAGGGAAATAATACCTGATGGCTACTTTTC
AAAGCTGACCATGAGTAACTCCAGAAGAATTTGGGGAACACGACAAGATAACACGTTTCTTAGAGACTACGAGAGAAGAA
CTCCTGTTGCCCCATTTACATTAAGAGACCTCGAGACTTGGAGGGAAAGAATATTTGATGGAATTCACAAAGGTTATTTT
ATGGATCGCCAAGGCAACAGGGTGCCTTTAAGTGACGATGTCGATATTTTAGCTGGCAATAAACGAGGCATTGATATTCT
GGGAGATGCATTCGAAGCTGACAGTGAACTTAGTGTCAACTTTCCATTCTATGGAGATCTGCACAACTTTGGTCACGTGG
CGATAGCCTTTTCCCACGATCCTGATGGTTCGCACAGGGAAGAAATCGGTGTCATGGGAGACACTGCCACAGCCATGAGG
GACCCTGTATTCTACAGGTGGCACAGATTCATCGACGAAGTATTCCAAACCTACAAAAATTCACAGCCACCTTACAGGGA
CGAAGAGCTGAATGTTGCTAATGTTGATATAGAAAAACTGGGCGTTGCAACTGGAAATGAAGCCAACATCATCCATACTT
TTTATGACATGAAAATGATCGAAGCTTCCAGAGGTCTAGATTTTGGAGCCGCTACTCCAGTATTTGTCAACTTGACTAGG
CTCAATCACAGGCCCTTTACATACCACATTTTAGTCAACAACACTTCAAGAGCACCAAAACGAGTCACAGTTCGCATATT
TATAGCTCCAAAGTTAAACGAGGCTGGACAGCGAATGACATTTATGGAACAGAAAACTTTGTGGACAGAAATGGACAGAT
TTGACCACACACTTACTCCTGGGAAGAATCACATCAAACAAGAATCCGCTAATTCGTCAGTAACTATTCCCGAAGAGCTA
ACTTTCAGAGAATTAGAAGCAGGCAATGCGGCAAGAGAAGCTCCAGAAGCCTATTGTGGTTGCGGATGGCCTAATCACAT
GCTCGTGCCAAGAGGGAAACCTGAAGGGATGGTATTTGAGCTTTTTATTGCATTAAGCGATTTCGAGTTAGACAAGGTGA
ATGGTGGAACTACGGGTGGGGAGAGACGCTGTGGAAATGCCAGTTCCTTCTGTGGTATTCTTGATGAAAGGTATCCCGAT
CGCCGTCCCATGGGATTCCCACTGGATCGTCGCGTGGGTCCTGATGTTGACCATTTGCCCACAAATGATATCTTTGGAAG
ATATGGAAACATCAGCTTAATGGACATTACCATTCGATTTACGAATAGAATGATGGGTGGCCAAGGAACACCAGCCACAA
CAACAGATGTATAAAATTCAACTGACTTTTTTTATATATTTGCAATTGCCGATAGGTTAAGTACTGTATAGACGTCTTAT
CGGCAGTGTTGTTCCCTTTACTAAATTATCTTTCTTTGCGATAGACTATAGAATAAAGTAAATACTATCACTTTTGTTAA
TTATGAATACTTACTAAAAAGTATCATGTAGGATGGAAACACGTAATCTGAAATATGACATTATTGCATTATCGGTTTAC
ATAATAGATATAATAAATACATAATGTAAGTCTATATAGGCCTTAAATGAAGTATATATTATATGCATTCGTTGCTGAAT
ATATAGAAATGATGACATTTCGAACTAAATTACATTTCCTTTTTATGATTGTATTTACTGTTATGTTAAAGATTCATTCA
TATCAATGAAAATGATTAAATGTAAAGGACTGTAAAAAAAAAAAAAAAAAAA
>seq43
TCACCATTGGCATTGGCACTTGGTATTTCCTCTCAATATGGGCGTGAATAGAGATCGGAAAGGAGAATTATTTTCATACA
TGCATAACCAAATGCTTGCTAGATATGATATGGAACGACTTAGCAACGGTTTGGGTCGAGTGAGGCCATTGACAAACTTA
AGGGAAGTAATACCTGATGGCTATTTTTCAAAGCTTACGATGAGTAATTCCAGAAGAATTTGGGGAACACGACAAGATAA
CACATTTCTTAGAGACTACGAGAGGAGGGCTCCTGTTGCCCCCTTTACATTAAGAGACCTCGAGACTTGGAGGGAAAGAA
TATTTGATGGAATTCACAAAGGTTATTTCAAGGACCGCCAAGGCAACAGAGTGCCCATAAATGACGATGTTGATACTTTA
GCTGGCAACAAACGAGGCATAGATATTTTGGGAGATCTTTTCGAAGCTGACAGCGAACTCAGTGTCAACTTTCCCTTCTA
TGGAGATCTGCACAACTTTGGTCACGTAGCGTTAGCATTTCCACACGATCCAGATGGTTCGCACAGGGAAGAAATCGGTG
TCATGGGAGACACAGCTACAGCCATGAGGGACCCTGTATTTTACAGATGGCACAGATTCATCGACGAAGTTTTCCAAACC
TACAAAAATTCACAGCCACCTTACAGGGGCGAAGAGCTGAATGTGGCTAATGTTGATGTTGAAAGGCTGGGTGTTGCAAC
TGTAAACGAAGCCAACATCATCCATACTTTTTATGATATGAAAATGATCGAAGCTTCCAGAGGTCTCGATTTTGGAGCCG
CGACTCCAGTATTTGTCAACTTGACGAGGCTCAATCACAGGCCTTTTACATACCACATTTTAGTCAACAACACTTCAAGA
GCACCAAAACGAGTCACTGTTCGTATATTTATAGCTCCAAAGTTAAACGAGGCTGGACAGAGGATGACATTTATGGAACA
GAAAACTTTGTGGACAGAAATGGACAGATTTGACCACACACTTGCTCCTGGGAAGAATCACATCAAACAAGAATCCACAA
ATTCCTCTGTCACAATTCCCGAAGAATTAACTTTCAGAGAATTAGAAGCAGGCGACGCTGCAAGGGAAGCTCCTGAAGCC
TATTGTGGTTGCGGATGGCCTAATCACATGCTGGTACCAAAAGGGAAGCCTGAAGGGATGGTATTTGAGCTTTTTGTTGC
ATTAAGCGATTTCGAGTTAGACAAGGTGAATGGTGGAACTACTGGTGGGGAGAAACGCTGTGGAAATGCCAGCTCCTTCT
GTGGTATTCTTGACGAAAGGTATCCCGATCGCCGTCCCATGGGATTCCCACTAGATCGTCGCGTGGGTCCAGATGTTGAC
CATTTGTCCACAAATGATATCTTTGGAAGATATGGAAACATCAGCTTAATGGACATTACTATTCGATTTACAAATAAAAT
GATGGGTGGTCAAGGAACACCAGCCTCAACAACAGCTGTGTAAGATTCAACTGACATCTTTTAATATATTTGCAATTGCA
ATTGAACACTTAGTTAAGATCCCTTTACAAAAATTATTCTGGTTTATTTAGATGCTTTCTTTGCGATAGGCCAGATAATA
AAATAAATATACTATCACTTTTGTTAATTATGAATACTTACTAAATAAGGTAACATGTTTATAGATGGAAATATGTAATC
GGATATATGGCATATTGCATTATCGCTGCGTATACAATGAATAATATAAAAAAGTTATGTAAGTCTATATAGGAGTAAAT
GAAGTATGCATTCGCTGCAGTATAAAAAGA
>seq44
ACTACACAGAGTGTAGTAGTATATTAAGGTCTCGAAATAAGTCTATATTAAAATGCTTTGTTGACAGCGCCAAGGCAACA
GGGTGCCTTTAAGTGACGATGTCGATATTTTAGCTGGCAATAAACGAGGCATAGATATTCTGGGAGATGCTTTCGAAGCT
GACAGCGAACTTAGTGTCAACTTTCCCTTCTATGGAGATCTGCACAACTTTGGTCACGTGGCGTTAGCCTTTTCCCACGA
TCCTGATGGTTCGCACAGGGAAGA
>seq45
TACTGGAGGGAGGACTACGGCATCAACTCCCACCACTGGCACTGGCATCTTGTTTACCCCGCTGGCATGAATGTCAACCG
GGACCGTAAAGGAGAACTTTTCTATTATATGCATCAGCAGATGGTTGCCAGGTACGACATGGAGCGGCTCAGCGTTAACC
TCAAACGTGTGGAGAAGCTGGAGAACTGGCGCGAGCCCATCCCAGATGGTTACTTCTCCAAGCTTACTGTTAACAACTCC
GGTCGGCCCTGGGGCATCCGTCAGGACGGTACCTTCCTGAAGGATTTGAGACGTAACGATGCCGGGATTGATTTTTTGGA
CATTAGTGATATGGAGCTCTGGCGGTCCCGACTGATGGACGCCATCCACCAAGGATATATGCTAAATCCGAATGGTGAGC
GCATCCAACTCTCTGATAACGTCACGACAGGAAAGCGAGGGATTGACATCTTAGGAGACGCATTTGAGGCAGATGATAGG
CTGAGCCCACATTACCTCTTCTATGGCGACCTTCACAACATGGGCCACGTGATGCTGTCATTCTGTCATGACTTCGACAA
CGCACATAGGGAGGAGATGGGAGTAATGGGAGACTCGGCGACTGCCTTGAGAGACCCAGTCTTCTACCGCTGGCACAAGT
TTGTGGACGACGTCTTCCAGGAGTACAAGCTGACGCAGCCGCCCTACACCATGGAGGACCTGACTCTGCCGGGCGTGGTG
ATTGACAAGGTGGGTGTTGTGAGGCAGAACCAGCTCAACAAACTCACAACTGGCTGGAACGTGCGTGAGTTTGAGGCTTC
CAGAGGGTTGGACTTCAACTCTCCTGTCGCCGTACAGCTGCGCATCACCCATCTCGACCATGCTCCCTTCGATTATCATC
TCCAGATAACAAACAACACAGGAAAGCAAAAGTCAGTGACAGTGAGGATCTTCATGGCTCCTAAACACAACGAGCGTGGC
CTGGAGATGGGCTTCATGGAGCAGCGGCTCCTCTGGGCTGAGATGGACAAGTTCACTGAGATTTTGAAGCCTGGGAAGAA
CCAGATTGTGCGTCCTTCCAGCGAATCTTCCATCACCACCTCCAGCGAGTTCACCTTCAGGAGCCTGGAGGCTGTCAACC
CCGCTATGCCAGGAGCACCACAAAATACTGAAGCCAACTTCTGTGGGTGTGGGTGGCCTGACCACCTGCTGCTGCCCCGA
AGTAAACCAGAGGGCATGACTTACCAGCTCTTCTTCATGCTCACAGACCTGGACAAGGATAAGGTGGATCAGCCAGCAGT
ACGCAGATGTGCCGACGCTGTGTCCTTCTGCGGGATCCTGGACGCCAAGTTCCCTGACAAACGTCCTATGGGCTTCCCCT
TCGACCGCCGCCCTCCGCCTAGCCTGCAAGATGCTGTGGTCACCTCCGCTGCTGACTACGCTAGACTGGGCAACATAACT
ATTCAAGATATTACCATCACTTTCCTCAACAACAGCCTTCAGAAGTAGGCAGCATGATACTCATATCTAATCATGGGTAA
TATTGGCTTTAAACGCAAGTAAAACATAACAATGTTGGTGCTCTCCATATATAAATGTCAATGTTTTCCTTAATATTAAA
CCAGTTCATTGTTATGTATGAAAAATATTACTTGAGTAAGGTTTTTTACCTCTGGTAAAATATTTTATGTGATTTACTGA
ATGCGGTGCTATGTTCATGAAAAGTATAAGCATTTTAGTATGTATCTTTCTATCTGTATCTGACATCCAACCCATAAATC
TGAAAAATAAGAATTGAGGACGTATAGGTCTGTCCTGGACCATTAAAAAGTCGTGTAAGGAGTTAAATGTGACATCATCT
GCATATCAGTTTCTGATCCTGCATTCTATATATATTTATATATTATATTATATATATATTATATTATATATATTTATACA
CATACTGGTTCTTGTATTTTGGCATATATTTTTCTTGTTTTATCTGTGGGTTCATTCATGGAACTATTTTTCGTAGTCTT
CTTCGAACATTTCATCTGTCTTCAGGTGCTAAAGAAATATAAAGTAATGCTTTGATATATTAGCAAACAACGCCCCGTGA
TGGTTAGCTTGGTAGTAAATGGTTAGTCTTAGTGAAACTTGGTATTTTGGGTCACTGGCGCCAAGAAGTTATAAATCAAT
GATATTGACTTTGTCAAGTTTAATTATTTTTTATGCACTATTCTTGCGAGGGTCAGTTGCCAACATTATTATTACCATGG
TTGAATATCTTAGCCATTGTTCTAATACTTAACGCAAGCCTGGGGCTCTTCTTCAGTTCTATATTTCTCGTATGTTGTCT
CCCAGCAATCTCGCCTAAACGTTCTATATTTGCGCCCAATCATTTCTGTCCTGCCCGGGAATCGAACTTTGGATCCCAGA
TTGTGAATATAGAACGAAGCCGAGGCATATGTTAAAAAATTATTTTACGTAACATAAACTTTTTAAGATATTTTTTGAGC
ATATATATATATAACTATTTTATTTTGTCTTAAATACTGTATTATAATAGGGTACCACCTCTGGTGCAATTGTAGGGACC
CATAGCCTCGAAGAAGAAAATAGAGTATTCAGAGAAGACCTTGTGGGTTCTCACTGTACACTTTAATCTTTTCTTCTCCT
ACCACTACACCTCGGCTTAAGAATGTCCCTCTTTATGAACTTTCTGGGTTATGAGCCCAATTTTTTTGTAAAATCGGAAT
TGAATTACGAACTTTGCTTCGGGTAATGTAATTTGTTGATACGCGTGTGGTGGCACGGCTACCGCACCTAAGTTTACCAG
TGCCTCCTGCCTCGTGACAATCGTGCCTGAATTCTTTGTAAAGAATTGGTGTTTTTTGGATTTTTGGGTATT
>seq46
AGAGAGAGAGAGAGAGAGAGTTGAAGTTGCTGTACACTGGCTAGTCAGCTACTCTTGGGAAGGAGTAGATTTGTAATGTT
TTGAGTTTGGATTTTAATTTGGTAGAACAGTTAGGAGCATTTAACATTGAGTGATATGTGGAAGCTTAAATAGTGAATCA
AGAGAAAGGAGAGGCATGTAAGGGAGGAAAAATAATAGGAAACCTGGGATGTGCAATGAAAGGAAGGACTGGAAGTAAAA
AATGGGTCTGGATGGTGGAATAATTGTACCAACACTTGCATTTATAAGAAATTTAAGTTTTGTAATGAAAGATAAGCACT
TCAAATTAACTATTTGAACATTTGTATTACACAAAGAATGGATGGTGAAAGCAGTGTCAAGTAAAGGTGAAATGTGGAGT
GTTTGAAGGAATTAAATGCAGGAGTCCAACATGTTTGTTCACAAAGACTTTATATGAGTTCTATATGAAGTGAAATGGGA
ATATGTGAGAGAAAGGAGTGAGAGGAGAGAGAGAGGGAATTAGAGCATGCAATGACAGGAAAAAAATGGAGAAGTTCTTA
GGCATTGGTGTCAGGTACAGATAGATAAATAATGAACATTGGTAGTAGTATTACCCATGATCTGTAGATAGAAGACAAAA
GTACCACAAAAACTGAAGAACCAGAATTTGGGAATTATCTTACACCTCCTCAAATATAATCTTAGATTTCCTCCACCTGT
CTGATACAGTTCTGCTCATTGAACATTCCATACATTTGATCTCACTCCCTCTCACACAGTTGCAGGCAGCCAACAGTGGC
AGTTTACCAAAGGAAGTGACAGTGAGGATCTTCATGGCGCCCAAACTTAATGAAAGAGGAGTGGAGATGAGCTTCATGGA
ACAGCGCCTCCTATGGGCTGAGATGGACCGCTTTACCCATGACTTGAAGCCCGGGCTAAACCATATTCTGCGGTCCTCCA
CCTCCTCATCCATCACAAACTCAAATGAATTTACCTTCCGTGATCTGGAGGAGCGGCCAAACCCAGATAACCCAGGTGCT
CCTGAAAACACCCTCTTTAACTTCTGTGGGTGTGGCTGGCCCCAACATATGCTGCTGCCACGTGGGAAGCAGGAGGGAAT
GCCCTTTGAGCTCTTTGTGATGGTCACTGATTGGAATCAGGATAAGGTAGCACAGCCAGATGGTGCCTGTTCCTGTTCTG
CTGCTGCATCATTCTGTGGCATTCTGGATGCCCTCTACCCTGATGCCCGACCCATGGGTTTCCCCTTCGACCGCCGCCCC
ATGCCCATGCTACTCAACAGACCTGTGGGAAGGGCCTCAGATCTGACACGCCTCAGCAACATAGCCATGCAAGATATCAC
CATCACCTTCACCAATGCTCAGATCACCCAGTAAAGTGGGTGGAGTGGTGGCCTGTTGACTCTCACAGGTCCTGGATGAT
GTGGTGTTGAGTGATGGTCCTTCACTTCACCTCTCTGCAAACATGACATGTATTTAGTCTTAAAGAAATACTTGAGGATC
TGAAGAGGGGTGTGTTAGGAGTTCCAGGAGCAGTGTAGGAAATGGTCTGGTAAAAACATTGATGATGGTAATAATATAAT
AATGGTTTGAAGTACATTTTCTGCAAGCTTTCCC
>seq47
CTCCAGCTTACGACCAGACCAGCAGACGAGTGTCATCTCGGCCACACCACCAAGTACCCGTTGATCACTATGGACAGCGA
ACAGAAGCAAGTGTTGGACATGCTCCAGCGACCATTCCGGCTGCCGACTCAAAGAGAGAGTCATCCCATTGTGTTTGAAG
TGGGTACCCGTGTGGGAGGAAGCGAGCCGCCACCTCAGCGGTTGACTCTTGCTCGCTCCATTCCCAGAGGCACCGTCTTC
TCTATCTTCGTCAAGAGCCATCGTCTGGCCGCCAAGGAACTCTGCGACTACTTCATGGAGGCAAGCAGTGTGCAGGAGCT
CAGGCAAAGGGTGGAGGAGGTGCGGGGACTTGTCAATGAGAAGCTTTTCATCTTTGCCCTATCCTTTGTAATCATCAGGA
AGCCGGAGATGAGACATCTGCGCCTACCTAGCATTGTGGAGATCTTCCCATGCATGTTCGTGCCAGTCACCACCGTGTCA
GAGATGGAACAGGAGGCCAGGAAGTCCACCCCTGACCAAGAGATAGTAGTAACAGAATATGGACCAGAGTTCTCCAGCAC
TCACCTCAAGCCTGAGCACCGAGTAGCTTACTGGCGTGAGGATTATGGCATTAATTCCCACCACTGGCACTGGCATCTTG
TCTACCCTGTGGACCTTGGTGTGATGAGGGACCGCAAGGGGGAGCTGTTCTTCTACATGCACCAACAAATGCTTGCTCGT
TATGACATGGATCGCCTGAGTGTTGGTCTGAACAGGGTGCAGAAACTGAGCAACTGGCGTATCCCCATCCCTGACGGCTA
CTTCCCCAAGCTGACCATCAACAACGCTGGCCAGACATGGGGCTCCCGGCAGGACAACTCGTTAGTGCAGGACTACAGAC
GTGAGGACTTTGGGCTGCTGCCATTTGATGTCTCTGAACTGGAGCAGTGGCACAGCAGGATCATGGACGCCATTCATCAG
GGCTATCTTGTTGATCATGATGGTAACCAAACAAGGCTCACAGACAATGTCAAACCACCTGAAAAGCGTGGAATTGACCT
TCTCGGGGACACAGTGGAGGCAGACAGTAGCATCAGCCTCAACAGTCTCTTCTACGGCGACCTGCACAACATGGGGCATG
TAGTCATTTCAGCCATCCATGACCCAGACTATGCTCATCGGGAGAACCTTGGAGTCATGTCAGACACAGCCACAGCCATG
AGGGACCCTGTGTTCTACCGCTGGCACAAATACATTGACGACATCTTCCAGGAGTACAAGGTCATTCAGCCACCCTACAC
CACTGAGGAACTGTCCCTCTCATCAGTTGAGGTGGTGTCAGTGGCTGTAGAGAGCCAGGGTCAGAAGAACCAGTTGATCA
CTGGCTGGAGCACTCGGGACTTTGAGGCGAGTCGTGGACTGGACTTCAATGCTGATAAGCCAGTGATGGTGCGACTCACC
CATCTCAACCACCATCCCTTCGTCTACAGCATCAAGTTGCAGGCAGCCAACAGTGGCAGTTTACCAAAGGAAGTGACAGT
GAGGATCTTCATGGCGCCCAAACTTAATGAAAGAGGAGTGGAGATGAGCTTCATGGAACAGCGCCTCCTATGGGCTGAGA
TGGACCGCTTTACCCATGACTTGAAGCCCGGGCTAAACCATATTCTGCGGTCCTCCACCTCCTCATCCATCACAAACTCA
AATGAATTTACCTTCCGTGATCTGGAGGAGCGGCCAAACCCAGATAACCCAGGTGCTCCTGAAAACACCCTCTTTAACTT
CTGTGGGTGTGGCTGGCCCCAACATATGCTGCTGCCACGTGGGAAGCAGGAGGGAATGCCCTTTGAGCTCTTTGTGATGG
TCACTGATTGGAATCAGGATAAGGTAGCACAGCCAGATGGTGCCTGTTCCTGTTCTGCTGCTGCATCATTCTGTGGCATT
CTGGATGCCCTCTACCCTGATGCCCGACCCATGGGTTTCCCCTTCGACCGCCGCCCCATGCCCATGCTACTCAACAGACC
TGTGGGAAGGGCCTCAGATCTGACACGCCTCAGCAACATAGCCATGCAAGATATCACCATCACCTTCACCAATGCTCAGA
TCACCCAGTAAAGTGGGTGGAGTGGTGGCCTGTTGACTCTCACAGGTCCTGGATGATGTGGTGTTGAGTGATGGTCCTTC
ACTTCACCTCTCTGCAAACATGACATGTATTTAGTCTTAAAGAAATACTTGAGGATCTGAAGAGGGGTGTGTTAGGAGTT
CCAGGAGCAGTGTAGGAAATGGTCTGGTAAAAACATTGATGATGGTAATAATATAATAATGGTTTGAAGTACATTTTCTG
CAAGCTTTCCC
>seq48
CGCCTGGGGAATCACGCCCCACGCAGGACGTGCCCGAGGGAAAGTCCCGGGGCGGCCCCGCCGTTGGCGACCTGCGTGAG
GGCGGCCGCTCCAGCCTCAGTAGCAGGCGTCCTCTCCGCCTGCTGACAGCCTCCGCTCTCTCCTCCTGCAGACAGCCCCA
GGCCCCTCCAAGATGGCGGCAGTGACCCCCACCGACCAGCGGGACATGCTCTACCTGTTCGAGCGGCCCTCGGACCCCCT
CTACATGCCCCGGGCAGGCAACACCATCGTCTTCAACACCCCCGACATGCCGGACAACTTCGCCCCCCGATTTGGAGGTA
CAGAGGAGGGGACCATCAACGTCACCCCCGACGACTCCCTCCTGCAGTCCCTGCCTGTGGTGGTGACCTCCATCCCCAGA
GGAGGCCCCTTCTCCCTCAACCTGCGGGAGCACCGGCAGGCAGCCAAGGCAGTCATCGACCTGCTGCAGCAGGCGCAGAC
GCCAGCCCAGCTGCGGGACATGGCCGCCTCCATCAGGGAGGGCATCAACGAGACCCTCTTCGTGTACGCCCTCTCCTTCG
TGCTCACCAGGAACAGGCGGTTCCGAGGGATACGCGTGCCGTCCATCTTGGAGACGTTCCCCAGCAGGTTCATCCCCAGC
AACGTGCTGGACGCCGCCAGGGCCACCGTGAACCGCGCCAACAGCAACCGCAACGCGGACCCGACTGCTCCTGTGGTGAT
CCAACACGACCAAGATTTTTCTGGCCTGCGCAAGCGTCTGGAGAACAGGGTGGCCTACTGGAGGGAAGACTATGGCCTCA
ATGCCCATCACTGGCACTGGCACCTGGTGTACCCGACTGACCTCCTCGAGGGGGAGAACTTCCCCGACCGGAAGGGGGAG
CTCTTCTATTACATGCACCAGCAGATTGTGGCCAGGTTCGACCATGAGCGGATGAGCGTGGGACTGCCTCGGGTGGTGAA
GCTGGATAACTTCAGGGACCCCATCCCTGATGGGTACTTCTCCAAGCTGCGCTTTGACAACGCCGAGACAAACATGAACA
GGATCCGCGTGCCTGACCTCAACCCCAACGCCACCTTGTGGGGCACTCGTCAAGACAACACGCGCCTCTCGAACTACACT
CGACTGAACACCTTCATCCCAGTGGACGTCTCGGAGCTGGAGCTGTGGCGTGACAGGCTGCTGGACGGCATCCACCAGGG
CTTCTTTATTGATAGTGGTGGGAACCGCGTGCCGCTGAGTGACGAGGTCGACATCTCGGACGGGCGGCGCAAGCGTGGCA
TTGACATCATCGGAGACGCGTTCGAGGCCGACCTCAACCTTAGCGTGAACTACGACTTCTACGGCGACCTGCACAACTTC
GGTCACGTGCTCATCGCCTCCGCCCACGATCCCGACGGCACGCACGGAGAGAACCTGGGCGTGATGTCAGACAGCGCGGT
GGCGATGCGGGATCCCGTGTTCTACCGCTGGCACAAAAACATCGACTGGATCTTCCAGCAGTATAAAGCGACCCAACCTT
CCTACACCGTACAGCAGCTGGAGTTGCCCGGAGTGACGGTCAATCGCCTGGGTGTGGCCACAGGCAACGTGGCTGACGAG
ATCCACACGGGGTGGAGCAGCCGCGAGTTTGAGGCTTCCAGAGGCATCGACTTCGGCTCCGCTCAGAGCGTCAGGATCAA
CCTGCAACACCTGGACCACAAGCCCTTCGACTACCACATCCTCGCGAACAACAACACAGGGGCACAGAAGCAGGTGTACG
TGCGCATATTCCTGGCTCCGAAGTTCAGCCAGAACGGCACCGACGCACCCATGTTGCTCAACGAGCAGCGCCTTCTCTGG
GTCGAGCTCGACAAGTTTGTCTTCGCCCTGAAGCCCGGCCAGAACCACATCAAGAGGCCCTCGAGTCAGTCCTCCGTCAC
CATCCCCGGGGAGATCACCTTCAGGGACCTCGAGCAGAACATCCGTGGGGGGGTGCAACCGTCGACCCGACCTCCAGTCG
ACATCCAGGAGGACTTCTGTGGGTGCGGCTGGCCCCACCACCTCCTCGTGCCCAGGGGCAGGCCTGAGGGCATGACCTTC
CAGCTCTTCGTCATGATGACCGACTACGAGCAAGACAGGGTGCCGCAGCGTCAGGGGGCCCGGCAGTGTGCAGGCGCCGC
CTCCTACTGCGGCGTGCTGGACGAGCGCTACCCCGATCAGCGCCCTATGGGCTTCCCCTTCGATAGGCTCCCGCCTCGCG
AGCTCAGGACCACACAAGAGCAGGTGCTCACCATCGAGGACCTTGCGCGACTAGACAACATGGCCGTACATGACGTGGTC
ATCCGCTTCTTGGGAGAGGAACTGAACGAGGATGATCGTTCTGCATGAGCGTCTGGCTACTCCGAGAGCTTTAGCGCATG
AAAATGATGCAGTTGTCGTACAGAGCTTGCAGCGCACGCTGCCGGTGCCGTAGTTGTTGTCATACTCGCCGTGCCGCCGA
TCAAGAGTTCGGCTTACCCTCTAGAAGTTCTTCATTTTAAACTCTAAACCGTTCGTAAATTCCTTGACGTAGGATAAGAA
AATACTAGGTTTTATTGTGCGAATTTTATTACATATAATTTTATTAAGCATTTCAAAAACAGAAATGGTGTTTTAAGTCA
TTCATTTTGGTTTATTAGTAACGGTTTGTTTTGTCCTATTACTGCAAACTTCAATCGCCTGCGTACGTAGTTTATTGTCT
CTCAAAACTTACTCTGATTTTCTTAGTATTACTTGTTTAGGGTTATTTAAATTATTCATGCGTGTGTACTCTATTTCACT
TAACCGTGTAATTAAAAATAAGCTTCATGATCAATAAAACTTCTTTAGTTACACTGAGAA
>seq49
GTACATTCACTGCTGCCGACGGAACCAAGATCGACATCAGGAACTCTGAGGGCATCGACCATCTCGGTGATATTATTGAA
TCATCTCTCTACAGCCCCAACGCCCAGTACTACGGTGCCCTCCACAATTCTGCCCACGTCATCTTGGGTCGTCAAGCGGA
TCCTCACGGCAAATTCAACCTCCCTCCTAGTGTCATGGAACACTTCGAAACAGCTACTCGCGATCCTGCCTTCTTCAGGC
TGCACAAGTACATGGACAACATCTTCAAGGAGCACAAAGACTCCCTTCCTCCTTACACAGCGGATGAAATTGGATTCCCT
GGAGTTCACCTGACCAGCATTGGAGTCGAAGGAAAATTGGAAACTTTCTTCGAAGATTTCGAGTTTGATCTGAGGATGGC
AGTTGACTCAAGCGAATCCGTCAAAGAAGTTGCTGTGTCCGCGACCGTTTCTCGCCTCAACCATAACGACTTCACCTACA
AATTCGACATCAAAAGCGACGCCGCTAAGCACGCCGTTGTGCGTGTGTTCCTGTGCCCTCGCCGCGACAGCAATGGAATC
ATCTACACTTTCGAAGAAGGCCGCTGGAACTGCATTGAGATGGACAAGTTTTGGACAAAAC
>seq50
GCCTGTTGCAGAACCTTTCGGCAGAAGCATCCTGTTAGGGATTCCGCATGATCTTGTATATCGAGCGAAGTCGAAGTCTG
AGCTGCCGGCAGCGGCCTTGTCGGCTTCGGCAATCAACGTGCTGAAGCTTGGCACGTCAGGTACAGTAACAGAGGAGTCA
GTTGATTTGCGCTTGATGACATTGGCTCCGGCAGACAGTTTTGTCCAGAACTTGTCCATTTCAATGCAATGCCAGCGACC
TTCTTCGAAAGTGAAGATAATTCCGTTGCTGTCACGACGAGGGCACAGGAAGACACGCACAACAGCGTGCTCTTTGGCGT
CGCTTTTGATCTCAAACTTGTAGGTGAAGTCGTTATGGTTGAGGCGAGACACGGTCGCGGACACATCAACCTCGTTGACA
GATTCACTTGAATCAACAGCCATTTTCAAATCAAATTCAAAATCTTCAAAGTAAGTTTCCAATTTTCCTTCGACACCAAC
GCTTGTCAGGTGAACTCCAGGGAATCCAATTTCCTCCGCAGTGTAGGGAGGAAGTGAGTCCTTGTGCTCCTTGAAGAT
>seq51
ACGAGCGGCCAAAAAGGCATTGTCTTGCCTCCTTTGTATGAGGTCACTCCCCATTTGTTCACCAACTCAGAAGTGATCCA
AAAAGCCTACACTGCCCAGATGACTCAGACACCAGGTAAATTCCGCATGGAATTCACAGGAAGTAAAAAGAACCCCGAGC
AGCGTGTTGCCTACTTCGGTGAGGATATTGGCATGAACGTTCACCACGTCACCTGGCATTTGGACTTCCCCTTCTGGTGG
AACGATGCTTACGGTTACCATCTTGATCGCAAGGGCGAACTCTTCTTCTGGGCTCATCACCAGCTTACTGTACGATTTGA
TGCCGAGCGTCTGTCCAACAACCTTGATGTTGTTGACGAACTGTACTGGGACAGGCCCATCAAGGAGGGTTTCGCACCCC
ACACAACGTACAGGTACGGCGGTGAGTTCCCAACACGTCCTGACAACGCAAGATTCGAAGATGTCGACGGTATCGTCCGC
GTCCGTGACATGATCATCCACGAGAGCCGCATCCGCGATGCCATTG
>seq52
AGCCTGTCGCCCCAGCATTATGTGGGCGACGTTATGAGGAGAACCGTAGTACTGAGGGTTGGGGCTGTAGGTCGACGATT
CAATAATGTTCCCCAGGATGTCGATGCCGTGTTCCTCGTCCAGTGCAATATGATTTCCCTGAGCATCTTCGACGTATCCG
TGATCGATGGCGTTGTGAATACGGGATTCCAAGATCTTCATGTCACGAATGCGAGCGATTCCATCAACGTCTTCGAAGAT
CTTGTTGTCGGGACGAGACGGGAACTCTCCACCGTACCTGTATGTCGTATGGGGAGCGAAACCCTCATAGATAGGACGGT
CCCAGTAAAGTTCATCCACCATGGGCATGTGGTTGGACAATCGCTCAGCATCGAATCTGGCGGTCAGCTGGTGATGAGCC
CAGAAGAAAAGTTCTCCTTTCCTGTCAATCTTGTGTCCGTCCCACCAGAAGGGGAAATCCAT
>seq53
CGGCCATCATCTCCGGACGTGATGCTCACGAAGAGCTCAACTTCCAAGCCCTCCTCATTGCCCTTAGGCAGCAGGAGACG
CTGGGGCAGACCACAGGCGCGGGCGTTGTGCTTCTCTAGGGCAGAGCCAGACTTTACTGCTTCGTCGGCTTCGTCGATCA
GAGTCTGGAAGTGCGTGCGGTCGGGGATTGTGACGGAAGATTCCGAGGCCTTGCGCGTGATCGTGTTCTTGCCGGCAGAC
AGACTAGTCCAGAATTTGTCGACTTGGATGCAGCCCCATCGAGCTTCGTCGAGGGTATACTCGATGCCGTTCGAGTCCAA
CTTGGGGC
>seq54
CCTAGCGTCATGGAGCACTTCGAAACAGCCACTCGCGACCCTGCTTTCTTCAGGCTGCACAAGTATATGGACAACATCTT
CAAACACCACAAGGACTCTCTGACTCCTTACTCTGCCGAAGAGATTGGCTTTGACGGAGTTCATCTCGAATCCATTGGTG
TAGAAGGAGATCTCGAGACCTTCTTTGAGGATTATGAATTCGATCTGTCCATGGCTGTCGACAGCAGCGAAGCCGTTGCA
CCCGTCCAGGTTTCTGCTGAAGTGTCCCGCTTGAACCATAAGGAGTTTGCCTACGATTTCGAAATCAAGAACGACAATGG
TGCTGATACTCACGCCGTCGTCCGTGTCTTCCTGTGCCCTCGTCGCGACAACAACGGAATCATCTTCACCTTCGAGGAGG
GTCGCTGGAACTGCATTGAAATGGACAAATTCTGGACCAAGCTCGCTGGCGGTGTGAACCACATCAAGCGCAAGTCCACC
GAGGCCTCTGTGACCGTCCCTGACGTGCCCAGCTTCAAGAGGCTCATCGAAGAGGCCGACGCCGCCGTCTCCAGCGGCTC
AGACCTGCACCTCGAGGAGTTCGACAGATCGTGCGGTATCCCCAACAGGATGCTGCTCCCCAAGGGTAACTCCGAGGGAC
TCGAGTTTGCTCTCGTTGTCTCCGTGACTGACGGTAGCACTGACGCCCAGCACGATGTCCTGGAACAGGCCGGCGCCCAC
AGCCACGCCCAGTGCGGTGTCCACGGTGAGAAGTACCCCGACCATCAGCCCATGGGCTTCCCCCTGGACCGCAGGATCCC
CGACGAGCGCGTCTTCCTCAACTCCGACAACGTTGGCTACACCATCGTCAAGGTCTTCCATCACTAAATGCTTCCGACAT
GGACTTGTCCCTTTGATGATTTCTGCTTAAATATAATTCATGAATTTT
>seq55
GCACGATGTCAACACTCTGCTCTACCGCATGAACGAGCACCTGACCAATCCGGAACTGAAAGAGGTCGCCGACAATTTTG
ACCCAGTAGCTGACACCTCCATCTACACCGACGATGGCAAAGCTGCCCAACATCTGGTCGATGAAATGAATGCAGGACGT
CTGCTTGAGCAGCACCATTGGTTCTCTCTGTTCAACCCTCGCCAGAGAGAGGAAGCTTTTGATGCTCTTTGACGTTCTAA
TGCACTGCAAGACCTGGGCTGATGCTGTTCACAATGCTGCTTACTTCCGTGAGCACATGAATGAGGGCGAATTCGTGTAT
GCGCTTTACTCCGCAGTCATCCACTCTGATTTGGGAGAGGGAGTCGTTCTTCCTCCTCTGTATGAAGTAACCCCTCACAT
GTTTGCCAACTCGGAAGTGATCTCAAAGGCTTACACAGCCCAGATGACACAGACTCCCGGCAAGTTCCACATGGACTTCA
CTGGCAGCAAGAAGAATCCTGAGCAGCGCGTTGCCTACTTCGGAGAGGATATCGGTCTGAACACCCACCACGTTACCTGG
CATATGGACTTCCCTTCTGGTGGGATGATGCCTACGGTTATCATCTTGATCGCAAGGGAGAACTTTTCTTCTGGGCTCAT
CACCAGCTCACTGTTCGTTTCGATGCTGAGCGCCTTTCAAACCATCTTGGTCTCGTTGATGAGCTTTACTGGGATAGGCC
TATCTATGAAGGATTCGCTCCTCATACTACCTACAGATACGGAGGGGAATTCCCTGCTCGCCCTGACAACGTGCGCTTCG
AAGATGTTGACGGTGTCGTCCGCGTCCGCGACATGATCATCCACGAAAGCCGTATTCGCGATGCCATCGCTCACGGTTAC
ATCACAGCTGCTGACGGATCGCACATTGACATCAGGGATGAGCATGGTATCGACCATCTGGGAGATATCATTGAATCTTC
CCTGTACAGCCCTAACGTTGATTATTATGGTGCTCTCCACAATGAAGCTCACATTCTCCTGGGTCGTCAGGGAGATCCCC
ACGGAAAGTACAACCTGCCTCCCGGTGTGATGGAACACTTCGAAACTGCCACTCGCGACCCTGCTTTCTTCAGGCT
>seq56
TTCACATTGATGGAGATCTTGAAACTTTCTTCGAAGAATTCGAGTTCGATCTCGGAAATGCTGTTGACTCTGCGGCTGGT
CAGGACCATGTCGACGTTTCCGCCACTGTTTCGCGCATCAACCACAAGCCATTCAACTTTGAGTTCACTGTGAGCAACAA
CAATGGTGATGAAAAGCACGGAGTCGTTCGTGTTTACCTATGCCCTCGTCGTGACGAGAATGGAGTTATCTTCAGTTTCG
ATGATGGCCGCTGGCACTGCATTGAGGTCGACAAGTTCTGGACCAAGCTCGCCCCTGGCTCCAACAAGATCACCCGTGCA
TCTTCTGATGCCTCCACCACTGTTCCTGACGTTCCCAGCTTCTCCAAGCTGATCCACGATGCTGATGAGGCTATTTCCAG
CGGTTCATCCCTTCATCTTGAAGCTTATGACAGATCCTGCGGAATTCCCAACAGAATGCTTCTGCCTAAGGGTACTACTG
AGGGTATGGAGTTTGCTCTGGCTGTTGCTGTTACTGACGGCGATGAAGATTCCCAGCACGATGTCCTCGAGAAGGCCGAT
GCCCACAGTCACGCTCAGTGCGGTGTTCAAGGCGAAGAAGTATCCTGACCACCAGCCTCTTGGA
>seq57
CGTTTTTTTCCTACCACTGGTTCTCTCTGTTCAACACTCGCCAGCGTGAGGAGGCTCTGATGCTCTTCGATGTCTTCATG
CACTGCAAGGACTTCGATACCGCCACTCATGTCGCTGCCTACTTCCACGACAAGATCAACGAGGGAGAGTTTGTGTACGC
CCTGTACGCTGCTGTCATCCACTCTGATCTGGGACAGGGAATCGTTCTTCCTCCTCTGTATGAGGTGACACCTCACATGT
TCGCCAACTCTGAGGTCATCCAGAAGGCTTACACAGCTCAGATGACACAGACTCCCGGCAAGTTCCACATGGAATTCACT
GGCAGCCAGAAGAATCCTGAGCAGCGCGTTGCCTACTTCGGAGAGGATATCGGTATGAACACCCACCACGTTACCTGGCA
TATGGACTTCCCCTTCTGGTGGGATGATTCCTACGGTTATCATCTTGATCGCAAGGGAGAACTTTTCTTCTGGGCTCATC
ACCAGCTCACTGTTCGTTTCGATGCTGAACGTCTTTCCAACCATCTGGATCTTGTTGATGAGCTTTACTGGGATAGGCCT
ATCTATGAAGGATTCGCTCCTCATACTACCTACAGATACGGAGGGGAATTCCCTGCTCGTCCTGACAACGTGCGCTTCGA
AGATGTT
>seq58
ATGCCGAAACAGCAACCGTTCGTATTTACATGTGCCCCAAGTATGACAACAATGGAATTGAATACAGTTTGGATGAGGCT
CGCTGGGGATGCTTCTTGGTTGACAAGTTCTGGACTGACCTGTCTGCCGGAGACAACCACATCGTGCGCCAGTCGACCGA
GTCTTCCGTCACTATCCCCGACCGTACCGCCTTCGCAACTCTGATCAAGGAAGCCGACGAGGCCGTTTCCAGCGGCTCCG
CTATGCCCGATCATAACGATAGAGGCTGTGGTCTTCCTCAGCGTCTCCTGCTGCCTAAGGGCAAGAAGGAAGGCATGGAT
TTGGAATTGTTCGTTTCTATCACCTCTGGAGATGACGCTGCGGTCAGCGACGCCAGCGGCAGCTATGGCTACTGTGGAAT
TCATGGTCAGAAGTTCCCTGACAAGAGAGCCATGGGATATCCTCTGGATCGCCATGTTGAGGACGACAGGGTCTTCAGAG
AGGCCTCCAACATTGAATGGACTACCGTCAAGGTTTTCTTCAAGCCAGAAGAATAAAAAAATAATTTTGTCAGTAAATAA
AGTACTTTCTTTTTTCAGGAACATTCAGCAAATTGTTATTTTATGAAAAA
>seq59
TCGCTGAAAGCCAAAAATTTGAAGTGAATTTGTGAAATCTACTACTCCCTGAAGAAGACCTTCACAGTAGTCCATTTGAT
GTTGGGCTGCTTGAAGAGCCTATCGTCTTCAACATGACGATCCATAGGGTATCCCATTGCCCTCTTGTCGGGGTATTTCT
GACCCTTGATGCCGCAATATCCGTAGCTGCCGCCATGGTCGTTGGAAGCCATATCAGAAACAACAGCATCATCTCCGGAG
GTGATAGAGACAAACAGCTCAAATTCAAGACCGTTAGTGTTACCCTTAGGGAGCAAGAGGCGCTGGGGCAGACCGCATCC
CCTGGAGTTATGAGCAGGCAAGCTAGAGCCTGAGGCAACAGCTTCGTCAGCTTCCTTGATGAGGGTGGCGAAAGGTGTCC
TGTCAGGAATGGTTACAGACGAATCCGATGACTTGCGGACGATTGTGTTGCTTCCGGCAGACAAATGAGTCCAGAACTTG
TCAAGCTGGATGCATCCCCAGCGAGCCTCATCAAGGGTATACTCAACATGATTGGCGTCATTCTTGGGGCAGAGGTAAAT
TCGGACAGTGGCGGCTTCATCGGCGTTAGCCTTTACCCCAATGTTGAAGGAGAAATCTTCGTGGTTGAGGCGGGACACAT
GAGAGGTGATGGGTACATCATCTATGCTTTCAGTATCATCAAGAGCATTGAGAAGGTCAAACTCAAAATCTTCAAAGAAG
GTAGTAAGTTCTCCATCAATACTGATACTGGTAATTTCTGCATTTGCGTAGGCAAGTTCTTCCTGGGTGTAAGGAGGAAG
AGTGTTCTTGAAATCCTTGAAGATGTTGTTCATGTACTTGTGCAAGCGGAAGAAAGACGGATCACGAGTAGCTGTCTCGA
AGTGTTCCATCACACCAGGAGGCAAGTTGAACTTTCCTTTGGGGTCAGCCTGACGACCAAGCATAACGTGAGCAGTGTTA
TGAAGAGATCCATAATACTGCACATTGGGGCTGTAAGCTGAAGATTCGATGATGTCACCCAAAATGTCAATACCATGCTC
AGCATCAAGATCGATCTTTGTTCCTTCTGAATCTACAATGTAGCCGTGATCAATAGCGTCGTGAATGCGATCTTCAAGCA
TTTTCATGTCCCGAATGTGGGCCACTCCATCAACATCCTCAAATATTTTATTGTCCGGACGAGAGGGGAATTCACCTCCA
TATCTGTAAGTGGTGTGAGGAGCAAAGCCCTCATAAACTGGTCGATCCCAATAGAGTTCGTCGACCACTTGCAAGTAGTT
AGAAAGACGTTCTGCATCGAATCGGGCGGTAAGTTGATGATGTGCCCAGAAGAAAAGTTCACCCTTTCTGTCAATTTTGT
ATCCATGCCACCAGAAAGGGAAATCCATGTGCCAGTGCACATGGTGGGAGTTCATGCCAATATCCTCGCCAAAGTAGGCC
ACTCGCTGCTCAGGGTTACTCTTGGATCCAGTAAATTTCATCTGGAATTTTCCAGGTACCTGCCTCATCTTTGCGCTGTA
TGCTTGACTGATCACT
>seq60
GCTGCTGCCCAGCATCTTGTTGATGAGCTCGAAGACCACCGCCTTCTCGAACAGCACCACTGGTTCTCGCTCTTCAACAC
ACGCCAGCGCGAGGAAGCTCTGATGCTCTTCGACGTCCTCATGCACTGCAAGACCTGGGAAGCTGCTCTTAACAACGCTG
CTTACTTCCGTGAGCACATGAATGAGGGAGAGTTTGTCTATGCTCTTTATGCTGCTGTCATCCATTCCGACCTGGGAGCT
GGAATTGTCCTGCCTCCTCTGTACGAAGTTACCCCTCACATGTTCACCAACTCTGAGGTCATCCAAAAGGCTTACACCGC
TCAGATGACTCAGACACCCGGTAACTTCAAGATGGACTTCACTGGTAGCCAGAAGAACCCCGAACAACACGTTGCTTACT
TCGGTGAGGATATCGGCATGAACGTTCACCACGTTACCTGGCATCTGGATTTCCCCTTCTGGTGGGATGATTCCTACGGT
TACCATCTTGACCGCAAGGGAGAACTTTTCTTCTGGGCCCATCACCAGCTGACTGTCCGCTTTGATGCTGAAAGGCTGTC
CAACCACTTGGATTTGGTCGATGAACTGTACTGGGACAGGCCCATCAAGGAGGGTTTCGCTCCCCATGCTACCTACAGGT
ATGGAGGTGAGTTCCCCACTCGTCCCGATAACGTACAATTTGAAGATGTTGATGGAATTGTGCGTGTTCGTGACATGATC
ATCCACGAGAGCCGTATTCGTGACGCTATTGCTCACGGTTACATCACTGCTGCTGATGGATCTCACGTCAACATCAGGGA
TGAGCACGGTATTGATCACCTTGGAGACATCATTGAATCTTCCTTGTACAGCCCCAACACCCAGTACTATGGTGCTCTTC
ACAACGAAGCTCACGTCATTCTGGGTCGCCAGGCTGATCCTCACGGCAAGTTCAACCTCCCTCCTAGTGTGATGGAGCAT
TTCGAGACTGCCACCCGCGATCCCGCTTTCTTCAGGCTGCACAAGTACATGGATAACATCTTCAAGGAACACAAGGATTC
CCTCACCCCTTACACTGCTGAAGAGATTGGATTCCCAGGCGTTCACCTGACCAGCATGAGCGTTGAAGGCGAACTTGAGA
CCTTCTTTGAAGATTACGAATTCGATTTGAAAATGGCTGTGGATTCCAGCGAAGCAGTCCCTGAGGTCGATGTCAAGGCA
CACGTGTCTCGCTTGAACCACAAGGAATTTGCTTACAATTTCGATATCAAGAGTGATTCCGCTGATCAACATGCTGTTGT
TCGTGTCTTCCTGTGCCCTCGCCGTGACAACAATGGTATCATCTTCACTTTCGAGGAAGGTCGCTGGAACTGCATTGAAA
TGGACAAATTTTGGACTAAGCTGTCTTCTGGAGACAACCACATCAAGCGCAAGTCCTCTGAGTCTTCAGTGTCTGTGCCC
GATGTCCCCAGCTTCGCCAGTCTGATTCACGATGCTGATGCGGCTGTTGCTGGTGGATCTGACCTCCACCTCGAGGAATT
CGACAGGTCATGCGGAATTCCCCAGAGAATGCTTCTGCCTCAGGGTACCACCGAGGGCATGGAATTCGCTCTTGTTGTTG
CCGTTTCCGACGGCACTACCGATGCCCAGCACGATGCTCTTGAGCATGTCGAAGCTCATGGTCACGCCCAGTGTGGTGTT
CATGGTGAGAAATACCCCGATCACCAGCCCATGGGCTTCCCTCTTGATCGCCGCATCCCTGACGAACGCATCTTCCTCAC
CTCCGACAACGTTGGCTACACCATCGTCAAGGTGTTCCACAAGGAATAAACCTTTTCCTTTGACCTTGCATCTTTTTTTT
TATTGGTTTCCTCTTTCTGAAAAATAAATGTTTTCCAT
>seq61
CGATGTCCACTTCGAAGACGTGGATGGTGTAGCTAGAGTGCGTGACATGATTATCTTAGAAAGCCGCATTCGCGACGCCA
TTGCTCATGGCTACATTATTGACAACAGTGGCAACAAAATCGACATCAAAAACGAGCATGGCATCGATACCCTTGGAGAC
ATTATTGAATCTTCTGTGTACAGCCCCAACGTGCAGTATTATGGATCCCTGCACAACACAGCTCACATAATGCTTGGTCG
CCAAGGTGATCCTCATGGAAAGTTCGACATGCCTCCAGGTGTGATGGAACACTTCGAGACTGCCACCCGCGACCCAAGCT
TCTTTAGACTACATAAGTACATGGATAACATTTTCAAGGAACACAAAGACAGCCTTCCTCCTTACACCAAGGAGGACATC
GCGTTCCCTGGAGTGGTCTTGGACAGTGTTGCCATTGATGGGGAACTCAAGACATTCTTTGACACTTTCGAGTTCAATCT
TGGTAATGCTGTAGACAAGTCTGACAAGGTAGCAGACGTTGCCATCTCCGCTGATGTACATCGCCTCAACCACGAAGAGT
TTTCTTACAATATTGACATCAGCAACAACAATGGCAACAAAGTGCTAGGAACCATCCGCATCTTCTTGTGCCCTCTTAAG
GACAGCAACGGAGTCACCTTCACCTGGGAAGAAGGACACTGGTCCTGTATTGAAATGGACAAGTTTTATAAATCACTGGC
TCCTGGAACTAACCACATTGTTCGCAAGTCAACCGATTCATCAGTGACAGTCCCAGACAGACTAAGCTTCGACGCTCTGA
AAAAGAAAACTGACCAGGCCGTAACCAGCCACAGCAAGCTTGACCTCCACATGTTCAAACGGTCGTGTGGCATCCCCAAC
A
>seq62
CAAAGCTGTAACAACTTTATTAAAACTTTTTAACAACGTTATTACAACTTTGTAACAACTTGATAACAACATTATTACAA
CTTTGTAACACAGTTATTACAACTTTGTAGCAACTTTATTACAACTTTGTAAGATCATTACAACTTTGTAACATCATTAT
AACTTTGTAACAACTTTATAACAACATTATTACAACATTGTAACAACATTATTATAACTTTGCAACAAATTTATTACAAA
TTTGTAACGTTATTACAACTTTATAGCAACATTATTACAATATTGCAACAATGTTACAACATTATTACAAATTTTTAACA
ACGTTATAATATTATTACAACTTTGCAACGTTATAACAACATTATTACAACTTTGTAACAACGTTATAACATTATTACAA
CTTTGTAACGTTATAACAACATTATTACAACTTTGTAACGTCATAACAACATTATTACAACTTTGCAACGTTATAACAAC
ATTATTACAACTTTGTATCAACGTTATAACAACATTATTACAACTTTGTAACGTTATAACAACATTATTACAACTTTGTA
TCAACGTTATATCAACATTATTACAACTTTGTAACAACGTTATATCAACATTATTACAACTTTGCAACGTTATAACAACA
TTATTACAACTTTGTAACAACGTTATAACAACATTATTATAACTTTGTAACGTTATAACAACATTATTACAACTTTGTAA
TGTTATAACAACATTATTACAACTTTGTAACGTTATAACAACATAATTACAACTTTGTAACGTTATAAGAACATTATTAG
AACTTTGTAACGTTATAACAACATTATTACAACTTTGTAACGTTATAGCAACATTATTACAACTTTGTAATGTTATAACA
ACATTATTACAACTTTGTAACAACGTTATAACATTACAACTTTGAAACATTATAACAACATTATTACAACTTTGTAAAGT
TATAAGAACATTATTACAACTTTGTAACGTTATAACAACATTATTACAACTTTGTAATGTTATAACAACATTATTACAAC
TTTGTAATGTTATAAGAACATTATTACAACTTTGTAACGTTATAAGAACATTATTACAACTTTGTAACATTATAATAACA
TTATTACAACTTTGTAACTTTATAAGAACATTATTACAACTTTGTAACGTTATAAGAACATTATTACAAATTTGTAACAT
TATAAGAACATTATTATAACTTTGTAACGTTATAACAACATTATTACAACTTTGAAACGTTATAACAACATTATTACAAC
TTTGTAACGTTATAAGAACATTATTACAACTTTGTAACGTTAAAGCAACATTATTACAACTTTGTAACGTTATTACAACA
TTATTTCAACTTTGCAACATTATAACAACATTATTACAACTTTGCAACAACGTAATAATAAAAATAATATGGTTGCGTTG
TGAATTTGTTGGGTTGAGAGAAGAATGACACTGAATGTTTTTAAACTCCTTCTCTTGAGATTATGGATTATTTAAAGTTA
CAATGAAAAACTTATAAAGTTTATTGTTAGATTTTTCTAGATGCAGATTAAGGGAACATTTTGTTATTCTGCTTACAAAT
GTAATTNNNNNTTGATTTTAATTTGCTTTTTGGTTAGCGGATTCGTCTCATAAAACAGATATATAATTTTTAAGTTAACC
TATTAGCTGAAATTGTTTAACAAAGCATTATTAAACCAAAAATAATATTTATATAACTTTGAGAAGATACTGTGCTGGTA
ATGACCTGGCTCCCATGTATATTTGATGACTACAGTGAAGCTTTAATTTATCTAAGAATGGCAATGGAAAAATATAGCAT
TTTTTTCGAGTGATAATAAATGTTAGAGTTGTTCATTTAATCGCGGTGGAACACCTTGACGACGATTTCCTTGAAGTTTG
GAAGGCGGTGGAAGATGCGTACATCGTCAACACGACGGTCCAGGGGGTAGCCGTGGGGGCGGTTGTCGGGATACACTCCT
CGGTAGCCGTAGTGGTTGAATTTGGTGATTGTATGTAGATCATCTACCGCAGCATCAGCCTCGCCATCAGTGAGAGCCAC
AACTACTTTAAATTTAAGTCCCTGAATGTTTCCCTTGGGAAGTAGGAACCTATTGGGCAGCCCAAGAGCGCTAACGTACT
CATGAAGGTCCAGCTTCCTACCATGCGAGAGAGCCTCTTCAGTTCTGTCCATCAAATAGTGGAACTCAGGAATGTCGGGA
ACAGTCACCGATGAATCTCGAGATTTTCGGTGGAGATGGTTCTCACCAGGCTTCAATTTAATCCAGAACTTGTCAAGCTC
GATGGCGTTCCAGCGTCCATCATTGAAGGAGTATTTTAGGCCGTTGTTGTCCTTGTATGGCCAGGCGAAGATGCGGACTG
TCGTCAGGACTTCGTGGTCGTTGTGGTTGTTGACGTCGATGTTGAAAGTGAAATCTTCATGATTCAAACGAGGTATATAA
GTTGAAATTTCCACATCTTCGACTTCTACAGTATCATCAACAGCATTGATCAAGCTATACTCAAAATCTTCGAAATATGT
TTGGAGAAGGCCACTAGTGCAAAAGTTGTCAATTTCTACACCAGGGAATTGCAATTCCTCTTTAGTGTATGGAGGGAGAC
TGTCTCTGTGTTCCCTAAATATGTTATCCATATATTTATGTAGTCTGAAGAAGGATGGGTCGCGGGTGGAAGTTTCAAAG
TGTTCCAGGACACCTGGAGGAAGGTCATACTTTCCATGAGGGTCTCCCTGGCGACCGAGCACAATGTGAGCTGTGTTGTG
GAGGGAACCGTAGTACACAGCATTTGGACTGTACGTAGACGACTCGATAATATCACCCAAAACATCAATACCATGGGAGT
TCATGATGTCAATGGTGGATCCGTCTTTAGCAGTGACGTAACCATGTGCAATGGCATCACGGATTCGGTTCTCAACAATG
ATTAGGTCACGAATCCGAGCAACACCGTCCACATCACTAAACTCCTTGTTATCAGGACGGGACGGAAAGTAACCTCCGTA
TTTGTAGGATGTATGGGGAGCAAATCCTTCTGTGATTGTTTTTTCCCAATGGAGTTCGTCCACGGGGTTCAAGAAATTGG
AAAGACGTTCAGCGTCGAAGCGGACGGTGAGCTGGTGATGTACCCAGAAGAAGTTTTCACCCTTTCGGTCCAGATGGTGA
CCTTCCTGTGCATCGTCCCACCAGAATGGGAACTCCAAATGCCAAGTAACGTGGTGGGTGTTCAAGCCAATATCTTCACC
GAAGTAGGCCACGCGTTGCTCTGGGTTCTTTTGATTGCCAGTAAATGTTGACTTGAATTTACCAGCTGTTTGTGTCATCT
TGGCATGGTATGCTTTTTCGATAACTTCACTGTTAGTGAACAAATGTGGAGTGACCTCGTAAAGCGGTGGAAGCACGATG
TCTTTAGTAAGTGCAGAGTGGATTACTGCTGCATACAAGGCATAAACAAATTCTCCCTCGTTCATATGATCTCTGAAATA
AGCAGCATTACCGACGAAGGTCTTCCAGTCTTTGCTGTGTTCCAGGACATCATAGAGCATAAGTGCTTCTTCACGTTGTC
GTGTATTGAAGAGGGAGAACCAGTGTTTCTGCTCTAGAAGTCTTCCGTCCTTCAGTTCCTTCATGAGCTTGTGGGCAGCG
GCGCCATCGTCAGTATAGTGAGATGTGTCGGCCTCAGGGTCGAAGGTCTCCCCGAGGTGCTTCAGGTTGGCATCGCGGTG
TACCTCGTACACCTTGAAGAGCAGAAAATTTATGTCATGTTGTTTCTGCGCGGTAGACACATCTTCATCTGCGGAGGCAG
CAGCCGCCAGGAGAGCACAGAGCACCAGGACCTTCATGGTGGTGATGGTGAGTGGTCTCCCGTCCTGCCTGGCTTTATAT
ACCCCCCGAGGCTCCAGCTGG
>seq63
CTCTCGCTGATACCTTTGACCCAGAGGCCAACACATCTAACTTCCCTGACGGTGGTGTTGCTGTTCTCAAGCTACTGAAG
GAACTCAAGGATCACCACCTTGAGGAGAGAGGACATTTCTTCTCAGTGTTCAATTGCACTCAGCGAGAACAAACCATGAT
GCTCGCTAATGTCCTCATGCAGTGTCAGGACTGGAAAACAGCCACTAGCTATGCTGCTTACTTCCGTCAACGAATGAACG
AGGAAGAGTTTGTTTATGCTCTGTACGCAGCTGTTGCCCATTCTCCCCTCACAAGGAACGTTGTGCTGCCCCCAATATAT
GAGATTATGCCTCACTTTTTCACAAGCAGTGTAGTACTCCAACAAGCGTACAAAGCAAAGATGACTACTACTCCAGGCAA
ATTCATGATGGACTTCACAGGCACCCAGAACAACCCCGAGTACCGAGTTGCTTACTTCACTGAAGACATCGGCCTCAGTA
CCCACTACCTCAACTGGCACATGGAATATCCCTTCTGGTGGAATGACACCTTCGGTCCTCATATTGAACGTAAGGGCGAG
ACCTTTTTCTGGGTCCATCACCAACTCAACAACCGCTTCGACGCTGAGCGTCTCTCCAACCACCTCCACGTTGTGGAGAA
ACTTCACTGGGATAGGAATCTCCATGAAGGCTTCCATCCTCACACTTCATACAAATATGGCCACAGGTTCCCAATCCGAG
CCGACGATGTTCACATCGAAGATGTGGACCACGTTGCTGAGGTGAATGATTTGATAATGATGGAGAACCGCATTCGAGAT
GCCATCGCCCACGGCTACATCGTTGACAAGGACGGATCCAAGGTCGACATTATGAATGAGGAAGGTATTGATATCCTTGG
TAATATTATCGAGTCCTCTCTGGACAGCCCAAATGCTGAATACTATGGTTCCCTCAACAACA
>seq64
GACAATGTCCACTTCGAAGACGTGGATGGTGTAGCTAGAGTGCGTGACATGATTATCTTAGAAAGCCGCATTCGCGACGC
CATTGCTCATGGCTACATCATTGACAACAGTGGCAACAAAATCGACATAAAAAACGAGCACGGCATCGACATCCTTGGAG
ACATTATTGAATCTTCTGTGTACAGCCCCAACGTGCAATATTATGGAGCCCTGCACAACACGGCTCACATAATGCTTGGT
CGCCAAGGTGATCCTCACGGCAAGTTCGACATGCCTCCAGGTGTGATGGAACACTTCGAGACTGCCACCCGTGACCCAAG
CTTCTTTAGACTTCATAAATACATGGATAACATTTTCAAGGAACACAAAGACAGCCTTCCTCCTTACACCAAGGAGGACA
TCGCGTTCCCTGGAGTGGTCTTGGACAATGTTGACATTGATGGGGAACTCAAGACATTCTTTGACACTTTCGAGTTCAAT
CTTGTTAATGCTGTAGACGAGTCTGGCAAGGTAGCAGACGTTGCCATCTCCGCTGATGTACATCGCCTCAACCACGAAGA
GTTTTCTTACAATATTGACATCAGCAACAACAATGG
>seq65
GCGCTCTCTTCAAAATCAATAGTACAAAACATGGTCTTTTTGGGGTTCATCAGTCAGTTTCTGTACGTTCGACCAGTAAT
GGAGATAAGTATTATAATTCTTAGATGACATGTTGATATATTTGACTTCTGAGAAATTATTATAAAACAAAAATTGTAGC
ACTTCACGAACACTTTTTTTGTGCCAACGAATTTGTGATGTTATAATGAACAGAACATTTTACATGCTTTGTTATGATGA
ACAGAACATTTTACATGCTGTGTTATGAAGGTTTAAATATAAAGCTTTACAATAATTACACCATCTTTATTGTTGGTTTA
CATGCATTGGTATAAATNNNNNGGAAAATCTTGACGACCTGGCCATGTTGGTTTTGCACCTTGAAGACTCGGATATCAGG
AATGGGACGGTCGAAGGGGAAGCCCATAGGACGTTTGTCAGGGTACTTCTCTCCGTGAATACCGCAGTAACCATGGGTGC
TGCCGTGGGCGTTAACAGTCAAGTCATCTTGGACAGCATCATCTCCACTGGTAATGATAACGTCGAGCCAGAAATCCATG
CCTTGTTCCTTGCCCTTGGGCAGCAGCAGCCTCTGGGGGTGACCACAGCTGCGACTCTCCTTGTGGGGCAGCTCAGCGCC
GTTGGCCACAGCCTCGTCAGCGTCGTGGATCAGTTGAGGGAAGGACACGCGATCAGGGATGGCCACTGACGACTCGGACG
ACTTACGTTTGATTTCGTTGTCTCCCGCATGTACTTCAGTCCAGAAGGTGTCGAGCAAGATGNNNNNGCTTATGTAGACG
CGAACGGTGACTTTGTCGTCGTGCTCGGCGTGGGCGTGAATGTTGAGGGAGAATGGCTTATGGTTCAGGCGGGATACGTG
GGTTTTGACGGAAACTTCATTGACGTTCTCTGTTGTGTCAAGAGCATTACTCAGGTCAAACTCAAAATCTTCGAAGAAAG
TAGAAAGTTCAGTGACATCAACACCAGTGATTTT
>seq66
TTGTGCTGGGTGGGCCACGTCTGTGTCAGCGGACACAGTGGCCACTAGGAGCGCTGCTACAGCAGCAGCGGCAGCCAACA
TGCGGTGGACAGTGCTTGTAGCAGCGCTCCTAGTGGCCACTGTGTCCGCTGACACAGACGTGGCCCACCAGCAGCAGGCT
ATCAACCGTCTGCTCTACAAGGTCACCAGCCACATCAAGTCAAGTTTCACAGACCTGAAAGAGGCAGCAGAAACATGGAA
CCCAAGAGACCACACTGACAAGAGCAGCGATGGTGGCGCAGCTATAAAGCACCTTATGGATGAGCTGGATGACCACCGCT
TGCTCGAGCAGCACCACTGGTTCTCCCTCTTCAACGACCGGCAGCGTGAGGAAGCCCTCTTACTTGTCGATGTCTTGCTG
CACTGCACAGACTTTGAAGCCTTCAAGAACAATGCCGCTTACTTCCGTGAGCATATGAATGAAGGAGAGTTTGTTTATGC
TCTGTATGTGGCTGTGACCCACTCAGACTTAACACCCCATGTGATCTTGCCACCTCTCTACGAGGTCACACCCCATTTGT
TCACAAACTCAGAGGTCATCGACCAAGCTTATGCTGCAAAGATGACACAAACACCAGGTAATTTTAAGATGGAATTTACT
GGTAGCAAGAAGAACCGAGAACAGCGTGTGGCCTATTTCGGTGAGGATGTTGGCGTCAACTCTCACCACGTCCACTGGCA
TATGGACTTCCCCTTCTGGTGGAATGGAGCTAAGATCGACCGCAAGGGAGAGCTTTTCTTCTGGGCTCATCATCAGCTAA
CTGCCAGATACGACGCTGAGCGCCTTTCTAACTTCCTGCCTGCAGTAGACGAACTGTACTGGGACCGCCCGATTAAAGAT
GGCTTTGCTCCCCACACAACTTACAAATATGGTGGAGAGTTCCCCGCTCGTCCCGACAATAAGGAATTCGAGGATATTGA
CGGCGTGGCCCGTATTCGTGACTTGAAGGAGCTGGAAAGTCGAATCCGTGATGCCGTTGCTCACGGATACATCATCAACG
CCGATGGAACAAAAACTGATATCAACAACGAACATGGTATTGATATCTTGGGTGACATCATTGAGTCTTCCACCTATAGC
ACCAATGCTGCTTACTACGGCGCTCTACATAACCAGGCT
>seq67
GTAGCCGTAGTGGTTGAATTTGGTGTTTGTATGTAGATCCTCTACAGCAGCGTCAAGCTTGCCGTCGGTCACAGCCACCA
CCAGGTCGAACTCCATACCATTTGAGTTACCCTTTGGCAGCAGGAACCTGTTGGGCAGTCCAAGGGCACTCTCATACTGA
TGAAGGTCGAGCTCGCTGCCTGAGGAGAGCGCCTCGTCAGCCTTGTGTATCAGTGTCTGGAAACTGGGCACGTCGGGGAC
AGTCACTGACGAGTCCTTAGACTTGCGGACGATGTGGTTCTCACCAGCACTTAGCTTGACCCAGAATTTGTCCAGCTCGA
TGGCATTCCAGCGTCCCTCGTTGAATGGGAAGACGATTCCATTGTTGTCACGGTGGGGCCAGGCGAAGATGCGGACTGTT
GCAAGGACTTCTTCTTCATGGTTGTTGGTCACGTCAATTTTGAAGGAAAAGTCCTTGTGGTTCAACCGTGACACAATTGT
TGATATGTCTACGTCTTCCACTCCGGGAGCGTCATCCACAGCATTGATTAGGCTGTATTCAAAATCTTCAAAGTACGTTT
CAAATTTGCCGTCAACAGCAAAGTTATCAATGGCCACACCACTGAACTCTAATTCTTCCTTTGTGTATGGTTCAAAGCTA
TCTATATGTTCCCTAAACATATTATCCATATATTTGTGGAACCTGAAGAATGCTGGGTCACGGGTTGCAGTTTCAAAGTG
TTCCAAGACACCTGGAGGAAGGTCGTACTTTCCATGAGGGTCTCCCTGGCTACCAATAATTATGTGAGCTAGGTTGTGGA
TGGAACCGTAATATGCGAAGTTAGGACTGTATTGAGATGATTCAATGAGATCACCAAGGATAGCAACTCCTTTGTTGTTC
CTAATGTCTATGACGGTACCATCGTCAGCAGTAACATATCCATGAGCAATGGCGTCATAGATACGACTCTCAGATAAGAT
CATATCGCGAACACGAATAATGCCATCAACATCTTCAAAGTGCACATTATCCGGACGAGATGGGAAGTAGCCTCCAAATT
TGTAAGTTGTATGAGGAGAAAACCCATCTTTTAGGGGTTTATCCCACTGAATTTCCTCCACGGGACTCAAGTAGTTGGAA
AGTCGTTCAGCGTCAAAGCGGACGGTGAGCTGATGATGTACCCAGAAGAAGGTTTCTCCCTTGCGGTCTATATGGTGACC
TTCATGTGTGTCGTTCCACCAGAATGGGAAATGCAAATGCCAAGTAACGTGGTGGGTGTTCATGCCAATGTCTTCACCGA
AGTAGGCCACGCGTTGCTCTGGGTTCTTTTTGCTACCAGTAAATTNNNNNGGGGGAAGCACGAGGCCCTCAGTAAATTCT
GATTTGATCACTGCTGCATACAGGGCATACACGAACTCTCCTTCATTAACGTGGGCTCTCAAATATGCAGCATTACCGAT
GAAGGTGTCCCAGTCCTTGCTGTAATCCATGACATCGTAGATCAAGAGGGCTTCTGCACGTTGTCGCTCATTGAAGAGAG
AGAACCAGTGTTTCTGCTCTAGAAGTTTTCCGTCCTTAAGTTCCTTCACGAGCTTGTGGGCAGAGACGCCACCGTCAGTA
TAGTGAGCTGAGTCGCCCTCAGGGTCGAAGGTCTCCCCGAGGTGCTTCAGGTTGTCATCGTGAACTTCTTCATAGACCTT
CCACAGCAGAGCATTGATGTCATGCTGTTTTTGTGCGTTAGATGCACCACTAGTACCGTCGTTCTGGTACCCCAGGTTGG
GCCAGGCGGCGGCAGCTGCCACCAGGGCACAGAACACCAGGACCTTCATGGTGGTGATGACTGAACACCGTCGAGCCGCC
CTCTTTATACCCCGG
>seq68
GAACCACATTACCCTCGACATCGACGAGTCCCGCTGGGGAGCCATCTTGCTCGACACCTTCTGGACTTAAGTGCATGCGG
GAGACAACGAAATCAAGCGCAAGTCCTCCGAGTCGTCTGTGGCCATCCCTGACCGCGTGTCCTTCCCTCAACTGATCCAC
GACGCTGACGAGGCTGTGGCCAACGGCGCTGAGCTGCCTCACAAGGAGAGTCGCAGCTGTGGTCACCCACAGAGGCTGCT
GCTGCCCAAGGGCAGGGAACAGGGCATGGACTTCTGGCTCGACGTTATCATTACCAGCGGAGATGATGGTGTCCAAGATG
ACTTGACTGTTAACGACCATGGCAGCACCCATAGTTACTGCGGTATTCACGGACAGAAGTACCCTGACAAACGTCCTATG
GGCTTCCCCTTCGACCGTCCCATTCCTGACCTCCGAGTCTTCATGGTGCAAAATCACCATGGCCAGGTCGTCAAGATTTT
CCATCATTGATGAACTTTGGTGGGATTCTTGACTTATATATGTCATAACAAATGCTTATTTTCTATATCATGTTTTCTGA
AATGACTTGATATTCATATCAATGCAAATAAACCAACATTAAAGATATTAAAATTTAAAGCTATGTATTTTAACTTTCAT
CAAGCATTAAATCACACACACACTGTGCACCTTGACGTTACTAACAAACCAAGCCTTAAAAAGTTTCTATATAAATACTA
ACACAAATTGGTTCGTTGTTAAATAATTGTTAGTAAATGTGATCTTATTAGTTTAATTAAATATTTTATTTCATATAGAT
AAGAGCAAGTAATGATTACAAATAAATCAATAAATGGTCTATCTAGCACTTTACTGCCATCATTGTAAACGGATCAGAGG
TTCATACATAACCACGATTTGTCTTTGTATTGAAAAAAATGTTGTAAGACAATATTAAGGCTGTACGGTGGGCTCGAACC
CGTTCCCCAGAACTCCCTAGTCACACGCACTACCGACTGAAGTTTGTTCGATCCCATTGTACGACCTTGATATACTCTAA
TGTCATCACATTTTTGTGATTTTATCATTAATTTATTATTTTACTTTCGCCCTGTATCAAACATAATACAGTGGCCAGAT
TTTTTTTTATAAATATTTACACGGGTTTTTAGTTAGTTATGTTCATTTATTATGCACACTATACCCATCCCTTAGGAGAC
ATTTGAGCCCATACCCATCCTGTAGGTGGTAGTTGAGCCCATACCCATCCTGTAGGTGGTAGTTGAGCCCATACCCATCC
TGAAGGTGGTAGTTGAGCCCCATACCCATCCTGAAGGCGGTAGTTGAGTCCATACCCATCTTGTACGTGATATTTGAGCC
CATATCCATCCTGTAAGTGATAATTCAGCCCACACCAATCCTATAGAGGGTAATTGAGCCCATGCTCATCCTGTAGATGG
TAGTTGAGACCATACCCATCCTGTGGGTGGTAGTGAACCCCATACNNNNNNCCCCATACCCATCCAGTGGGCGGCGATGG
AAAGGTTACAGTCACCCACATTTATTACATAATTCTTACTGCTATTTTTTTAAGCTTTACACATTCTGAAACATCAAATC
CATCTGAAAAGCATGTAACAGTTGAATGATATTCTTTTACAATACAAAGAAAGTCTTTTCAATACAAGAGTCGTATCCTT
TTGCTTTGCATATATTATTTTTTGTTTAGCCAAGCGGGAATGATATTCATTTGTTACATATAAATTTGGGCCTCGTAAAA
ACGTTTATTTTTAGAACCTCAAATA
>seq69
CTCTCCTTACCCTTAGGCAGGAGCAGTCTGTGGGGGATGCCACACGACCGTTCGAACTCGTGAAGGTCAAGTTCGCTGCC
GCTGGCTACGGCCGCGTCAGTTCTCTTCTTCAATTCTTCGAAGCTTAGTCTGTCAGGGACTGTCACTGATGACTCAGTTG
ACTTGCGAACAACGTGGTTAGATCCTGAAGACAATGTTTTGTAAAACTTGTCCAGCTCAATGCAGTGCCAGTGACCTTCA
TCCCAGGTGTACCTGACTCCGTTACTGTCCTTAGTAGGACACAAGTAGATGCGGAAGGCTGCTAGTACATTTCCGCCATT
GTTGTTGGGGACGTCAATATTGTAAGAAAATTCTTCGTGGTTGAGGCGCTTTACATCAGCGGAGATGTCAACATCTGCCA
CGTTGTCAGACTTGTCTACTGCATTAACAAGACTGAACTCGAAAGTGTCAAAGAATGTCTTGAGTTCTCCATCAATGGCA
ACACCGTCCACGACCACACCGGGGAACTCGAGGTCTGATTTGGTGTAGGGAGGAAGGCTGTCTTTGTGTTCCTTAAAGAT
GTTGTCCATGTACTTATGTAGTCTAAAGAAGCTTGGGTCACGGNNNNNGTAGGTCGATGCCGTGCTCGTTTCTGATGTCA
ATATGGTTTCCGCTTTTGTCGGTGATGTAGCCAAGAGCAATGGCGTCGCGAATGCGGCTCTCTAAGATAACCATGTCACG
CACTCTAGCTACACCATCTACGTCCTCGAAGTGGACATCATCAGGACGAGCTGGGAACTCTCCGCCATACTTGTAGCTGG
TATGTGGAGCAAATCCTTCGTGAATNNGTTGGTGGTGAACCCAGAAGAAGAGCTCTCCCTTGCGGTCCAGGTGGTAGCCG
TAGGAGTCCTTCCACCAGAAGGGGAAGTCCATATGCCAAGTAACGTGGTGAATGTTCATGCCAATATCCTCGCAAAAGTA
TGCCACTCGCTGTTCCTTGTTATTCTTTGTTCCAGTGAAATCCATGTGACTTTTGCATGGTGTCTG
>seq70
GTACATGGATAACATCTTCCGGGAACACAAGGACAGCCTTCCTCCCTACACCGCGGAGGAGCTCGAATTTGAAGGGGTCA
ACATCGACAGCTTCTACGTGAAGGGAAATCTGGAAACCTATTTTGAGGATTTCGAGTACAGCCTCGTGAACGCTGTGGAC
GACACGGAAACTGTTGATGACGTGGAGATCAACACTTACATCAAGCGTCTGAACCACAGGGAGTTCTCTTTCGTCGCGGA
CGTCACCAATGAGCATAACCACGATGTGCTTGCCACCGTGCGCATCTTCGCTTGGCCGCACCAGGACAACAACGGTGTCG
AGTACTCCTTCGATGATGGTCGCTGGAACGCCATCGAGCTGGACAAATTCTGGGTTGAGCTGCATCCTGGCCATAACCAT
TTGGAGCGATCGTCCGAAGACTCGTCCGTGACCGTCCCAGATGTCCCAAGCTTCCAGTTCCTTAAGGACAGGACCGAAGA
GGCGCTGGACCAGGGCAGGGAGCTCCATCTTGAACGATTCGAGAGCTCCCTCGGCCTGCCAAACAGGTTCCTCATTCCCA
AGGGCCACAGCCAAGGTCTTGAATTCGACCTTGTGGTTGCCATCACTGACGGAGCCGCTGACGCTGCCACCGACGGCCTG
CACGAGAGCACCACCTTCAACCACTATGGCTACCGCGGCGCCTACCCCGACAACAGACCCCACGGCTACCCCCTGGACCG
CCACGTCGACGATGAGCGAGTCTTTGAGAACCTGCACAACTTCAAACATATTCACGTCAAGGTCTACCATCGCGACTAAG
GCGTATGCGTCTCCGTGCTGCTCTCAAGGACCGCGTGTGGCTTCTCTTTTACAGCCTTCGAGTAGCACACAATACTTTTA
GTGGATGTCTGTCACCTTTCTAAGCACCAGTGCAAAGCATGTCTTTTTCGTGTTATTTACAGGACGCACACCAAACGATA
AACACAATTTTTTTACATCACGGAAATACATAATTTCACTTGAAGAAACATGTTTTGTTATTTGACTAAATCGCAGGTAG
GAGGTCCTCACAAAAATATCTGTTGAGAGTCCACATTATTATAAAATTTATATATTTAAACACACACACACACACACACA
CA
>seq71
CCACTGGTTCTCGCTCTTCAACACGCGGCAGCGCAAGGAGGCCCTCATGCTCTATGATGTCCTGGAGCACTCGAGCGACT
GGGCAACATATATTGGTAACGCGGCGTTCTTCCGCATGCGCATGAACGAGGGCGAGTTCGTGTACGCCCTGTATGCCGCC
GTGGTGCACTCCAAGCTGACCCAACACGTGGTGCTGCCGCCGCTCTACGAGATCACGCCGCACCTCTTCACCAACAGCGA
GATCATCCAGCAAGCCTACACGGCCAAGATGATGCAGACGCCTGCCAAGATCCTCTCCCCCACCAACGGCAGGCTGAAGA
ACAACCCGGAGCAGCGCGTCGCTTACTTCGGCGAGGACGTGGGCATGAACACGCACCACGTCACCTGGCATCTCGAGTTC
CCCTTCTGGTGGGATGACGGCCATGAAAACTACCACTTAGAGCGTAAGGGGGAGAACTTCTTCTGGGTGCACCACCAGCT
GACCGTGCGCTTCGACGCTGAGAGGCTGTCCAACCACCTGGAGCCCGTTGACGAGCTGCACTGGGACGACATGATCTACG
AGGGCTTTGCGCCGCACACCATGTACAAGTACGGCGGC
>seq72
TTTTTTTTCGGAAGGAGTTCTTTATTTTGAATGAATTTCGCTATACATTTTGTCTTAGTATAATGAAGAGTCATATTTGT
TCCTTTACGAAGTGTTGTATAGATCTGTGACGGTGATAGAAATGCAAGGTTACGGTTGTCTTTACTCGCTGAATTTGTTG
TTTTGTATTCCGCGTGGAGGCAAATGTCGTGATGGCTGCCGCAGGGCTAACACAGTTGTTGGTTTGTTGGTGTGTGTTCG
GGGTGGCGGCGAGTATCCTGCCCCGCCCCTCGTTGCTGCGCCAGTCTGTTGAGCTGTGTGTTTAGTGTTCCTCGACCTGG
TAGATCTTGACATCGACGGCATTGAGATTGTCAGTTCGTTGTGTTGTTTTATGGTTCTGGTGAACATCCTGTCCCGCTCC
CGGCCGCTGCGGCAGTCTGCTAGACTATGTGTTTAGTGTTCCTCGATGTGGTAAACCTTGACATCGACAGCCTTGAAGTT
GGTGACGCCGGTGATGATACGCTCGTCGTCGATGCGGCGGTCCAGCGGGTAGCCGTGGGGGCGGTTGTCAGGGTACTTGC
CGTCGGCACAGCCGTAGTGGTTGAAGCTGGTGCTGTCGTGCAGCCCGTCGACGGCAGCGTCCTCCTCACCGTCAGAGAGG
AAGAACACAACGTGGAATTCCATGCCTTGGGTGTTACCCTTGGGGATCAGGAACCTGTTGGGCAGCCCAAGACCGCTGTG
GTACTTCTCGAGGTGAAGTGCTGAGCCGGAACTCAGGGCAGCCTCGGTCTGTTCGATCAGGTCCTTGAAGCTTGGCACGT
CAGGAACGGTGACCGCCGAGTCCTTGCCAGAGCGGGTGATGGTGTTGGCACCGGGAGACAGCTTGACCCAAAACTTGTCC
AGCTCAATAGCGTTCCAGCGGCCATCGTTGAAGGAGTACTCGACGCCGTTGTTGTCGTACTTGGGCCAGGCGAAGGCGCG
CACAGTGGCAGACACCTCCTTGCCGTTGTTGTTTGTGACGCCGAGCGAGACGCTGAAGTCGCTGTGGGTAAGGCGGGGCA
CGATGGTTGAGATGTCCACGTCATCGACCTGAGGAGTGTCGTCGACGGCGTTGATGAGGCTGTACTCGAAGTCCTCGAAG
TGGGTCTCCAGGCGGTTGCTCAAGGTAACACTGTCGATAGCGACGCCGGGGAACTCGAGCTCCTGGGTGGTGTAGGGAGT
GAGGCTGTCCTTGTGCTCCCGGAAGATGTTATCCATGTACTTGTGGAGGCGGAAGAAGGCGGGGTCGCGCGTGGCGGTCT
CGAAGTGCTCCAGGACACCAGGGGGAAGGTCAAACTTGCCGTGAGGGTCACCCTGGCGGCCGAGCATCACGTGAGCAGTG
TTGTGCAGGGCGCCGTAGTACTGTGGGTTGGGGCTGTACGTGGATGACTCAATGACGTCTCCCAGCACGTCGATGCCGTG
AGCGTCCCTGATGCTGATGGTGGATCCGTCTTTGGCCGTGATGTAGCCGTGAGCAATGGCGTCCCTGATGCGGCTCTCCA
GGATCAGCATGTCTCGCACGCGGGCCACGCCGTCCACGTCCTCAAATTTCACATTGTCTGGGCGAGAGGGGAAGTAGCCG
CCGTACTTGTACATGGTGTGGGGAGCGAAGCCCTCATGGATGACATCGTCCCAGTGCAGCTCCTCGACGGGGTCAAGGTG
GTTGGACAGGCGCTCAGCGTCGAAGCGGACAGTCAGCTGATGGTGGACCCAGAAGAAGTTCTCGCCCTTGCGCTCGATGT
GGTGGTTCTCGTGGGAGTCGTCCCACCAGAAGGGGAACTCCAAGTGCCAGGTGACGTGGTGGGTGTTCATGCCGATGTCC
TCGCCGAAGTAGGCCACGCGCTGCTCAGGGTTGCTCTTGCTGCCGGTGAAGTGGGACTTGATCTTGCTGGGAGTTTGGGT
CATCTTGGCTGTATAGGCTTCCTGGATGACCTCGCTGTTGGTGAAGAGGTGAGGAGTGACCTCATAGAGGGGCGGCAGGA
CCACGTGCGTAGTGAGCTCAGAATGTATGACGGCAGCGTACAGAGCATACACGAACTCTCCCTCGTTCATGCGGGCACGG
AAGTAAGCGGCGTTGCCGGCGAAGGTCTCCCAGTCGGTGGAGTGTTCGAGGACATCGTAGAGCATGAGGGCTTCCTCGCG
CTGGCGGGTGTTGAAGAGCGAGAACCAGTGGTGCTGCTCCAGCAGGCGGTGGTCGTTGAGCTCCTGGAGAAGACGCTTCA
CGGCGACACCATCGTCGTCATAGTGGCCGGAGAGCGGGTTGAAGGTCGTGGAGAGCTCCTTCAGGTGGGGGTCGCGGATT
TCTTCGTACACCTTCCACAGGACGCTGTTGACGTCATGCTGCTTCTGGGCGTCGGACGCTCCACCCGATGCATCTGCCAT
CATATCGAAGTTTGGCCACGCAGCGGCGGCCGCCACCAGGGAACACAGGACCAGGAGCCTCATCTTCGCTGGACTCGATG
ATGA
>seq73
ATCTCATGGCCTCTGTTCCTCCTTATACACTCATCTGAGAGCCCGCGGGTCCCACGAGCTATATAAGCCAGTGACAGGCC
AACAGAGGCAGCACTAGCTCCAGCATGAAGGTTCTGGTGGTGTTTGCCCTGGTGGCCCTCAGCGCCGCAGTCGCCTGGCC
CGGCTTTATGTCGGATGAGCCTGACGGTGTACCCTCACATCAGAAGCAGCATGACGTGAACTACGCCTTCTACAAGATCT
TCGAGCCGATCCGCGACAGCAACCTGCTTGAGAAGGCCATGACCTTCAACCCAGTGGCGGATACCTCCATGTACAAGGAC
GGAGGCGTCGCCGTCCAGAAGCTCATGGACGAGTTCACACACAAACGTCTGCTGGAGAAGAAGCACTGGGCTGCCGCCAC
CAACAAACGCCACCTGGAGGAGGCAATCATGCTGTTCGAGGTGTTCATGCAGTGCAAGGACTGGAACTGCGTCTCCAGCA
ACGGCGCCTACTTCAGGGAGCGAGTCAACGAGGAGGAATTCCTCTACGCCGCCTACCATGCCATCAAACACTCCCCTCTC
ACACAGCACGTCGTGCTGCCAGCCGTCTACGAAGTCAAGCCCCACTACTTCGCCAAGGCCGAGGTCATCGAGCAAGCCTA
CGAGGCACACGAGATGAAGCTGAGGAACATCGTCTTCCAAAACAACTTCACTGGCAACCTCCACGACATGGAACAGAGAG
TCGCCTACTACCGTGAGGACCTCGGCATTGGTACTCACCACCTCATGATGCACCTGGAAAACCCATTCTGGTGGAAGGAC
ACCTACGGCTACCACATCGACAGGAAGGGAGAGAACTTCTTCTACGTTTACCACCAGCTCCTCAACCGCTACGACGCCGA
GCGCATCTCCAACTACATGCCCCTCCTCGAGGAGCTGCACCTGGACGAGCCCCTGCACGAGGGCTTTGCTCCCCAGACCA
CCTACAAGTTCGGCGCTCCCTTCCCCATCCGCAACGACGACATCAAGCTGCACGACGTCGACAGGGTCGGCAGAATCCAC
GAGCTTGTCCACATGGTGGACCGCATCCACGACGCCATTGCCCACGGCTATGTGGAGGACGAGCAGGGAAACAAGATCAA
CATCGAAAATGACAACGGCATCGAAATCCTGGGTGACATCATCCAGTCGTCTTACTACAGCCCCAACCGCAAGTACTACG
GCAACCTCACCACCCTGGCCTACACCATGCTCGACCGTCAGGTTGACCCCAAGGACAAGTACGACCTGCCCCCTGGCGTG
GTCGGCCACATGGAGCTGTACCCCCGTGACCCCGCCGCCTGGAGGCTGCACAAGACCATCGACAACATCTTCAGGGAGCA
CATTGACTCTCTTCCTCCTTACACCAAGGAACAGCTCGAGTTCACCGGAATTGATGTCACCGACGTCCAGATCCAGGGCA
CCCTCGAAACCTACTTTGAGGAGTACAAGTGGGACTTGGTCAACGCTTTCAATGACAACAACACTCAAACCGAGTTCTTC
GACATCTACGCCTCAACACCTCGTCTCAACCACAAGGAGTTCTCCTACCAGATCAAGGTGCAGAACAACAACGGCGCTCC
CAAGAAGGCTGTCATTCGCATCCTCGCCATGCCCTACCG
>seq74
GTGTGAGCCGCCTCAACCACAAGGAGTTTGCTTACAACTTCGAGATTCTAAACAACAACGATGAGGAGGTCGATGCTGCC
ATCCGCATCTACTTGTGCCCGCAGAAGGACCCTCTGGGCATCAACTTCACCTGGGATGAAGGACGCTGGCACTGCATCGA
GATGGACAAATTCTGGAGGAAGTTGAGCACCGGCAGCAATGCAATCATCCGCAAGTCGACAGAGTCCTCGGTCACCGTGC
CAGACTCCATCGGCTTCACTACCCTCCAGCAGAAGGCCGACGAGGCTGTGGCCGGCGGCTATGATCTGAACCTGCAGAAG
TTCCGCCGTGCGTGCGGCATCCCCGAGAGGATGCTCCTGCCCAAGGGTAAATATAACGGCATGGAGTTTGGCTTGGTGAT
AGCCGTGACCCCGGACGAACACGTTGATGAGACCCAGATCGACGGCAACCACGCCCACTGTGGCACCCACGGCAGCCACT
ATCCCGACAAGAGGCCCCTCGGCTAC
>seq75
GACGCTGGAACGCCATTGAGCTGGACAAGTTCTGGGTGAAACTGGGTCCCGGACACAACACCATCACACGCTCCAGCAAA
GATTCAAAGGTCACTGTTCCTGATGTGCCGAGCTTCGAGACTCTGATCACCATGACTGAGGAGACAATGGCCTCCGGCTC
TGCACTCCATCTCGAAGAGTACCACAGCGGTCTTGGACTACCCAACAGATTTTTGATCCCCAAGGGCAAGACCAATGGCA
TGGAATTTCACTTTGTAGTCTTCATCTCCGACGGCGCCAATGACATGGCAGTCGAGGGACTTCATGAGAGTACTAGCTTT
AACCACTACGGCTGCTTGGATGGCAAATATCCTGACAAGCAGCCACACGGCTATCCACTGGATCGCCGCGTTGATGATGA
CCGTATCATCACTGGCCTCACTAACTTCAAGGCCGTGGACGTCAAGGTGTACCACTTGGAAGAAAAGCAATGAGAAGGCA
ACCAGTTACTAACAGAGGATCACCACAGAATCCTTCACAGTCCATCATGCACATAATTAGATATTATGTTGAATGTATTT
TGTGTCAGGATGAAAATAAAAGGTGATCATTCAATATTATATCATACACACAATTCTATGAAACCAGATATTTTAAGGAG
TACTACATATAACTAGTAGGTATAGTCATACAGAAAATTATCTATACTGAAATTGTGTGAACAATTTTGACTCATAAGAC
TAATTACTCAAACTACTTGAATCGCACTACATTTTGTGAAATAATGCGTTCACGAAATTACGGATACTTTTCTGTATATT
ATCTAAATTTTACAGACCCGGCATGGTTTTTTTCAGATTTCTGCAATCTAGTATGATCATGACACAAGATTACGACACAG
ACAAACTCAGCCTTCATATAGGTGCATGTTTCCTTGCTTCCTTGCTTCCTTCTTAATTATTATATTAAAAACCCTATCCA
AGAGAGGAAAAAAAAAATAATGGTTCACTCTTGATACGTTTCAGGAGATACGTATCCTATTTTCAAGCACTGCATATGCA
CTGCAAAATTCATGTAAAAAAAAATTTTATACAAACATATCTCCCTGGTCTGGGTCTGGTATTAATAAAGATTTTTAAGT
GGACAAATTGGACTCTATGGCGAGTTGTACTTTATCTTTCACTTAAGCGAGACAAGCTTCAGCTCAACT
>seq76
AAGACTCAATCACATCACCAAGGATATCGATGCCGTGATTATTTCTCAGGTCAATGATTTTACCACTGTGGTCCCGAATG
TAGCCATGGGCAATAGCGTCACGAATGCGCTCCTCAAACAGTAACATGTCACGAACATCAGCAACGCCATCTACATCTTC
AAAATTGATATTGTCTGGGCGGGAGGGAAAGTAGCCACCGTACTTGTACATTGCTTGGGGATCAAAGCCCTCGTGAATCT
GGTCATCCCAGTGGAGTTCCCCAACAGGGTTCAGGTAGTTAGACAGACGTTCAGCATCGAAGCGGACAGTAAGCTGATGA
TGAACCCAGAAAAAGTTCTCGCCCTTGCGGTCGATGTGGTGGTCCTCGTGAGCGTCGTCCCACCAGAAGGGGAACTCCAA
A
>seq77
ATTTCTCATCTCCGGTTTCCTGAGAATCACGAAGGACAGGGCATAGATGAAGAGCTTCTCATTGAGAAAGCCTTTCACTT
CCATCGCCATCTCGCTCAGCTCCTTCACATTGTGGGCCTCCATAAAGTAGTCGCAGAGCTCCTTGGCAGCGAGGCAATGA
CTCTCGACGAAGATAGAGAAAACCGTGCCTCTGGGAACGGAGCGGGCAAGGGACAGCTGTGCCTGGGATGGTGGTGGGCC
TCCTTCTATACGGGTAGCCACTTCAAAAACATCACGTCTCTCTGTTTTAGCCGGCCGCTGGAAGGGCCGCTGGAA
>seq78
AGAGAGAGAGAGAGAGAGGCCAAATTAGGCATTCTTGACGGGGATTCTTTTTATGTAAAATCGATGTTTAGCACACGTTA
ATACATAGACTACATGGGATAAGTGTGTTTCTGTCATGGATTTCATACTGATTGAAACCCGTACAAAATAGTAGGCTAGT
CGTTGTTATTGTTGTTGTTATGGGTATTGTGCAACAAGGGAAGTATAGAGTATATTCGTAATCAGTGCGTCTCAGTCGAA
GTGATATTCAAGGTATTGTCCTTCAAAGGAATTTTAAAATAAAACCATTTTTGATGCTTGAAATTATGATTATCCAAGAG
AGAAGTATTGAATTGATCCAAACCAATACAAAATGGCAACTAATTCATGTGTTGGTGTTACAGTACATTGTTGTGATTGT
GACTATAACCAAGTGATCAGTGTGCAGCTGTGTCTTAGATGTTGTGCAGCAGCCAGCTGATCACTCATGGTTATTATTTT
GTTAAGTTGCTTCTCTCTTTCTCATTGTTGACATGACAGCAGCCGATTCTAGTTTTCACGGTGGAAGACCTTGACATTAA
TAAAATTCATGTTGGGAGTCTCCAGGAAGACTCGCTTGTCGGGGATGCGACGGTCGACTGGGTAGCCCAAGGGCCTCTTA
TCTGGATACTGTTGGCCGTGGGTGCCACAATGGGCGTGGTTTCCGTTCACCTGACTTTCATCAACGTGCTCGTCCTGGGT
GACGAAGACCATAAGGGCGAAATCCATGCCGGATGATTTGCCCTTAGGCAGAAGCATCCTGTCGGGAATGCCACATGTGT
GTTTGTACTTCTGCAGATTCAAGTCGTAACCTCCAGCTACAGCCTCGTCCGCCTTCTGCTGAAGGGTCGTGAAGCTCAGG
CTGTCCGGGCGGGTTACTGAAGACTCAGTAGACTTGCGAACTACTTTGTTGACTCCACTGCTCAATTTCCTCCAGAATTT
ATCCATTTCAATACAATGCCAGCGTCCTTCATCCCAGGTAAACTCGATACCGTTGGCGTCTTTCTCAGGACACAGATATA
CGCGGATGCCAGCCTCAACCTCTTCGTCGTTGTTGTTCATGATTTCAAAGTTGTAAGTGAACTCTTCGTGATTGAGACGG
GAAACACGGGCAGAAATTGCTACGTCGTTGTTGAACTCTGAATGATCTGCAGCGTTCTCGAGATTAAACTCAAAATCTTC
GAAGTAAGTTTTGAGCTCCCCATCGATGGTGATGGTTTGAATGCTTACCCCAGGGAACATAAGATCGTCTTTGGTGTAGG
GTTCGAAGGAATCCTTATGTTCCTTGAAAATGTTATCCATGTACTTGTGGAGCCTGAAGAAGGTGGGATCACGAGTAGCA
GTTTCAAAGTGTTCCATAACACTTGGGGGCATGTTGAACTTGCCCTGAGGATCGCCCTGTCGTCCAAGCATGATGTGGGC
CGTGTTGTGAAGAGATCCGTAGTAATTTGTGTTGGGGCTGTACATGGATGACTCGATGATGTCTCCCAAGATTTCAATGC
CATGATCATTCGTGATGTCAATATGTTCGCCGTTCATGTCGGTGATGTAGCCATGAGCGATGGCATCACGTATACGGTGT
TCAGTGATTATCATATCCCTCACTCGTGCTACACCTCTCACATCACTGAAATGAACATTGTCAGGTCTTGCAGGGAACTC
GCCACCAAACTTGTAACTTGTATGAGGCGCGAATCCCTCCCTGATGACACTGTCCCAGCTGAGCTCATCCACAACGTTCA
TCCAGTTAGAGAGCCTCTCAGAGTCGTAGCGAGCAGAGAGTTGGTGGTGCATCCAAAAGAAGAGCTCACCCTTCCGGTCA
ATGTGATGGCCATAGGAATCTGTCCACCAGAATGGGAAGTCCATGTGCCATGTAACATGGTGAACGTTCATGTCTATGTC
CTCTCCAAAGTAAGCGACACGCTGCTCTCGGTTGTTTTTTGATCCGGTGAAGTTCATTCTGAATGACCCTGGAGTGTTGG
TCATTTGAGCTGTGTAGGCTTTGTTAATGATTTCGCTGTTAGTAAAGAAATGGGGTGTGACTTCATAAAGGGGTGGTAGG
ACAATGCCTTGTCCAAGCTCTGAGTGGATGACGGCAACATAGAGAGCGTAGACAAATTCTCCTTCGTTCATGTACTTGCG
GAAAAAGGCGGCAGTTTCTACGAAATCATTCCAGGTTTGGCACTGAATGAAGACGTCAAAGAGCATCAAAGCTTCCTCAC
GCTGACGAGTGTTGAACAGTGAGAACACCTCATGCCGGCTGGACAGACGGTGGTCATGTACCTCCCTCAGCACCCTGCGG
ATAGCAACACCATCATCCTTATACTTAGTAACATCTAGTGTGGTCTCGAAAGAGTCAGCAATGGCACTCAGCTCCGGGTA
AGACAGGTCATCATAGATCCGGTGCAGTAAGCGGTTGACGTCCTGCTGCTTCTTAGCGACCGTCACGCCGGTTTGGTCAC
CCTGGAAACCCTCGAAGTCGCCAAGACTGGGCCAGGCGGCGGCAGCGACCACCAACGAACACAGGACGAGCAGCTTCATG
GTGGTGCTGAC
>seq79
AGGGAAGCGGTGACAGGATAGGAAACAAGAATAGCATTATTGGTTTAAGTAATAGATGGATTTATTAGCCAGACATAAAA
AACATGAAAGGTAGATAAAAAGTCTGATGACTAGTTTCAGTATTGTTCGTCATTTTAACGTTGTTATGCCTCATTCCATA
ATTATGTGATGAAAAGCAGTAGGTGTTGGAGCCATTTCGTGCTCCTACTTGTGGTAGACGTGGACTACCTTGCCGAAGAA
GTTGGGCAGGCTCTTGATGACGCGAATATCTGGGATGCGCCTCTCGAAGGGGTAGCCCATGGGACGCTTGTCAGGGTATT
CCTTGCCTTGAATTCCGCAGTATCCGTAGTTGCTGGCATAGTCGTTCGTGTGAAGGTCATCATGGGCAGCATCTGCCCCG
CTTGTGACATGCACATTCAACCAGAACTCGAGACCCTCCTTGTTACCCTTGGGCAGCAGCAGATTATGGGGATGACCACA
GGAGCGGCTAATAGTCATCGATAGTTCCTTTGAGTTAGCCACAGCATCGTCAGCCTCCTTCATGAGGTCACTGAAACATG
TGCGATCTGGGATGGTCACAGTGGAGTCGAAGCTACTGCGTCGAACGTTGTGAGTTCCGGCCTCAACCTCTGTCCAGAAA
TTGTCGATCAAGATCGCTCCCCAGCGATTTTCGTCAATGTCCATCTTGATCCCATTTTGGTCTCTAACAGGGGTGAGGTA
GACACGGACGGAGACCTTCTCGGCATGATCAGCGTGGTAATGAATGTTGTAATGGAAGGGCTTGTGGTTAAGACGGGAAA
CGGTTGCGTGAACGTCTACGTCATTTACGTTTTCTGTGGTGTCGAGGGCGTTGCCCAAGTCAAATTCGAAGTCCTCGAAG
AAGGTAGAGAGTTCATCAACATCGATATCTGTGATTTCCACGTTTTCATACTTAAGTTCGTTAGCAGTGTAAGGTGCAAG
TTTGTCCTTGTGCTCCTTGAAGATGCTGTCCATGTACTTGTGGAGACGGAAGAAAGAGGGATCGCGAGTGGCGGTCTCGA
AGTGTTCCATCACCCCAGGAGGCATGTTGAACTTGCCGTGTGGGTCGGCCTGGGAGCCAAGCACGCGATGAGCCTGGTTG
TGGAGGGCACCATAGTAGGCAGGATTGACACTAGACGTAGAGGACTCGATGGCATCTCCCAGCACGTTGATGCCATTGTC
GTTGTCGATGTTGATGTGGCTGCCGTCAGTTTTGTCGACGTAGCCATGAGCAATGGCGTCACGGATGCGACTCTCCATTT
CCTTCATGTCCCTGATGCGAGCCACGCCGTCGACATCCTCAAAGTTCTTGTTATCGGGACGTGTAGGGAACTCTCCGCCG
TATTTGTAGCTGGTGTGAGGAGCAAATCCCTCTTTGATGGGACGGTCCCAGTAGAGCTCATCGACTAAAGGCAAGTAGTT
GGAGAGACGCTCGGCATCGAACCTGGCAGTGAGCTGGTGATGGGCCCAGAAGAAGAGTTCACCCTTGCGGTCAATCTGGT
CTCCGTGCCACCAGAAGGGGAAGTCCATATGCCAATGAACGTGGTGGGAGTTCATGCCGATATCCTCACCGAAGTATGCG
ATACGCTGCTCTGGGTTTTTCTTGCTGCCAGTGAAGGTCATTTGGAAGTTGCCAGGGCGCTGTACCATCTTGGCGGCGTA
AGCCTTATCGATGACCTCAGCGTTAGTGAACATGTGGGGTGTTACCTCGTAGAGTGGTGGCAGCACAACGTCATGCATTA
AGGTGGAGTGGGTGACGGCCACATAGAAGGCGTAGACGAACTCACCCTCGTTCATGCGCTCACGGAAGAAAGCGGCATTG
CCCACGAAGGTCTCGAAGGTTTGACAATTGAGAAGGACATCGACCAGCATGAGGGCTTCCTCCCGCTGGCGGGTGTTGAA
GAGGGAGAACCAGTGTTCCTGCTCGAGGAGGCGTTCGTCGTCCAACTCAGCCATGAGGTGGTTGACGGCGTTGCCACCAT
CATGACAGTCGCCGGTGTGGGCCCTGGGGTCGAAGGAGAGGGAGAGTTCCTTTAGGGCAGCAAAGGCGCTCGGGATAGGG
CTGTAGATCCTGTACAGCAGGCGATTGACTGCCTGCTGTTTGTGAGCCAGATCTGTCCCCTCGGCCACAGCGGCCACGAG
CAGGATTGCTGCTACTGCTGCCCACTTCATGCTGCCGGTCTCAGCTGTGTAGAAACCTAGCCGCCGCCTGCCCTTATATA
CTGATCGTTTTAT
>seq80
GGGGGTAGAGGCGTGACGTACATCGCCTCAACCACCAAGAATTTTCTTACAATATTGACGTCAGCAACAACAATGGCGGG
AAAGTGCTAGGAACCATCCGCATCTTCTTGTGCCCTGTTAAGGACAGCAACGGAGTCACCTTCACCTGGGAAGAAGGACA
CTGGCATTGTATTGAAATGGACAAGTTTTATAAATCACTGGCTCCTGGAATTAACCACATTGTTCGCAAGTCAACCGACT
CGTCAGTGACAGTCCCTGACAGACCAAGCTTCAACATACTGAAGAGGAAAACTGACCAGGCCGTATCTAGCCACAGCAAG
CTTGACCTACACAAGTTCGAACGGTCGTGTGGTATCCCCAACAGACTGCTCCTGCCTAAGGTTAAGTTTGAATTTTACCT
GGTTAAAA
>seq81
GGTCCATATTCGATCACCAATGGTGTTGTCATGCTAGCGGGAGTCCTGTTCACCTCAACCTGCATTTTTGTCAGTTCTTC
TAATGGAATGAATTTCTGGGGAAAGACCTCCAAGATTGGCGGCAGACGAACACCTCGCAATTCCTGCTTGCGAAGAATGG
TGAAGGAGAGTGCGTAAATGAAGAGGTTTTCGTTGACATGTCTCCTCACACTGGCCGCCAACTGCATCAGGTCGGTGGAA
TTTTGAGTTTTCATTAAGACGTCACAGAGATCCCTGGCGGCCTCGCGGTGTGACCTAATGAAGAAGGAGAAGACGGCGCC
CCGTGGGACGGAGGGCGCTCTTCCCAGGAGTCTCCTGTCAGCGTCTGGACGCGCCGGCACCGTCACCGTGCTGGTCGGGG
CCACACCGAACCTGGTCGCCACTGTATCAGCTCCGGCGACTGCATAGAGGAAGGAGCCATCGGCTCGCGGCGCGTTTATG
GGATCATACGGCCGCTCGAACAGGTAAAGCAGCTGTTTTTGAGCATCAGCCATCTCTGTGTCTCTCCTCAGCAACTTCTG
GGTCACCTGCATAAAAAGGATTCTCCCGGAGCACTGAGGAGGACGTGTGGCTTATCG
>seq82
CACAAGCCCTTCACCTACACCATAAACGTGACCAGCAATATCGACACCAATGCGTACGTCCGAATCTTTATGGGCCCCAA
GCACGACTCCCTGGGCCGCGAGTACCATATCAACGACCGCAGACACATGTTCGTCGAGATCGACCGCTTCCCATACAAGA
TCCAAGCGGGCAAGACGACGATCCAGCGAAATTCCCGCGACTCCAGTGTTGTCACTCCAGACTATCCCAGTTTTAGAACT
CTGCTCCGAAAGGTGAACGACGCCCTCGAAGGCAAGGAGCAGTTCTACATAGACAGGACTGAACGCTACTGTGGTTACCC
CGAGCGACTGCTGATTCCGAG
>seq83
TGCGCTTAAGGATTTGGTAGCTGGCGGGGTCCCTCATGGCTGTGAAGATGTTCTGGAGTGCGCTTGGGGCGAGCCCATAG
GCGCTGTTGGGGTCAGCGCTCTGTCCAGCTAGTTGGCGGTAGGCATGGTAAAGGTGTCCGTAGTATTTCTTGTTGACCGT
GTCGCCGTTGCCCTCAATTACGTCACCAAGGTAATTGATGCCCTTGGAGTAGTCGTCATACAGAGGGTATTTCACTTGAC
CTCCCTCAGAGAAGAAAAGTCCGATGTCGATGCCATCTCTAATGCGACTCTCGAAGGACTTGATGTCCTCTGGATAGTAG
TAATCGTAGTTATTGGCGTATCCGTAGTAGTAAGTTGGCTTGTAGTTACCAGCGTAGTAGTTGCCAGTGTAGTATTCGTT
ATTGCCGCCATAGTAGTTACCAAAGTAATAACCTTGGCCGTTGTAGCTGTACATGTTGCGTTTGCTGTATTCATAGGGGC
GGAACGGAACTTCCTGTCCGTTGGCATATCGCAGCTTAGGGTAGTACGCAGTCTGGAAGGGCTGGTCGAAATGGAAGGGC
TGGACTTCTGGAAGGTCGTGTGACAGTCTCTCGAGGAAATGACGGGCGAACAGCTGTTGGCACCTGTAATAGAACATCTC
GCCACGACGGTCGAACTGAACGTCGTAATCAGTGCTGTTGAAGAACGTGGGGTAGTTGTAGTAGTAATAGAGGTAGTACG
TGTTAAGTCCAACGTCTTCCATGAAGTAGGTAAGGACTTGTTCTGGTGTGTGCACAGTGTAGTTAGCTGGGAACACGTAC
GTCTTACTAGACTTCAGGTTGTGATCCAGCATTTTTGTCTCGTAAGCCTTCTGAATGACGTCAGCATCTACGTAGAGGTA
TGGGTAGATCTCATAGGGGGGTGGCAACACGATGTCGTTCAGGTCCTCTCGTAGGAAGGTGGCCATACTGAGAGCGTATA
CGAACTGACCTGCGTTGATTCTGTCACGAGCCCACACTGCAGTCTTGAA
>seq84
GATGGTATAGTTAAAGTTAGAGATCTACTTATTATTGAAAGTAGATTAAGAGATGCCATTGCTCATGGATACATAGTTGA
CACAGAGGGAAACCATATTTCATTGAAAAATGATAACGGAATGAATGTACTTGGAGACATTATTGAATCATCTTTGTATA
GCCCCAATGTTAACTACTATGGATCTTTGCACAATCTTGCTCATATAATGCTTGGAAGACAAGCAGATCCCCACGGCAAG
TTTAACTTGCCTCCAGGTGTTATGGAACATTTTGAAACTGCCACCCGTGACCCCTCGTTCTTTAGGCTTCACAAATACAT
AAATAATATTTTCAAAGAATTTGCAGACACATTTCCACCATACACACAAGAAGAACTTGGTTTCCCAGGAATAAAAATTT
CAAAAGTTGAGGTTGGTCCATTACGCACATATTTTGATGAATTTGAATTTGATCTCAACATGGCAGTCGATAGTTCTATC
AGTGGAGATGAAGTCCCACTTTCGGCAATTGTTTCTCGACTTGATCATGATGAATTTATGATTAATCTTGAGATCGACAA
CAATAATGACGAAGAACGTGTAGGAACTATTAGATTGTTCCTCTGCCCAGTCTATGATGAGAGGGGAGTTTATTACAGTT
TCGATGAAGGAAGATGGCATTGTATTGAAATGGACAAATTCTTCCATAAGCTGGCCCCTGGAGTTAACAAAATCACCAGA
GCATCCAGTGAGTCTAGTGTGACCGTTCCTGATGTTCCTTCATATTCAACCCTCGTTAAAGAAACTGACACTGCCATTGC
CGAAGGAAAAGAACTTGATCTATCTGAATATGAGAGATCATGTGGAATCCCCAACCGAATGTTGCTTCCGAAAGGTAACA
AAAATGGACTAGCATTCTGGTTTAGCGCCTTTGTAAGTGATGCCAGTGAAGACACTGACTTGGAACACCCAGAGGAGAGC
GACCTTGGAAAATCCCATAGTCAATGCGGAGTCCATGGAGAAAAATACCCTGATAAAAAACCACTTGGTTATCCATTCAA
CCGTAGAATCCCGAAAGATCGCACATTTATGACTCTTGATTCATTTAATGGAGTTCAAGTAAAAGTTTACCATGATGATA
AACACTAA
>seq85
CAACTAACCGTCATGAAGTTGATTGTAGCATCTCTCCTTCTGTGCGCTGCTGTGGTGTCAGCTGACCCTCCAAATGCTAA
AAAGCAGCAGGTCATCAATCAACTATTGACCAAAATTGCCGATCCAATCCCCGAAAAATATAAAGAACTCTACCATTATG
CCCATACTTACCAACCAAGGGATCATATTACAGACTATAAAGATGGAGGCAAAGCATTAGAACAACTTCTCAACGATCTT
GAAGATCATAGGACTTTAGAGAGAGAACATTACTTCTCTCTTTTCATCGATGAGCATAGAGCTGAAAGTCTTTTGCTTTT
TAAAGTCTTAGCGGCATGTAAAGATTTCGATATGGCTGAAGCTAATGCTGCCTATTTCAGAGATAGACTCAACGAAGGAG
TATTTACATACGCTTTGTATGTTGCCGTTATTCACTCCCCAATGACACAAGGAGTTGCTTTACCACCATTGTACGAAGTT
ACCCCACACATGTTTGTTAACTCTGAAGTCATTCAAGAAGCCTACAGTGCAAAAATGAGAGGCGTTTCTGGTCATTTCCA
CATGAACTTTACCGGCTCCCAGAGTAACCCAGAACAGAGGGTAGCCTACTTCGGAGAAGATATTGGTCTTAACAGCCATC
ACGTTCATTGGCATATGGATTTCCCATTCTGGTGGACTGGAGAAAAAATTGATCGTAAAGGAGAACTTTTCTACTACGCC
CATCACCAGCTTACTGCTCGTTTTGATGCTGAAAGATTGTCAAACCATCTTCCAGTTGTAGATGAACTATACTGGGATAA
GCCAATTGTTGAAGGATTTGCCCCACACACTACCTACCGTTATGGAGGAGAATTCCCATCTCGTCCAGACAACAAAGAGT
TCGATGATGTTGAAGGAATTGTTCGTGTTAGAGATTTAAAGGAAATGGAATCCCGTATTAGAGACGCTATTGATCACGGT
TACTTCACTGACAAGGATGGAAACAATATTGACATCAGTAATGAACATGGAATTGAAATTCTTGGTGATGCTATTGAATC
ATCTACTTCAAGCCCCCACCAACAATATTATGGAGCCCTCCACAACTATGCTCACATTATGTTGGGTCGCCAAGCTGATC
CTCAAGGAAAATTCAACATGCCACCAGGCGTCATGGAACATTTCGAAACCGCAACTCGTGATCCTTCCTTCTTCCGTCTT
CACAAATACATGAACGGAATCTTCAAAAAACATTTAGACAACCTCCCACCTTACGATAAGGATGATCTCTATTACGACAA
TGTTCAAATTGATGACATTTCAATCGAAGGAGACCTTAAAACTTACTTTGAAAACTACCCATTCGATTTAGAGAATGCCT
TATTTGGAGAAAAGGATCAAGACATCACCGTTGAAGTTGATAGAATTAACCACCAACCATTCAGCTACAAAATCGATGTC
GATGCCAAGGCTGCCTCCAAAGTAGCTGTCAGGATCTTCTTGTGCCCCAAGTATGACTCCAACCACGTTGAAATGACTCT
TGAAGAAGCTCGTTTTGGTTGCATCGAAATGGACATGTTCTTCCATGAAGTTCCTGCTGGTAAAAGCCATATCGTAAGAC
AATCTTCTGACTCTTCCGTTACAATTAAGGACAGAAAATCTTTCGCTGATTTGATTAAGGAAGCTGATGAAGCTGTTGCC
AGTGGTACAGAATTGGTATATGGTCCTGAAGTGACCAGAGGATGTGGTCACCCCGAGAGAATGTTGCTCCCCAAGGGAAG
CGTTGAAGGCACAGACTTTGAATTCTTTGTTGCCATTACCTCCGGAGATGATGCCGTTCACGATTCCATCAAAGACATCA
ACCATGCTTATTGTGGACTCCATGGGGAGAAATACCCAGACAAGAGACCAATGGGTTTCCCATTCGAACGAAGAGTTCCT
GATGACAGAGTTTTCAAGATTCACAACTTCCGTTGGGAAACTGTTACCGTTTACCACGACCCACATCATCATTAA
>seq86
CACCTCGTGTATCCTCTTGGCCTCAGTGACATGGGCTTCCGACGGGATAGAAAAGGAGAACTCTTCTACTACATGCACCA
ACAGATGCTGGCCAGATATGACATGGAACGCATGAGTGTAGGGTTGCCAAGGGTCGAGAAACTGCACAACTGGAGGGAGC
CAATCCCCGAAGGCTATTTCTCTAAACTAAATGTCAACAACGCGGGCATGAATTGGGGCGTTCGACCTGACGACTTTTTA
ATGAAAGATTTAAGACGAGATCCTGAGAGCCGAACTGATATTGCAGATTTAGAAAAATGGGAAAACAGAATCAGAGCTGC
CATCAATAAAGGATTTCTGGAAGGGCGCGATGGTAACCGTATCCCGCTGTCAGATGACATTGATCCAACACCTGAGAACA
AAAGGGGGATTGACTACCTTGGTGATGTCTTAGAAGCTGACGGTGTTCTCAGCCCCAATTTCCCTTTCTATGGTGATCTC
CACAATGAAGGTCATCTGGTCATTGCCTTCTCTCATGACCCTGACGGATCGCACAACGAG
>seq87
GTTCAAGATCTTGAGGTAGATGTTGCCCGTCTTAACCATGAAGAATTCTCATACAAATTCGAAGTAGAAAACAATAATGG
AGATGCCCATCTTTCAACCTTCCGCGTTTTCTTGTGTCCCCGTTATGACTACAACCATGTCCTCTACACCTTTGATGAAG
GTCGTGTTCATTGCATTGAGGTCGACAAGTTCCTTTACAAATTAAGCCCAGGACACAATACCGTTACCAGAAGTTCCTCC
CAATCTTCCGTCACCATTCCTGACAGACCTCATTTCAAGGAACTCTCTGAAAAGGCCAGCGCTGCTGCATCTTCCGGATC
TGACTTAGACTTGCATGACTTCGAAAGAGCTTGCGGAATTCCCAACAGAATGTTGTTACCAAGAGGCACACCAGCTGGTA
TGGAATTTGCTCTTACTGTTGCCGTTACTGATGGAGATGTAGGATTTGTTGGTTCCGACCCAGATGCTGTCAAATACTCT
CACTCTCTCTGTGGAGTCCATGGAGAGAAATACCCAGATGCCCGCCCACTTGGATACCCATTGGAACGCAGGATTCCAGA
CCCAAGAGTATTCTTGGAAGTGCCCAACTTCCACAAAACTGTTGTTAAAATAGTCCACGATGAACACCACCATTAA
>seq88
GGAGTTGCTAGAGTAAGAGATATGCTCATTATGGAAAGTAGAATTATGGATGCTATTGATCATGGATATATTGTTGATCA
TGATGGCAAACAAATAAACATCAATGATGATCACGGTATTGACATTCTTGGAGATGTTATCGAATCATCTCTCTATAGTC
CTAACGTAGAATACTATGGAGCCCTTCACAACACAGCTCACATTATGTTGGGTCGTCAAGCTGATCCTCATGGCAAGTAC
AACATGCCTCCAGGTGTAATGGAACATTTCGAAACTGCCACTCGCGATCCAACTTTCTTCAGACTTCACAAGTATATGGA
TAATATCTTTAGAGCCCACCTGAATGCCCTTCCTCCTTACACTAAAGAAGACTTAATTTTTAAGGGTATATCCGTCGATA
ATGTTGAAATTGTTGGAAATCTTAAAACTTACTTTGAAAATTACACTTTTGATATCAACAATGCAGTCGACTACAGTGAA
GATGGAACACATGTAGTTCAAGATCTTGAGGTAGATGTTGCCCGTCTTAACCATGAAGAATTCTCATACAAATTCGAAGT
AGAAAACAATAATGGAGAGGCCCATCTTTCCACCTTCCGCGTTTTCTTGTGTCCTCGTTATGACTACAACCATGTCCTTT
ACACCTTTGACGAAGGTCGTGTTCATTGCATTGAGGTCGACAAGTTCCTTTACAAATTGAGCCCAGGACACAACACTGTT
ACCAGAAGTTCCAAGGATTCCTCCGTCACTATTCCTGACAGACCTCATTTCAAGGAACTCTCCGAAAAGACTACTGCTGC
CGCTTCTTCCGGATCTGACTTAGACTTGCATGAGTACGAAAGAGCCTGTGGAATTCCCAACAGAATGTTGTTGCCAAGAG
GCACCCCTGCTGGTATGGAGTTTGCTCTTACTGTTGCCGTTACTGATGGAGATGTAGGATTTGTTGGTTCCGACCCAGAT
GCTGTCAAATACTCTCACTCTCTCTGTGGAGTCCATGGAGAGAAATACCCAGATGCCCGCCCACTTGGATACCCATTGGA
ACGCAGGATTCCAGACCCAAGAGTATTCTTGGAAGTGCCCAACTTCCACAAAACTGTTGTTAAAATAGAACACGATGAAC
ACCACCATTAA
>seq89
TGTCTGCCATCAGTGACAATTACTATTGAGGGTCGAATTCCGATACCTYTCAGTGTTACCCTTGGGCAAAAGAAGCCTGT
TGGGGATGCCGCAAGATCTAGCAAAATCAGTCAGGTCAAGGTCTGAGCCAGATGAAACGGCAGCATTAGTCTTCTCTAGG
AGAGTAGCATAGCTTGGAATGTCGGGAACAGTGGTTGATGCATCTGAGGATTTTCGGACGACGTGGTTCTTGCCAGGTGT
CAATGTTCTCCAGAATTTGTCAAGTTCAACGCAGTGCCAGCGACCTTCATCGAAAGAGAAAAGAATTCCATTGGCATCTC
TACGTGGGCACAATTGAACTCTAATTGTGGCGAAGGTATTTCCTTTGTTATTGTTGGTGATATCAATGTTAAGACCGAAA
GCTTCGTGGTTGAGCCTATTAACAATGGCGGAGATTGCAACATCGTCAACTTTATCGGTGTCATCAACAGCGTTTACAAG
ACTGAACTCAAAATCTTACAAAGAAAGTTTCGAGTTTACCATCAATGGAAACAGAGTCAACGTCAACTCCT
>seq90
ACTTCACTGGATCCAAGAGAAACCCAGAACAGAGAGTCGCCTACTTTGGTGAAGATATTGGCCTTAACGTTCATCACGTT
ACCTGGCACATGGACTATCCCTTCTGGTGGGAAGATAAATTTGGACACCATCTTGACCGAAAGGGAGAACTTTTCTTCTG
GGTTCATCATCAACTTACAGCCAGATTCGACGCTGAAAGACTTTCCAACAATTTAGATATTGTCGATGAACTTTACTGGG
ACAGGCCAATCGTCGATGGATTTGCACCACATACCACAAGTATGGAGGGGAATTCCCCGCTCGTCCAGACAATGTTCACT
TTGAAGATGTTGATGGAGTTGCTCGCGTTCGTGACATGATTGTAATGGAGAACAGAATCCGTGACGCAATTGCCCATGGA
TACGTTGTGGCAAAGGATGGAAGCCGTGTTGACATCAGAAACGAACAAGGAATCAACGTTTTGGGAGATGTAATTGAATC
CTACAACCTACAGCCCTAACACCGAA
>seq91
AGAGTTCCCTGCAAGACCTGATAACATTCGCTTCACCGATGTGAGAGGCGTGGCGCGAGTGAGGGACATGGTAATCACTG
AGTACCGCATACGTGATGCCATCGCCCGCGGCTACATCGTCAGTCCAAACGGCGAAACTATTGATATTAGTAATGATCAC
GGCATTGACATCCTGGGAGACGTTATTGAGTCATCCACGTACAGCCCCAACGTGAATTACTACGGCTCCCTGCACAACAC
GGCCCACATCATGCTTGGCCGCCAGGGTGACCCCCAGGGCAAGTTCAACATGCCTCCCGGTGTCATGGAACACTTTGAAA
CCGCTACCCGTGATCCCAGCTTCTTCAGGCTCCACAAGTACATGGATAACATATTCAAGGAGCACAAGGACTCCTTCGAT
CCCTACAGTAAAGACGACCTTGCATTCCCCGG
>seq92
GCCATTTATTTATTGAGGTATTTTTGCCACATTCAGTGGATGAAGGAAAAAAAATTGTCAAAAGAGGCTATTTTGTATGA
AGCGTCTGCAAATAGCATCGGTGTCAAGATGTGGTACAATAAGGCTGAATACCATGTGACCAGTTTAGTTCAATGTGAGA
TCTATCAGTGGTCTACGATCTAGTGGTGAGGAAGGCGAATAAAGACGTTGTGGTTGTAGACCTTGACCATGGTCTCCATG
ATGTTGGGCACCTCGTCGACGATGTGTTCGTCTGGAACACGACGGTCCAACGGGTAACCGAAGGGCCTCTTGTCGGGCTG
GACGCCACGCACTCCGTAATGGTGGTACTTGTTCATAGTAATGATGCTCTCATCGTTGACGTCCTCTTCAGCATTGCTGA
CAGCCACCAATAACCTGAACTCCACGCCCTCCTCATTACCCTTGGGCAGGAGCAACCTGTTGGGAATACCAGTGGCGCTC
TCGTACTTCTCAAGATTCTGGCGATTTTCGGTCATCTCAACAAGAGTCTTGTAGGTAGGAACATCAGGTACGGTGATGGA
AGACTCTGAACTCTTCCGGTTGATCTCATTGTTACCCGAATTCAAGGTCTTAACAAAGAGGTCCATCTCGATGGCGAGCC
AGCGGCCCTCGTCGAAGGGGATGATGGCACCGTTGCCGTCGCGGTAGGGCATGGCGAGAATGCGAATAACAGACTTCTTG
GGAGACCCGTTGTTGTTCTGCACATTGATCTTGTATGAAAATTCCTTATGGTTGAGACGAGGCATTGTGGCATAGATATC
GTAGAATTCCGTCTGGGTAGTATTGTCGTTGAAAGCGTTGATCAGGTCATACTTGTACTCCTCAAAGTATGTTTCAAGAT
TGCCTTGTACTTGGATGTTGGTGACAGTTATTCCCGGGAATTCGA
>seq93
AACAAATGAAATCGTGAGGTAAACTCATCAAAGTAGGATTTCAGTATTTCTTTGATAGAAAACAGTAGACAACTAATTTA
AACATTTCTTCGTTATTGACCTGAACACTTTTCTTTTTCTTCAGGTGTTCCTACGCATCAGAAGCAACATGATGTAAACT
ATGCCTTCTACAAGATTTTCGAACCTCTCCGCGATAACAGACTGGCTGACAAGGCAACATCCTTTAATCCTGTGGGAGAC
ATTTCCATGTACAAGGATGGAGGAGTCGCCGTCCGTCACCTTATGGATGAGCTCACACATGGCCGTCTGCTGGAGAAGAA
ACACTGGGCTGTCGCCACCAACAAACGCCATCTGGAGGAGGCAATCATGCTCTTCGAGGTGTTTATGCAGTGCAAGGACT
GGAACTGCGTCGCCAGCAATGGAGCTTACTTCAGGGAGCGAGTGAATGAGGAAGAATTCATCTATGCTGCCTACCATGCC
ATCAAGCACTCTCCTCTCACCCAGCATGTCGTTCTGCCCGCCATGTACGAGGTAAAGCCACACCACTTCACCAAGACCCA
GGTCATCGAGGAAGCCTACGAGGCCAAAGAGATGAGGCTTCGCAACATAATCTTCCAAAATAACTTCACTGGTACACCTA
ACGACATCGAACACAGAGTCGCATACTACCGTGAAGATATTGGCGTTGGCACTCACCATTTGATGATTCACTTGGAGAAT
CCATTCTGGTGGAAAGACACCTACGGCTACCACATTGATAGGAAGGGAGAGAACTTCTTCTATGCCTATCACCAGCTCCT
CAACCGTTACGAGGCTGAGCGCATCTCCAATTACCTGCCTCCTCTACAGGAGCTGAAGCTCGACGAGCCCCTGAAAGAAG
GATTTACTCCGCAGACCACCTACAAGTTCGGTCCACCCTTCCCCATCCGCAATGACGACATCCACCTCCACGACGTAGAC
AAGATAGGCAGAATTCACGAAATCGTTCACATGGAAGACCGCATCCACGATGCCATCGCTCACGGTTACGTGGAGGACGA
GCAGGGAAACAAGATCAACATCGAAAACGACCACGGCATTGACATCTTGGGTGACATCATTCAGTCCTCTATGTACAGCC
CCAACCGCAAGTACTACGGCAATCTCACCACCCTGGCCTACACATTGCTTGACCACCAGACCGACCCCAAGAATAAGTAC
GACACTCCCCCCGGCGTGCTCGCACACTTGGAGACCCTCCCACGCGATCCCGCTGCCTGGAGACTGCACAAGAGAATAGA
CAACATCTTCAGGGAGCACATCGACTCTCTTCCTCCTTACACCAAGGAACAACTCGTATTCCCGGGCATAACTGTGGCGG
ACATCCAGATCCAAGGCAACCTTGAAACTTACTTTGAGGAGTACAAATACGACCTGATCAACGCCTTCAACGACAACACC
ACTCAGACCGAGTTCTATGACATCTATGCAACAATGCCTCGCCTCAACCATAAGGAGTTCACCTATAAGATCAAAGTGCA
GAACAACAATGGCTCCCCAAAGAAGTCTGTCATTCGCATCCTCGCCATGCCGTACCGCGACGGTAATGGTGCCATCATCC
CCTTTGACGAAGGCCGCTGGCTTGCTATCGAGATGGACCTCTTCGTGAAGACTCTGACTCCGGGAGACAACGAGATCACA
CGCAAGAGTTCAGAGGCTTCCATCACTGTACCTGACGTCCCGACGTATAAGACTCTCGTAGAGATGGCCGAGTCTCATCA
GACTCTAGAGATGTACGAGAGCGCCACTGGCATTCCTAACAGACTGCTTCTGCCCAAGGGTAACGAGGAGGGTGTGCAGT
TTAGACTGCTAGTGGCTGTCACTGATGCTCAGCAGGACGTCAATGAC
>seq94
GCAGCTCAGAGTTTATTTTTCCTAATACATTCAATCCTGCCTAAAAAGGTAGAATTTACATGAGTTACCAATTTTACTTG
TACTGGAATACCTTGAATTAAATTCAAGAAAGTCCAGTCAGAACATGTTATGTTTCCAGAAATCAGTTAAACCATGCCAT
GAAATACACTTTAGTGTTCTTCGGAATCATGATGGAAGATCTTCACAGTAATCCATTTGATGTTGGATTGCTTGAAGAGC
CTGCTGTCGTCAACCCTCCTGTCCAATGGGTATCCCATGGCCCTCTTGTCGGGGTAATCTTGCCCCTTGATGCCGCAGTA
GCCGTAGCTGCCACCAAAGTCGTTGGACACGGAGTCGGGATGTACAGCGTCGTCGCCTGAAGTGATGCTCACGAACAGCT
CGAAGTCCATGCCCTCGCTGTTTCCTTTGGGCAACAGAAGGCTCTGGGGCAGACCGCAGCCTCGAGCGTTGTGCTTCACC
AGGTCGGAACCTGACTTGACGGCTTCATCGGCTTCCTTGATGAGGGTCTCGAAGCGTGTACGGATCGGGATGGTCACTGA
CGAATCCGAAGATTTGCGGACAATGTGGTTTTCACCAGCATGCAGTTCAGTCCAGAATTTGTCAGCCTGAATGCATCCCC
AGCGAGCTTCATCAAGAGTGTATTCTATTCCGTTGGAATCGTATTTGGGGCAAATGAAGATGCGAACTGTGGCAACCTCG
TCAGCATTTGCCTGCACTCCGATGTTGTAGGAGAAGTCGTGGTGGTTCAGGCGAGACACGTACGTGGTGATCTCTACGTC
ATCAATATTTTC
>seq95
TCACTCAGTCGACATGAAGCTCATTCTTGCGGTTGTCTGTCTCGCTGTGGCCGGTGCCAGCGCCTGGCCTAGCTTCTTGA
GCGACAGCGAAGTAAGCCTAGCCCAACGACAACAAACAATCAACCGCCTGCTCTACCGCTCGACTGAGCACCTTCGATTC
GATGAACTCAAGGAAGCCGCCGCCAACTTTGTACCCGATGCCGACACCTCGATTTACGCTGACGATGGAGCTGCAGTGAA
ACATCTCCTGGAAGAGTTGAACGACCACCGCTTGTTGGAGCAGCATCACTGGTTCTCTCTGTTCAACCCCCGCCAGAGAG
AAGAAGCCCTTATGCTCTTCGAAGCAATAATGAACTCTAAGACTTGGGAAACTGCCGTCAACGTCGCCGCTTACTTCCGT
GAGCGCATGAACGAGGGAGAGTTTGTGTACGCCCTTTATGCAGCCGTCATTCACTCTGAGCTGGGAGAAGGAATCGTTCT
GCCTCCTCTGTATGAAGTGACCCCCCACTTGTTTACGAACTCTGAAGTTATCCAGAAGGCCTACACCGCCCAGATGACTC
AGACTCCCGGTAAATTCAAAATGGAATTCACTGGCAGCCAAAAGAATCCCGAGCAACACGTCGCCTACTTCGGTGAGGAT
ATCGGTATGAACGTGCACCACGTTACCTGGCATTTGGACTTCCCCTTCTGGTGGAATGATGATTTCGGCTACCATCTGGA
CCGCAAGGGAGAACTTTTCTTCTGGGCCCATCACCAACTGACGGTACGCTTCGATGCAGAGCGTCTGTCCAATCATCTGG
ACCTTGTCGACGAACTCTACTGGGACAGGCCCATTGTGGAAGGTTTTGCTCCTCACACTACTTACAGGTATGGAGGTGAG
TTCCCCACCCGTCCGGACAACGTGCGATTCGAAGATGTCGACGGTGTAATCCGAGTTCGTGACATGATCATTCACGAAAG
CCGGATTCGTGATGCTATTGCTCACGGATACATCACTGCTGCCGACGGATCCCACATTGACATCAGGAATGCTGAGGGTA
TCGATCACCTTGGTGACATCATTGAATCTTCGCTGTACAGCCCGAATGCTCAGTACTACGGAGCTCTTCACAACGAAGCT
CACATCATCTTGGGTCGCCAAGCTGATCCTCACGGTAAATTCAACCTGCCTCCTAGCGTGATGGAGCATTTCGAAACGGC
AACTCGCGACCCAGCCTTCTTCCGACTCCACAAGTACATGGACAACATTTTCAAGGAGCACAAGGATTCTCTTCCTCCCT
ACACGGCTGAGGAAATCGGATTCCCTGGTGTGCACCTGAAGAAAATCGCAATCGACGGTGAACTTGAGACGTTCTTCGAA
GATTTTGAATTCGACTTGAAAATGGCTGTCGATTCCAGCGAATCCGTACCTGAAGTCGACGTCTCGGCTGACGTGTCGCG
CCTCAACCACAATGACTTCAGCTTTGCTTTTGACATCAACAGCGAAGGCGAGCACCACGCAGTTGTGCGCGTTTTCTTGT
GCCCTCGTCGTGACAGCAACGGAATCGTTTTCACTTTCGAAGAAGGTCGCTGGAACTGCATCGAAATGGACAAGTTCTGG
ACAAAGTTGGCGCCCGGTGACAACCACGTTGTGCACAAGTCCTCGGATTCCTCAGTCACAGTCCCTGATGTGCCGAGCTT
CAGCACTTTGATCACAGAAGCCGACAACGCCGTCGCCGGTAGTTCCGACTTTGACTTCTCGAAGTACACCACCTCCTGCG
GTATCCCCAACAGGATGCTCCTGCCCAAGGGCACTGAAGGTGGCATGGAATTTGCTTTGGTTGTCTCTGTTACTGATGGA
AATGATGACGCCCAGCACGAGGCTCTGGAACAGGCTGGTCCCCGAAGCCATACCCAGTGTGGCATCCACGGTGAGAAGTA
CCCCGACCACCAGCCCATGGGCTTCCCTCTGGACCGCCGCATCCCCGACGAGCGCGTCTTCCTCAACTCCGACAACAACG
CCTACACCATCGTCAAGGTCTTCCACAGGGGAGAACATTAAATCAAATGTTTTCTCGTAAAAAATGCAAGAATTCCTATT
TTTGTATTTCATTCATGTGTTTTTCTGTGCTCATCTTCTGAGTTCTCTAATATCGTATAATGAAACATTGAATATCTAAA
TACACACCGA
>seq96
TTACAAATTTATTTATTTATTTTTGTAGGTGACAGTACAGCCAAGAGACAACAGGATGTCAACCATCTGCTGGATAGAAT
TTACGACCATCTTCATTATTCCGACCTGAAGCAAATCTCCGACACCTTCAGCCCCGAGGCTGACACTTCCATGTATACAG
ATGGTGGCGCAGCCGCCCATCATCTTATGGAAGAGCTCAATGATCACAGATTGTTGGAGCAGCATCATTGGTTCTCTCTT
TTTAACCCACGCCAGCGTGAAGAAGCTCTCATGCTTTTTGATGTTCTGATGCACTGCAAGTCTTGGGAGTGCTTTGTTGA
CAATGCCGCCTTCTTTCGTGAACGTATGAATGAAGGGGAATTCGCCTACGCACTCTATACAGCAGTTATCCACTCTGAGT
TGGGACACGGGATTGCATTACCTCCACTCTATGAAATCACTCCCCATATGTTCACCAACAGTGAAATCATCCACAAGGCT
TACACTGCCAAGATGACCCAGACACCAGGCAGGTTTGAGATGAAATTCACAGGGACGAAAAAGAACAAGGAACAAAGAGT
GGCCTACTTCGGTGAGGACATTGGCCTCAATATTCACCACGTTACTTGGCATATGGACTTCCCCTTCTGGTGGAAGGACT
CCTATGGTTACCATCTT
>seq97
TGTGATGGACATAAGAAGATGCGGACAGTGGCCAGCACGCCATTATCATTGTTGTTTATGGCCTGAATTTTGTAAGTAAA
TTCTTCATGGTTGAGACGGTGAACATAGGCGCTAATGGCCACATCTTGAACATCCTTAGATTCATCCACAGCATTGCCGA
GACTGAATTCAAATTCATCAAAGAATGTCTTTAGTTGCCCAATAATTTCAATTTTGTCAACCGCCACACCAGGGAACTCA
ATGTCAGATTTGGTGTAAGGAGGAAGAGAGTCCTTGTGTTCCTTAAAGATGTTATCCATGTATTTGTGAAGTCGGAAGAA
GCTTGGGTCGCGGGTGGCAGTCTCAAAGTGTTCCATCACACCGGGAGGCATGTTGAACTTGCCATGGGGATCACCTTGTC
GGCCAAGCATTATGTGAGCTGTGTTGTGCAGTGCACCATAATACTGGGCGTTGGGGCTGTACACGGATGATTCGATGATG
TCCCCGAGGACGTCAATACCGTGATCGTTCCTGATGTTGATGTGGTGACCATCCCTATCGGTCACGTAACCGTGAGCAAT
GGCGTCACGAATGCGACTCTCGATGATAATCATGTCACGCACATGAGCTACACCGTCCACATCCTCAAAGTGAACGTTGT
CAGGACGTGCAGGGAACTCACCACCATACTTGTAGCTGGTATGTGGTGCAAAACC
>seq98
TTTTTTTTTTCTCTTGTATTATTTTATTTGGAACAACAGTTTTGACCAGTAACATGACAATCGTCTCAGTTTTACAGAAT
GTATATTAAAACAGTACTTTTTGTTTTTATCATATTTGTCGTTGATCTACTTTCAAACTCGGATAAAAACTTACTAAAAA
ACATAATAATTTTGACAATTTTTTCTATAACATGTTATTAATTTCAGTGGTGTTCATTCATGATGTGTTCATTCAAGTGA
TGTTCATTCCTGAGGTGTTCATTCAAGTGGTGTTCATTCTTGTGGTACGTTTTACAGTAGTGTTCATTTAAACTGGTTCC
CATTCCTGAAATGCAAATTCTAGTGGTGTTCAATGTATTTATGCTCATTGTATTGGTGTTCTATCTAGTGGTGCTCAATG
TGGTGCTCGTCATGGAAGACCTTGACATAGGTTCTCTTGATATTGGGAGACTCGAGGAAGACCCGATTGTCTGGGACGCT
GCGATCGACGGGATAACCCATGGGCTTCTTGTCTGGGTACTTTTCTCCATGAATGCCGCACTGAGAATGTGTGGCGCCAA
GCTCCTCAGGGTTGTCTACGGTCTTGTCCTCGTCGCCGTTGGTCACACCCACAAACAAGGCAAAGTCCATTCCCCTGGCC
TTGCCCTTAGGCAGGAGCAGTCTGTTGGGGATGCCACACGCCCGTTCGAACTCGTGGAGGTCAAGCTTGCTGTGGCTTTC
AATCGCTTCATCAGTTTTCTTTTTCAGAGCGTCGAAGCTTAGTCTGTCTGGGACTGTCACTGATGAGTCGGTTGACTTGC
GAACAATGTGGTTAGTTCCAGGAGCCAGTGATTTATAAAACTTGTCCATTTCAATACAGTGCCAGTGTCCTTCTTCCCAG
GTGAAGGTGACTCCGTTGCTGTCTTTAAGAGGGCACAAGAAGATGCGGATGGTTCCTAGCACTTTGTTGCCATTATTGTT
GCTGATGTCAATATTGTAAGAAAACTCTTGGTGGTTGAGGCGATGTACATCAGCGGAGATGGCAACGTCTGCCACCTTGT
CAGACTCGTCTACAGCATTAACAAGATTGAACTCGAAAGTGTCAAAGAATGTCTTGAGTTCCCCATCAATGGCAACACTG
TCCAAGACCACTCCAGGGAACGCGATGTCCTCCTTGGTGTAAGGAGGAAGTGTGTCTTTGTGTTCCTTGAAAATGTTATC
CATGTACTTATGTAGTCTAAAGAAGCTTGGGTCGCGGGTGGCAGTCTCGAAGTGTTCCATCACACCTGGAGGCATGTCGA
ACTTGCCGTGAGGATCACCTTGGCGACCAAGCATTATGTGAGCTGTGTTGTGCAGGGCTCCATAATACTGCACGTTGGGG
CTGTACACAGAAGATTCAATAATGTCTCCAAGGGTATCGATGCCATGCTCGTTTTTGATGTCGATTTTGTTGCCACTGCT
GTCAATGATGTAGCCATGAGCAATGGCGTCGCGAATGCGGCTCTCTAAGATAATCATGTCACGCACTCTAGCTACACCAT
CCACGTCTTCGAAGTGGACATTGTCAGGACGTGCTGGGAACTCTCCACCATACTTGTAGCTAGTATGTGGGGCAAATCCT
TCGTGGATAACTTCTTCCCAGTGTAGTTCATCAACAACATCCAGCCAGTTGGAGAGACGCTCAGAGTCAAAGCGAGCAGT
AAGTTGGTGATGAACCCAGAAGAAGAGCTCTCCCTTGCGGTCCAGATGGTAGCCGTAGGAGTCCTTCCACCAGAATGGGA
AGTCCATATGCCAAGTAACGTGGTGGATGTTCATGCCAATATCCTCACCAAAGTAGGCCACACGCTGTTCCTTGTTCTTT
TTTTGTTCCAGTGAAATCCATGTTGAATTTGCCTGGTGTCTGGGTCATCTTGGCTGAGTAAGCCTTGTTGATGACTTCAC
TGTTGGTGAACAGGTGAGGAGTGACTTCGTAGAGTGGAGGAAGTACAATGCCGTGTCCCAGGTCAGAGTGGATGACAGCC
ACATAGAGTGCATACACGAACTCTCCTTCATTCATGCGTTCACGGAAGTAAGCAGCGTTGTCAAGAAAGCCCTCCCACGA
CTTACAGTGAATCAGAACTTCAAAGAGCATGAGAGCTTCTTCACGTTGGCGTGTGTTAAATAGTGAGAACCAATGGTGCT
GCTCCAACAGCCTGCCATCTCTGAGCTCCTCCATAAGCACATGGGCGGCCGCGCCATCATCAGTGTACAAGGAGGTGTCA
ACCTCAGGGGAGAAGGTCCCTGCGATGTTCTTCAAGTCACTAAAGTGAGTGTGGTCATAGACGTGGTCCAGCAGGTGGTT
GACGTCTTGCTGTCTCTTGGCTAAGGTTGCCCCCGAAGAATCACTCTGGAAGCCATCCTGACCGAAGCTTGGCCAGGCGG
CGGCCGCAGCTACCAGTGAACACAAGACCAAGAGCTTCATGGTGGTTGTGGTCCCGCG
>seq99
TTTTTTTTAATAATTACACCATCTTTATTGTTGGTTTACATGCATTGGTATAAATATCAATTCGTTTCAGGGAACATAAT
TATCTCCACGGTAAATATTTAGCATGAATAGAATTCGAGAATCCAACGAAAGTTGATCAGTGATGGAAAATCTTGACGAC
CTGGCCATGTTGGTTTTGCACCTTGAAGACTCGGATGTCAGGAATGGGACGGTCGAAGGGGAAGCCCATAGGACGTTTGT
CAGGGTACTTCTCTCCGTGAATACCGCAGTAACCATGGGTGCTGCCGTGGGCGTTAACAGTCAAGTCATCTTGGACAGCA
TCATCTCCACTGGTAATGATAACATCGAGCCAGAAATTCATGCCTTGTTCCTTGCCCTTGGGCAGCAGCAGCCTCTGGGG
GTGACCACAGCTGCGACTCTCCTTGTGGGGCAGCTCAGCGCCGTTGGCCACAGCCTCGTCAGCGTCGTGGATCAGTTGAG
GGAAGGACACGCGATCAGGGATGGCCACTGACGACTCGGACGACTTACGTTTGATTTCGTTGTCTCCCGCATGTACTTCA
GTCCAGAAGGTGTCGAGCAAGATGGCTCCCCAGCGAGACTCGTCGATGTCGAGGGCGATGTGGTTCTCATCATGCTTGGG
GCTTATGTAGACGCGAACGGTGACTTTGTCGTCGTGCTCGGCGTGGGCGTGAATGTTGAGGGAGAATGGCTTGTGGTTCA
GGCGGGATACGTGGGTTTTGACGGAAACTTCATTGACGTTCTCTGTTGTGTCAAGAGCATTGCTCAGGTCAAACTCAAAA
TCTTCGAAGAAAGTAGAGAGTTCAGAGACATCAACACCAGTGATTTTGACATTGCTGTAGAGTAAATCTTCCTCGGTATA
AGGTGGCAAGTGGTCCTTGTGTTCCTTAAAGATGCCATCCATGTATTTGTGGAGTCGGAAGAATGCGGGGTCGCGGGTCG
CAGTCTCGAAGTGTTCCATGACTCCTGGAGGCATGTTGAACTTGTGTTTGGGATCAGACTGGGCACCCAAGACGCGGTGA
GCCTGGTTATGTAGAGCGCCATAGTAAGCAGCATTGGTGCTATAGGTGGAAGACTCAATGATGTCACCCAAGATATCAAT
ACCATGTTCGTTGTTGATGTCAGTTTTTGTTCCATCGGCATTGATGATGTATCCGTGAGCAACGGCATCACGGATTCGAC
TTTCCAGCTCCTTCAAGTCACGAATACGGGCCACTCCGTCAACATCCTCGAATTCCTTGTTGTCGGGGCGAGCGGGGAAC
TCTCCACCATATTTGTAAGTTGTGTGGGGAGCAAAGCCATCTTTAATGGGGCGGTCCCAGTACAATTCATCTACTGCAGG
CAGGAAGTTAGAAAGGCGCTCAGCGTCGTATCTAGCAGTTAGCTGATGATGAGCCCAGAAGAAAAGCTCTCCCTTGCGGT
CGATCTTAGCTCCATTCCACCAGAAGGGGAAGTCCATATGCCAGTGGACGTGGTGAGAGTTGATGCCAACATCCTCACCG
AAATAGGCCACACGCTGTTCGCGGTTCTTCTTGCTACCAGTAAATTCCATCTTAAAGTTACCTGGTGTTTGTGTCATCTT
AGCAGCATACGCTTGATCGATGACCTCTGAGTTTGTAAACAAATGGGGTGTGACCTCGTAGAGAGGTGGCAAGACCACAT
GGGGTGTTAAGTCTGAGTGGGTCACAGCCACATACAGAGCATAAACAAACTCTCCTTCATTCATATGTTCACGGAAGTAA
GCGGCATTGTTCTTGAAGGCTTCAAAGTCTGTGCAGTGCAGCAAGACATCGACAAGTAAAAGGGCTTCCTCACGCTGACG
GTCGTTGAAGAGGGAGAACCAGTGGTGCTGCTCGAGCAAGCGGTGGTCATCCAGCTCATCCATAAGGTGCTTTATGGCTG
CGCCACCATCGCTGGTCTTGTCGGTGTGGTCTCTTGGGTTCCATGTTTCTGCTGCCTCCTTCAGGTCTGTGAAACTTGAC
TTGATGTGGCTGGTGACCTTGTAGAGCAGACGGTTGATAGCCTGCTGCTGGTGGGCCACGTCTGTGTCAGCGGACACAGT
GGCCACCAGGAGCGCTGCTACAAGCACTGTCCACTGCATGTTGGCTGCCGCTGCTGCT
>seq100
CGGCGCGAGAGCTGCTGGGGCATCTGCACCATGAAGGTCTTGGTCGTGTGCACGCTGGTGGCCGCAGCCTCCGCCTCATT
CTTCGGGGGCCAACATCTCAGCGGCTTCCAGAGGGACGAACCAGATGGAGTAACTTTGGCACAGAAGCAGCACGACATCA
ACTTCCTGCTCTACAAGGTGTACGAGCCTCTGCACGATGCCAACCTCAAGACTCTCGCTGATACCTTTGACCCAGAGGCC
AACGCATCTAACTTCCCTGACGGTGGTGTTGCTGTTCTCAAGCTACTGAAGGAACTCAAAGATCACCACCTTGAGGAGAG
AGGACATTTCTTCTCAGTGTTCAATTGCACACAGCGAGAACAAGCCATGATGCTCGCTAATGTCCTCATGCAGTGTCAGG
ACTGGAAAACAGCCACTAGCTATGCTGCTTACTTCCGTCAACGAATGAACGAGGAAGAGTTTGTTTATGCTCTGTACGCA
GCTGTCGCCCATTCTCCGCTCACAAGGAACGTTGTGCTGCCCCCAATATATGAGATCATGCCTCACTTTTTCACAAGCAG
TGAAGTACTCCAACAAGCGTACAAAGCAAAGATGACTACTACTCCGGGCAAATTCATGATGGACTTCACAGGCACCCAGA
ACAACCCCGAGTACCGAGTTGCTTACTTCACTGAAGACATCGGCCTCAGTACCCACTACCTCAACTGGCACATAGAATAT
CCCTTCTGGTGGAATGACACCTTCGGTCCTCATATTGAACGTAAGGGCGAGACCTTTTTCTGGGTCCATCACCAACTCAA
CAACCGCTTCGACGCTGAGCGTCTCTCCAACCACCTAAACGTTGTTGAGAAACTTCACTGGGATAGGAATCTCCATGAAG
GCTTCCATCCTCACACTTCATACAAATATGGCAACTTCTTCCCAGTCCGAGCCGATAATGTTCACATCGAGGATGTGGAC
CACGTTGCTGAGGTGAATGATTTGATAATGATGGAGAACCGCATTCGAGATGCCATCGCCCACGGCTACATCGTTGACAA
GGACGGATCCAAGGTCGACATTATGAATGAGGAAGGTATTGATATCCTTGGTAATATTATCGAGTCCTCTCTCTACAGCC
CCAATGCTGAATACTATGGTTCCCTCAACAACATGGCTCACGTATTGCTTGGCCACCAGGGTGACCCCCATGACAAGTAC
CATGAGGCTCCCAGTGTCCTGGAACATTACGAAACCGCCACCCGCGACCCAGTCTTCTACCAGCTACACAAGTACATCGA
CGACCTTTTCAGGAAGTACAAAGACCGTCTTACACCTTACAACAAAAAGGAACTGGAGTTCCGAGGTGTTGCCGTCAACA
GTATTAACATTGATGGTCCACTGGAGACTTACCTTGAAGATTATGAATACAGCCTCATCAATGCTGTGGACGACAAGGAT
GAAGTTGAAAATGTAGAGATTAGCACATTTATACCGCGTCTGAAGCACAAAGATTTCTCCTTCAATATTGGCATAAT
>seq101
AAAGGCTTGTGGTTAAGACGACGAACATGGGCGTAGACAGTCACGTCCTCCACCTTGTCGTCGGTGTCGAGGGCGTTCCT
CAAGTCAAATTTGAAGTCTTCAAAGAAGGTAGAAAGCTCATCGACATCAAGGTCAGTGACTTCAACGTTGTCGTACTTCA
GATCATCGGTGGTGTAAGGCGGCAGCTTATCCTTTTGTTCCTTGAAGATGTTATCCATGTACTTGTGGAGGCGGAAGAAG
GAGGGATCACGTGTTGCGGTCTCGAAGTGTTCCATCACTCCAGGGGGCATGTTGAACTTGCCGTGAGGGTCAGCTTGTTG
GCCCAGCACGCGATGGGCTTGGTTGTGGAGGGCGCCGTAGTAGGCTGGGTGAATGCTAGACGTAGAGGATTCGATGGCTG
CACCCAGCACGTTGATGCCTTCGTCATTGTTGATGTCAAGATGAGTACCGTCGGTGTTGTCGGCGTAGCCGTGAGCAATG
GCGTCACGGATACGACTTTCCATTATCTTCATGTCTCTGATGCGAGCCACGCCGTCCACATCCTCAAAGTTCTTGTTGTC
GGGGCGTGTGGGGAATTCTCCGCCGTATTTGTAGCTGGTGTGAGGAGCAAATCCTTCTTTGATGGGGCGGTCCCAGTAGA
GCTCGTCGACTGGAGACAAATAGTTGGAGAGACGTTCGGCGTCGAACCTGGCAGTAAGC
>seq102
GGAAATCTTTTATTTTCAAAATAGCTCATCCTGCTAATTTCTTACGGTAGTAACTAGTAACGTGTAGTCAGAAACAAGAT
ATCATCCCTGCATGATAGACCGCAAAGGATTCTGCGCGTGGCGTCTGTCGCTAGCAGGTCTCACACCTTAATGTTATTCC
ACGTGGTAAACCTTGACGTCCTGGGCATTGAAGTTGGAGACGCCAGTGATGATGCGCTCGTCGTCGACGCGGCGGTCCAG
TGGGTAGCCGTGCGGCTGCTTGTCGGGGTACTTGCCATTGTGGGTGCCGTAGTGGTTGAAACTTGTGTTCTCATGCAGTC
CGTCGATTGCTGCGTCCTTGGCGCCGTCGGAGACGAACACTACCAGGTGGAACTTCATGCCCTGGGTCGTTCCCTTGGAG
AGTAGGAACCTATTAGGAAGCCCGAGGCCGCTAACATACTCCTCGAGGTGGAGCTCCGAGCCGGAGGCGAGAGCCTCTTC
GGTCTTTTCCATCAGATCTTGGAAGCTGGGCACGTCAGGAACAGTAACCGACGAGTCCTTGCTGGAGCGTGTGATGGTGT
TGGCTCCAGACGCCAGCTTGACCCAGAACTTGTCCAGCTCAATGGCGTTCCAGCGTCCATCGTTGAAGGAGAATTCAACA
TGGTTATTGTCGTACTTGGGCCAGGCGAAGACGCGCACGGTGGCCATCACTTCGTTGTCATTGTTGTTGGTGATGACATA
TTCAGCTGTGAAGTCCTTGTGTGCGAGGCGTTTAACTACGGTAGAGATGGGCACATCAGCGACCTTGGTAGTGTCGTCGA
CGGCGTTGATGAGGCTGTACTCGTAGTCTTCAAAGTAAGTTTCAAGGCGGTTGCTGAGGGAGATGCTCTCGATTTTGACG
CCGGGGAATTCAAGCTCCTCCTTGGTGTAAGGTGTCAGGCTGTCCTTGTGTTCTCTGAAGATGTTATCCATGTACTTGTG
GAGTCGGAAGAAAGCGGGATCGCGTGTGGCGGTCTCGAAGTGCTCCAGAACACCGGGAGGAAGGTCGAACTTTCCGTGAG
GGTCACCCTGGCGGCCAAGCATCATATGAGCTGTGTTGTGCAGGGCGCCGTAGTACTCAGGGTTGGGGCTGTACATGGAA
GATTCAATCACGTCTCCAAGGACATCGATGCCGTGGGAGTCGCTGATGCTGATGATGGACCCGTCCCTACCGGTGACATA
GCCGTGAGCGATGGCGTCTCTGATGCGGCTCTCCAGGATCAGCATGTCACGCACGCGCGCCACGCCGTCCACGTCCTC
>seq103
AGATTGAAGCCAACCGCGTCCTTGAGCAGAAGCACTGGTTCTCCCTTTTCAACGAACGCCAGCGGGAAGAAGCCCTCATG
ATGGTCGATGTCCTTCTTAACTGCATGGACTTCGAGACCTTCAAGGGCAATGCCGCCTACTTCCGCGAGCACATGAACGA
GGGTGAGTTCGTGTATGCCATCTACGTGGCTGTCACCCACTCCGAACTGATGAAGGGCGTCGTGCTGCCGCCTATGTATG
AGGTCACACCCCACATGTTCACCAACTCTGAGGTCATCGACAAGGCATACACTGCCAAGATGACACAGACAGCCGGCGAA
TTCCATATGTCCTTTACAGGCAGCAAGAAGAACCCGGAGCAGCGCGTCGCTTACTTCGGCGAAGATATCGGCATGAACTC
CCATCACGTGCACTGGCACATGGACTATCCCTTCTGGTGGCATGGACAAGAGATTGACCGCAAGGGTGAACTCTTCTTCT
GGGCCCATCACCAGCTTACTGCCAGGTTCGACGCCGAACGTCTCTCCAACTATTTGTCTCCAGTCGACGAGCTCTACTGG
GACCGCCCCATCAAAGAAGGATTTGCTCCT
>seq104
TCAACCACAAGCCTTTCTACTACAACATCCATTATAATGCCAAACACGACGACGATGTCACCGTCCGCGTCTACCTCACC
CCTGTTAGAGACGAAAATGGTATCAAGCTTGACATTGATGATAACCGCTGGAGTGCCATCTTGATCGACACCTTCTGGAC
ACATGTTAGGGCCGGGACCCATGTGTACCACCGCAGTGCCTCCCAATCAAACGTGGCCATCCCCGACCGCATCTCCTTTG
AGGAGCTCATCAAGAAGGCTGACGAGGCTGTGGACAACAACCACGAACTGGTGCTGAACTCTGGCCGCTCCTGTGGTCAT
CCCCAGAGGCTGCTGCTGCCCAAGGGTAACGAGGAGGGTGTTGAGTTCTGGTTGAATGTGTACGTCACCAGCGGCGAAGA
TGCCGCACATGATGACCTTCACACGAACTACCAGGGCGGCAACCACGGTTACTGCGGCATTCAGGGCGCGAAGTACCCTG
ACAAGCGTCCCATGGGCTTCCCCTTCGAGAGGCGCATCCCGGACATCCGCGTCATCAAGAATCTGCCAAACTTCTTCGGC
AAGATCGTCCACATATACCACAAGGACCACTAAATGCTGCCAACATCAGCTGTCTCTTGCCACGCCTGGAGTGACGGTTA
CCAACTTTAAAAGCAAACCATTCACTGGAATACTGAAGTTCATCCTAAAATATCACGTCTTCGATGTCATGCTAATAAAT
GCAACTATTTGCGTCATCCCAA
>seq105
TGATTCAGAGCGTCTCTCCAACTACTTGGATATGGTAGATGAACTTAGCTGGGAGAAACCAGTCGAAGAAGGCTTTGCTC
CACATACTATCTACAAGTACGGTGGTGAATTCCCTGCTCGTCCGGACCACATCCACTTTGAAGATGTTGATGGAGTAGCC
AGGGTCCGTGACATGGTAATTACGGAAAGTCGCATCCGTGACGCTATAGCTCATGGATACATCACTGACAAAGATGGTAA
AGTTATTAATATCATGAATGATGAAGGCATTGATAAACTTGGTGATATCATTGAATCTTCTGTGTACAGTCCCAATGTCC
AGTATTATGGAGCTCTTCACAACTTGGCCCACATTATGCTCGGCCGTCAAGGTGATCCTCACGGAAAGTATAACATGCCT
CCAGGAGTTATGGAACACTTTGAGACAGCCACTCGTGATCCTACTTTCTTCAGGCTTCATAAATATATGGACAACATTTT
TAAAGAGCACAAGGATACACTTCATCCCTACACTCATGATGACTTAGATTTCCCTGGAATCGACGTAGAAAGCATATCTG
TTAAGGGACCACTTAGAACGTATTTTGAGGATTATGAGTTTGATTTAAGGAATGCTGTAGATACTGCAGAAGGTGTTGCC
ACTGTTGACCTAAAGGCACATGTTCCCCGGCTTAACCACCATGACTTCTCCTTTGTT
>seq106
TTTTTTTTTTTTCATCGTTTAGATATGTATTGCAGTTTTATATTAGATATTTCTGTATCAAATTCAAACGATTTCTGTTA
CTTAACAAATTGTGATTTGACATTCTTTCATGGTTTGAAAGTTGTTGTTACCGGAGGAGAGCTCAATGGTGGTGTTCATC
ATGATATACTTTGACATGTGTAAGCTTGAAGTTTGTTGTTTCATCAAAAACTCTTCTGTCTGGGATACGGCGATCAAGAG
GGAATCCCATGGGACGCTTGTCTGGGTACAGATGTTCGTGAGATCCACAGAGAGCATGAGTGCCTCCATGTTCCCAGTCA
CCAGAGTCACCATGAGTGTGTGTTAAATCATAGTCTCCATCAGTGACTGCCAAAATGAGAGCAAAATCCATGCCGTCTCT
CTTACCCTTGGGCAAAAGCATTCTGTTGGGGATACCACAGGCCCTTTCATGATCGGGCATTTCAAAACTACCACTGTCAG
CTGCATCCATGAGAGACTGCAGGCTGGGTACATCAGGAACAGTGACTGAAGAGTCACTAGATTTCCTTACGACGTGATTT
CCACCAGGAGACAATTTCTTCCAGAATTTGTCCATCTCAATACAGTGCCAGCTACCATTATGGAATTCAAACTGCTCATG
ATTGTTGTCATATTCGGGGCAAAGGTACAGGCGGAAAGTACCGAGAACTTCTTTGCCATTGTTATTGTTGACATCAGCAA
CAAAGGAGAAGTCATTGTGGTTTAGTCGATGAACATTGGCTTTCAGATCAACCATAGCAATACCCTCAGCAGAGTCTACA
GCATTTCGAAGGTCAAATTCATAATCTTCAAAGAATGTTTTAAGCTCTCCCTCAATGCTAAGACTATCAATGTTGACACC
TGGGAAGTCTAGATCTTCATGAGTGTATGGAGGAAGGCTATATTTATGTTCCTTAAAGATGTTATCCATATACTTGTGAA
GACGGAAGAATGTAGGATCCCGAGTAGCCGTTTCAAAGTGTTCCATAACACCTGGAGGCATGTTGTATTTTCCATGAGGA
TCTCCTTGACGGCCAAGCATAATGTGAGCCATGTTGTGGAGAGCTCCGTAATACTGAACATTGGGACTGTACATAGAAGA
TTCAATTATGTCACCAAGTTTGTCAATACCTTGGTCATTCATGATGTCAATAACCTTTCCTTCTTTATCAACAATATATC
CATGTCCAATTGCATCATGAATACGAGTTTCCATGATGATCATGTCACGAACTCTTGCTACCCCATCAACATCCTCAAAG
TGAATATGGTCAGGACGGGCTGGGAATTCGCCACCATATTTGTAGATAGTGTGTGGGGCAAAGCCTTCTTCTACTGGTTT
GTCCCACTGGAGTTCATCAACCATATCCAAATAGTTGGAGAGACGCTCTGAATCAAAGCGAACTGTTAGCTGATGATGAA
CCCAGAAGAAAAGTTCTCCCTTGCGATCCAAGTGTCCTCCATATTTGTCTTCCCACCAGAAGGGAAAATCCATATGCCAT
GTTACGTGATGGACATTCATACCAATGTCTTCTCCAAAGTAAGCCACTCGTTGTTCCTTATTTTTCTTTGTACCAGTGAA
TTCCATCTCAAATTTACCTGGTTTATGCGTCATCTTTGCTGTGTAAGCTTTCTGGATAACTTCACTGTTTGTGAACATGT
GAGGAGTAACTTCATAGAGTGGAGGAAGAACAATGCCGTGTCCAAAATCTGAGTGAATAACAGCAGTGTACAAAGCGTAA
ACAAACTCTCCTTCATTCATGTGTTCACGCCAGTATGCAGCATTGTGAACAGCGCAGTCCCAGTTCTTGCACTGCATGAA
CACATCAAAGAGCATTAGGGCCTCTTCTCTTTGGCGTTCATTGAAAAGAGAAAACCAGTGATGTTGTTCAAGGAGCCTAT
GGTCTTTGTATTCTTCAACTAGGTGTTCTGCAGCTTTTCCACCATCCTTGTATTGTGATTTATCAGCTACAGGGTCAAAG
GAGGCTGCATATCCTTTCAAATCATCAAAGTGGTGATGGTCATACACTTTCCACAGTAGGTGGTTAATGTCCTGCTGACG
TTTTGGCAATGGGGTGTCTGCGGCAGCAAGTGCCAGAAAAGCGCACAAGACAAGGACCTTCATTGTGAGGGGACAGGAGA
TCGGAAG
>seq107
CATGAAGTCAGTTCTCCTCCTCTTGGCAGTGATCGGGGCTGCCCTGCTTTCGGTTGTTGCTGCAGACGCATCCAACGCCC
AGAAGCAGCATGATGTGAACTACCTCCTGTGGAAGGTGAATGAGAACCTTAGGGATGAAAATCATAAGAACTATGCAAAC
AGCTTCGACCCAGAGGCTGACACTTCCCATTACTCAGATAATGGCGAAGCAGTCCACCGTCTCATGAAGGAGCTGAAAGA
CCACCGACTGTTGGAGCAGAAGCATTGGTTCTCCCTCTTCAACGAAAGACAACGTGAAGAAGCTCTCATGCTTTTCGACG
TGTTCATGCATTGCAAAGACTGGGAAACAGTTGTCAAAAATGCTGCCTATTTCCGTGACCGTATGAACGAGGGAGAATTT
GTGTATGCAGTCTATGCTGCCGTCATTCATCATCCTTTGTCTGAACATGTCGTGCTTCCACCTCTCTATGAAGTCACTCC
TCACATGTTCACAAACACTGAGGTTATTCAAGAAGCCTATGCAGCCAAGATGAGACAAACTCCTATCAAAATCAAATCCT
CATTCACTGGAACAGCAAGAAACAAGGAACAACGTGTAGCCTACTTTGGTGAGGACATTGGCATGAACACCCATCATGTT
TTCTGGCATTTGGAATTCCCCTTCTGGTGGAGAGATTCTTACTCTCATAAACTTGACCGCAAAGGAGAGAACTTCTTCTG
GGTACATAATCAGCTTGCTGTTCGCTTTGATGCTGAGAGGATTTCCAACTACTTAGAGCCAGTAGAAGAGCTTCACTGGG
AAAAACCTATCCATGATGGATTTGCTCCTCATACCTCCTACAAATATGGAGGAGCTTTCCCATCTCGTCCTGATGATATT
GAGTTTGAAGATGTTGATGGAGTTGCAAGAGTTAGAGATATGGTCATTTACGAAAGTCGTATCAGAGATGCCATTGCTCA
TGGATATATCATCAAAGAAGATGGTACTCACATCGATATCATGAACGAACATGGAGTTGATGTTCTTGGTGATGTTATTG
AGTCTTCTTTATACAGTCCCAATGTTCAATACTATGGAGCTCTGCATAACACTGCCCATATTATGCTTGGTCGTCAAACA
GATCCTCATGGAAAATACAATATGCCTCCTGGTGTAATGGAACATTTTGAAACTGCCACTCGGGACCCCGGTTTCTTCCG
ACTCCACAAATACATGGACAATATCTTTAGG
>seq108
CGTCAATCTTCCGAATCTTCAGTGGCGATCCCAGACAGGGAATCCTTCTCTCACCTCTGGGAAGAAGCAGACGCAGCCGT
CGCAAGCGGCAGCGAGCTGAAGCACGAAAACATCCGCGGATGCGGCCATCCCGAGAGACTCCTGCTTCCAAAGGGCAAGG
TCGAAGGAATGGACTTCTGGTTTTTCGTGGCCGTTACCAGCGGCGAAGACGCCACTCACGATGACCTCGTGGGCAACGAA
CATGGCGGAAATCATGGGTACTGCGGCATCCAGGGTGAGCGTTACCCAGATCGCAAACCGATGGGGTATCCATTAGACCG
CAGGATCCCAGATCCCCACTGTTCATGAGTATCAAGAATTTCCGCTCTATTCTCGTTCAAATCTACCACAAGGAAG
>seq109
TTTTTTTTTATTTTTAAGATTTATTCAAATGATATTAAAACAGAATTTAATTTTGAATTACACTTTCATTTCAATTATGG
TATTATCAAATAAGCAAACCCCGGTGAGAGTAAATTGAAATGCCTGACGTCACTTAATGATGGTGTCCATCGTGGAAAAC
TTTAACATGAGAGAATTTGATGTTTGTGGTCTCGTCAAAGACGCGTCTGTCTGGGATGCTGCGGTCCAGTGGGAAGCCCA
TGGGACGCTTGTCGGGATACTCTTCTCCGTGGGCACCGCAAAGGGCGTGGGTGCCACCATGCTCGGAGTCATCGTCAGAA
TGGGCCAAATCGTGTTTGCCATCTGTGACAGCCAACCAGAGGGAGTACTCCATTCCATCCTTCTTTCCCTTGGGCAACAG
CATCCTGTTAGGGATACCACAGGACCTTTCGAATTCGTGCATATCAAGGCTGCCACTATCAGCAGCATTGATGAGTGACT
GGAAGCTTGGTACATCAGGAACTGTCACTGAAGATTCGCTCGACTTCCTTACAATGTGGTTATTTCCAGGAGCCAATTTC
TTCCAGAACTTATCCATTTCAATGCAGTGCCAATGGCCATTGGTGTAACCAAACTTTTCACCATTGCTGTCATAATCTGG
GCACAAGTAGATACGGAAGGTACCAAGGACCTCACCTCCATTATTGTTCT
>seq110
TGTGCTCTTCCGATCTGTACCACTGAGCTATATGTATATAGCTCAGTGGTACGTACCCACCTCTAGGCGTTAAGCTATAA
CCACAACAACAAATTAAATCTTTGTACCGAGTAAACCTAAACAGCCAAGTCAAAATAATTATAATTCAGTTAAAAAAACA
ATATAATCAACATGATTTCAAAATTTTATTATTTTATAAGTAATACTTTAATTATATTGGGAATTATGTGTCCACTTGTG
CATTCATTGCCTTTTGAAGAGAAGATTTTTTCACAAAATGAAGATCAGAAATCATTCTTTAAACAGTTTGGATGGGCATT
AGGCGGTTCGTCAGACAAACTCTTTAATCTTCAAAGGTCTAACAACTTTGATGTTATAGAAGAAATTACAGAACAAACCA
TCAAGCCAATTTTTGATCGACTACTGGAGTTGTTAATTTTTCCATTTGATCATCCGGAAATTCAAGAGAACCATACTGAA
TCTGATAGAAATCGAGGAGAATGTCAAGCTCCAATCAAAAGTCTTGGCAAGAGACAAGGGCAGAATTTGTGTACCATTTG
TCAAGACGAAATTTCTGCAGCTACAGATCTGATTAATTATTTTCAAGAATCAAGAAATCCAACTGAACTGCTTGAAATGG
TGGAACCATGCAAAAATGTTTTAAATGAATATCTATTTAATTATGCATTCACTTATATTCTAGTTACAAAGTTTCCAGGT
TTCCAATATCCGTCTATTATGGAAATATTTCCTGGAATGTTTGTTCATAAACGGGAATTGATCAAAGTAAAAAAGCAAGT
GGCTAGGAAACATAGAATTAAGCGAATGGCTGAATCATCAGATCCCATCATTGTCTATGTTAAACCAAAAGTTTATGAGG
ATATGGAGCTTAATCTTAATTATTTTAGAGAAGATTATGGATACAATTCACATCACTGGAATTGGCATATAGTACATGGG
CCTTTTACAAGCACAGATCGAAGAGGAGAGCTATTTTGGTATATGCACCATCAAATGCTTGCCAGATATGATTTGGAGAG
ATTGTCTTTGGGAATGGATCGTGTAAAAAATCCCGGTCCATTGAATCAACCAATAGAGGTGGGATATTTTCCAAACTTGG
ACCCAAGTACAAATGGAGAGGATTGGACAAGTAGACAAGACAATACAATGCTAAGGAGTGTTGAGTCAAATGGCAGAGTT
ACTCATGATATAGAAGATATTGAATTATGGCATACACGTCTTTCACAAGCAGCCAGGGATGGATTTATGATTAATCAGGA
TGGTCAAAGGGTTGAAATAAGTGATGATGTTGAAATACGAAGTGGTGTAAGACGAGGTATTGACATTTTCACAGCAGCAA
CAGAATCTGATAATCAAATATCCCCGGATGTGGACTTTTATGGTAATCTGCACAATCATGGGCACAACATTATTGCTCAT
GCAGTTGACCCAGAAGATCGACATCAGCTTGGTACCATTGGTGTTATGGGAAGTGCTGCTGTGTCGGCACGAGATCCTGT
GTTTTATGTGTGGCACAAATATTTAGAAGATATAATTCAAGAGTACAAACAAACACAATTACCATACACTCTCCAACGGC
TTGAATTGGCAAGTATTTTTTTGTCTGATGTTCAAGTTACTGCTGAATCAGATAATATAGTAAGGCACAGAAGACAATAC
AAAGAATATAGTCCGGAATCCACAGATGCAGAGATTTTAGAAGGTGCCGAAAATATTACTATTCCATCAGAACTTCTGAC
TGGCTGCAACAATTATGCAATAGATATATCTCAAGGTCTTGACTTTGGATATCGAAATAGCCATATTATTCTTGAACTCA
CTCATTTGGACCATGTACCTTTTTGGTACAATATTAATATACGAAATGATCGACCTGTGAGCAAAAATGTAATGGTTCGT
ATATTCTTGGGCCCTAAATTTGGAACTGATGGACCGATGCCATTAAATGAACAGCAGCATCTTTTTATCTTGCTTGATAA
GTTTAAATTTGAATTAACTCCTGGACAAAATTTGATTCATAGATTGTCAACGGAATCTTCACTCACATCAAAATGCAGGA
ATGCTACAAGGAGGGATTCATCGAGGCGAGCATATTCAAATCGTGGTATTTTTGGTGGGGGTCATTGTGGCTGTGGCTGG
CCTCATCACCTTTTGCTGCCTCGTGGGTCTCCTGAGGGAATGGTGTTCCAGCTTTTTGTTTTACTCACTGACTGGGATCT
TGATTATGGAAAGTACCTCCTCACTGACTGGGATCTTGATTATGTTTCTTCTGACAATATAGTTTCATCAATTTGTGGAT
CAGTCGGTGATAAATATCCTGACTGGCAACCAATGGGTTATCCTTTTGATAGACCATTTCACCAAGACATCACATATATT
GACCAACTGGCAGAACAACTTAGTAATGCCCATGTATCAGATGTGTCCATACGATATACTGGAAGAAATATTGTAACCAA
TGAATTAACATGCTGAGTAAATAACATATTGTCTTTCAATAAATTTTTTATACAAAAAAAAAAAA
>seq111
GTTAAGTAAAAGTATATGTTGATAAATCATTTAAAAGTATAATACATTTTATTAATTACAATTTAATGAATAGTTATAGA
TTTAGGTTTTTCATAATTCAATCTCCATTAATAGCATCATGCCTAAGGCTTTTTTATTAGAATTATCTATAAAACTATTT
TTGCAAAATATTATTTTAATTAAAATTCAGATAATGTACTTGTGTATTTGTAAAACTAATTTTATATTTCATAATTTCAT
TGCATTGTCAACCAAAATTGTTATTGACAATAGACCTAGAATCCTAGATTGTATGTAATGATATGCATTTACTATACTAT
TATATGAATGATTCACTAGAATTATGTTTAGCTATTTCTATAATGGTTTCTGTTTTAACAGTTTCCTCTACTAACTCCTT
AATTTTGTTATTCTTTTTACTTTTCTCTGCTTTTTCCTTGCTTTTACTTTCAGAAATACCTTCATTCTTACCAGAATTTT
CTTTTTCATCAACCTTTCTATTTCCTGCGTTATTATCATCATTTACTTCTTTATCATCAACTGTAATTTTATTTGGTAAT
TTTGTACTACCCTTTTCTTCATCTATTGGATCAGTTTTATCTTTCTTGCTACCATTACCATCTGTATTATTATTCTTTAT
TCCTCCTTTGTTATTATTCTTTTTGTCCCATTTCCTTTTCTCGGGACTTCCTTTTTTCTTGATATTTTTACTCTTATTTT
TCATTTCATTTACTTCCATACTTCTTCTGAATTCTGGAAATTCTTTAGATATATCTGTAGTTTCAAGCTCATTTTCATCA
TCATATTCATCTTCCTTTTCGTCACTTTCTGGATATTCCTCATTTTCAGAGATTCTATTGATATTTTGATTATTATGGTG
TGGACAATCTTGAAAGTCTGGACCTTTTGGATCAACATTTTGTCCTGTGAATCTTATTTTGAAATTTGACAAGAACATAT
TACGATTGTAACTAATCCAATCCTTGATGTCAATGTTCTTCTTAATTGGTCTATCAAAGGGGAAGCCAAGTGAAGCATTA
TCAGGATACCTTCGTTTGTTTTGCCCGCATGTATCTTTTGTTGTAGAAACCTCATCCTCCTCTAGATGACTTTTAGTCAC
AATGGTGAAGAGCTGGAATGGCATACCCTCCCTGGTGCCCTTTGGTAGGTGGAGGTGCTGCGGCCAGTTGCAGCCACAAT
TGCTAGTGCTACGGTTCTTCAATGACTCACCAGAAGCATCTTCTAAGTCAATGAAGCGATTCATACATGTTTCAGATATA
GTTGACTCAGTGGATGAACGCCTAATGTTATTCACTCCACTTCTAAGTTTTTGCACCCATTCATCCATGAGCACCCAAAG
CAAGCGCTGTTCATCAAAGTTCATAGTTTTTCCCTTCTCGTTGTACTTCGGGGCCAAAAAGACACGGATGTTAACATCCA
CGCTCTTTTGGAGTTTGTTAAGTATCCTTATATGAGTGGTAAATGTGAAGTGGTCTAGACGCACAACTCCCAGTTCCACA
TTTGGATCATTTTGAAAATCCAGCCCCCTTGAAAGTTGATAATTGTGGACACTGCAGCCAGTAAGGACTTCCCCACATGA
CCTAACAGGCCCACTGTCACTAGCTATATGGACATCTTTTAAATGGACATCAGAATATGTCAGCTGTGTGCCAGTGTATG
GCCTCTGTGTTTTCTTATACTCCTGGAAAATGTCATCGAGGTACTTGTGCCATCGATAGAACAGTGGGTCATGAGCTGAG
AAGATATAAGAATCCATAGGACCGACTAATGTTGCCTCCTTTTGCTTGGGGTCATGCACTCTGGCAAGGAATGTGTGACC
TAAATCATTGAGTCCTTCACATGACTTCGTTCTGATATCCTTTTCTGTGGAGAAGTAGTCAATACACCTTCCCAATACAT
CTATGCCTCTCTTCTCTTCTGAATTTATTTCCACCTTGTCAGATATTTTTTGAGTCTCTCCATTCTTGTAAATAAGTTCC
CCATTTCTAATTTGTTTTGTTAAGTTCTTTCTGTATTCTCGGAAAAAAGATTTTTCTATAGCGAGGTAAGGTAGGTCCTT
GTCTTCGGGCTCCTCTAAGTCTGTTGGTATAGTATTAGGTCTTCTGCCCACAATTTTCCTAGCCCCAGCACCCAGATGTG
GTGTGACACCTTCCTTGATTGGCTTATCCATGTCACCATATGGAAGCACAGGAGGCAATCCAGCGGAAAGGCGTTCATGA
TTGTACCTAGCAAGAAGTTGATTATAGTAGTTGTAAAACATTTCTCCTCTTCGAGGCATTTTGTTTTCATCTTCTTTTTC
TAAGGGTGTGTGGACAATATTCCAGTTGTATAGCAATGAGTTGAGTTTAAAGTCTTCCCTCCAATAGTCCAGTCGTTTCT
CCTTGTCTTTGCTGCTTTGCTGGTTAAACTTCACAGATTGAATAAGCTTTAACTTGTTAGGCCCAAAGCCACTGCGAACA
TGCAGACTCTTATCATCAGCTATATTTTTGGCAATTTTGTTATTATCAACTCGAAGTCCCTTTTCTTTTGCTGCCTCCAT
CACTGAATCAGACACAAACAGCTCTGTGAGAGTTTCTTCAATATTTGGTGGAGACACACCGAAGGCCTTTTTTCGAAGAG
CAACGTTGAGAGCATAAATGAAAAGTTGATGATTCACTCGGGGGTTGATCTCTCTTCCTTGCTCCACTAATTCTTCTTCA
TCAGCAACACCCATGAAAACTTTGACCAATTCCTTAGCTGCTTCCATATGTTCCTCATTGAATGGACTAAAGGACGCATC
CTTTGGGATCTTAAGAGACTTCTCCAAACCTCCCATGGCCTGATTATCTGTTTTTTCATTCATGGAAGTCTTCTCAAAGA
GTTTTAAAACTTCTCCTCTCCAAGTATTATCTGGTATTTTATCTTCATTCTTTGATTTAGGGTAGTTGATTTTATTTATT
CTTTTCTCTTTTTTCATTTTCTTCTTTTGATGCCTCTTAATCTTTTCCAATCTTCGGGGATCATGTATTCTTGTCATAAT
CTCTTTTTGACTCATTACGTTACTGTCAAATGGATTCTTGCTTCTATCCCAAACCATTGAATTTTCATTGGCCTGTGTTG
GGTCAAAGCTCTTCTTATTTCTGTATTCTCCATCTAAACATTCAGTCGTTGAGATTATAGAAAACACAAGAAGTGTACTG
AGTAGAATTAGAATTGAGTTTTGAATCTCCATCGTGGTTTTAGTTAAAATCACACTGACAAATACGATATGTCTGAGTAC
AATGTTT
>seq112
TCGGATAATTATTATGTTATTTGCATATTTCCTTATATTACCAATACTTGGAAATAACTTATTTTAATGTGGTGTAACAA
CAGATTGATACTCAACAAAATAATACATGGTATAATATATTTGTCACTTATATCAAATTTTTAAATAAAAGTTATATTTT
GAGTCACAGATTTACAATAAGATGAGAAAAAACTCTTCTTTTTGCTCACTGTCCTTTTTTCATACACTCCAATTTGAGTA
GCCAAGTTAATCAGTGATGCCAATATGTGATTATTTTTAATTAACATCAGAGATAAAAAATATTGTACAAAAATCTTGCC
ATACAAACATGTAGCAGCATATAAGGAGCTTAGTAACATTTTGTGTCTGAAAATAAAAATGGCTTCCTTCTTAACATTAA
CCACTGGTGTTGGATTGTTACCATTTCATCCATTTTGTAATGTTTTTTTTATATTACAGATTATCCCAAAAAAAATTGCA
AATTGAGATATAGGCGTAGTTGTTTTGAAAAAACTTTATCATAATTTCTACAGCATTTAGTTAACTCCCTTTAAAAGTTA
AATCTTGAAATGAGACTCAATTCATTCTGCAATTTCCTTGCAATCTCATACTCTAAGTAAAAAATTATGCAGTAGATGAT
TTGTATTGAATTTTTTAGACAGAATATTTTTCTACTATTAGCAATAGCCAATATCCATTTGGTTCTAATGCGATTCTTTA
TGCTCTGTGTCACATGCCAGGCTTCTCTATCTTTGCCTTCTTTTTTAATGTAACTTACTGACCCTTTCATGGGGGTCTAA
ATGATTATTAGAAAGAGATGACCAGTGTCTCTCCCGGAAGTCTGAGTGATGAGTAGGTGCCCTTTGCCTCTCCTGGGAGT
CTAGGTAATGAGTGGATGAAGTTTGTCTCTCCCGGGAGTCCAGTTGATGAATAGAAGGAGATTTACTATGTCTCTCTTCT
AGTTTTGGGTGATGTGTTGATGTCTTTCGCCATTCCCTGGAGTCTAGGTGATGACTGGATGAACTTCGTATTTCCTGGGA
GTTTGGGTGATTATTAGAAGATGATCTTTGCCTCTTCCGGGAGTCTGGGTGAATATTAGAAGACAACCTGTTCATCTCCC
AGGAATCTGTAGGAGATGACCCTTGCCATTCCCTGGAGTCAAGGTGATGGGTAGATGAAGTTTGTCTCTCCCGAGAGTCT
GGGTGATTATTTGAAGTAGATAACCTGTGCTTCTCTTGAGAGTCTGGGTGATGAGTAGAGAATCGTTGCCTCTCCCTGGA
GTCTGGTTGAAGGTTAGAAGAAGACAACTCGTTCCTTTCCAAGGAATCTGGATGATCTGCAGGAGGTGAGCCTTGCCATT
CTCCGGATACTAAGTGATTAGTAGACAACCTTTGTTTGTCCCGGAAGTCCAGATGATGATTAGAAGGAGACGATCTGTGC
CTCTCTTGAAGTTCTAGGTGATGAATAGATGATCTTTGCCTCTCCCGGGAGTCTGGATGAAGATTAGAAGGCATCCCGTT
TCTCTCCCAGGAATCTGGATTACGTGTATGAGATGGTCCATTCCTCTCCCGTGTGTCTGAGTGAGGATCTGGAGATGACA
CTTGCTGACCCGAGGTATCTGTGTGATGATTAGAAGGAGACAAACTGTTCATCTCCCGCGAGTCTGGGTGATTCATAGGG
AATGACCATTCCCTCTCCTGTGATTCTGAGTGAAGAGCAGAAGAAAATGGCCCTTGACGTTGATGAGTAGATGGAGGAGA
TTCTTGCCTCTCCCGAGAGTCCGAGTGCTGAGTAGAAGATGGAGAGGACTCATGACTTTCCATGGAGTCCTGTGACTGAG
ACGTGTTTCTAGAAGGGGTTTCCATTTGCGGACAGTCTGGAGAATCTGGTTTGTCAGGATCTACTTGTCTTCCTGAATAT
CTGATTCGTATCTCCTTTACAAATGCATTTGGTAGTCTTTGATGTAATTCGTGTATAGTTCTTGTCCCAGTGGGTGGCGT
GGTATGGAAGGGGTAGCCCATGGGCTTGCGGTCCGGCTGCTCCACACCTGGGATCCCACAGTATGTGCTACGGGAGGCTG
GCCGAGAGTGATCGATATGTTCCTCGTTGGTAACCATCACAAATAACTGCACAGGCATCCCGTCACCGCCCCAGCCCCGA
GGGAGGAGCTTGTGCTGGGGCCAACCACACCCACAGTGACCACTATCTGTCAGCTGTCCGTGCGGGTTAGTAATTCTTTC
CGTTATATCCCTGAAGGTGTTCCTGCAGTTGACAGCAACAGTTGACTCTGCTGAACCTCGAGTAATCTCATTTCTTCCCC
GAGAGAAGACATGTATGAACTTGTCCATCTCTATCCATAGCTTCCTTTGTTCCTCAAACCCCATTGGTCTGCCCCTGTCA
TTCAAGAGGGGCGCTAAGAATATCCGCACCATTCCGTGAACCCTAGGCCCACGATTCTCTACTCCAATGTGATAGTTGAA
TGGAACGTGATCTAAATGGCTCAAACTAACAAAGACTTGTTCATTGCCATCAAAGTCGAACCCATAAGTGGCCTCCATTG
AAAACGTGTTGCATCCGGTCACAACCTCTCCTGTGCTGCCCTGGGGATCCAGTGTTGATGACACGTCCACATATCTTATC
ACAAGGTCTTCTTCTTCCAAATCGTCATATGTGTTTTGTCCGATGCCTTGAGCGAGCTTCATGTCCAGGTAGCGTTGATA
AAAATCCTCTATGTACTGGTGATAGCGGTAGAAGACTGGGTCTCGCATTGATGCCTGGGAGGCAAACATTACTCCAACTC
GCTGGTTTCCTCTGTGGGGCTCTTCATGAGTGAGTGAAATAAGAAGGTGGCCATCATTATGGTAGAGCTCCAAGGTTTCT
AGAAACATCTCATCATTAACTATTCTTCTTCTAAGACCTTCGTATAATTGTCTACGTAAATTTTCAACCCTGTTAATTAT
TTGCTGGTTCCTCGGAGCGGTATTTGGACGTCTAATTGCATATTCCCCAGAATCGTGGCCAAGGTTGGGTGTATGGCCTT
CCATTATAGGCAGTCTGATATTCGCACCATACGGTTCTGTTAGAGGCAAGCGACATGACAGCCGTTCAAAGTTGTATCTT
GCCAGCATCTGCAGATGTACATACATGAAATACTGATCTCTCTTTGGTACCACCACTTGCCACCTTTCCCTGCTTCTGTC
GTCCAAGTGAACCAGGTGCCAATTATAATGATGGGAATTTACACCATAGTCTTCTCTGAAGTAGTTTACCCTGGACTCCA
AATCTGTGTCAGTGGCAGAGAGGTCTGCCTTGTAGTTCACTTCATACACGCCACGCTCAAGCTCCCTCCATGTTATACTT
GGCCGACTTCCCAACTGTCGAGTATGTCGAGTTTTATTCTTCATCAAATCTATTTCTTCGTGGATTTGTTTATGCTTCTT
ATTTATAGCTCTCACAAATTTATTAGGAATAAAGTCTTCGGGATTGGCCTCAAATATCGCTGGAAATTCAACTCCAAATT
TCTTTATAGATAGGACGTTGGACAATGCAAATTTGAACATTCTTTCATTCACCAAGTCTCTCACACGATGCCCCATCTCT
ACGAGGTCACCTGTGGTCTCAGCCTTTAAGAAATAATGAATCAAATCCAATACTGCATCCATGTGTTTCCTAACAAAGGG
GCTGAAGTGGATACCTCTGGGAATCATAGTGGCATTTCCAATGTCTGGATGGGTTATATCATGCTTCATATCCATAAAGT
CATCTGAGGCTATTTGCAGTTTATTCTGTTTCTTGAAAAGCTGTATAACTTCCATTTTATATTCCATCTCACTTTCATCC
ATGGCTACATTATCCCTTGAAGCTCTTGTATTGATATGGTGGTTTGCTGTATTTCTTACTGCATGCTCATCAATGTGCCA
TGTTTTATGTTTTACATATTCTTCAGAATCATTGTCATGAAATTGTGCGCATCCTTCTTTATAATAAAACGTCATTAATA
GAAGGGAATAAATAATCATCCTTATGCTTCACTCGACTTTACCAGAGTGGGGTCTCATCCTTGCTGGAAGCCCATCATCT
GCTTGCCTCAAG
>seq113
TATCTCTAAACATTTATGCTTCTCTTTGATTTGTGTATTATAAAAACAATTTGATACTGTTGATCCACAAAGTGATATGA
TGAATTTGAAAAAGGATGTGAAGATTCCAGCCTAAAGTTATATATCAGTATTCCTTAATATGAAACCTTATATAATTATT
TTTTTGTAATAGAAATTATCAAGAAAATGTATCTTTGCATCAATAAGAAATTGAACATGATTGTATATCTCATCTTGGTT
CTATTGTTTAAAATATCAAAACAAGAATGCATGGATCCCTTCATCCTGGTTGGTAATTCATGTTACATGTTCGAGTGTAG
CGACATACAGATGGGTGTTGCCGACTCCTGGATGGAGACAAAGCTCAGGTGTCAACTGAAGAAAGCCAGATTGGCAGAAC
CTAAGACCCAGAACATAAGGGTTCTAAACAAGTTCATGCGTTGGAATGGCTATGCAGCATGGTCTCGCAGCAACACATGG
TATGTTGGAATATCATACAACAACTCTACAGGGAGATACACTTGGTTATCTGGAGGTACACCTGCATCACACCTTTGGGC
ACCTAATGAGCCACGGATGGAGGTTGGACAGTGTGTTGTGATGTCATGGTCCCACAAAGATGGCAAAGCACAGCTGTTTA
CCGAGGACTGCAAATCAACAAAATGCTATATATGTCAAACAGATCCAGTCAAAGTAGAAGATATTCCCAGAGGGAAGCAT
TTGGATGATATAGATACAGCAGACCTTTGGAAGCATATTCTGAACCAGTTTGAGCTGCCATTTAAAGATCGTAAGACTCC
AAGAGGAACTGAACGCTATATTTACATTCTAGATAATGAAAAAATACCAGAAGGAAAAAATAATCCAATAATACTCCCTG
CTCTTCCCAACATTTTTGATGAATTGGGTAGCATCGTAAACATACGAAGAGGAAGACAGAATATGCTTGTGCATTTTGAT
GACCATACAATCATAGCTAGACAGGATCTAAGTAAACTATTTTCAGAAAAGAGCTATAGTGCAAAGGAATTACTGAAATA
TGCAGTGAATATGAAGGATCATATAAATGAATATTTGTTTATTGAAGTACTTCATCAAGTAATCAAACTCAAAGCAAAGA
AGGATGAAGTTATAAAAGCTAAAAATAGATCAGATCTTGGTGGCTTTGTAACTCCTCAGATATATGAATCATTTCCAGGG
AGATTTACAAGAATTTATAAAAAACGGGGTAGAAAAGGAAGAAGACTGAGCACCATGAAGTGTAGAAAAGCTAGAATTGT
AAATACGAAGTTGACCGGGAATGAATGGAAGCTATCATACTGGCGTGAAGACAAAGATTTGAACACTTTTCACAACAATT
GGCATGGTTATAACAAGGTTCAAATGATGCTTGAAGAAAAATCCCATTTTCGTGATGAATCCTACATGCATGGAGAATTA
TTCTATTTTTTCCATAAACAACTATTGATTAGATATGACTTGGAAAGACTAAGCAATGGATTGCCTCGGGTCAGAAGTTT
GAGTGATTGGTCGGATAACTATATTATCCCTGAAAATTATATCCCTACTATCAGCAGTATTGCAAGTCGCTGTGGTAGAC
ATACTACTGTTGAATTACTCCAAAAGATAGGAAAGTACAGACAAGCATTTGTAGAAGACATTAAGAACCAAATTATGTGG
ATAGAAGGAATGGATACGAATAAAATAAGTTTAAACAACAACAAGGGCATCAGTATTTTAGGCTGCAATTTGGAGCATGA
TTATTATGGTTTTTGTCCCACCAACAACCGCTATAAAGGGATTCACAATGCTGGTCACTTGCTACTTGCAAATCTCAAAT
GTGCCAAAGAGAAAACGAATAAACCTGAAACAATTTTGAGTTTGGATACAACCTGTCGAGATCCTTTGTTTTATAGATGG
CATAAATTCATTGATGACCTGGGTGAATTGCACAAGCATACTCTAAACTCTTACAAATTTGAAAAGTTAACCCTTGCAAA
AGTAGATATAACCGATTTCAAGGTCCAGAGTGTTACTGGAGAAGAAAATGAACTATATACATTTATGGGAGTAAAGAATA
CCAAATATAAGAGAGCTGGATGTGTAGCCCAGGCTCATTTGGACAATCGACCATTTGAATATCATATAAAGATTAAATTT
GATGGTTATCTTGACACTCGTGTTAATATTCGAATCTTTCTGGCTCCTGTGCAAGATCATTTAAACAGGACATTAAACTT
CGAGAAGCAGCGAACACTATGGACATACATGGATAGATTCAGCTATGTGTTACAGAGAGGGGAAAACATCATAACAAGGA
GCTCATGTGATTCTTCAATATCAGTGCAACCATCTCTGTCTGCTGAAGAAATAATAGAAAGAATAAATGAATGTCCAAAA
GACTACCACAAAGTAGGGACAAGGTGCCTTCAGTTCATAACTGATGGTAATTATAAGGAAACATTTGGTGATGCCCAGTT
CAAATGCCAGGCAAGAAATGCTCGGCTAGTAACTATTTTGCTCCCCGAGGTTCTTACTAATTTCATAAGGACTAATTACC
CTGGAGTAAATTTTTGGGTTGGAGCCACAAAGGATGAAAATAAAGGTGCTTGGAGATGGACGAATGGTGAAGAGATTAAG
AGTAATACTTATTATGAAATTTTGAAATATAACCTTGGTATTGGCCACAACTGTTTGGCATGGATATCCTCTAAAAACAG
TTTTTCAGTTCATAGATGTGGAGAAAAACTACAGTACATATGTGAAGCAGTTGTTCAAGATTGCAAAGATAAAGACAGCC
TCTGCTATAAATGGAAAAGAAATTGTAATACAGATAAATGGATCACTAAAACTTGTCCAAAGTCATGTGGAAAATGTGCT
TCTGCCAAATCATATTGTACACCACACCCAGACTGTGTCTTCCCATTTATATTAAATAGAAGACGTCACTCTAAATGCAC
AAAGAAGGGTAAAGGACTATTCTTGTGTAGTACGACTAAAAATCCTGACTTTCAATCCGCCAACTGGCACAAGTGCACTG
GAGTTTGTGA
>seq114
GGTAAGTCAATTCATACCATATACTTTTTTATGCAGATTTTTATTCTTCATAACCTCACTAATTCATATCAAGAAAAAAA
TCCGTATTTCTCTGCATATGGTTCCCTTAATAACACCTAGGTGATATTCTTGTACTAATTATTAACTGTAAAGTCTCTCT
TGCAAGTGAATTACAAATTCTCAAGAAACAAATTATCTGTAATCTATTCATCGGATTTATGATACACTTTAACTGGAACC
ATTTTGAAAGTTTTTAAACCAGTAAAAACCCGCCAATCAGGAACAGGTCGGTCAAACGGGAAGCCCATTGGTCGCTTGTC
TGGATACGGCAATCCGTGTAGGCCACAGTGGGCATGTGTTCCTCCATAGTGATACCACTGTGCTGAGCCAAACTTGATAG
CCGTCTCCTTGTAAGCATTGCTTAGGAAAACCATTAGTGTGAAATTCAAACCACTCTTTGAACCTTTTGGGAGGAGGAGC
CTGTCAGGTATACCACAGTTCCGAACATAATTCACTTTTCCAAAATCTTCAGCACCAGCATCCACTGCAGCATTCGTCAT
CTCAATCAGAGTTTCAAAAGAAGGAGGGTCGGGTACTGTTACAGTAGATTCTGTGTTGCTGCGAACTCCAGTTGTAATAC
CGGGCTCTAAATCCATCCAGTACTTTTCCATTTCAATGCATCCCCAGCGTCGTTCATTCATATCAAGTAAAGCTCCATTC
ATATTTCCATCTGGACATAAATACATCCTTACAAAAGCGACTTCCCTTCTATCATTATCATTTTGGACTCTTAATTTGTA
AGAAAATGGCCTATGATTTAATCTTTTAACAACAGCTGTTAGAGGTACATCTTCAACTTCTGGGGTATCATCTACCGCAT
TAATGAGAGAGAACTCGAAGTCTTCAAAAAAGGTCTCCAATGTGCCATCCAAAGACACATTTAATAGTTCAATGCCATCA
TAACTAAAGTCTTCTTTTGTGTATGGTGGAAACCTGTTTTTGAATTCCTTGAATATATTATCCATATACTTATGTAACCT
AAAGAATGCAGGGTCTCTTGTGGCTGTTTCAAAATGTTCCATAACTCCTGGTGGTTGCTTGAACTTACCATGAGGATCAC
CCTGACGTCCTAAAACTATGTGTGCTGTATTGTGAAGGGCCCCATAATAATATGGATTTACACTATATTCAGAAGACTCT
ATGAGATTACCTAAGATATCAATGCCTCTATCATTTAATATATCAATTAAAGAGCCATCTTTTCCTATTACATACCCATG
AGCAATGGCATCCCTTATGCGAGTTTCCCATATCTTTAGGTCTCTTATTTTTGCAACTCCATCAACATCCTCAAAATTGG
TGTTGTCAGGACGTGCAGGAAATTCTCCACCATACTTATATACTGTATGAGGGGCAAAACCTTCATATATTGGTTTATCC
CAATATAATTCATCTACCCGATTCAAATTATTTGAGAATCGCTCAGCATCAAATCGTACTGTAAGTTGATGATGGACCCA
GAAAAAAAGCTCCCCTTTTCGATCAAGATTGTAACCATAAGAATCCTTCCACCAGAAGGGAAAATCCATGTGCCAGCTAA
CATGGTGAACATTCATCCCAATATCCTCTCCAAAATAAGCCACTCGCTGCTCAGGATTCTTTTGACTACCCGTAAAAGAC
ATTTTGAACTTCCCAGGAGTCTGCATCATTTTATGACTGTATGCATTGTAAATGACTTCAGAATTTGTGAACATATGAGG
GGTAACTTCATAAAGTGGAGGTAATATTATCCCTTTTGTTAACGGATTGTGAACTAATGTTACATATAGAGAATAAACAA
AGACACCTTCATTCAATACCTCTCGAAAGTATACTAAGTTGTTTCGGATACATGGATCCCAATTCTGACAATTTAGTAGT
ACTTCAAATAGCATAAGAGCTTCCTCGCGATGTTGATTGTTGAAAAGTGAAAAATATGATTTCTTTTTCAGTGTATTGCC
ATCAGCAATATATTGTAGAAGAACTTCCACAGATCTACCCTCATCAATGTACAGAGAAGTATCCATCAATGGTTCAAAGT
TATCAACAAGTGATCTCATTTTACTTATCCGAAGGGGCTCATTGATTTTCCACAGAAGAGCATTGACATCTTGTTGTTGT
AGGGATGTGTCTTGTGCATAAACAAAAGTTAAGAGAAGACCAAGGAGGCCCAGCGATGTTTTGATCATGTTTCATGAAAT
ATTTCTTTGTTTGGATTTTAATCCTTGGCCGCAAAACCATAGATATAGATCTTCATTCGCTTAACA
>seq115
AAGGCACGTTTGTCGGGTACCTTCTGGCCATGAATACCACAATGAGCATGAGTACCACCAAATTCACTGTTGACATCAAT
GGTGAAGTCATCAGCCTTGTCGGCTTCACCATCTTCAAGGAAGGCCATGAGCACCATTTCCAAACCATTGTCCTTGCCCT
TGGGCAACAGCAGCCTGTTGGGGATACCACAGCTGCGTTCAAACTCCTCCAAACCTGTGGCATCAGCACCACCTGCGACA
GCTGCATCGGTCTTCTCCTTAATGAAGGCAAAGGATGGGATGTCAGGAATGGTCACAGTTGACATCTTAGCAGGACGAAC
GACTGTGTTGGCACCAGGAGCCAATTCAACATAGAATTTGTCCATTTCAATACAACCCCATCTACCACTGTTGGGATGGA
AAGCAACACCATTGGCATCACGACGTGGGCACATGTAGATACGGGCAGATGCTACAGCTGCTGCTCCCTTATTGTTATTG
ACTTGCATCTTAAAGGAGAAGGGCTTGTGGTTGAGTCGTTTGACAACAGCAGTCAGAGCTACATCATCAACACTTTGTGA
GTCATCTACAGCATTGCTAATTGAGAATTCGAAATCTTCAAAGAAGGTTTCAAGAGAACCATCAATTTCAATTTTTTCGA
GTTCAACTCCTTCCCAGAGGAAATCTTCCTTTGAGTAGGACGGTAATCTGTCTTTGAACTCTTTAAAGATGTTATTCATG
TACTTATGCAATCTAAAGAATGCTGGATCTCTTGTAGCTGTTTCAAAGTGCTCCATAACACCTGGTGGCTGCTTGAACTT
TCCTTTTGGATCACCCTGGCGACCAAGTACAATATGGGCAGTATTGTGGAGAGCTCCATAATAATATGGGTTGACAGAAT
ATGTTGATGATTCAATGAGGTCACCAAGAATATCAATACCCTTGTCATTTAAAATATCAACAGTGGTTCCATCTGATGCA
GTAACATATCCATGAGCAATAGCATCGCGAATGCGGTCTTCCCAAATCATAAGATCACGAATTTTAGCTACTCCTTCTAC
ATCCTCAAAATTAGTGTTATCTGGACGGGCAGGGAACTCTCCTCCATATTTGTAAGTAGTATGAGGAGCAAATCCTTCAA
CGATAGGACGATCCCAGTAAAGTTCATCT
>seq116
ATTTGAAGGAAGCCTAACAAATGTTTTAGTTGCTAAGAACTATGATTTTGAAGTTCCTAATGTAGCTGAACTCCACCCTG
GTGATTTCATTGAAAAACCTTATTTGGATTCTATTATTGAAAAAGATATGGAAGTATATGGGAGTAAGAATCCCCAAACT
TGGAATACGGAAAGGCGTAAAGCAAAGGAATCAAAATTTTCTTCAAGTAATGATGAACGCATGAACTACCAAATGACGCC
TGCTGAGTTGTATATTTTGACTAAGTTTGATGCTTTTAATATAGAAAAACGTGCCATACTAGAGAGTGAAATGGAATACC
TCAGCCCATCGGTTGATTTTCACAAGAGAGAGAAAAAACAAGTGCGCAACACTGTTCATGTTGAGACTCTGTCTAATGGA
AACTTTCATCTATCCAAAACTCCTGATCTATCTGGCACTGATCCTTTCCCCGAGAACAGGGTTTCATACTTCAGAGAGGA
CTTTGGTCTGAACTCTCACCATTATAATTGGCATTTGGTTAACCTTCCAGGAACACCAAGAAGAAATGATTATTTCATAT
GGAACCATTTGCAAATGGTAGCCAGATATAATGCCGAGCGTTTTTCTGTTGGCTTACCCCGTGTTGTAGCATATGATGAC
CTGAGACAACCAATTGAAGTCGGACATAGTCCCAATCTTGGATTTGACAATGACGAATTTGGTGAACGACCTCCTAATTC
AACTCCTGCGAATTTTCCAGAAGTTGTCAGTTCTATTCATCAATTTGATGAGTTTAAAGCTAACATTGAACATGGTATAA
GTTCAGGGCAAGTGGATGATGAAGGCTTTTTCTTAATGTTTGAGCGTTATCATGATACTGGGCATGTTCTCATCTCTAGT
ACAGTTGTTAATGGTCCAACAAATGTAATGATTGATGCCCCAACCTCTGGTCGAGATACCGTTTTCTACAGATGGCATCA
ACATATAGATGCCACATTTGAACGTTATCAGGCAATGCGAAGACAAATTACAGGTTATTCACAAACATTACAAGAGCTAG
CAGAACCTTTATTTGAAATCCAGAATGCTCAGGTTGCTAGTTTCCGTGGAACAAATCTCAATAATGAGATCATTACTGGC
TGCAGTTATCACACAATTGAAGTCTCAAATGGCCTTGATTTTAGAGGAGATGAAAAAACTTTTATGCATATGACACACTT
AGATCATGTACCTTTTACCCATCACATTCTGGTAGACAGTACTGCAAGTGAAGAAAGAAGAGGAGTTGTACGCATATTCT
TAGCTCCTAGAAATAATGAATATGGAAGCTTATTCATTTTGGAAGAGCAAAGAAAGTTTTGGATAGAACTCGATAAATTT
ATGTACACCTTTAGTCCAGGACGCAACTATGTCAGACGTCAATCAAAAGCCTCCTCTGTCACTGTAGATTGCCGAGACAC
TGTTGATGATATTGCTGAAAGGATCCAATCAAACCGACATGTCCTAGGAGAAGGACATTGTGGGTGTGGATGGCCACAGC
ATCTCCTGGTGCCCCGGGGAATGCCCCAAGGCATGCAATTTGTTCTCTTCATTTTCATTACTGATGAGAATTTCATTCCT
ACAGCTAACTGGAGGCTTGGTCGTAGCACTTACTGTGGAATCCCGAATGTCAATCTACCCGATCGGAGGCCAATGGGGTA
TCCATTCCATCACCCAGCTCCGGGAAATTACCCTAATGTATATGATTTCGCTAACAGTTTGCCGAATGCCTTGGCAGTGG
ATGTATCAATCCGTTTCACAGGATATCAGACTGATGACACTGAGTCATCAATACCAACTTGCATGCAACCAAGTAGATAA
GAATGTCAAATTGTTATTACCATATCTTCTAAGACTCTACACTACTAAAATTACATATTTTAAATTTATTAAATTTGTAT
TTTTTCTATGTAAAATCAACATAAATAATAAACATGGTCTCCTATATACTGTAATAAATAATTCATGAACTATTTTGTAA
TTTTGTATATTTGCAAAAAAAAAAGTTGAGAATGAAAAAA
>seq117
ATCCAAGATATCGTCGAAATGGAAAGCCGCATCCGCGACGCCATCGCCCACGGCTACGTGGAGGACGACCAAGGAAACAA
GATCAATATCGAAAACGACCAAGGCATTGACATCCTGGGTGACATCATTCAGTCGTCCTTGTACAGCCCCAACCCCAAGT
ACTACGGCAACCTGACCAGCCTGGCCTGCAGCCTGCTGGACCGCCAGGTCGACCCCCAGGACAAGTACGACACTCCCCCT
GGCGTGCTGGCCCACCTGGAGACTCTCCCCCGCGACCCCGTTGCCTGGAGGCTCATCAAGCGAGTTGACAACATCTTCAG
GAAGCAAATCGACTCTCTTCCTCCCTACACCAAGGACCAGCTCGAATTCCAGGGAATAAGTGTCAACAACGTCCAGATCC
AAGGCAACCTTGAAACCTACTTTGAGGAGTACAAGTACGACCTTGTCAACGCCATCAACGACAACACCTCTCGGGCCGAG
TTCTATGGCATCTATGCCACCGTGCCTCGCCTCAACCACAAGGAGTTCACCTACAAGATCAATGTGCAGAACAACAACGG
CTCCCCCAAGAAGTCCGTCATCCGCATCCTGGCCATGCCCTACCGCGACGGTAACGGCGTCGTCATCCCCTTCGACGAGG
CCCGCTGGCTCGCCTTCGAGATGGACCTCTTCGTTAAGACTCTGACACCCGGTGACAACCAAATCGTCCGCAAGAGCTCC
GAGGCCTCCATCACCGTGCCTGACGTCCCCACCTACAAGACTATCTTCGAGAAGACAGAAGCTCGCCAGAGCCTCGAGAT
GTACGAAAGTGCCACTGGCATCCCCAACAGGCTGCTTCTGCCAAAGGGCAATGAGAAGGGCGCTGACTTCAAGCTGGTGG
TGGCCGTCACCGACGCTGAGCAGGACGTCGCCGATGAGACCATCATTACCATGAACAAATACCACCACTACGGCGTGCGC
GGCGTCCAGCCAGACAAACGGCCCTTCGGTTACCCTCTGGACCGTCGCATTCCTGACGAGCAGGTCATCCACCAGGTGCC
CAACATCAAGAAGACATTGGTCAAGATCTACAACCAAGATGTCTTCATCCGCCTCCCTCATTACTAGGTCTTCCCGATGG
GTCTGCAGGACGGAACGAAGGTGTTTCCGACTAGACCAAACCCACTAAAGTACATCATCGTCTTTCATATCACAGCTTAT
CGAGGTTATGAGGTTAACTAAAGTCACGATGAGGCACCCAACTGTGCATGTCCAATGTGCTGACACGCCTAAAGTGGCGT
TGCCATGAGATGTTACCAGCTGCAAGGTTTTACTTTGGCTTCATTCCCATTCCCATGCTAAGTGCTCACTGTATTGAATG
ACAAACGAAGTAAGCAATTTTCTGTATGCCTCCAACAGCACTAATAATTGTGAAAATATTCAGGAAGTTATTGCAAAATA
TTTC
>seq118
ATTGAAGACCTTAACTTGGATGTGGCCGAAGTTGGGAAGATCTTCGAATACACGTTCATCGGGAACCCTGCGATCCAGAG
GGTAGCCATGTGGGCGATTGTCAGGGTACTTGCCATGGGAACCATAATGATTGAATTCGGTGTTTTCGTGGAGGCCATCC
ACTGCTGCGTCGGCTGCGCCATCAGTCACGGCAACAACAAGGTCGAACTCCAGACCCTGTTCATTACCCTTGGGGATGAG
GAATCGATTTGGAATACCAGTGGCACTCTCGAAATCTTTAAGTCCGGAGTCTGCTCCACCTAAGGCTTCTTTGGTCTTCT
CAAAGAGTGTTGCAAAACTAGGCACATCAGGCACAGTAACAGCAGATTCCGAGCATTTACGCTCGATATGGTGTGTTCCA
CCAGGCAACTTGACCCAGAACTTATCCAGTTCAATGGCATTCCAACGGCCTTCGTCAAAGGTGAACTTGATACCATTGTT
GTCGAGGTGAGGCCAGGCGAAAATGCGCACGGTAGCTAGAACTTCCTCGCCCTTGTTATTGCTAACATCAACTTTGATTT
TAAAGTCCTTGTGGTTGAGACGAGGAACATAAGTAGAAATGTCTACATCTGCAATCTGTTCAGTGTCATCGACGGCGTTA
ATAAGATTGTATTCGAAGTCCTCGAAGTAGGTCTCTAGTTCGCCTTCAATTGCTACGCTGTCTACACTTACACCGGCAAA
TGTTAGTTCTTCCACTGTGTAGGGAGGGAGACTGTCCTTGTGTTCCTTGAAGATGTTATCCATGTATTTATGCAGCCTAA
AGAAGCTAGGATCACGGGTGGCAGTTTCAAAGTGTTCTAGTACACCAGGGGGTAAAGCGTACTTTCCATGAGGATCACTC
TGTCGACCAAGTACAATGTGAGCAGTATTGTGCAAAGCTCCATAGTACTGGACGTTAGGGCTATACAAAGATGATTCAAT
AACATCTCCAAGGACGTCGATTCCACGCTCATTCATGATGTCAATGTGATTGCCAGCCTTATCGACAATATAACCGTGGG
CAATAGCATCGCGAATTCGGCTCTCGATAATAAGCAAGTCTCGAATGCGAGCAACACCGTCCACATCCTCGAAGTCTACA
TTATCTGGACGAGAGGGGAACTGACCGCCATACTTGTAAGTGGTGTGAGGAGCAAAACCTTGTACGATGGGTTTATCCCA
GCTAAGTTCCTCGACGGGATCTAAGTAATTGGAGAGACGTTCGGCATCAAAGCGAACGGTAAGTTGATGATGTACCCAGA
AGAAGTTCTCTCCTTTGCGATCCAGATGATGGGTATATTTGTCGTCCCACCAGAATGGGAATTCCATGTGCCAGGTAACA
TGGTGAGTGTTCATTCCAATGTCCTCTCCGAAATAGGCTACTCTCTGTTCAGGATTCTTCTTGGTTCCAGTGAAACTAGA
CTTAAATTTACCAGGTTTTTGTGTCTGCTTGGCACGATAAGCTGATTCAATGACTTCGCTGTTAGTGAAGAGGTGAGGCG
TGACCTCATAGAGTGGAGGAAGTACAACGTGCTCAGTCAGAGGTGAGTGGATGACTGCAACATACAGAGCATAGACAAAC
TCTCCTTCATTCATATGCTGACGGAAGTAGGCAGCGTTGCTGACAAATGTATTCCAGTCCTTGCAGTGAATGAGAACATC
GAAAAGCATGAGTGCTTCATGACGCTGCCTCGGGTTGAAGAGAGAGAACCAGTGCTTCTGTTCGAGAAGCCTGTCATCCT
TAAGGTCTCTCATAAGTTTCTGTACAGCTGCACCACCATCACTGTAGTGGGATAAATCGGCTTCCGGGTCAAAGGAATCA
GCTTTAGCTTTTAGATTAGAGTCACGGATTTCCCCATAGATCTTGTGAAGCAGGAAGTTGACGTCATGCTGCTTCTGGGC
ATCAGACTCACCTCCTGCGTCCGACTGGAAGCCAAAGTTCGGCCAGGCGGCAGCAGCCGCAACGAGGGCGAGGAGCAGCA
GGACCTTCATAAGATCTACGGGAATATT
>seq119
CCGCGCAGGCAAACGGGTTGTCCTCTCCGATGACGTCACTTCCGGCAAGAGAGGCATCGACATCTTGGGCGACGCGCTGG
AGGCCGACTCGAATCTCAGCGTGAACTCGCCTTACTACGGTGACCTCCACAACATGGGTCACGTCCTCATTGCCTTTTCG
CATGACCCCGACTTCGCCCATAAGGAGGAAATGGCCGTGATGGGCGACACCTCCACCGCCATGAGGGACCCAGTTTTCTA
CCGTTGGCACAAGTTCGTGGACGACACCTTCCAAGAGTACAAGTTGATGCAAAGACCGTACACTGAGCAGGATCTTAACC
TTGCGGGCGTGAAGATCGAGCGCGCGGGCGTGGTCAGGAACAACGAGGCGGACGTCCTCCACACGGGCTGGAACACGCGC
CTCTTCGAAGCCAGTCGCGGCCTGGACTTCAACGGGCGGCCTGTCATGGTGCGCCTCACACACCTCGACCACGAGCCTTT
CAACTATCACCTGCAGGTGAGCAACAGCGGACGTGGGGTCAAGGAAGTGACAGTGAGGGTGTTCCTGGCCCCGAAGCTCA
ACGCCCGAGGCCAAGAGATGAGCTTCATGGAACAGCGCATTCTGTGGGCCGAGATGGACAAATTCACCGTCTCCTTGAAG
CCAGGCAGCAACCACGTCGTGAGGTCATCTAAGGACTCCTCCATCACGAACGCCGAGGAACTGACCTTCAGGGACCTTGA
GAACGCCAACATCGATCCAGCTTCTCCTGAGGCCACGGGTTTCAACTTCTGCGGCTGCGGGTGGCCTCAGCATATGCTCC
TCCCCCGTGGCCGACCCGAGGGCATGCCTTTCCAGCTCTTCTTCATGCTCACC
>seq120
GCGCTATCTAGTGGAATATGATCGTAAAACTCCACGCACTTCGGGTATATATAGACGGCACTACAGGCTCCCTGGTCACC
ATCAGCACCATGAGGGTCTTAGTGGTTCTTGGGCTTGTCGCTGCTGCCGCCTTTCAGGTGGCCAGTGCAGATGTTCAGCA
GCAGAAAGACGTCCTTTATCTCCTGAACAAAATCTATGGAGACATTCAGGACGGAGACCTGCTGGCTACTGCCAATTCCT
TTGATCCCGTTGGAAACTTAGGCAGCTACAGTGATGGTGGTGCAGCCGTGCAAAAACTGGTGCAGGACCTTAATGACGGC
AAACTCTTGGAGCAGAAACACTGGTTCTCCCTTTTCAATACAAGGCATCGTAATGAGGCACTCATGCTTTTCGACGTCCT
CATCCACTGCAAAGACTGGGCATCCTTTGTCGGCAATGCAGCCTACTTCCGTCAGAAAATGAACGAAGGAGAGTTTGTTT
ATGCCTTGTATGTTGCCGTGATCCACTCGTCTTTGGCTGAACACGTGGTGCTCCCTCCCCTCTATGAGGTCACACCGCAC
CTCTTCACCAACAGTGAAGTTATCGAAGAAGCTTATCGTGCCAAACAGAAGCAGACGCCTGGCAAATTCAAGTCCTCCTT
TACGGGAACCAAGAAAAACCCTGAACAGAGAGTGGCATATTTCGGTGAAGATATCGGCTTGAATACCCATCACGTTACCT
GGCATATGGAATTCCCCTTCTGGTGGAATGATGCTTACGGCCATCATCTGGATCGCAAAGGAGAAAACTTCTTCTGGATT
CATCACCAACTTACCGTCCGATTTGATGCTGAACGTCTGTCCAATTATCTGGATCCAGTAGGTGAACTCCAGTGGAACAA
GCCCATTGTAGATGGCTTTGCTCCCCACACCACTTACAAGTATGGAGGTCAGTTCCCTGCTCGTCCTGACAATGTTAAAT
TCGAAGATGTGGACGATGTTGCTCGAATTCGAGATATGGTCATCGTGGAGAGTCGAATTCGTGATGCCATTGCCCATGGC
TATATAGTTGACAGTGAGGGCAAACACATTGACATCAGTAATGAGAAAGGTATTGACATTCTTGGTGATATCATCGAATC
CTCACTATACAGTCCCAACGTGCAGTACTATGGAGCTTTACATAACACTGCCCATATTGTACTAGGCCGTCAAGGGGATC
CTCATGGAAAGTTTGATTTACCACCTGGTGTGCTGGAACACTTCGAAACTGCCACCCGTGATCCCAGCTTCTTCCGGCTT
CACAAGTATATGGATAACATTTTCAAAGAACACAAGGACAACCTACCCCCATACACCAAAGCCGATTTGGAATTCTCTGG
CGTGTCTGTCACAGAGCTAGCCGTTGTAGGTGAACTGGAGACCTACTTTGAAGATTTCGAATACAGTCTTATCAACGCAG
TTGATGATGCTGAAGGAATCCCAGATGTGGAAATCAGCACATATGTGCCTCGTCTTAACCACAAAGAGTTCACTTTTAGG
ATTGATGTAGAGAATGGAGGTGCTGAGAGATTGGCTACAGTTCGTATCTTTGCCTGGCCTCATAAAGACAACAACGGAAT
CGAGTATACATTTGACGAAGGTCGCTGGAATGCCATCGAGTTGGATAAGTTCTGGGTATCTTTGAAGGGTGGAAAAACTT
CAATTGAACGCAAGTCCACGGAATCTTCAGTAACTGTACCGGACGTGCCAAGCATACATGACCTGTTTGCAGAAGCCGAG
GCAGGCGGCGCTGGCCTTGCCAAATTCGAGAGTGCAACAGGCCTACCAAACAGGTTCCTTCTCCCCAAGGGCAACGATAG
AGGCCTGGAATTCGACCTTGTGGTGGCGGTGACTGATGGTGATGCCGACTCAGCAGTGCCGAACCTTCATGAGAATACCG
AGTACAATCACTACGGTTCCCATGGCGTGTACCCCGATAAGCGTCCTCATGGTTATCCTCTGGACCGCAAAGTTCCAGAT
GAGCGCGTGTTTGAAGATCTTCCTAACTTTAAGCACATCCAAGTTAAGGTCTTCAATCATGGTGAACACATTCATTAGTG
ATTCAAGCTTACAACTCTTCATATGAATATGTCGATGAATGAATTGTTTCTTTGAATTATTTCCCACAATAAAGAACATA
TGCATACATTCTTGTCTAGGTAAAATCCTGCATCTGTGTTAGACATGGATTTAAA
>seq121
GTCTTCTTCGTCTTCATCATCGCCATTTTAGATGCAACAAAATCTCAAGAAATGAAGACAACATGAAGGAAATTCAAGAG
AAGAGTTGATAGTCTTAAATGACCAGACACTCAGTCACACCGACGTGCAATCGTAGGTTGTGGTGGAAAAATATTACGAA
AGAGAAATTGATAATTTGCTCTTATGATCATGTCTCTGAGATAATTGACTTCTTATCAGCGAGTCTGCCTGATGCGATAA
TATTCATAATAAGGATGTTGCCTCCGCCACGAAGATGTTGCGCCAGTGTGCATGCCATTTCTGGTCAGTGGAATGCCATC
CGTTGGTAGCACGTGTGCAGCATCGGGACGCCATTATATTCTTGTTGAAGAAGGCGCTGTCCTGCGCGACAGTAGTCGTG
CGACAGGCCGACGGCACAAGCGGCGCTGCCTGCGCCCCCCGAGGCCTGAGGCTCAAAGGGACCTCCGAAAGCTCGCCGTT
TGAAGCGAAGGAAAAAGCCTGGTCTTATCGCGTGTTGCCAAGTGCCGCCGGAGGCCATTGAGGCGAGTTCTGTCCTTGCG
ACAGGCTGCAGCGGCGCCCCCTCGACGTATATAAGGGCGCGGAGCCCAGCGCTCGCCTTCACTGCCGGCGACATGAAGGT
GCTGTTCCTCGCGGTGGCGCTGCTCTCCGCCTCGGGCCTCGCCGAGGACAACCTCGCGCACAAGCAGCAGGCGATCAACA
GGCTTCTGTACAGGGTGACTGAGCCTCTGCTGTCTTCCTTCACCGACCTGAAGGAGCTGGCGACGACGTGGGACCCGCGG
GCCCACGTGGGGCACTGCAAGGACGGGGGCGCCGCCGTCGGCCGCCTCATGGCCGAGCTGGAGCAAGGGCAGCTGCGCGA
GAAGAGGCAGTGGTTCTCGCTGTTCAACCCGCGCCAGAGGGAGGAGGCGCTCATGCTGATCCACGTGCTGCTCTCCTGCA
AGGACTTCCACACGTTCAAGGGCAACGCGGCCTTCTTCCGCGAGCGCATGAACGAGGGCGAGTTCGTGTACGCGCTCTAC
GTGTCCGTCACGCACTCCAAGATGACGCAGGAGGTCATCCTGCCTCCGCTCTACGAGGTCACGCCCCACCTGTTCACCAA
CTCGGAGGTCATCCGGAAGGCGTACGAGGCCAAGATGCTGCAGACGCCCGGCCGCTTCAGGATGACGTTCACCGGCACGC
TCAAGAACAGCGAGCAGCGCGTGGCGTACTTCGGCGAGGACATCGGCATGAACTCGCACCACGTGCACTGGCACATGGAC
TTCCCCTTCTGGTGGGACGGCGAGCACATCGACCGCAAGGGCGAGCTGTTCTTCTGGGCGCACCACCAGCTCACGGCGCG
CTTCGACTCCGAGCGCCTCTCCAACCACCTGCCCATCGTCGACGAGCTGCACTGGGGCCGCCCCATCGACGAGGGCTTCG
CGCCCCACACCGTCTACAAGTACGGCGGCGAGTTCCCGACGCGGCCCGACAACCTCGTGTTCGAGGACGTGGCGGGCGTG
GCGCGCGTGCGGGACCTCGTGGAGATCGACGAGCGCATCCGGGACTCGATCGCGCGCGGCTTCGTCTACGCCTCCAACGG
CAGCGCGATCAGCCTGAGGAACGAGCGCGGCATCGACATCCTGGGCGACATCATCGAGTCGTCGGTGTACAGCGTGAACG
AGCAGTACTACGGGTCGCTGCACAACCAGGCCCACCGCGTGCTCGGCGCCCAGTCCGACCCGCTGGGCAAGTTCAAGATG
CCGCCGGGCGTGATGGAGCACTTCGAGACCGCCACCCGCGACCCCGCCTTCTTCCGCCTCCATAAATACATGGATAACAT
CTTC
>seq122
TACATGGATAACATCTTCAAGGAGCACAAGGACTCCCTGCCGCCCTACTCCAAGAAGGACCTCGAGTACGACAACGTCCT
CGTCACCTACGCGGAGGTGTCCGAGCTCGTCACCTTCTTCGAGGACTTCGAGTTCGACCTGACCAACGCCTTCGACAGCA
CGGAGGAGCTCGAGGACGTGCCCGTCACCGCCTACGTCTCGCGCCTGAACCACAAGCCCTTCACCTTCGACATCTTCGCC
AACGCCAAGCGCGACGACGCGGTGACGGTCCGGATCCACATCTGCCCGCGCTACGACAGCAACGGCATGCAGATCCCCTT
CGACAACAACCGCTGGAGGTGCATCGAGCTCGACAAGTTCTGGACGACAGTGAAGGCGGGCGAGAACCACATCGTGCGCA
AGTCCACCGAGTCGTCGGTCACCATCCCCGACCGCATCCCGTTCAAGACGCTGATGCAGCAGGCGGACGAGGCCGTCGCG
AACGGCGTCGACCTCCCGCACGACATCGCTCGCGCTCGGGGCTGCGGCCTCCCCCAGCGCCTCCTGCTTCCCAAGGGCAC
GAGGACGGGCATGCAGTTCTGGCTGTTCGTGGGCATGACCAGCGGCGACGACGGCGTGCACGACGACCTGCTGGAGAACA
CGCACGGCAACACCCACAGCAACTGCGGCATCCACGGCCTCAAGTACCCCGACAAGCGGCCGATGGGCTTCCCCTTCGAC
CGACGCATCCCCGACTTCCGGAACTTCATTGTCGGGAACTTCTTGTCGACCATCGTCATGATCCATCACAATGACACTGA
AGAGTTGTGATTTACGTCAAAGACAGTGATTTTTTTTTTCAAAGCTAGTGAACATGTGTTTTATTTTTTTTTTCTTGAAA
GAAAGTGAAGACTTTTGTGTTTTCTTTTCAAAAATCGTGAAAATTAATGTTTGTTTTCGAAGATATAAAGCTATGGGAGG
CGACCGGAGTGTGAACAGCAGAAAGTCCACGATTAAAAAAAAAAATGTCTGTGTTAAGATGTTTCCATTGGAGGTGAAAA
GGGGTCTTATAGATCTGCCGATGACTATTATAGCCTATCATTCATATCCATAATTTTGTAGAAAAGAAATAAATATATTC
CTAAAATCTACATACACTGAAATAAACTCCTTATACCTCAAAAATCAAAGACTGAAAATCAATGATCACAAAAACCTCTG
TCAATTCCAATGAAATAAGTAGTTCCAAAAATTAAAATCCACTGATACTTTTCATCATAAAAAGGTAAATCAATATGATT
TTCAGTTAACCTTTTTATTACAGGCAGAATGATTTAGAAGACAGTATATCTATATCTACTCTGTAAGTAGGTATAGATAT
ATTTAAGTCAGTATATCTGTTATCATTCAAAATACGAGAAAAAAGCAGAATATAAGTATTGGAGTGAATATAGTTGATGT
ATATAAAAATATATGGACACAAATT
>seq123
AAGATGTTATCCATGTATTTATGGAGGCGGAAGAAGGCGGGGTCGCGGGTGGCGGTCTCGAAGTGCTCCATCACGCCCGG
CGGCATCTTGAACTTGCCCAGCGGGTCGGACTGGGCGCCGAGCACGCGGTGGGCCTGGTTGTGCAGCGACCCGTAGTACT
GCTCGTTCACGCTGTACACCGACGACTCGATGATGTCGCCCAGGATGTCGATGCCGCGCTCGTTCCTCAGGCTGATCGCG
CTGCCGTTGGAGGCGTAGACGAAGCCGCGCGCGATCGAGTCCCGGATGCGCTCGTCGATCTCCACGAGGTCCCGCACGCG
CGCCACGCCCGCCACGTCCTCGAACACGAGGTTGTCGGGCCGCGTCGGGAACTCGCCGCCGTACTTGTAGACGGTGTGGG
GCGCGAAGCCCTCGTCGATGGGGCGGCCCCAGTGCAGCTCGTCGACGATGGGCAGGTGGTTGGAGAGGCGCTCGGAGTCG
AAGCGCGCCGTGAGCTGGTGGTGCGCCCAGAAGAACAGCTCGCCCTTGCGGTCGATGTGCTCGCCGTCGGTCAAGCTAAG
AACATG
>seq124
AAACTCCAGGCACTTCGGGTATATATAGACGGCACTGCAGGCTCTCTGGTCACCATCACCATGAGGGTCTTCGTGGTTCT
CGGCCTTGTCGCTGCTGCCGCCTTTCAGGTGGTCAGTGCAGATGCTCAGCAGCAGAAAGAAGTCCTTCATCTCCTGAACA
AGATCTATGGAGACATTCAGGACGGAGACCTGCTGGCTACTGCCAATTCCTTTGATCCCGTTGGAAACTTAGGCAGCTAC
AGTGATGGTGGTGCAGCCGTGCAAAAACTAATCAAGGACCTTAATGACGGCAAACTCTTAGAGCAGAAGCACTGGTTCTC
CCTTTTCAATACAAGGCATCGTAATGAGGCACTCATGCTTTTCGACGTCCTCATCCACTGCAAAGACTGGCCATCCTTTG
TCGGCAATGCAGCCTACTTCCGTCAGAAAATGAATGAAGGAGAGTTTGTTTATGCCTTGTATGTTGCCGTGATCCACTCG
TCTTTGGCTGAACACGTGGTGCTCCCTCCCCTCTATGAGGTCACACCGCACCTTTTCACCAACAGTGAAGTTATCGAAGC
AGCTTATCGTGCCAAACAGAAGCAGACGCCTGGCAAATTCAAGTCCAGCTTTACGGGAACCAAGAAAAACCCTGAACAGA
GAGTGGCATATTTCGGTGAAGATATCGGCTTGAATACCCATCACGTTACCTGGCATATGGAATTCCCCTTCTGGTGGGAT
GATGCGTACGGCCATCATCTGGATCGCAAAGGAGAAAACTTCTTCTGGATTCATCACCAACTTACCGTCCGATTTGATGC
TGAACGTCTGTCCAATTATTTGGATCCAGTAGGTGAACTCCAGTGGAACAAGCCCATTGTAGACGGCTTTGCTCCCCACA
CCACTTACAAGTATGGAGGTCAGTTCCCTGCTCGTCCTGACAATGTTAGATTCGAAGATGTGGACAATGTTGCTCGAATT
CGAGATATGGTCATCGTGGAGAGTCGAATTCGTGATGCCATTGCCCATGGTTATATAGTTGACAGTCACGGCAAACACAT
TGACATCAGCAATGAGAAAGGTATTGACATCCTTGGTGATGTCATCGAATCATCACTATACAGTCCCAACGTGCAGTACT
ATGGAGCTTTGCATAACACTGCCCATATTGTACTTGGTCGTCAAGGTGATCCTCATGGAAAGTTCGATTTACCACCTGGT
GTGCTGGAACACTTCGAAACTGCCACCCGTGATCCCAGCTTCTTCCGGCTTCACAAGTATATGGATAACATTTTCAAAGA
ACACAAGGACAACCTACCCCCATACACCAAGGCCGACTTGGAATTCTCTGGCGTGTCTGTCTCAAATCTAGCCGTTGAAG
GTGAACTGGAGACCTACTTTGAAGATTTCGAATACAGTCTTATCAACGCAGTTGATGATGCTGAAGGAATCGCAGATGTG
GATATCAGCACATATGTGCCCCGTCTTAACCACAAAGAGTTCACTTTTAAGATCGATATAGAAAATGGAGGTGCTGAAAG
ATTGGCTACAGTTCGTATCTTTGCCTGGCCTCATAAAGACAACAACGGAATCGAGTATACATTTGACGAAGGTCGCTGGA
ATGCCATCGAGCTGGATAAGTTCTGGGTATCTTTGAAGGGTGGAAAAAATGCAATTGAGCGCAAGTCCACGGAATCTTCG
GTGACTGTGCCGGACGTCCCAAGCATAGAGAAACTGTTTGCAGAGGCCAATGCAGGCGGCGATGGCCTTGCCAAATTCGA
GAGTGCAACAGGCCTGCCAAACAGGTTCCTTCTCCCCAAGGGCAACGATAGAGGCCTGGAATTCGACCTTGTGGTGGCGG
TAACTGATGGTGATGCCGACTCAGCAGTGCCGAATCTTCATGAGAATACTGAATACAACCACTACGGTGCCCATGGCGTG
TACCCCGATAAGCGTCCTCATGGTTATCCTCTGGACCGCAGAGTTCCAGATGAGCGCGTGTTTGAAGAGCTTCCTAACTT
TAAGCACATCCAAGTTAAGGTCTTCCATCATGGTGAACACATTCATTTGTGATTCAAGCTGACAACTCTTCATATGAATA
TGGCGATGAATGAATTGTTCCTCTGAATTAATTCCCACATTAAAGAACATATGCATACATTGTTGTCTGGGTAAAATCCT
GCATTAGCTTCGATCTGTGTTAAACACGCATCGAAAATATATTTGGAAATCACATGTCAATCATCAAACTATCATCATAA
AGACAATCGAGAGATCTATGATAAAGTGAAAGGAACTGAATGATGTACA
>seq125
TCGTTTTGTTCGACGCTTTACAGAGTTGACAATGCGGGAGGTGATATTGATGATACTGGTCTTCCTGGCCAGCGGCGTCT
GCAGCACCGAGGCTATTATGCACTATTATGGCAGACACAGCAACATACAGATCGCCTTCTACCTGCCTTATGAGACCACG
GCCACTTTAGCTAATCGCTTTGATATCGTAGCGCCACCGCTGAGAATGGATAACGAGACTGGGATGTTGACCACCGAGAT
AAGCTTTGAGCTGCAGATGGAACTGGACACAGTTCTAACCATACCCAAGGACGTCCCTTACTTTGCGTTCAATAGAGAAC
ACTCTCTGGCAGTCAAGAAACTTAGCAAAGTGTTCCTCGAGGCGCAAGACACCGGTGAACTATATCGTCTTGCTATGGAA
GTACGTGACTATGTAAACCCCCCGATCTTCTTGGCCGCCCTCTACCATGCTTACTACGAAAATAAGTACTTGAACCCTGG
TGACTTACCCCCTCTGGAATCAGTGTTGCCAGACAGGTTCGTCCCAGCTGCTGTCCTGATCAAGGCGAAACGGTTGGCTA
AACAGGCGATCCTGCATCATCGTAAGAAAGAGGTCATAGTGGAGTGGGACGTCAACGAAACCGGCATTGCCTCGAGAAGC
CCCGAGCAGAGAGTGGCATACTGGCGAGAGGACATCCGGCTCAACAGCTTCCACTGGCACTGGCACCTTTCGAACCCCTA
CGACATCGAGCATGGCAAGCGAGACCGGCGGGGAGAACTCTTCTATTACATGCATCATAACCTGGTCGCGAGATACAACA
TGGAACGCCTTAGTGTCAACCTCAGGCCAGTCGAGCCCTTTGAAGACTGGCATCTCCCTATCAAAGACGGCTATTTTCCC
AACATCACCACAGGCCATGGGTACGACTGGTCTAACCGGCAAGATAATACCTACTTCAAGGATGTTCGAGCAATACCTCT
GAGCAATTCGACCTTCGTGTCCCAGCTTGAGATGTGGCGACTTCACCTGTACCACGCCATCGACGTTGGGTACATGGTCG
ATGCGAACAGTTCTCAAGTACGACTCACGGACAACCCAAGGATAGGCGAAGACTACGGGATAAACCTCTTGGGCGAGGCG
GTGGAGGCCGGTGCGAGCGTGAACCCCGATCTGTATGGCAACCTCCACAACATGGGTCACGTGTTGATCAGCCAGAGTCA
TGACCCTGCCAATAGACACAAAACTAATATGGGCGTGATGGGAGCCATAGAGACGTCCATAAGGGATCCAGTCTTCTTCC
ATTGGCACAAATTCATAGACACTGTGTTCCTCAGGTACAAGATGACTCAACCACCTTACACAACTAGACAGCTGAATGGA
ACTTTCGAAGTAGTAGACGTTGAGGTGATGGAAGAGAATTGGAATAGTCGGATCCCTAATCACCTTCACACTTTCTTCTC
AAACTCGACGTTCGACGCCTCACGAGGAATCGACTTCAGAATGAAACCGAATGACGACATTACTGTTCTCCTGAAGTCCA
CTATTCTCGACCATCCAGAATTCTTTTATACGATCCAGATCAGGAACCCAACCACGGAGTTTAAGCGCTCCAGGATCCGG
ATTTTCCTCGCGCCGAAATACGACGAGGACGGACTAAGGCTGAACTTCGAGTCGCTCCTCCACTACTGGACGGAAATGGA
TAACTTCAATACGGATCCGATTTCGCCTGGCACGGACTACATCTCCAGGTACTCCATGAACAGCAGCATCCTCTCGAGCT
ATCGTTCGAGGGATCCGGACACTGATTTCGACTTCTCCGGCTGCACCTGGCCCCGAAACCTTCTCCTGCCTCGAGGTACG
GCAGATGGCATGGCGTTCCACCTCTTCGTGATGGCTTCCGACATGCCACCTAATGAGCACCCACCAAGAAGCCACTTAAC
CTTGAACCGACCTCGGGGAAACATCGACCCGCAGACACCCTACACCCGACACCAAGGGACCTCTGGGAGTTTCTGCGGCC
GCCCTGGCGAGAAATACCCCGACCCGTGGCCCATGGGGTACCCTCTGGACAGGAAGAGTACCCACGAGACGATCGAAGAC
TTCGTGGCCGAGCACAAGAACATGGTGCTGAGGGAGGTCGTGATCACATTCGCTGGAGACCGCCAGCCGAAAGCCCAGAG
GGACGACTGTCTGCTTTTCACTTGCTAGGGCCTTTGTTTTCTCTTCTCTCTCTCTCTCTTTCTCTTTCTCTCTCTCTCTC
TCTC
>seq126
CAGCATCGGGACCCTGGCTATTATAGTCTTGGTGAAGAAGGCGCTGTCCTGCACGGCAGTAATCGTTCGCCAGGTCGACG
GCACAAGCAGCGCTGCCTGAGCCACCCCTGAGGCTCAAAGGGACCTCCGAAAGCACGCCGTTTGGAGCCAAGGCGAGGAA
AAAGCCTGATCTTATCACGTGTTGCCAAGTGCCGCCGGAGGCCATTGAGGCGAGTTCTGTCCTTGCGACAGGCTGCAGCG
GCGCCCCCGCGACGTATATAAGGGCGCGGAGCCCAGCGCTCGTCTTCACTGCCGGCGACATGAAGGTGCTCTTCCTCGTG
GTGGCGCTGCTCTCCGCCTCGGGCCTCGCCGAGGACAACCTCGCGCACAAGCAGCAGGCGATCAACAGGCTTCTGTACAG
GGTGAATGAGCCTCTGCTGTCCTCCTTCGCCGACCTGAAGAATCTGGCGACGACGTGGGACCCGCGGGCGCACGCGGGGC
ACTGCAAGGACGGGGGCGCCGCCGTCGAGCGCCTCATGGCCGAGCTGGAGCAAGGGCGGCTCCGCGAGAAGAGGCAGTGG
TTCTCGCTGTTCAACCCGCGGCAGAGGGAGGAGGCGCTCATGCTGATCCACGTGCTGCTGGCCTGCAAGGACTTCCCGAC
GTTCAAGGGCAACGCGGCCTTCTTCCGCGAGCGCATGAACGAGGGCGAGTTCGTGTACGCGCTCTACGTGTCCGTCACGC
ACTCCAAGATGACGCAGGAGGTCATCCTGCCTCCGCTCTACGAGGTCACGCCTCACATGTTCACCAACTCGGAGGTCATC
CGGAAGGCGTACGAGGCCAAAATGCTGCAGACGCCCGGCCGCTTCAGGATGACCTTCACCGGCACGCTCAAGAACACCGA
GCAGCGCGTGGCGTACTTCGGCGAGGACATCGGCATGAACTCGCACCACGTGCACTGGCACATGGACTTCCCCTTCTGGT
GGGACGGCGAGCACATCGACCGCAAGGGCGAGCTGTTCTTCTGGGCGCACCACCAGCTCACGGCGCGCTTCGACTCCGAG
CGCCTCTCCAACCACCTGCCCATCGTCGACGAGCTGCACTGGGGGCGCTCCATCGACGAGGGCTTCGCGCCCCACACCGT
CTACAAGTACGGCGGCGAGTTCCCGACGCGGCCCGACAACCTCGTGTTCCAGGACGTGGCGGGCGTGGCGCGCGTCCGGG
ACCTCGTGGAGATCGACGAGCGCATCCGGGACTCGATCGCGCGCGGCTTCGTCTACTCCGCGAACGGCACCGTGATCAGC
CTGAGGAACGAGCGCGGCATCGACATCCTGGGCGACATCATCGAGTCGTCGACGTACAGCGTGAACGAGCAGTACTACGG
GTCGCTGCACAACCAGGCCCACCGCGTGCTGGGCGCCCAGTCCGACCCGATGGGCAAGTTCAAGATGCCGCCGGGCGTGA
TGGAGCACTTCGAGACCGCCACCCGCGACCCCGCCTTCTTCCGCCTCCATAAATACATGGATAACATCTTC
>seq127
ACCCTGTTCATTACCCTTGGGGAGCAGGAACCGGTTAGGAATACCAGTCGCACTCTCAAATTCCTTGAGTCCAGAGTCTG
CACCTCCCAAGGCTTCTTTGGTCTTCTCAAAGAGAGTTTCGAAACTTGGTACATCAGGGACTGTTACTGCTGATTCTGAT
GACTTACGAACGATGTGGTTGGTGCCAGTGGACAGTTTGACCCAGAACTTATCCAATTCAATAGCATTCCAGCGCCCCTC
ATCGAAAGTGTATTCAATTCCATTGTTGTCACGGTGAGGCCAGGCGAAAATACGGACGGTTGCTAAGGCTTCGCCACCAT
TATTGCTAATATCAATGTTAAAGGAGAAGTCTTTGTGATTCAGGCGAGGTACATAGGTAGAGATCGCTACATCTGCAATT
TCCTCAGTGTCATCAACAGCGTTAATAAGACTGTACTCGAAGTCTTCAAAGAAGGTCTCTAGTTGGCCATCAATGGACAC
CTTGTCTACAGATACCTCGTTGAATTTTAGGTCTTCTACAGTATAGGGTGGGAGACTGTCCTTATGTTCCTTGAAGATGT
TATCCATGTACTTATGAAGCCTGAAAAAGCTGGGATCACGAGTGGCAGTTTCGAAATGTTCTAGCACACCAGGTGGTAAG
GCGTATTTTCCATGAGGGTCAGCCTGTCGACCGAGAACAATATGGGCAGTGTTATGCAACGCCCCATAGTACTGGACATT
AGGACTGTACATTGATGATTCAATGATATCTCCGAGGACATTAATACCACGCTCATTCATGATGTCAATG
>seq128
TCCCCACACCACTTACAAGTATGGCGGTCAGTTCCCCTCTCGTCCAGATAATGTAGACTTCGAGGATGTGGACGGTGTTG
CTCGCATTCGAGACTTGCTTATTATTGAGAGCCGAATTCGCGACGCTATTGCCCACGGTTATATTGTCGATAAGGCTGGC
AATCACATTGACATCATGAATGAGCGTGGCATCGACGTGCTTGGAGACATTATTGAATCATCTTTGTATAGCCCTAACGT
CCAGTACTATGGAGCTTTGCATAATACAGCTCACATTGTACTTGGTCGACAGAGTGATCCTCATGGAAAGTACGCTTTGC
CCCCTGGTGTACTAGAACACTTTGAAACTGCCACCCGTGATCCTAGCTTCTTTAGGCTTCATAAATATATGGATAACATC
TTCAAGGAACACAAGGACAGTCTCCCTCCCTACACAGCGGAAGAACTGACATTTGCCGGTGTAAGTGTAGACGGAATAGC
AATTGAAGGCGAACTAGAAACCTACTTCGAGGACTTTGAATACAATCTTATTAACGCCGTCGATGACACTGAACAAATTG
CAGATGTAGACATTTCTACTTATGTGCCTCGTCTGAATCACAAAGACTTTAAAATCAAAATTGATGTTAGCAATAACAAG
GGCGAGGAAGTTCTAGCTACCGTGCGCATTTTCGCTTGGCCTCACCTCGACAACAATGGTATCAAGTTCTCCTTTGACGA
AGGCCGTTGGAATGCCATTGAACTGGATAAGTTCTGGTACAAGTTGCCCCCTGGAACACACCATATCGAGCGTAAATGCT
CGGAATCTGCTGTTACTGTGCCTGATGTTCCTAGTTTCGACACTCTCTTTGAGAAGACTAAAGAAGCTTTGGGTGGTGCA
GCCTCCGTACTTACAGAGTTCGAGAGTGCCACTGGTATTCCTAACCGATTCCTTCTCCCCAAGGGTAATGAACAGGGTCT
GGAGTTCGACCTTGTTGTAGCCGTGACTGATGGCGCAGCGGACGCAGCGGTGGATGGACTCCACGAAAATACCAAATTCA
ATCACTACGGTTCCCATGGCAAGTACCCTGACAATCGCCCACATGGCTACCCTCTGGATCGCAAGGTTCCCGACGAACGT
GTATTCGAAGATCTTCCCAACTTCGGTCACATCCAAGTTAAGGTCTTCAAT
>seq129
AACTTGATACCATTGTTGTCGAGGTGAGGCCAAGCGAAAATGCGCACGGTAGCTAGAACTTCCTCGCCCTTGTTATTGCT
AACATCAATTTTGATTTTAAAGTCTTTGTGATTCAGACGAGGCACATAAGTAGAAATGTCTACATCTGCAATTTGTTCAG
TGTCATCGACGGCGTTAATAAGATTGTATTCAAAGTCCTCGAAGTAGGTTTCTAGTTCGCCTTCAATTGCTATTCCGTCT
ACACTTACACCGGCAAATGTCAGTTCTTCCGCTGTGTAGGGAGGGAGACTGTCCTTGTGTTCCTTGAAGATGTTATCCAT
ATATTTATGAAGCCTAAAGAAGCTAGGATCACGGGTGGCAGTTTCAAAGTGTTCTAGTACACCAGGGGGCAAAGCGTACT
TTCCATGAGGATCACTCTGTCGACCAAGTACAATGTGAGCTGTATTATGCAAAGCTCCATAGTACTGGACGTTAGGGCTA
TACAAAGATGATTCAATAATGTCTCCAAGCACGTCGATGCCACGCTCATTCATGATGTCAATGTGATTGCCAGCCTTATC
GACAATATAACCGTGGGCAATAGCGTCGCGAATTCGGCTCTCAATAATAAGCAAGTCTCGAATGCGAGCAACACCGTCCA
CATCCTCGAAGTCTACATTATCTGGACGAGAGGGGAACTGACCGCCATACTTGTAAGTGGTGTGGGGA
>seq130
AAGGTCCTGGTCGTATTCGCTCTGGTGGCCCTCGGCACGGCAGCCGCCGCGCCCGGCTCTGTGTTGGAAGAGCCGGACAG
CACTTCCAAGTACCAGAAGCAGCAAGTCATGAACTACGCATTCTACAAGATCTTCGAGCCTATCCGCGACCCTGTTCAGG
CGCAGAAGGCCGCGACCTTCAACCCAGTGGCAGACACCTCCATGTACAAGGACGGAGGAGACGCTGTTCGGCGTCTCATG
GACGAGCTCACTCAAGGCCGTCTGCTGGAGAAGAAGCAGTATGCCACCGGCACCAACCAACGCCACCTGGAGGAGGCAAT
CATGCTGTTCGAGGTGTTCATGCAGTGCAGGGACTTTGACTGTATTGCGAGCAACGGGGCTTACTTCAGGGAGCGAATGA
ACGAGGAGGAATACCTTTACGCCTGCTTCGCTACCATTAAGCACTCCCCTCTCACCCAACAAGTTGTTATCCCAGCCGTC
TACGAGGTCAAGCCCAACTACTTCACCAAGACCAAGGTCATCGACCAAGCCTACGCGGCCAAAGAGATGAGGCTAAACAA
CGTCCTCCTCCAAAACAACTTTACCGGCACTCCCAACGACATGGAGCAGAGAGTCGCCTACTTCCGTGAGGACATCGGCC
TCGCTACTCACCACATGATGTTTAACTTGGAGAATCCTTCCTGGTGGAAAGACAGCTACGGCTACCGCATTGACAGGAAG
GGAGAGAACTTCTTCTACGCCTACCACCAGCTGCTCAACCGTTACCAGGCAGAGCGCATCTCCAATTACCTGCCCCTTGT
TGAGGAGCTGAAGCTTGACCAGCCCCTGAAGGAGGGCTTTGCTCCCCAGACCGCTTACAAGTTCGGCGCTCCCTTCCCCA
CTCGTAATGAATACATCCCGCTGCAAGACGTCGACAGGGTGGACAAAATCCAAATCCAAGATATCGTCGAAATGGAAAGC
CGCATCCGCGACGCCATCGCCCACGGCTACGTGGAGGACGACCAAGGAAACAAGATCAATATCGAAAACGACCAAGGCAT
TGACATCCTGGGTGACATCATTCAGTCGTCCCTCTACAGCCCCAACCCCAAGTACTACGGCAACCTGACCAGCCTGGCCT
GCAGCCTGCTGGACCGCCAGGTCGACCCCCAGGACAAGTACGACACTCCCCCTGGCGTGCTGGCCCACCTGGAGACTCTC
CCCCGCGACCCCGTTGCCTGGAGGCTCATCAAGCGAGTTGACAACATCTTCAGGAAGCAAATCGACTCTCTTCCTCCCTA
CACCAAGGAACAGCTCGAATTCCAGGGAATAAGTGTCAACAACGTCCAGATCCAAGGCAACCTTGAAACCTACTTTGAGG
AGTACAAGTACGACCTTGTCAACGCCATCAACGACAACACCTCTCGGGCCGAGTTCTATGGCATCTATGCCACCGTGCCT
CGCCTCAACCACAAGGAGTTCACCTACAAGATCAATGTGCAGAACAACAACGGCTCCCCCAAGAAGTCCGTCATCCGCAT
CCTGGCCATGCCCTACCGCGACGGTAACGGCGTCGTCATCCCCTTCGACGAGGCCCGCTGGCTCGCCTTCGAGATGGACC
TCTTCGTTAAGACTCTGACACCCGGTGACAACCAAATCGTCCGCAAGAGCTCCGAGGCCTCCATCACCGTGCCTGACGTC
CCCACCTACAAGACTATCTTCGAGAAGACAGAAGCTCGCCAGAGCCTCGAGATGTACGAAAGTGCCACTGGCATCCCCAA
CAGGCTGCTTCTGCCAAAGGGCAATGAGAAGGGCGCTGACTTCAAGCTGGTGGTGGCCGTCACCGACGCTGAGCAGGACG
TCGCCGATGAGACCATCATTACCATGAACAAATACCACCACTACGGCGTGCGCGGCGTCCAGCCAGACAAACGGCCCTTC
GGTTACCCTCTGGACCGTCGCATTCCTGACGAGCAGGTCATCCAGCAGGTGCCCAACATCAAGCAGACATTGGTCAAGAT
CTACAACCAAGATGTCTTCATCCGCCTCCCTCATTACTAGGTCTTCCCGATGGGTCTGCAGGACGGAACGAAGGTGTTTC
CGACTAGACCAAACCCACTAAAGTACATCATCGTCTTTCATATCACAGCTTATCGAGGTTATGAGGTTAACTAAAGTCAC
GATGAGGCACCCAACTGTGCATGTCCAATGTGCTGACACGCCTAAAGTGGCGTTGCCATGAGATGTTACCAGCTGCAAGG
TTTTACTTTGGCTTCATTCCCATTCCCATGCTAAGTGCTCACTGTATTGAATGACAAACGAAGTAAGCAATTTTCTGTAT
GCCTCCAACAGCACCAATAATTGTGAAAATATTCAGGAAGTTATTGCAAAATATTTCTTATCT
>seq131
TTCTAGAGGCCGAGGCGGCCGACATGTTTTTTTTTTTTTTTTTTTGTAAACTTTTTTATTTATAATCATTACAACTTTTC
TTTGATGTTCTTTTATGTAAAATTTAAAATAGACAAATTTGGATTATTTAGATGGCTTGTGGTAGATATTAACAAGGCCG
GTCTTGAAGTTGGGGATGGCGGCGGTCATTCTGAAGTCAATTATCTGTCTGTCCATTGGATAACCCATGGCACGTTTGTC
AGGGATCTTCTCTCCGCGGATACCACAGTGAGCATGGGTACCACCAAATTCATTATTGACATCGATGGTAAAGCCCTCAG
CTTTGTCGGCTTCACCATCTTCAAGGAAGGCCATGAGCACCAACTCCAAACCATTTTCCTTTCCTTTTGGTAACAACAGC
CTGTCGGGGATACCACAGCTACGGCCAAGGTCCTCTAAACCTGTAGCGTCAGCACCGGCTGCTACCGCGGCATCAGTCTT
CTCCTTGATGGAGGCAAAGGATGGGATGTCAGGAATAGTTACAGTTGACATAGAGGCATCACGAAGAATAGTGTTTGCGC
CAGGAGCCAGTTCAACATAGAATTTATCCATCTCAATACAGCCCCATCTTCCACTGTTGGGATGGTAAGCCACACCATTG
GCATCACGACGAGGGCACATGTAGATACGGGCTGATGCTATAGTTGCTGCTCCCTTACTGTTTTCAATCTGCATCTTCCA
TGAGAATGGCTTGTGGTTAAGACGTTTTACAGTTGCAGTCAGAGGGACTTCTTTAACATTTTCAGAGTCATCTACAGCAT
TGATAAGTGAGAATTCAAAGTCTTCAAAATATGTTTCCAAAGATCCTTCAACTTCTATTGATTGCAGATCAACTCCCTCC
CAAAGGAAATCTTCCTTTGTGTAGGGTGGTAATCTGTCTTTGAACTCTTTGAAGATGTTATTCATGTATTTATGCAGCCG
GAAGAAGGCTGGATCTCTGGTAGCAGTTTCAAAGTGCTCCATAACACCTGGTGGCTGTTTGAACTTGTTCTTTGGATCAC
CTTGGCGACCAAGTACAATATGAGCAGTATTATGAAGGGCGCCATAATAGTATGAGTTAACAGAATATGTTGATGATTCA
ATAAGATCACCAAGAATATCAATACCTTTGTCGTTTAAAATATCAATGCTGGTTCCATCTGATGAAGTTACATATCCATG
AGCAATAGCATCTCGAATACGGTCTTCCCAAATCATGAGATCACGAATTCTAGCAACTCCTTCTACATCTTCAAAGTTAA
TGTTATCTGGACGGGCAGGGAATTCTCCACCATATTTGTATGTAGTATGTGGAGCAAATCCTTCAACGATAGGACGATCC
CAATAAAGTTCATCTACCATATTCATGTTGTTGGAGAGACGCTCAGCATCAAATCGAGCTGTAAGCTGGTGATGAGCCCA
GTAGAAAAGTTCTCCCTTACGATCTATATTGTAACCAAAACTATCTTCCCACCAGAATGGATGGTCCATATGCCAACTTA
CATGATGAACATTCATTCCTAAATCTTCACCAAAGTATGCTACACGCTGTTCGGGATTCTTTTGAGATCCAGTATAACCC
ATATTGAATTTTCCAGGGGTCTGTGTCATCTGAGCTGTATAAGCTTGATTAATAACTTCAGTGTTGGTGAACATGTTGTG
GTGTAATTTCGTACAAAGGAGGCAAAACAACACCCTTAGAAATGGGATGGTGAATAACGCCAACATAAGCTGCATAAATA
AATACACCTTCATTCATTCTTTCACGGAAATATGCAGCATTGTTACGGACACATGGATCCCAATTTTTACAGTTGATGAA
CACTTTGAAAAGCATCAAAGCTTCTTCACGATGTCTTGGGTTGAAGAGAGAGAAATAGTTCTTCTGCTTCAGTGTTCTTC
CATCATTAACGTTCCTGAACAAGATTCTGGGCAGCTTTGCCTTCATCACTGTACATAGAGGGGTCAGCCGGTTGGGGAAA
AGTCTTCCACAAGTGGTGCCAACATCGCGGTTCTAAGTTTTCCGGTTGATTTTGTCAGGAAGGCGTTAACATCCTGTTGC
ATACTTGGTACACTTTGTGCTTGAGCCAGGGCCAAGAGGCCGAGCCCCAGGGCTATGGAGACGAAGACCTTCATGGTGAA
CCGAGAAGACCAACT
>seq132
CATTGGGATATATAAGCAGGTGGTCAGCATGGCATAGGKKGTCCATAAGCCTGGATCAAGATGAGGCTACTAGCATCAGT
GGTGTTGGTTATTACCTTGGCCGCCTGGGCCGAGGCACAGGACATCAGTACTGCTAAGAGGCAGTATGACCTTAATGGTC
TGCTCTTCAGAGTCTTAGAGCCTATTCGGACCAGATACACAGACATCAAAGGGTTCTCTCAGACATTCGATCCCTTGGCT
GACTTATCGATCTACAAAGATGGAGGTGAAACRACCAAAAAACTTATGGATGAAATTAAAGATGGTCGCATCCTTAGGCA
AAAGATTTGGTTCTCTCTTTTTTAATACACAACATAGAGAGCAAGCAATCATGCTGTTTGAAGTTTTAATGAACACAAAT
AACTGGTCAGATTTTACCAAAAATGCTGCATTTTTCCGTACCAAAATGAACGAAGGTGTTTACCTTTACGCTATGTATGT
TGCAGTCATTCATTCTGACCTTGCAAATGATCTTGTTTTACCTCCTCTGTATGAAGTCACACCCCACTTGTTCACTAATT
CAGAAGCTATCACAGCTGCTTATACAGCCAAGATGGAACAAGTTAATAGCAAATTTAGACTTGACTACTCAGGCTCTAAA
AATAATAAGGAACAGCGTGTTGCATACTTTGGAGAGGATATTGGATTTAATATCCATCACGTAACATGGCACATGGATCA
TCCATTCTGGTGGAAGAATACATATGGAAAGAAGTTTGACCGTAAAGGAGAACTCTTTTTCTGGGTTCATCATCAACTGA
CTGCTCGCTTTGATGCTGAGCGTCTCTCTAACCAGTTACCAGAAGTAGATGCGTTATACTGGGAAAGACCCATTAAAGAG
GGCTTTGCACCACACACACAGTACAAGTATGGTGGGGAATTTCCAAGTCGCCCAGACAATATCAAATTTTCAGATGTGGA
AGGAGTTGCTAGAATCCGTGATTTGATTATCATGGAATCCCGTATTCGTGACGCCATTGATCATGGGTACATAGTAGGGC
ACGATGGAGAAATCATTGATATTATGAATGACAGAGGGATTGACATTATTGGAGATGTTATTGAGTCTTCAACCTACAGT
CCAAACCCAGAATATTATGGAGCACTGCATAACGTAGCACATATTGTACTCGGAAAGCAAGGTGATCCAAAGGGCAAGTT
CAATATGCCTCCTGGTGTTATGGAGCATTTTGAAACATCCACTCGTGATCCTTCATTCTTCCGACTGCATAAGTACATGG
ATAACATTTTCAAGATTCATAAAGACAGGCTTCCTTCATATACAAAAGAAGATCTTGATTTCAAAGATGTACATCTCAAT
CATTTCTCTGTAGAAGGAAAGATGGAAACATTCTTTGAAGACTTTGAATTTGATCTTGTCGGTGCAGTAGATGATACAGA
GCAAATTGCTGATGTTAATTTGACTGCTATAATTAAGCGCCTGAATCACAAGTCATTCTCATATGACTTCGATATCATGA
ATGAAAGAAGTGTAGATGTCAAAGCAACTATTCGTGTATATTTGTGTCCTTTGTATGACTATAATGGTGTGAAATATGAA
GCAGAAACTGGACGCTGGACCTGTATTGATCTTGATAAATTTTGGAGAGTTGTTAAACCCGGAAATAACCACTTCGCCAG
ATCCTCTAAAGAATCTTCAGTAACTGTCCCTGATATCCCAAGCTTTAAAACCCTAATCGAAAAGGCTAACCATGCCTATG
AATTCAAACATGATCCACATCTTACAGAGTTCAAACGATCTTGTGGAATCCCCGAAAGACTGCTGATCCCCAAGGGAACT
GTCAAAGGTTTGGACTTCGTTGTGTGGGCCTTCATTACAGATGGTGATGATGATGCTCAACTAGAAAATCTCCATGAGGA
CAAGTACCTGTCCCACTCCCACTGTGGCATCCCAGGTGAGACGTTCCCAGACAAGAGGCCCATGGGATACCCATTGGACA
GACGTATCCCTGATTCCCGCATCTACTATGGCACTACAAACTTCAAGTACACCGAAGTCAAGGTTTTCCACAGGAAAACA
GAATTCTAAACCAACACAAAGAAAACCAGCCATTACAATATGTTATAGAAACTGTATTATAAAAGATCTATAGCTAACAA
TTGCATGGACTTTAGAATCCAATGTGATGTAAAAGTTTCTTATGTAATAAAATTTATTTAGAACTAAKATAATAATTAAA
GGTCTGATATATTTGTCAATATTTCACAATATAATAAGAGCTATTTACATTATTTTATAAGACCAAAAAATATGCTTCAT
AAATATTATAAATATTTTTCAAGTTATGCTTCCAAATATA
>seq133
GGTYYATTATCTGTATATTTCATGTGGTCTTATGGTTTAACATTAHAAATTACTGATAATCTTCTTTGACTTTTCAWAAC
ATTGATGGGAAGGTAGAATAAAGCAATAAAAAATTATAACAGATATGAGAAAGAAGAAGATCTGAAGTATTCAATACATT
TTTATTAATAAATAATGTAAGTTTTCATTTACTTTTTTATATGAAAATGAATGTATTTTACTTAGATGGTTTATGGTAAA
TATTAACAAGGCCAGTCTTGAAGTTTGGGATGGCACCAGTCATTCTGAAGTCAAGGATCTGTCTATCAAGTGGGTAGCCC
ATGGCACGTTTGTCAGGGATCTTCTGGCCATGGATACCACAGTGAGCATGGGTACCACCAAAGTCACTGTTGACATCAAT
AGTGAAGTCATCAGCCTTGTCGGCTTCACCATCTTCAAGGAAGGCCATGAGCACCAACTCCAAACCACTCTCCTTTCCTT
TTGGTAACAACAGCCTGTCGGGGATACCACAGCTACGGGCATATTCCTCCAAACCTGAGGATTCACTACCAGCTGCGATT
GCGTCATCGGTCATCTTCTTGATGAAGTCAAAAGATGGGATGTCAGGGATGGTTACAGAGGATTTTTTAGCATCACGAAC
AATGGTGTTGGCACCAGGAGCCAATTCAATATAGAATTTATCCATTTCAATACAGCCCCATCTTCCACTGTTGGGATGGT
AAGCCACACCGTTGGCATCACGACGAGGACACATGTAGATACGGGCTGATGCTATAGCTGCCGCACCCTTGCTGTTTTCA
ACCTGCATCTTGAATGAGAATGGCTTGTGGTTGAGTCGTTTAACAGAAGCAATCAGAGGGACATCTGCAACTTCTTCAGT
ATCATCTACAGCATTTTGCAGTGAGAATTCAAAGTCTTCAAAGTAAGTTTCCAAAGAACCTTCAATTTCAATTGATTGCA
AATCAACTCCTTCCCAAAGGAAATCTTCCTTCGAGTAAGGTGGTAATCTGTCTTTGAACTCTTTGAAGATATTGTTCATG
TACTTATGCAGACGGAAGAAGGCTGGATCTCTGGTAGCAGTTTCAAAGTGCTCCATAACACCTGGTGGCTGTTTGAATTT
TCCATGTGGATCTCCCTGGCGACCAAGTACAATGTGGGCAGTATTGTGGAGTGCTCCATAGTAATACTTGTTTACAGAAT
AGGTTGATGATTCAATGAGGTCACCAAGAATATCAATGCCCCTGTCATTCAAAATATCAATGGTGTGTCCATCTTCTGCA
GTAACATATCCATGAGCAATGGCATCTCGAATACGGTCTTCCCAAATCATAAGATCACGAATTCTAGCAACTCCATCAAC
ATCTTCGAATTTGATGTTGTCTGGACGGGCAGGGAACTCTCCACCATATTTATATGTAGTATGAGGAGCAAATCCTTCAA
CAATAGGGCGATCCCAATAAAGTTCATCAACCGTTTGTAGGTTATTAGAAACACGCTCAGCATCAAATCGTGCTGAAAGC
TGGTGATGTGCCCAGAAAAAAAGTTCTCCCTTACGGTCTAGGCTGTAGCCATATTTATCATCCCACCAGAAGGGAAAGTC
CATGTGCCAGGTGACATGATGGACATTCATACCTAGATCTTCACCAAAGTAAGCTACACGCTGCTCAGGATTCTTCTGAG
AACCAGTGTAACCCATGGCGAATTTACCTGGGGTCTGTGTCATCTTGGCAGTATAAGCTTTATTAATTACCTCAGAGTTG
GTGAACAAGTGTGGTGTAACCTCGTACAAAGGAGGCAAAACAACCTTTCCAGCAATGGGGTGGTGAATAACACTAACATA
GAGTGCATAAACAAAGACACCCTCATTCATTCTCTGACGGAAATATGCAGCATTATTACGGAAGCAGGGATCCCAGCTTT
TGCAGTTGATGAACACTTCAAAGAGCATCAAAGCTTCTTCACGGTGTTTTGTGTTGAAGAGTGAGAAGAAATTCTTTTGT
TTGAGTGTTCTTCCATCATTAACCTCCTGAACTAGTCTCTGCGCAGCTTTGCCTTCATCCTTGTAAATAGAGGGGTCAGC
GGTTGGCGAAAAATCTTCAATAAGTGGTGCCATCAACTTTGTTCTAAGTTTCCCTGTTATTTTTGTTAGAAAGGCATTCA
CATCCTGTTGCTCATGAGCTACATCGTAGTCAGCGAGAGCGATGGCCACCAGGCCGAGGCCCAGGGCTATGGAAACGAAG
ACCTTCATGGTGAACCYTGAAGACCCC
>seq134
ACTTCTTCGACTCACCAAGATGATGGGGCCCCGTTTCCTATTGGGTTGCCTTCTGGCTGGAGGCCTGGCTTCTGTGGCTC
AAGCTTCAGATCCCAAGGCTCAACAAGATATCAATACTATGCTATGGAAGGCTTATGAGCCCCTTCGAAGGGCTAAAATG
GGCAATGCTCCTGATGATGCGTTTAGCCCAATTGGTGATCTGTCTATGTACAGTGATGGTGGTGAAGCAGCCCAGAATCT
TGAACAAGATGTTCAAGATGGAAGATTATTGAAACAGAAGAACTATTTCTCACTTTTCAATCCCCGTCATCGTCAAGAAG
CTCTTATGCTCTTTGAAACTCTTATGAACTGTAAAGAATGGACTCCATGTGTCAATAATAATGCTGCCTACTTCCGTGAT
AGAATGAATGAAGGAGTATTCATCTATGCCTTCTATGTCGCCGTCATCCACCACCCTATTGCTGATGGACTTGTTCTTCC
ACCTCTTTATGAAGTAACACCTCACATGTTCACCAACAGTGAAGTTATTAACCAAGCCTACACTTCTAAGATGACAGCCA
CACCAGGAAAATTCACAATGGGTTATACTGGTTCACAAAAGAATCCTGAACAGCGGGTTGCCTATTTTGGTGAGGACATC
GGTATGAATGTCCACCACGTTAGCTGGCACATGGACTTCCCTTTCTGGTGGAAAGACAGCTATGGTTACAAGCTTGATCG
TAAGGGTGAACTTTTCTTCTGGGTTCATCACCAGCTTACTGCTCGTTTTGATGCAGAACGTCTGTCTAATAACTTGGAAG
TTGTGGATGAACTTTACTGGGATCAACCAATCTATGAAGGTTTTGCTCCACATACCACATACAAGTATGGTGGAGAATTT
CCTGCTCGTCCTGATAACATGAAATTCGAAGATGTTGAAGGAGTTGCACGAGTTCGTGATCTAAGAGTTTGGGAAGACCG
TATCCGTGATGCTATTGCTCATGGCTATGTAACAGGAAAGGATGGCGAAATCATTAATATCCTTAATGATAAGGGTGTTG
ATATTATTGGTGACATTATTGAATCATCTGAATACAGTCCAAACCCAGTGTACTATGGTGCTTTACATAACACAGCCCAT
ATTGTCCTTGGTCGACAGGGTGATCCAAAGGGCAAGTTTAAGCAGCCTCCAGGTGTCATGGAACATTTTGAAACTGCAAC
AAGAGATCCATCCTTCTTCCGTCTGCATAAGTACATGAACAACATCTTTAAGGAATTCAAGGACAGGCTCCCACCTTACA
CATATGAAGAACTTAACTTTGAAGGAGTCTCCATTGAGAGTGTTAGCATTGAAGGTTCTCTGGAAACTTACTTTGAAGAC
TTTGAGTTCTCTCTCACTAATGCTGTAGATGACACTGCAGAACTTGAAGATGTTGCCATCTCTGCTGAAGTTAAGCGTCT
CAATCACAAGCCCTTCTCCTTCGTCCTGAATATCAATAACAATAATGCTGCAGCAGTAACGGCCTCTGCGAGAATATACC
TTTGCCCTCGTCGTGACAACAATGATGTTCCTTTCCATCCCAATTTTGGCAGATGGGGTTGTATTGAAATGGATAAATTC
TGGGCTGATTTGGCTCCAGGAGCAAACACAATTGTACGTAAGTCCTCTGAATCTGCTGTGACTGTGCCTGACAGTCCATC
ATTCTTAGAAATGATTGAAAGGACAGATAAAGCTGCTGCTTCAGGTGCTGCATCTAGTGGATTGGAGGAGCTTTCCCGTA
CCTGTGGTATTCCCGACAGGCTGTTCCTTCCCAAGGGCAAGGAAGAGGGTCTAGAGATGGTTCTCATGTCTTTTGTCAGT
GATGGTGCTACTGATCATACTGATACATTCCAAGTTGGTGGTCACTATGGTGGTACCCATGCCCATTGTGGTATCCATGG
ACAAAAGTATCCCGACAAGCGTCCCATGGGCTTCCCTATTGATCGACAGATTACTGATTTCCGTATGACTGCACAAGTTA
CCAACTTCAAGAATACATTAGTTTATGTTTACCACAAGAAATCTGCATAAGATATTTAAGTATCATTTTATTTACTTGAC
CAGTATGTCAAAGAAAGATTTATAATTTATTAAATAAACCATMTATTATC
>seq135
GCCGACAWTTTGTYTTTTTAATATATTGTTATTTCATGAATTGTAAATCAATGTATGACATACTACTTAAGTAACTGAAC
TGAAACTTAAATACATTATTAAGCTTTCTTGTGGTAAATATAGACTAATGTGTTCTTGAAGTTGGTAACTGTTCCGGTCA
TACGGAAATTAAGAATCTGGCGATCAATAGGGAAGCCCATGGGTCGTTTGTCGGGGTACATCTGTCCATGGATACCACAA
TGGGCATGGGTACCACCATAGTGACCACCAACCTGGAATGTATCAGTATGGTCAGTAGTACCGTCACTGACAAAAGACAT
GAGAACCATCTCTAGACCCTCTTCCTTGCCCTTTGGAAGTAACAACCTGTCGGGAATACCACAGGTACGGGAAATCGCTT
CCAATCCTGTTGTTGCAGCACCAGAGGTACTAGCCGCATCTGTCTTTTCAATCATACTTAAGAAGGATGGGCTGTCAGGC
ACAGTCACAGCAGATTCAGAGGACTTACGCACAACTGTGTTTGCTCCTGGAGCCAAAGTGGTCCAGAATTTGTCCATTTC
AATACATCCCCATCTACCATAATTAGGATGGAAAGGTACACCATTATTGTCACGACGAGGGCAAAGGTAGATTCTGGCAG
AGGCAACTACTTCTGCACCATTATTGTTATTGATATTCAGGACGAAGGAGAAGGGCTTGTGATTGAGACGCTTAACTTCA
GCAGAGATGGCAACATCTTCAAGTTCTGCAGTGTCATCTACAGCATTAGTGAGAGAGAACTCAAAGTCTTCAAAGTAAGT
TTCCAGAGAACCTTCAATGCTAACACTCTCAATGGAGACTCCTTCAAAGTTAAGTTCTTCATATGTGTAAGGTGGGAGCC
TGTCCTTGAATTCCTTAAAGATGTTGTTCATGTACTTATGTAGACGGAAGAAGGATGGATCTCTTGTTGCAGTTTCAAAA
TGTTCCATGACACCTGGAGGCTGCTTAAACTTGCCCTTTGGATCACCCTGGCGACCAAGGACAATATGGGCTGTGTTATG
TAAAGCACCATAGTACACTGGGTTTGGACTGTATTCAGATGATTCAATAATGTCACCAATAATATCAACACCCTTATCAT
TAAGGATATTAATGATTTCGCCATCCTTTCCTGTTACATAGCCATGAGCAATAGCATCACGGATACGGTCTTCCCAAACT
CTTAGATCACGAACTCGTGCAACTCCTTCAACATCTTCGAATTTCATGTTATCAGGACGAGCAGGAAATTCTCCACCATA
CTTGTATGTGGTATGTGGAGCAAAACCTTCATAGATTGGTTGATCCCAGTAAAGTTCATCCACAACTTCCAAGTTATTAG
ACAGACGTTCTGCATCAAAACGAGCAGTAAGCTGGTGATGAACCCAGAAGAAAAGTTCACCCTTACGATCAAGCTTGTAA
CCATAGCTGTCTTTCCACCAGAAAGSWAAGCCCCGGTACTTCGCGTCCGGGGCGACCCGCTCCGAGGACATTATCAGGCG
GGGAGTTTGACTGGGGCGGTACATCTGTCAAACGATAACGCAGGTGTCCTAAGGCCAGCTCAGCGAGGACAGAAACCTCG
CGTAGAGCAAAAGGGCAAATGCTGGCTTGATCCTGATTTTCAGTACGAATACGGACCGCGAAAGCGTGGCCTATCGATCC
TTTTGACTTGAGGAGTTTTCAGCAAGAGGTGTCAGAAAAGTTACCACAGGGATAACTGGCTTGTGGCGGCCAAGCGTTCA
TAGCGACGTCGCTTTTTGATCCTTCGATGTCGGCTCTTCCTATCATTGTGAAGCAGAATTCACCAAGCGTTAGATTGTTC
ACCTACTAACAGGGAACGTGAGCTGGGTTAGACCGTCGTGAGACAGGTTAGTTTACCCTACTGTTGAATTTGATCGTTGC
GATAGTAATCCTGCTCAGTACGAGAGGAACCGCAGGTTCGGACATTTGGACACGCACTTGGTCGGGCGACCAGTGGTGCG
AAGCTACCATCCGCGGGATTTTGCCTGAACGCCTCTAAGGCAGAATCCCATCTAGACAGTGCAACGATATCGCGTGCGGT
TTGCA
>seq136
TGTATGTGGTATGTGGAGCAAACCTTCATAATGGTTGATCCCAGTAAAGCTCATCTACCATATTCAAGTTATTGACAGAC
GTTCTGCATCAAAACGAGCAGTAAGCTGGTGATGAACCCAGAAGAAAAGTTCACCCTTACGATCAAGATTATAACCATAG
CTGTCTTTCCACCAGAAAGGGAAGTCCATGTGCCAGCTAACATGGTGAACATTCATACCAATGTCCTCACCAAAATAGGC
AACACGCTGTTCAGGATTCTTTTGTGATCCAGTATATCCCATTGTGAACTTTCCTGGTGTGGCTGTCATCTTAGCAGTGT
ACGCTTGGTTGATAACTTCACTATTGGTGAACATGTGTGGTGTTACTTCATAAAGAGGTGGAAGAACGAGTCCTTCTGCA
ATAGGGTGGTGGATGACTGAGACATAGAGGGCATAGATAAATACTCCTTCATTCATTATATCACGGAAGTAGGCAGCATT
ATCACTGACACATGGACTAAAGTCTTTACAGTTCATAAGAGTTTCAAAGAGCATAAGAGCTTCTTGGCGATGACGGGGAT
TAAAGAGTGAAAAATAGTTCTTCTGTTTCAATAATCGTCCATCTTGAACATCTGCTTCAAGATTCTGAGCTGCTTTACCA
CCATCACTGTACATAGCGAGATCACCGACTGGGCTAAACCCATCAGTAGGAGGATGACCCATTTTGGCCTTTCGAAGTGG
TTCATAAACTTTCCATAGTAGAGTATTGATATCTTGTTGATTCTTTGGATCTGATGCTTGAGTCTGGGAAGCCAGGGCTC
CGGCCAAAAGGCAGCCCAATAGGAAACTGGGTCCCTTCATCTTGGTGAGTCAATTAAAAGTGATGAACTTGCAAATTTGG
GTTTAGGAATCTGATTTTGATGTTATTCAAATGCTCAGAATTCTTGTTCACTGCATCAGAAGTTCATTAAATATAGCTCC
TACCATAAAAATTGTTATTTTTAGAAAAATAATTTTTCTTACTCCTGAGAGTCTACCAAAA
>seq137
TTTTATAATTGCATTAAGATATCATATAGTTTTTCATTGTTTGAATACATACAAACATTAGTTTAGCTTTATTTTATTTT
TAGATTTATAAGTATATGATCTTCTTTAATTGATTTACTGAATAAGAGATGGCATCCAGGACTTAACCATTGAAGGAGTG
TGCAGCTTGATGAATGATGGTAAATTGATTGAGGAGGACAAGGAATAACTGCTTACACTGGATGGCAACGAGTTCCACAA
GGAGACCATGCTAGTTTTAATATCTTTGTGGTAGATGAGATTCCATATGTATTCAACAATTCTCCTGATGATTGGAATCT
CCATCATTTTGTTGTAAAACAAAGTAGTGTATTCAACAGCAAGTTTAATGAACTTTTCAACATTTTCTTTCACTAAATTG
AACTGGGCCGGGTACATCTTAATAACTTCATTGATCTTTGCCATCAAGAACTTAGCAACTTCAGTATTTCTCAGGAATTC
AATGAAGTTATTAATAACTGGGACAAAATCATGAAATCCCAAAGGCAAGTTTAAGCAGCCTCCAGGTGTCATGGAACATT
TTGAAACTGCAACAAGAGATCCATCCTTCTTCCGTCTGCATAAATATATGAACAACATCTTTAAGGAATTCAAGGACAGG
CTCCCACCTTACACATATGAAGAACTTAACTTTGAAGGAGTCTCCATTGAGAGTGTTAGCATTGAAGGTTCTCTGGAAAC
TTACTTTGAAGACTTTGAGTTCTCTCTCACCAATGCTGTAGATGACACTGCAGAACTTGAAGATGTTGCCATCTCTGCTG
AAGTTAAGCGTCTCAATCACAAGCCCTTCTCCTTCGTCCTGAATATCAATAACAATAATGGTGCAGAAGTAGTTGCCTCT
GCCAGAATCTACCTTTGCCCTCGTCGTGACAATAATGGTGTACCTTTCCATCCTAATTATGGTAGATGGGGATGTATTGA
AATGGACAAATTCTGGACCACTTTGGCTCCAGGAGCAAACACAGTTGTGCGTAAGTCCTCTGAATCTGCTGTGACTGTGC
CTGACAGCCCATCCTTCTTAAGTATGATTGAAAAGACAGATGCGGCTAGTACCTCTGGTGCTGCAACTACAGGATTGGAA
GCGATTTCCCGTACCTGTGGTATTCCCGACAGGTTGTTACTTCCAAAGGGCAAGGAAGAGGGTCTAGAGATGGTTCTCAT
GTCTTTTGTCAGTGACGGTACTACTGACCATACTGATACATTCCAGGTTGGTGGTCACTATGGTGGTACCCATGCCCATT
GTGGTATCCATGGACAGATGTACCCCGACAAACGACCCATGGGCTTCCCTATTGATCGCCAGATTCTTAATTTCCGTATG
ACCGCAACAGTTACCAACTTCAAGAACACATTAGTCTATATTTACCACAAGAAAGCTTAATAATGTATTTAAGTTTCAGT
TCAGTTACTTAAATAGTTTTTCATACATTGATTTACAATTCATGAAATAAACAATAT
>seq138
GGATATTAATGATTTCGTTYKCCATCCTTTCCTGTTACATAGCCATGAGCAATAGCATCACGGATACGGTCTTCCCAAAC
TCTTAGATCACGAACTCGTGCAACTCCTTCAACATCTTCGAATTTCATGTTATCAGGACGAGCAGGAAATTCTCCACCAT
ACTTGTATGTGGTATGTGGAGCAAAACCTTCATAGATTGGTTGATCCCAGTAAAGTTCATCCACAACTTCCAAGTTATTA
GACAGACGTTCTGCATCAAAACGAGCAGTAAGCTGGTGATGAACCCAGAAGAAAAGTTCACCCTTACGATCAAGCTTGTA
ACCATAGCTGTCTTTCCACCAGAAAGGAAAGTCCATGTGCCAGCTAACGTGGTGGACATTCATACCGATGTCCTCACCGA
AATAGGCAACCCGCTGTTCAGGATTCTTTTGTGAACCAGTATAACCCATTGTGAATTTTCCTGGTGTGGCTGTCATCTTA
GAAGTGTAGGCTTGGTTAATAACTTCACTGTTGGTGAACATGTGAGGTGTTACTTCATAAAGAGGTGGAAGGACAAGTCC
ATCAGCAATAGGGTGGTGGATGACGGCAACATAGAAGGCATAGATGAATACTCCTTCATTCATTCTATCACGGAAGTAGG
CAGCATTATACTTTAAGGCCTATTTAAATTCTTCTTTAAAGTTGAAAGATGTCAACGTTTATTGGTATTTAAAATGAAAT
ATAATATTTCAAAAGGATAATAGTTGGTTAGTGAATTTTGGTAATGTTTCTGTATGTGACTCTCTCATTGGGCATTCCTA
TTAATCATTTGGATATTATTGTCTGAAAACTCAATTGTTTCTGTAGAAATTAACCTTTAGATTATTGCTAAACAGAATTA
TGTCATAATCTTATATCAAAATCTTATATCAAAACTAATTTGCTGTATTTCAGGCTATCATTAATTTGATTAAATATTAT
GAATATTCAGTTATTTCTAGAAATAATATCTAGTTTGTACTTGATATGAAGTAATGATATGTATGGAATTC
>seq139
CACATACAAGTATGGTGGAGAGTTCCCTGCTCGTCCTGATAACATGAAATTTGAAGATGTTGAAGGAGTAGCACGAGTTC
GTGATCTGAGAGTTTGGGAAGACCGTATTCGTGATGCCATTGCTCATGGCTATGTAACAGGAAAAGAGGGCACCATTATT
GATATTCTCAATGATAGGGGCGTTGATATTATTGGTGATATTATTGAATCATCAACATATTCTGTTAACTCATACTATTA
TGGCGCCCTTCAAAGAATTCAAAGATAGACTACCACCCTACAACAAGGAAGATTTCCTTTGGGAGGGAGTTGATTTRCAA
TCAATTGAAATTGAAGGCTCTTTGGAAACATATTTTGAAGACTTTGAATTCTCACTTATCAATGCTGTAGATGACTCCGA
AAATGTTAAAGAAGTCCCTCTGACTGCATCTGTAAAGCGTCTCAACCACAAGCCATTCCAATGGAAGATGCAAGTCGAAA
ACAGTAAGGGAGCAGCAACTGTAGCATCAGCTCGTATCTTCATGTGCCCTCGTCGTGATGCCAATGGCGTGGCTTATCAT
CCCAACAGTGGAAGATGGGGCTGTATTGAAATGGATAAATTCTATGTTGAATTGGCCCCTGGTGCTAACACTATTCTTCG
TGATTCCTCTATGTCAACTGTAACCATCCCTGACATTCCATCCTTTGACTTCATCAAAGAGAAGACCAATGCCGCAGTCG
CAGCCGGTGCCGACGTTACAGGTTTAGAGGACCGAGGTCGTAGCTGTGGTATCCCCGACAGGCTGCTGTTGCCCAAGGGC
AAAGAGAATGGTTTGGAGTTGGTGCTCATGGCCTTCCTTGAAGATGGTGAAGCCGATAAAGCTGAGGGCTTTACCATTGA
TGTCAACAATGAATTTGGTGGTACCCATGCTCACTGTGGTATCCGTGGTGGGAAGATCCCAGACAAACGTGCCATGGGTT
ATCCAATGGACAGACAGATAATT
>seq140
GATGCGGTGGGTGGTAGTTGTAACAGCGCTTCTGGTAGTTACTGTTTCGGCTGACATAAACGTTGCCCACAAACAACAGG
ACATCAACCACCTATTATACAAGATCACTAGCCCCATCAAGTCAAGTTTCAATGACCTCAAGGAGACGTCAGAAACATGG
AACCCAAGAGAACACATGGATCTCTGTAGCGATGGAGGTGCAGCCGTAGAGTGGCTAATGGGTGAGTTGGAGAATCACCG
CTTGCTAAAGCAACATCACTGGTTCTCTCTCTTCAATGACCGCCAGCGTACGGAAGCCCTGTGGCTTTTCGAAGTCTTCA
TGCAGTGCACAGATTTTGAAGTATTTAGAAACAACGCTGCTTACTTCCGTGAGCATATGAATGAAGGGGAGTTTGTTTAT
GCTCTTTATGCGGCAGTGACCCACTCAGACATAGGCCAGTATATCGTCTTACCACCTCTTTACGAGATCACTCCTCACTT
ATTCACAAACTCAGAGATTATCAACAAAGCTTATACTGCTTTGATGACACAAACGCCAGGTAACTTCAGGATGAACTTTA
CTGGAAGCAAGAGAAACACCGAACAGCGTGTGGCTTACTTCGGTGAGGACATTGGCATCAACTCTCACCATGTTCACTGG
CATTTAGATTTTCCCTTCTGGTGGAACAGAGATAAGATAGACCGTAAAGGAGAGCTCTTCTTCTGGGCTCACCACCAGCT
GGTTGCTAGATACGATGCCGAGCGTCTTTCTAACTACCTACCACCAGTAGACGAACTCTACTGGGACAGCCCAATTAAAG
ATGGGTTTGCTGCTCACACCTCTTACAAATATGGCGGAGAGTTCCCCACTCGCCCAGACAACAAAGAATTTGAAGATGTA
GAAGGTGTGGCCTGTGCTCGTGACATAAAGTTATTAGAAAGTCGAATACGAGATGCCATTGCTCTGGGTTATATCATTAA
TATCAATGGCTCTCACACTGACATCAACAACGAACATGGCATTGACATCTTAGGTGATATCATTGAGTCTTCGGCATATA
GCCCCAATGCTGCATACTATGGCTCTCTACATAACCAGGCTCACCGCGTCTTGGGTGCACAGGCTGATCCTAAACGGAAG
TTTGGTATGCCTCCAGGAATAATGGAACACTTTGAGACTGCCACTCGCGACCCAGCGTTTTTCCGTCTCCATAAATATAT
AAATGGAATTTTCAAGGAACACAAGGACAAGTTGCCACCTTACACCGAGCAAGAGTTACTCTACAGTAATGTGAATATCA
CTAACGTCAAGGTCAGTAAACTCTCCACCTACTTCGAAGATTTTGTGTTTGACGTGAGTAATGCTTTAGACACACCAGAG
AGCTTCAGTTACGTTTCGGTCACAGCCACTATATCACGTCTGAACCACGAACCATTCACTTACAACATTCACGTCCAAGC
TAAACACGACGATGAAGTCACTGTTCGCATCTACATAACTCCCAAGCGTGACGAGAACAACATCGTCCTTGACATAGACG
AGTCTCGCTGGGGAGCCATCTTGCTCGACACCTTCTGGACTAAGGTTCATGCGGGAGATAACGTAATCACGCGTAAGTCT
TCACAGTCATCAGTAGCTATACCTGATCGTGTGCCGTTCTTTGAACTTCTCGAGGACGCTGATGAGGCTGTGGCTAACGA
CGCTCAGCTACTCCATCAGGAAATTCGTGGTTGTGGTCACCCCATGAGGCTGCTGCTGCCTAAGGGCACTAAGGAAGGTC
TGGATTTCTGGCTCGACGTTATTGTCACCAGCGGAGATGATGCAGTCCACGATGAGTTAACCATTGAGAACCACGGCAGC
ACTCATGGTTACTGCGGTATTCATGGTATGAAATATCCTGACAAGCGCCCAATGGGCTTTCCTTTCGACCGTCGCATTCC
TGAAATTGGAGTCTTTAAAGTGCCCAACCAACATGGCCAAGTTGTTAAGATTTTCCATCACTAATAAAGAGTATTTTTAT
ATCAGGTAAGTTTTCACTTTTAAACCATTACACCAAGATCAAATATGGGGTGACTAGGATATTTTCTAAGAGCTCTCGCA
TCTGCAGAAATGAATTCAGTGAAAAAGAGTGCTCTTTCCTCCAGCAAAAATTTAATGTATGACACTACCTTCGACATTTC
ATCAGGGAATGCAGACAGCGTTTTCTGGGCACGTTGTCAATGCATCAGTTCATCAATTCGCCCAGATCCAACGCCATCGA
AAAGAGTATAATCATTCTTTCGTAAAAAACTTTGTTGTCAAACATATCTGCAAGATCTCTAACAGCGATGTGTGCACACC
ATCTACTACCATTAAAGGCATCACTAGAGAGAATGCTACTCTAGTGCTTAAGGCCTATTATTACTAATAGTTAGGAATCA
TTATACAATAACTCCAATTTAATATGTTAATAATAGCTAATTCGGTCTCACAATCCTAGACTATGCCCACACATTCACTC
CAAATATCTAATCACATTACATCACTTCCTCTAACACCCTCCAATTTGATATCAATTTTTCATAGCCTAATTTTTTTTGT
TACATCTAACACCTTACTCTTCATGTACGCTTTCAATTTCCTTCTTTTACGAACTTTCCAAAATTCCTCCAAAGACTTTC
ACAACCTCTATTCAGAATCTACAATAAAAGAAGCGTCTCTTCATCAAAGAGCAGCTGTGGCAACTCCCACTTCATATCAG
ATTCATTCTCTTTTTATCCCACGTATCTTCCCGACACCATCGCATCCACTTCTTTTACATCCCCATCTATAAATATATTA
AACACCCTTGTTTAAGGTCTATTTTTACTAGAAAATATACCCATCTTTTCCAACTCGAGCCTCATTACCTATAAAACTTA
TGCTTTAACTAGCCTACTACCTATTCCATGCATTTGCCACATTGCTTCATTATCTGCTTTATCGGTTTCTTACCCTTATC
TAAGTATTCTTTGTTTATATATATTAATATAACTACTTGATCTACATATACCGTACTTTTCCTAAATGCTTCTTGCTCTT
CCGCAATCCTACTTTCTGTCTCAC
>seq141
TTTTTTTTTTTTAATATTAAAAAGATTTATTGAATTATATTATCGATGGATATATGGAAATTTTTATGGTCACGATAGAG
AAATTTTTCTAATTAAGGTTGAAAAGGAGAGGATATGTGAGTAACTGAGGAAACAAGCTGACAAATGACTAAAAAAAAAT
AGGGAAGGAGGAATTAACTTTATTTTATTTGCTCAGGATTGAACCTTATTACATATGACTTGATAAAGCTGTCTCCAGAG
GTAAGCGTCGTCAAAAAATAAAGGCATTCTCTGCTTTACGTGTCTTTATACCACGTTTCGAAGTTTGTCTCAGTTTTTTT
TTTGCACCTAGGAAAAGGCAATCGAGTATAATTTTGCTTGCACATGCGTCTATACCTCAGTTTTATATTTGCAATAAGCA
GTAATATGTAAATTTAATTATTGGCATAAATGAATAAGGAATAAAAGAATCACTATCCAAGTGGACGAATTGTCCTAAAG
TACAGAAAAACCTTCACAAAGAGAATATTTAGAGTTTTTTTTTTTTTTTAATTTAAATGGTAACTGCAGATCTGCTGGAA
AGAAACCTTTGGAACTGCCGTAACTGCTGACTGAGCGATATTATAACTGACGGGTATGAAATGTTTCCATGACCACAAAT
AACAATATCACATTCACTTATCAAGCAGATATGAATATAAAAGAAAGAGTTCACTTTTAATCTCGGTTGAAGACCTTGAC
GGTGATTCCTTGGAAGTTAGGAAGGCGGTAGAAGATGCGTTCATCGTCAACACGACGATCCAGAGGGTAGCCGTGTGGTC
GGTTGTCGGGATACACTCCTCGGTAGCCATAGTGGTTGAATTTTGTGCTTGTATGTAGATCCTCCACGGCTGCGTCAGCT
TCGCCGTCGGTGAGAGCGACCACTACTTTAAGTTCAAGTCCTCTGCGGTTTCCCTTGGGTAGCAGGAACCTGTTGGGTAG
TCCAAGTGCACTCACGTACTCGTGAAGGTCGAACTTCCTGCCACGCGCAAGCGCTTCTTCAGTTCTGTCCATCAAATAGT
GGAAACTTGGAATGTCAGGAACAGTCACAGATGAGTCTTTGGACTTGCGGACGATCTTATTATAACCTGGTCTCAATTTA
GTCCAGAACTTGTCCAGTTCGATGGCGTTCCATCGTCCTTCATTGAAGGAGTACTTAAGGCCGTTGTCGTCACGGTTTGG
CCATGCGAAGATGCGAACTGTTGTTAAGACTTCGTGATCATTATGATTATTGACGTCGATATTGAAAGTAAAATCTCTGT
GATTCAAACGAGGTACATAAGCGGAAATTTCCACATCGTCAATGTCTACTGTATCATCAACAGCATTGATCAAGCTGTAT
TCGAAATCTTCAAAGTAAGTTTCAAGTAGTCCACTAGTGCAGAAGTTCTCAATGTCTACACCATGGAACTCCAGTTCTTC
TTTAGTGTATGGAGTGAGGGAGTCCTTGTGTTCTCTAAATATGTTATCCATATATTTGTGAAGCCTGAAGAAGGCCGGGT
CACGAGTAGACGTTTCAAAGTGCTCCAGAACACCTGGAGGAAGGTTGTACTTTCCTTGAGGATCTCCCTGGCGACCAAGC
ACTATGTGAGCTGTGTTGTGGAGAGCACCGTAATAGCCGGGGTTAGGACTGTATGCTGACGACTCAATAACATCACCAAG
TACATCAATACCATGAGTGTTCCTGATATCAATGCTGCTTCCATCTTTGGCAGTGATGTAACCATGAGCAATTGCATCAC
GGATTCGATTATCCAAAATTTTCAAATCTCGAATACGTGCAACACCTTCCACATCAACAAACTTCTTGTTATCAGGACGA
GAAGGGAAATAACCACCATGTTTATATGATGTATGAGGAGCAAAGCCTTCTTTGATGGGTTTATCCCAGTTAATCTCTTC
CACGGGATTTAGGTGGTTAGAGAGACGTTCAGCATCAAAACGAACAGTAAGCTGGTGATGTACCCAGAAGAAGTTTTCAC
CTTTGCGGTCCAGGTGGTGACCTTCATGTTTGTCCTCCCACCAGAATGGGAACTCCAAATGCCATGTAACGTGATGGGTA
TTCAAGCCAATATCTTCACCGAAATAAGCCACACGTTGTTCTGGGTTCTTTTTGCTGCCAGTAAAGTGTGAGCGGAATCT
GCCCGGGGTTTGAGTCATCTTTGCCTGATAGGCTTGTTGGATAACTTCACTGTTTGTGAACAAATGTGGGGTTACTTCGT
AGAGTGGAGGAAGCACAACGTTTTCAGTGAGTGAAGAATGGATCACTGCTGCATACAAGGCATAAACAAATTCTCCTTCG
TTTATGTATTTTCTGAAATAAGCAGCATTGTTGGAGAAGGTTTTCCAGTCTTTAGAATGTTCCAAAACATCATAGAGCAG
AAGTGCTTCTTCACGTTGTCGTGTATTGAAGAGAGAGAACCAGTGTTTCTGCTCCAGAAGTCTGCCATCCTTCAGTTCTT
TTACTAGCTTGTGGACGGCAGCTCCACCGTCATTGTAGTGAGATATGTCGGCTTCTGGGTCGAAGGTTTCAGCAGCATGT
TTCAGCTTTTCATCACGGAGGACCTCATATACCTTAAATAGTAGAAAATTGATGTCGTGTTGTTTTTGCTCATCAGATAC
ATCACCAGGATCGTCACTTTGGAAACCCAAGTCTGGCGAGGCGGCAGCGAGGGCCAGGAGAGCACACAACACCAAGACCT
TCATGGTGGCAACGGTGAG
>seq142
TGAAGCTCTTGGTGGTATGTGTTCTCGTGGCTGCTGCCGCTGCTTGGCCGAGTTCCGGCTTTCAAAGCGACGATGCAGGT
GGTGCATCTGATACTCAGAAACAACATGACGTAAACTACCTGCTGTTCAAGGTCTATGAAGTTCTTCGTGATGATAACTT
GAAAAATCTTGCTAAGACATTCGACCCTGAAGCCGACACGTCTCACTATTCAGACGATGGAGCTGCGGTTCACATACTTG
CAAAGGAACTAAAGGACCACCGGCTCCTGGAACAAAAACATTGGTTCTCCCTCTTCAATACACGACAACGTGAAGAAGCA
CTTATGCTCTATGATGTTTTGGAACATAGCAAGGACTGGCAAACTTTCATCAGCAATGCCGCTTATTTCAGAAACCGCAT
GAATGAAGGAGAATTTGTTTACGCATTGTATGCAGCAGTAACGCACTCTCCACTCACCAAGCACATTGTACTTCCACCAC
TTTACGAGGTCACACCGCACTTGTTCACAAACAGTGAAGTTATCCAGCAAGCCTATCATGCCAAGATGACTCAAACCCCT
GGTAAATTCAGATCTCACTTTACTGGCAGCAAAAAGAACCCAGAGCAACGTGTAGCATACTTCGGCGAAGATATTGGCTT
GAATACCCACCACGTTACTTGGCACTTGGAGTTCCCATTCTGGTGGGAAGACAAACATGAAGGCCACCATCTGGATCGTA
AGGGTGAAAACTTCTTCTGGGTACATCACCAACTCACTGTTCGTTTCGATGCTGAACGTCTGTCCAATCACTTGAATCCC
GTTGATGAACTTCACTGGGAAGAAACCATCGAAGAGGGATTCGCTCCTCATACAACTTACAAGTATGGAGGAGAATTCCC
ATCTCGTCCTGATAATATTCACTATGAGGATGTCGACGGAGTCGCTCGTATTCGTGACTTACTCATTATTGAGAAACGTA
TTCATGATGCTATTGCCCATGGGTATGTTACTGCTAGAGATGGATCTATTATTGACATAAAAAATTCTCATGGCGTTGAT
GTACTCGGTGATGTCATTGAATCCTCTAAATATAGCCCTAACGTCGAGTACTACGGTTCACTTCACAACACAGCTCACGT
GGTGCTTGGTCGCCAAGGAGACCCACATGGAAAATACAACTTACCTCCTGGAGTACTGGAACACTTTGAAACTGCTACCC
GCGACCCAGCATTCTTTAGATTACATAAGTATATGGATAATATCTTCAGAGAACATAAGGATAGCCTTACTCCTTACACG
AAAGATGAGTTGGAATTCAGTGGTGTTGCTATCGACAATGTTGCCATTGACGGTACACTGGAGACCTTCTTTGAGGATTA
TGAATACAGTCTTCTCACAGCTGTCGATGACACCGTTGAAATAGATGACGTGGATATTACTACAGTTGTATCACGTCTGA
ACCACAAAGACTTTTCCTTCAACATTGACGTAACCAACAATAATGATCACGAAGTGTTGGCAACAGTGCGTATCTTCGCC
TGGCCACATCGTGACAACAATGGTATTGTCTACCCATTCAACGAGGGACGCTGGAGAGCCGTCGAGCTGGATAGGTTCTG
GAAACAGCTGAGTCCTGGTGTGAACCACATTGTACGCAAATCCACTGAGTCGGCAGTGACTGTCCCTGACGTGCCCAGTT
TCCATTCATTGATAAAGAAGACTGATGATGCACTCTCCTCTGGTAGCCAGCTTGACCTTCATCAGTACGAGAGTGCACTT
GGACTGCCTAACAGGTTCTTGCTTCCCAAGGGTAACTCACAAGGTCTGGAGTTCGATCTGGTTGTTGCTGTGACTGACGG
CAAGGCAGACGCAGCAGTTGATGATCTACATACTAATACCAAATTTAACCACTACGGCTACGATGGAGTGTATCCCGACC
ACCGACCACATGGCTACCCGTTGGATCGTCGTGTTGATGATGAACGCATCTTCCACGACCTCTCTAACTTCCATCAAACT
GTTGTTAAAGTCTACAATCATTAAATTTTTAACACCATTCAGGGGTGTATCTACATCAAGCTCGTTTTTCTTTTAAGTAA
CAAATTTTGGCACTACATGAAAATTACTAGTTTGCGCAGGAGAATGGTCTTACTGCCAGTTGGCACTGAACAGTGGCACT
GTGAGGTTTGTGATCATGTAGCTTCCAGCATTATTTTTACTTAATATAACAATCTAGTCATCCTAGTGCTTCTCACCCAT
GATAATCAAAGACAGATCAAACATCTTATGAATTTTTTTTTTCACTATCAAAGGATGACTTGTCTGACTTTAATAAAAAC
TGCTCAGTGGCGCCCCCTTTCAAGTGGCGCCCCCCTTCAGGTGGTGCCCAGGGCACGTGCCATACTTGCCGTACCTTAGG
TACGCCACTGACACCATTTAAAATGAAAAATTTAAAAAACTTCTTGTCAGTTTAATTTTGTTTACAAAACACTCTTTGTT
GGCAAATAAAAATATTATGAGCAAAAAAAAAAAAAAAA
>seq143
TTTTTTTTTTTTTTTTTTTAAAGATGTTCTGGAGCCATCCAGAAACTGTTGTCTTTTATTTCAAACTGACATTGTTAATA
AAACATAAAATCCTCAGGTTTAATGGAACTGCATCTTATATCGGAGAAAATTCCCTATTTTGCTAGTGTATTGTTGTTCA
AAAGCGATAAAGGCAAATATAAAGTAGTTTGTAAATTTGACAGTAATTTAGGTTTGCTCTGAAGTTCAGTGATGCTCATC
GTGGAAGATCTTGACATGAACTTTATGTATATTGGGAGCCTGCAAGACGACGCGAGGATCTGGGATATGACGGTCAACTG
GGTAACCCATTGGCCGCTTGTCTGGGTACTTCTCTCCATGGATACCACACTGACTGTGGGTGGCGGCCAAGTCTTCAGGA
TTATCTACGGTCTTATCTTCGTCACCGTCAGACACTCCCACAAACAAGGAAAACTCCATTCCTGAGGTTGTTCCTTTAGG
TAGGAGCAGTCTGTTGGGGATACCACAAGATCGCTCAAATTCGTGGAGGTCAAGTTTACTATGGCTTTCTACGGCCTGGT
CAGCTTTCCTCTTTAGTGAGTCAAAACTTGGCCTGTCAGGAACAGTCACTGAAGAGTCAACGGACTTGCGAACAATGTGG
TTAGATCCAGGAGCCAATGATTTATAAAACTTGTCCATTTCAATGCAGTGCCATCGACCTTCCTCGAAGGAGAAGAGGAC
TCCGTTGTTGTCATAACGAGGGCACAGGAAGATGCGGATGGTACCAAGGACTTTGTTACCATTGTTGTTAGTGATGTCAA
TATTGTAAGAAAATTCATGGTGGTTTAGACGAGGTACTATAGCATGGATCTCAACATCTTTCACTTTGTCAGATTTATCT
ACAGCATTGATGAGACTGAACTCGAAATTGTCGAAGTAGGTCTTCAGTTCTCCATCAATGGCAATGTTATCAACGGAAAC
ACCTGAGAACTCGAGTTCTTCTTGAGTGTAAGGTGGAAGAGTGTCCTTGTGTTCTTTGAAGATGTTATCTATATATTTAT
GAAGTCTGAAGAAGCTTGGGTCTCGAGTGGCAGTCTCGAAATGTTCCATGACACCAGGAGGAAAGTTGAACTTGCCGTGA
GGATCACCTTGGCGACCAAGCATTATGTGAGCCGTGTTGTGCAGTGAGCCATAATACTGTGGGTTGGCGCTGTATGCAGA
AGATTCAATGATTTCTCCCAGAGTGTCGATGCCATGATCATTTTTAATATCGATCTTGTTACCACTCCTGTCGACTATGT
AGCCATGAGCGATGGCATCGCGAATTCGACTTTCTAAGATGACCATATCACGCACGTTAGCCACACCATCAACATCTTCA
AAGTGTACATCGTCAGGGCGAGCTGGGAACTCTCCACCATATTTGTAGTTAGTATGTGGAGCAAATCCTTCATGGATAAC
ATCGTCCCAATGAAGTTCGTCAACAACATCCAGATGGTTGGAGAGACGCTCAGCATCAAAGCGGGCAGTGAGTTGGTGGT
GAGCCCAGAAGAAGAGTTCTCCCTTGCGGTCCAGATGATAGCCGTAAGAGTCCTTCCACCAGAAGGGGAAGTCCATATGC
CAAGTAACGTGGTGAATGTTTAGGCCAATGTCCTCACCAAAGTACGCTACTCGTTGTTCTTTGTTCTTTTTTGTTCCAGT
GAACTTCATCTCGAATTTGCCTGGAGTTTGAGTCATCTTGGCAGTGTAGGCCTTATTGATAATTTCACTGTTGGTGAACA
GGTGAGGAGTAACTTCATAGAGTGGAGGAAGAACAATTCCCTGTCCCAAGTCTGAGTGGATGACAGCCACATAAAGCGCG
TACGCGAACTCTCCCTCGTTGAGGCGCTCACGGAAGTAAGCAGCGTTGTGAACGAAGCAAGACCAGGTCTTGCAGTGTAT
GAGAACATCAAAGAGCAGGAGAGCTTCTTCACGTTGACGGGTGTTGAAAAGTGAGAACCAGTGATGTTGCTCTAATACTC
TGTGGTCTTTAATTTCCTGTATCAGCGCATGAGCTGCCGCACCATCATCGGTGTACTGTGAAGAGTCAGCTTCCGGGTCA
AAGGTGTCAGAAAAATCTTTCAAATCACTAAAGTGAAGGTGGTCATAAATATCATCCAGCAAGTGATTGACATCCTGTTG
TTTCTTGGCCAAAGTCACACCTGGGTCATCACTGAGGAAGTGATCGTCACTGAAGCTGGGCCAGGCAGCGGCCGCTGCTA
TTAGTGAACACAGGATCAAGAGCTTCATGGTGGCTGTGATGGTGACACTGAGGCAGC
>seq144
CAAACATGCAGTGGACGGTGGTTGTAGCAGCATTCTTGGTGGCCACTGTGGCCGCCCGCCCTAACGTGGCTCACAAGCAA
CAGGCCATCAATCGTCTACTTTATAGGATCACCAGCCCTATCATGTCGACTTTCACCGACCTTAAGGAGGCAGCACAATC
ATGGAACCCAAAAGACCACACTGATCAAACCACAGATGGAGGTGCAGCCGTAAAACATCTGATGGAAGAGTTGGAGGATC
ACACCTTACTCAAGAAGCATCACTGGTTCTCCCTCTTCAATGATCGTCAGCGTGAAGAAGCTCTGTGGCTTGTCGATGTC
TTGTTGAATTCAAAAGATTTTGAGACCTTCAAGAACAACGCTGCTTACTTCCGTGAGCGCATGAATGAAGGGGAATTTGT
TTACGCTCTTTATGCAGCACTGACTCACTCTGACCTAACACAAGATGTCGTCTTACCACCACTCTACGAGGTCACCCCCC
ATATGTTCACAAACTCAGAGGTCATCAGCAAAGCCTATGCTGCTATGATGAAGCAGATTCCAGGTAACTTCAAAATGAAC
TTTACAGGTAATAAGAAGAACCCAGAGCAGCGTGTGGCCTACTTCGGTGAGGACGTTGGCCTAAATTCTTACCACGTTCA
CTGGCATTTGGACTTTCCCTTCTGGTGGAAAAGGGATAAGATTGACAGGAAGGGAGAGCTATTCTTCTGGGTTCACCATC
AGTTGAATGCCAGATACGACGCCGAACGTCTTTCTAATCATCTGTCTAGAGTTGAGGAACTCTGTTGGGACTGCATCATT
GAAAACGGTTTTGCTCCTCACACTACTTATAAATATGGCGGAGTGTTCCCCACTCGTCCAGACAACAAGAAATTTGATGA
TGTAGAAGGTGTGGCCCGAATTCGTGACATGAAAGAATTAGAAAGTCGAATTCGTAGTACCATTGCTCTCGGTTACGTTA
TTAATTCCGACGACACCCATACTAACATTAGTAATGAACATGGCATTGACATTTTGGGAGATCTCATCGAGTCTTCCACC
TATAGCCCCAATAATGGTTACTATGGCTCTCTACATAACCAGGCTCACCGCATCTTGGGTGCGCAGGCTGATCCTAAGCT
AAAGTATGATATGCCTCCAGGAGTCATGGAACACTTCGAGACGGCCACCCGTGACCCTGCCTTCTTCAGACTCCACAAAT
ATATAGATGGACTCTTCAAGGAACACAAAGACAGGTTGCCACCTTATACCAAGAGTGATTTCCTCTACAGTAATGTAAAA
ATCACTGACGTCGAGGTCACTGAACTCTCCACCTATTTTGAAGATTTTGAGTTCGACCTGATTAATGCTCTAGACACATC
AGAGCACGTCAATGAGGTTTCTGTCAAAACACACGTATCACGCCTGAACCACAAACCATTCACCTTCAAGATTCATGCTA
ACGCAGAACGCGACGACAGAGTCACTATTCGCATCTACATATCCCCAAAGCGTGATGAGAATAACATCGTCCTTCACATT
AACGAGCATCGCTGGGGAGCCATCTTACTCGACACCTTCTGGGCCGAAGTACGTGCGGGAGACAACGTAATCAAGCGTAA
GTCTTCCCAGTCATCGGTGGCCATCGTTGATCGGGTGTCCTTCCCCCAACTAATCCACGATACTGACGAGGCTGTGGCCA
ACAACGTTGAGCTGCCTCATAAGGACACTCGTGCCTGTGGTCACCCCCAGAGACTGCTGCTGCCTAAGGGCACTCACGAC
GGCTTAGAATTTTGGCTAAACGTCATCATTACCAGCGGAAGCGATGCTGTGCATGAAGACTTAGTCGAAAACGAACGTGG
GAGCAACCATGGTTACTGTGGTATTCATGGTGAGAAGTACCCTGACAAGCGCCCGATGGGTTTCCCCTTCGATCGTCGCA
TTCCTAATCCAAAGGTGTTCAAGGTGCCAAACCAGCACGATCAAGTCGTCAAGATTTTCCATCACTCATAAAAACTCTTG
ATTTTCTATACAGGGATTTTTGAAGGAAGAATTGTGCCAAATATGTTATAAAGATGAATTTATTAGCTGACACAAGTTAC
GTATATATATATATATATATATATATAGG
>seq145
TGAAGGTCTTGGTGTTCTGTGCTCTAGTGTCAGCTGCCGCCGCTTGGCGAAATTATGGCTTCGTGAACGACGAGGCTGGG
GCATCTGACGCGCAAATACAGAATGACGTGAATTATCTACTGTTCAAGGTATTTGAACCTATACGACATAAAACTCTGAG
ACAACTCGGTGAGACCTTCGACCCTGAAGCTGACACATCTCACTATTCTGACGGTGGAGCTGCTGTCCACAAGCTATTAA
AAGAACTGAAGGACCAAAGGCTGCTCAAAAAAAAACACTGGTTCTCCCTCTTTAATACACGACAACGTGAAGAAGCACTT
TTTCTCTATGATGTTTTGGAACATAGCAATGACTGGCAAACATTTGTCGGCAATGCTGCATATTTCAGAAATCATGTTAA
TGAAGGAGAATTTGTTTATGCTTTATATGCAGCAGTCGTCCACTCTTCACTTACCAAACACGTTGTACTTCCACCACTTT
ATGAGGTCACCCCACATTTGTTCACAAACAGTGAAGTTATCCAGCAAGCCTATCGTGCCAAGATGACTCAAACACCTGTT
AAATTCAGGTCAGAATTCACTGGGAGCCAAAAGAACCCAGAGCAACGTGTAGCATACTTCGGCGAAGATATTGGCCTGAA
TACTCACCACGTTACCTGGCACTTGGAGTTCCCATTCTGGTGGAATGACGCAAATGAAGGTCACCATCTGGATCGCAAGG
GTGAAAACTTCTTCTGGGTACATCACCAGCTCACTGTTCGTTTCGATGCTGAACGTCTGTCAAACTACTTGGATCCTGTG
GACGAACTTCACTGGGAAGAAACTATCAGAGAAGGCTTTGCTCCTCATACAACTTACAAGTATGGTGGGTACTTCCCTTC
TCGTCCTGATAATGTTCACTATGAGGATGTCGACGGTGTTGCTCGTATTCGCGACATGATCATTCTTGAGAGCCGCATTC
GTGATGCCATTGCCCATGGATATGTTACAGCCCATGATGGATCTACTATCGACATAAACAACTCACACGGAATTGGTGTC
CTTGGTGATGTCATTGAGTCGTCAACATACAGCCCTAACGTTGAGTACTATGGTGCTCTCCACAATACTGGTCACGTGGT
ACTTGGTCGCCAGGGAGATCCACATGGAAAATATGACTTACCTCCTGGAGTACTGGAACACTTTGAAACTGCCACCCGTG
ACCCAGCATTCTTTAGGCTACATAAATATATTGATAATATCTTCAGGGAACACAAGGATAGTCTCACTCCCTACACTGAG
GAAGAATTAGAGTTCAGTGGTGTTGCTATCAACAATGTTGCCATTGATGGCACACTAGAAACGTTCTTTGAGGATTTCGA
ATACAGCTTAGTTACTGCTGTGGATGACACCCCTGAAGTTCCAGATGTTGCTATATCTACTATTGTATCACGTCTAAACC
ACAAAGACTTTTCCTTCAACATTGACGTTACCAACAATAATGATCACGAAGTGTTGGCAACAGTTCGTATCTTCGCCTGG
CCACATCGTGACAACAATGGTATTGTCTATCCATTCAATGAGGGACGGTGGAGAGCCATTGAGCTAGATAGGTTCTGGAG
AAAACTGAGTCCTGGTGCGAACCACATCGTGCGCAAGTCTACTGAATCGGCAGTGACTGTCCCTGACGTGCCTAGTTTCA
AGTCACTGGTAGAGAAGACTAAAGCTGCTCTCGCCTCTGGTAGCCAACTCGACCTTCATGATTACGAGAGTGCAGTTGGA
CTGCCCAACAGGTTCTTGATCCCCAAGGGTAACTCAGGAGGTCTAGAGCTCGACCTGGTGGTGGCTGTGACTGACGGCAA
AGCTGATGCTGCTGTAGAAAATCTACATGAAAATACTGTTTTCAATCACTATGGCTACCACGGAGTGTATCCCGACAACC
GACCACACGGTTATCCCCTGGATCGTCGTGTAGATGATGAACGCATCTTCCACGACCTTTCCAATTTCCACCAACAAACA
GTCAAGGTCTACAATCATTAGGATTTCTTTAAATATCATCGAATAAAAAATATTAAAATATATGAAAGCCACGAAAATAC
TTTTCTAATATACACCGTAAAACATGTGTTTTATAATCCTACATAAAAAAAAAACAATGTATAGAGTAGAAGAATATTAT
ATTTACTAAAAAAAAATCTCTTAGTCATACTTAGCGATTGTATTAATAGATTATTTTCTATGATTTTTTTTATTTACAGC
ATACAGTAGATTTTAAAAATGTCGTACGACATCTTAACCGAACTTGTAGAGGGTTAACTTTGATGTACTTTATCAGATAC
GTAATATTATTCATTACAAAGAATAATTGTGGCAGAGTGTGTCCACATGTGCATCAGTACAACAAAAAAAAAAAAAAAA
>seq146
AAGATGCAGTGGGTGGTAGTTGTAGCAGCACTCCTGGTGGCTACTGTGGCCGCCAGCCCCGACGTAGCCCACCAGCAGCA
AACCATCAATCGTCTACTCTACAAGATCACCAGCCCCATCAAGTCAACTTTCACCGACCTCAAGGAAGCAGCACAATCAT
GGAACCCAAAAGAGCACACTGATCAGTGCAGCGATGGAGGCGTAGCCTTGAACCGTCTGTTACAAGAGTTGGAGGATCAC
CGCTTACTGGAGCAACATCACTGGTTCTCCCTCTTTAACGACCGTCAGCGTGAGGAAGCTCTACTGCTCGTTGATGTCCT
GTTACACTGCACAAGCTTTGAGGGCTTCAAGAACAACGCTGCTTACTTCCGTGAGCGTATGAACGAAGGAGAATTTGTTT
ATGCTCTCTATGCAGCTGTGACTCACTCACACCTAACTCAACACGTGGTCTTACCCCCTCTCTACGAAATCACCCCTCAT
TTATTCACAAACTCAGAGGTAATTAACAAAGCTTATGCTGCTAAGATGACACAGACACCAGGGAACTTCAAGTTAGAGTT
CACAGGTAGCCCGAAGAACCCAGAGCAGCGTGTAGCCTATTTCGGCGAAGACGTTGGAATAAATTCTCATCACGTCCACT
GGCATTTGGATTTTCCATTCTGGTGGACAGGAGATAAGATTGACCGCAAGGGAGAGCTTTTCTTCTGGGTTCATCACCAG
CTCACTGCCAGATACGATGCCGAGCGTCTTTCCAACCATCTATCACCAGTAGATGAACTCTACTGGGACCGCCCTATTAA
GGACGGATTTGCTCCTCACACTGTCTACAAATATGGAGGAGAGTTTCCCACTCGTCCAGACAACAAGGAGTTCGATGATG
TAGAAGGTGTGGCCCGTATTCGTGACTTAAAGGTATTAGAGAGTAGAATTCGTGATGCCATTGCTCTTGGTTATATTATT
AATGCAGATGGCTCCCACACTGATATCAATAACGACCATGGCATTGACGTCTTGGGTGACATCATTGAGTCTTCCGCTTA
TAGCACTAATGTTGCATACTATGGCGCGCTACATAACCAGGCTCACCGTGTCTTGGGTGCACAGGCTGACCCTAAACATA
AATTCAACTTACCTCCAGGAGTTATGGAACACTTCGAGACTGCAACCCGCGACCCAGCATTCTTCCGACTCCACAAATAT
ATGGATGGGATCTTCAAGGAACACAAGGACAAGCTACCACCTTACACTGAGGCAGATTTGCTCTACAGTAATGTTAGAAT
CACTGATGTAGAGGTCAGCGAGCTCTCCACCTACTTCGAAGATTTTGAGTTTGACCTCAGTAATGGCCTTGACACAACAG
AGAACATCAATGAAGTTTCTGTCAAAACCCACGTATCACGCCTGAATCACAAACCATTCTACTTTAACATTCACGCCCAC
GCTGACCACGACGATAAAATCACTGTTCGCATCTACATAACCCCAAAACATGACGAAAACAACGTAGTCCTTCACATCGA
CCAGAATCGCTGGGGAACCATCTTGCTCGACACCTTCTGGACTGAAGTACACGCCGGAGACAATGAAATCAAGCGTAAGT
CTTCCGAGTCATCAGTGGCCATTCCTGATCGCGTATCCTTCCCTCAACTGATCCACGACGCTGACGAAGCTGTGGCCAAC
GGCGCTGAGCTGCCTCATAAGGACACTCGTGCCTGTGGTCACCCCCAAAGACTGCTGCTGCCCAAGGGCACTCACCAAGG
CTTGGAATTTTGGTTTGATGTGTTTATTACCAGCGGAGATGACGGTGTTCATGATGACTTAGATGTTAACGATCACGGTA
GTACTCATGGTTACTGCGGTATTCATGGAGAAAAGCACCCTGACAAGCGTCCAATGGGGTTCCCCTTCGACCGCCGCATT
CCAGTACTGAAAACGTTCCTGGTGCCCAACCATCATGGCCAGACAGTCAAGATAATCCATCACTAATCATTTCTCTTGTT
CATCTAAATAGTTATTCCAGAGCGAGAATTCTTGCAAGCATTTCATGACTATTATTATTTAGCACATCTTTAAAACTGAC
TCAGTACATGCTAGAAAAACTCGATTTGTAATATATATCTATCAGCTTTAAATTTTATTTTCGAAATAAACCAAACAGCC
CAACAAAGCTGTTTATTTATACGAAGCTTTAAAGAGAGTTGCAAACTGTGCGAGTCTTTTATTTAACACACACATTCATC
AATATTATTTTGCATTCCAGATTATTTTGTATTTACCACTCACTTAAAAGACAATGTTTTCCATAGTATGACAGAAATGT
GTTTCTAAGAATGTAAAAACCATTATTGTAGCCTATGGCTGATTTAGCAATTTTGAATTACTTTTAATTCAAGACAGTCA
TAGTATTTTTAAGTCATAAATGTTGTACCTCATCTCCTTAATCTTAATATATCTGCTAATGTATCTGCTAATATATCTGC
TAATATATCTGCTAATATATCTGCTAATATATCTGCTAATATATCTGCTAATAT
>seq147
GTCCTTCCCCCTCTCTACGAAGTTACCCCACACATGTTCACCAACTCTGAAGTTATCCAGAAGGCTTACACCGCTCAGAT
GACTCAGACTCCCGGTAACTTCAAGATGGACTTCACTGGTAGCCAGAAGAACCCCGAACAGCATGTCGCTTATTTCGGCG
AGGACATTGGCCTGAACGTTCACCACGTTACTTGGCATTTGGACTTCCCCTTCTGGTGGGAGGATTCCTACGGTTACCAT
CTTGACCGCAAGGGAGAACTGTTCTTCTGGGCTCATCACCAGCTGACCGTCCGCTTTGATGCTGAAAGGCTGTCCAACCA
CCTGGATTTGGTCGATGAATTGTACTGGGACCAGCCCATCAAGGAGGGTTTCGCTCCTCATGCTACCTACAGGTATGGAG
GCGAATTCCCCACTCGTCCCGATAACGTGCACTTCGAGGATGTCGATGGACTTGTTCGCGTTCGTGACATGATCATCCAT
GAGAGCCGCATCCGTGACGCTATTGCTCACGGTTACATCACCGCTGCTGATGGTTCCCACATCAACATCAGGGATGAGCA
CGGTATTGATCACCTTGGAGATATCATCGAATCCTCCATGTACAGTCCCAACGCCCAGTACTATGGTGCCCTTCACAACG
AAGCTCACATCATTCTCGGTCGCCAGGCTGATCCTCACGGCAAGTTCAACCTTCCTCCTAGTGTGATGGAACACTTCGAA
ACTGCCACTCGTGATCCCGCCTTCTTCAGGCTGCACAAGTACATGGACAACATCTTCAAGGAACACAAGGATTCTCTTAC
TCCTTACACCGCTGAAGAGATTGGTTTCCCAGGTGTTCATCTGACAAGCATGAGCGTTGAAGGTGAATTGGAAACTTTCT
TCGAGGATTATGAATTCGACCTGAAGATGGCTGTTGATCACAGCGAAGCTGTCGCTGAAGTTGATGTCAAGGCACATGTC
TCGCGCCTGAACCACAAAGATTTCGCTTACAATTTTGATATCAAGAGTGATGCTGCTGATCAGCACGCTGTTGTTCGCGT
TTTCCTGTGCCCTCGTCGGGATAACAACGGTATCATCTTCACTTTTGAGGAAGGTCGCTGGAACTGCATTGAAATGGACA
AATTCTGGACCAAACTTGCTTCTGGAGACAACCACATCAAGCGCAAGTCATCTGATTCGTCTGTCTCCGTGCCCGATGTC
CCCAGCTTCGAAAGCCTGATCCATGATGCCGATGAAGCTGTTGCCAGCGGATCCGACCTCCACCTCGAGGAATTCGACAG
GTCCTGTGGCATTCCCCAGAGAATGCTTCTTCCCCAGGGAACCACCGAGGGCATGGAATTCGCTCTTGTGGTTGCTGTTT
CTGACGGCACCACCGATGCCCAGCACGATGCTCTGGAGGCTGTCGAAGCTCATGGTCACGCGCAGTGTGGTGTTCATGGT
GAGAAATACCCCGATCACCAGCCCATGGGCTTCCCTCTTGATCGCCGCATTCCTGACGAACGCATCTTCCTCACCTCCGA
CAACGTCGGCTACACCATCGTTAAGGTCTTCCACAAGGAATAAATGGAACGATTTCATCGAATTCTTCGGGTTATATGAT
CGATATCTCATTACTGAATGAATAAACAACTTCTTGCAATTTAAAAAAAAAA
>seq148
GATTCCGCAGGACCTGTCGAATTCTTCCAGACCGAGAGCTGAACCCCTGGACACAGCTTGGTCGGCCTTCTGAATGAGGG
ACTTGAAGCTCGGGATGTCAGGCACGGTCACTGATGCGTCTCTGGAGGAACGGGAGATCTTGTTGTTGCCCGGACTCAGT
TTAGTCCAGAACTTGTCCATTTCAACACAGTGCCAACGGCCTTCTTCGAATGTGAAGATGATCCCGTTTTCATCTCGGCG
AGGGCAAAGGAACACTCTGACAACTCCGTGCTTCTCGACGCTATCGTTGTTGACTACTTCAAACTTCAGTCCGAAGCGTT
TATGATTCAGGCGACTTATGGTAGCAGAAACATCCACATCGTCAATTTCAGGGCTTGAATCGACCGCGTTACCAAGATCA
AACTCGTAATCTTCAAAGTAAGTTTCCAAAACACCATCGACACGAACAGTATGAATAGAGACACCAGGGAATTCCAGTTC
ATCCTTAGTATAAGGAGGCAAAGTGTCTTTGTATTCCTTGAAGAGGTTGTCCATGTACTTGTGCAGCCGGAAGAATGCAG
GGTCACGGGTCGCGGTCTCAAAGTGTTCCATGACACCGGGTGGCAGATTGAACTTTCCGTGAGGATCGGCCTGTCGGCCA
AGGAGAATGTGAGCTTCGTTGTGAAGAGCGCCGTAGTACTCCATATTTGGACTGTAAAGAGAAGACTCAATAACGTCTCC
AAGGTGGTCAATGCCCTCGTTGTTTCTGATATCAATTTTGCTTCCGTCAGCAGCGATGATATATCCGTGAGCAATGGCAT
CACGAATTCTGCCTTCGTGGATAATCATGTCACGCACGCGCACTGCTCCATCGACATCTTCGAAGTGAACGTTGTCAGGA
CGAGCAGGGAACTCTCCTCCGTACCTGTAAGTAGTGTGAGGGGCAAAACCTTCGGCGATGGGATGATCCCAGTAGAGCTC
ATCGACCAGACCGAGATGATTGGACAGACGTTCAGCATCAAAACGCACCGTCAACTGGTGATGGGCCCAGAAGAAAAGTT
CTCCTTTGCGATCCAAATGGTAACCGTAAGAGTCTTGCCACCAGAAGGGGAAATCCAAATGCCATGTCACGTGGTGAGTG
TTGAGACCAATATCTTCACCGAAGTAGGCCACACGCTGTTCGGGGTTCTTCTTGCTGCCAGTGAAATCCATGTGGAACTT
ACCAGGAGTTTGGGTCATCTGTGCTGTGTAGGCCTTTGATATAACTTCTGAGTTGGTGAACATATGAGGAGTAACTTCGT
AAAGAGGTGGCAGAACGATTCCGGCGCCAATATCCGAATGAATCACAGCAGCGTAGACTGCGTAGATGAATTCGCCTTCA
TTCATCTTTTCTCGGAAGTAAGCTGCGTTGTTCACGGCAGTCTCCCATGTTTTGCAATGCATGAACACGTCGAACAGCAT
TAGGGCTTCTTCCCTCTGCCTAGTGTTGAAAAGAGAAAACCAGTGATGCTGTTCGAGAAGTCTACCATCTTCAAGCTCAT
GAACAAGAGTTTGCACAGCTTTTCCTCCATCGGTATACAGCGATGTATCGGCTACAGGGTTGAAGCTAGCGGCTGCAGCC
TTCAGTTCAGAGAAGCGGAGTGGTTCATTGATGCGAAACACAAGGCGGTTGACGTCTTGTTGTCTCTTGGCGAGACTCGC
ACCTGAGGCGTCACCGAGGAGAGCATTGGTGGCATCATCGATGAACTGGGGCCAAGCAAAGGCTCCCGACACTAGGAGAC
ACACCAGAAGAATCCTCATGTTGAACGTTTGAAACTCAAAC
>seq149
TTACAACGACAGCTTAGTTTCAGAGCTCCGAACGGTAACATGAAGTGGATCCTCGTCTTGGCAGCTGTGGCTGTCGTCTG
CGCTGCAGATGATACCGCCGTGAAACAACAAGCCATCAACCGGCTCCTGTTGAAAGTGACCGAACCAATTCGGTCTTACT
TCACAGACCTTAAGGAGGCTGCCACTAGCTGGAAGCCACGAGATCACGAAGACCATTGCAAGGATGGAGGCAAGGCCGTC
GAAGCTCTTCTTGGAGAAATCGAAGCTGGACGAGTGCTGCAACAGAAGTCTACTTTCTCTCTGTTCAACGAACGTCAGCG
AGATGAGGCTCTGATGCTGGTCGATGTTCTTCTGAACTGTGAAGACTTTGACACCTTCAAGAGCAACGCTGCCTACTTCC
GTGAAAAGATGAACGAAGGAGAGTTTGTTTATGCACTCTACGTTGCTGTAACTCACTCAGATCTCACCTCTGGTGTTGTT
CTTCCTCCTCTGTACGAGGTAACACCCCACATGTTCACCAACTCCGAAGTGATCAACCAAGCCTACAGCGCTAAAATGAG
GCAGACACCGGGCAAGTTCCAGATGGAGTTCACCGGATCCAAGAGCAACCCCGAACAGCGAGTTGCCTACTTCGGTGAGG
ATATTGGCATGAACTCTCACCACGTCCACTGGCACATGGACTTCCCCTTCTGGTGGCACGGATACAAAATTGATAGGAAG
GGAGAGCTTTTCTTCTGGGCCCATCACCAGCTTACCGCCCGATTCGATGCGGAGCGTCTCTCCAACTACTTGCAAGTTGT
CGACGAACTCTACTGGGACCGACCCATCTATGAGGGATTCGCTCCCCACACCACTTACAGGTACGGCGGAGAATTCCCCT
CTCGTCCTGATAACAAAGTATTTGAAGATGTTGATGGAGTCGCTCGTATTCGGGACATGAAAATAATTGAAGATCGTATC
CACGACGCTATTGATCACGGATACATCGTGGATTCTGAAGGCCACCAGATCAATCTTGATGTTGAACACGGTATTGACAT
TTTGGGTGATATCATTGAATCTTCGGCTTACAGCCCCAATGTGCAGTATTATGGATCACTCCACAACACTGCTCACGTTA
TGCTTGGTCGTCAGTCCGATCCCCACGGAAAATTCAACCTGCCCCCTGGTGTGATGGAACACTTCGAGACAGCAACAAGA
GATCCTTCCTTCTTCAGACTGCACAAGTACATGAACAACATCTTCAAGGATTTCAAGAATACTCTGCCTCCTTACACTGA
GGAAGAACTGGGCTACGCTAATGCCGAAATTACAAGCCTCGGTATTGATGGGGAACTCACCACCTTCTTCGAAGATTTTG
AGTTCGACCTGCTCAATGCCATCGATGACACCGAAACCATCGACGATGTTCCAATCACCACTCAAGTATCTCGTCTGAAC
CACGAAGATTTCTCCTACAATATTGGAGTCCAGGCCAATGCAGCTGAAGCTGCTACAGTCCGAATCTACCTCTGCCCCAA
GTACGACGCCAACCATGTTGAGTACAGTCTTGATGAGGCTCGCTGGGGATGCATCTTGATGGACAAATTCTGGACCCAAC
TGTCGGCTGGAAGCAACACCATCGTCCGCAAGTCGTCGGATTCGTCTGTGACCATCCCCGACAGGACTTCTTTCGCTACC
CTCATCAAGGAAGCCGACGCCGCCGTGGCCTCAGGCTCCAGCCTGCCCGCTCACAACTCGAGGGGATGTGGTCTGCCTCA
ACGACTTCTGCTGCCCAAGGGTAACACGAATGGTCTTGATTTCGAACTGTTTGTCTCCATCACCTCCGGCGACGATGCTG
TTGTCTCCGATTTGGTCAGCAACGACCACGGTGGAAACTATGGATACTGCGGCATCAAGGGACAGAAATACCCCGACAAG
AGGGCCATGGGATACCCTATGGATCGCCATGTTGAGGACGACAGGCTTTTCAAGCAGTCCAACATCAAATGGACTACCGT
GAAGGTCTTCTTCAGGGAATAATGGATTTAGATTTTCGGCACGTACTTCAAACATGAACTCTTTACGATATTTCGGTTAA
AAAAATGTCATATTGGTGAAAATAAATCAGTCTGCATTTAAAAAAAAAAAAA
>seq150
GTATCAACGCAGAGTACGGGGGGTGCATAACCACCGACGCCACTGAGATGAAGGCTTTAGGAATCCTGTGTCTGATACTA
GCCGCTGCTTGGGCCACAGAAGCAGCTGTGCCCTCAGCAAAAAAACAGCTGGATGTTTTGCATTTGCTGCATAAAATAAA
TGAACCAATCAACAGCGCTTACAAAAATCTACGTAAAGCTGCTGAACATTTTAATCCAACTGCTGATAAATCCATCTACA
AAGATGAAGGGCATGCAGCTGAGGCACTTTGCAAAGAAGATGAAGACCACCTTCTTCTTAAGCAACATCACTGGTTCTCT
TTGTTCAATGACAGACACAGACATGAAGCAATCATGCTTTTCGAAGTTCTCATGAATTGTAAGACCTGGGACTGTGCTGT
AAACAACGCAGCCTACTTCCGAGAACGAGTGAACGAGGGTGTCTTCGTTTACGCACTTTATGTCACCATCATCCATAACC
CAGCAACCAATGATGTTGTTCTTCCTCCACTTTATGAAATAACTCCACATATGTTTGCTAATACCAAAGTAATTCAAAAA
GCTTACTTTACAAAAATGCAACAGACGCCAGGCAAATTCCACATGGGCTTCACTGGATCTCAGAAGAATCCAGAACAAAG
AGTTGCTTACTTTGGCGAAGACATAGGTTTGGGCGTTCATCATGTTACTTGGCACATGGACTTCCCTTTCTGGTGGGAAG
ACAAGTATGGGCATCAATTTGACCGCAAAGGAGAGCTTTTCTTCTGGGTCCATCATCAGCTAACAGTAAGATTTGATGCA
GAACGTCTTTCTAACCATTTGGATGTTGTTGATGAACTTTATTGGGATCGTCCAATAGAAGAAGGTTTTGCACCACACGC
TACATATAAATATGGAGGGGAATTCCCTGCCCGCCCAGACCATAAAGACTTTGAAGATGTTGACGGAGTTGCTCGTATCC
GTGACCTACGTATAATGGAAGAGAGAATTCGTGATGCTATCGCTCATGGATACATAGAAGATCAAAATGGCGATAAAATT
AATATCAGAAATGAAGGTGGAATCAACCATCTTGGAGATATTATTGAATCTTCTAAATACAGTCCCAATGCTCAGTACTA
CGGAGCTCTTCACAATATAGCCCATATTGTACTTAGTCGACAAGGAGATCCCCATGGAAAGTTTAACCAGCCTCCTGGTG
TAATGGAGCATTTTGAAACCTCAACACGTGATCCAGCATTCTTCCGACTTCATAAGTACATTGACCATATTTTCAAAGAA
CACAAGGATTCACTTCCACCATATTCTAAATACGATGTTTATTTCCCGGGAGTGTCAGTAGAATCTGTTTCGATCGCTGG
TAAATTAGAGACATTCTTCGAAGACTTTGAATTCTCCTTAGAGAATGCCGTTGATGACTCTGAAAGTGTTCCAGATGTTG
AAATTACAGCCATTGTTTCCCGTCTAAATCATAAACCTTTCAGCATGCACTTTGACATCACCAACAACAACAATGATGAA
GTACTAGGAACCATCAGAGTTTATATTTGCCCCAGAAGAGATCACAATGGCGTTTTATTCAGTATAAATGAAGGAAGATG
GGGTTGTATTGAAATTGACAAATTCTGGAGAAACTTGTCACCTGGATCCAACCATGTGGTTAGAAAGTCTAAGGATACTT
CAACGTCAGTACCTGATGTTCCAAGCTACCACTATCTTTTAGAAGAAGCTGAAGACGCTCTGAAGTCTGGAAAAGATCTT
GATTTGCATGAATATGCCCGAGCTTGTGGTATTCCCAATAGATTACTTCTTCCAAAGGGTACAACTAAAGGAATGGAATT
CGTCCTCTTTGTAGCAGTCACTGATGGAACTAAGGATATTAATGTTCAGGGAGGAATTGAACACCTCGAGCACATTGGTA
CCCACGCTCAGTGTGGAATTCATGGCGAAAAATACCCTGATGCAAGACCCCTCGGCTTCCCTCTTGACAGAAGGATTCCC
AGTGAACGTGTTTTGCTGAGGTACCACAACCTGCACAAGAACGTCATTACCATTTATCATGACGAACACCATTGACATTA
AGACAGTTTTGGCTACCACAATATTCCTCTGAGTCTTCAGTTTTAATCCAACTAACCATATTAATTTTAAAGTAAATGAA
GCGTCAAAAAAAAAAAAAAAAAAAAA
>seq151
ACAATACGTTCGTCAGCAATGTGTCTGTCGAGTGGGTATCCCAGAGGTTTCTTATCAGGATACTTTTCTCCATGGATACC
ACATTGGGCATGCGAACCTCCATGCTCATCTTTTTCGAGTCCATCCATGGCTGCGTCCTCTTTTCCATCGGTTACGACAA
CTATGAGAGCGAATTTCATGCCTTCTGTTGTTCCTTTCGGTAGGAGCAGCCTGTTAGGGATGCCACATGATCTAGAGAAT
TCTGACATATCGAATTGTCCACCTTCTTCAGCCTTGCTGAGAATAGTCTGATAGCTTGGAACATCAGGAACTGTTGTAGA
AGCATCAGTGGATTTTCGAACGATATGGTTCTTTCCAGGGTTCAATGTTCTCCAAAATTTGTCAAGTTCAACGCAGTGCC
AACGGCCTTCGTCAAGTGTGAATACGATGCCATTATCGTCTTCCTTTGGACATAAGTAGATGCGAACTGTGCCTAAGACG
CTTTCTCCATTGTTGTTAGAAACATCGATATTGAAACTGAATGGTGCGTGATTGAGACGAGAAACAACAGCGGAAATTGG
AACATCCTCGATGCTTTCAGTATCATCAACACCCATCTCCAAACTAAATTCAAAATCTTCCCCCAG
>seq152
GAAATGTTCCATGACACCTGGAGGGTGGTTGAACTTTCCATGGGGATCACCTTGCCTGCTAAGTACAATATGAGCAAGAT
TGTGAAGTGCTCCATAGTACTGGGCATTAGGACTGTATTCAGAAGATTCAATAATATCCCCGAGAATGTTAATTCCACCA
TCGTTTCTGATATCAATTTTATTACCCTCTCGGTCTACGATGTATCCAATTGCAATAGCGTCACGAATTCTTTCTTCTAT
TAGACGCATGTCACGGATACGGGCAACTCCGTCAACATCCTCGAAATCTTTGTTGTCAGGACGGGATGGGAATTCTCCCC
CGTATTTGTATGTGGTTTGTGGTGCAAAACCTTCTTCAATTGGATGATCCCAATAAAGTTCGTCAACGACATCCAAATGA
TTAGAAAGACGCTCTGCATCGAATCTGACTGTCAGTTGATGATGAACCCAGAAGAAGAGCTCCCCTTTGCGATCAAAGTG
ATGTCCATATT
>seq153
CAGTGGTATCAACGCAGAGTACAAGCTTGATCAACCCCTTCGAGCTCGATTTACTGAACTGATGGATGCTGCTAAAAACT
TCGACCCAACAGCTGATAAATCAATGTACAAGGATAATGGAGATTCTGCCGAAAAACTGTGCAAGAAAGTAGATGAAAAA
GACTATCTTCCACAACATCACTGGTATTCACTTTTCAACGATGAGCACAGGCATGAATCTCTTATGCTCATTGATGTCCT
AATGGCCTGCAAGAATTGGGACTGTGCTATTAAGAACGCAGCTTACTTCCGTGAAATTTTGAATGAAGGAGTCTTTGTTT
ATGCTCTTTACATTGTAGTAATCCACCACCCAGCTTGTGATCATTTAGCCCTACCTCCAATGTATGAAGTAGCCCCACAT
ATGTTTGCTACTTCCGAAGTAATCCGTAAAACATATGGCGCAAAAATGATGCATACTCCTGGCAAATTCCGCATGGAATT
CACTGGCTCACAGAAGAACCCAGAACAGAGAGTTGCATACTTCGGAGAAGACATTGGTTTAGGCGTTCACCATGTCACTT
GGCATATGGACTATCCATTCTGGTGGGAGGACAAGTATGGTCATCACCTCGACCGCAAAGGGGAGCTGTTCTTCTGGGTT
CATCACCAACTTACCGCCAGATTTGATGCTGAAAGACTTTCTAATCATTTAAGTATGGTAGATGAACTCCACTGGGATAA
GCCGATCCACGATGGTTTTTCACCTGAAATAGATTACCAGTATGGAGGACAATTTCCCTCTCGTCCTGATGATATACACT
TTGAAGATGTTGATGGCGTTGCCAATGTTCGTGACATGCTTATCTGGGAAAACAGGATCCGAGATGCCATTGCTCATGGA
TACGTCATTGGAAAGGATGGCAGCAAGATTAATATCAGAAACGAGAAAGGAATTGATATCCTTGGATCTGTAATTGAATC
TTCCGCATACAGCCCTAACCCAGATTACTACGGAAGCCTCCATAACACTGCTCACATCATGCTTGGCCGCCAAGGAGACC
CTCATGGAAAATTCAACCAACCACCAGGTGTCATGGAACATTTCGAAACTGCTACTCGCGATCCAGCTTTCTTCAGACTA
CACAAGTACATTGACAATATCTTTAAAGAGCACAAGGACTCTCTGCCTTCCTACACACAAGACGATCTTGAATTCACAGG
AATTGCCATTGAAACTGTTAGTATTGATGGCAAACTCGAGACCTTCTTTGAAGACTTTGAATTCGACTTGGAAGCTGCTA
TGGATGATCTTGAAAGCATTGAAGATATTACGGTTCATGCCATTACATCTCGCCTAAACCATAAACCCTTCAGTTTCAAC
ATCGATGTCAAGAATAACAACAAAGGAAACTCCTTCGCAACAGTTCGCATTCACTTATGCCCCCGTAGAGACGAAAATGG
CATCTTGTTTACTCTGGATGAAGGACGTTGGCACTGCATTGAAGTTGACAAATTCTGGAGAACGTTGAAACCCGGTAAGA
ATCACATCGTCCGAAAATCTTCTTCTGCATCTACCACCGTAAATGACAGCCCAAGCTTCCATACCCTTTTGGATATAGCC
GATGCTGCTGTATCATCTGGTAAGGAACTCGACGTTTCTGAATACATCCGATCATGTGGTATTCCCAACAGGTTGCTCCT
GCCCAAGGGTAATTCAGAAGGCATGGAATTTGCTCTTATTGTAATTCTCACTGACGGATCAAAAGATGCCGCAGTTGAAG
GACTAGAAGATGACGAACGCGGAGGCTCGCATGCTCAATGCGGAATTCACGGTGAAACATACCCAGACAAGAGACCCCTT
GGTTTCCCACTTGACAGACACATTGACGATGACAGGGTATTGCTTCATTTCCCCAATTTTAGCAAGACCACAGTGGTCAT
TCACCATGAAGAGGAGGAACACCATGGTCATTAGTAAAAATTGTCAAATTGTAAATGACCTTTATTGAAATTCAATAACC
ATCTTCACTGTTTATGATGTAATAAATATGCATTTACTTCAAGTAGATTCTGCATCTTGAAAAAAAAAAAAAAAAAAAAA
>seq154
GACAGAAATGGATAGATTTGATTACACACTTGCTCAGGGGAAGAACTACATTAAGCAAGAGTCCACACAATCATCGGTTA
CAATACCTGAAGAACTCACATTCAGAGATTTAGAAGCAGGAAATGAAGCAAGAGAAGCTCCTGAAGCATACTGCGGCTGC
GGGTGGCCTAATCATATGCTGGTGCCAAAAGGAAAACCAGAGGGGATGACATTTGAGCTCCTAGTAGCTCTGAGCGACTA
TGAGCTGGACAAGGTGAATGGAGGGTCAGGGGGTGAAAAACGTTGCGGAAACGCAAGCTCCTTCTGTGGCATCTTAGATG
AGAAGTATCCGGATCGTCGGCCCATGGGATTTCCATTGGACCGTCGAGTAGTACCAGATATTGACCATTTATCGACCAAA
GAAGTATTTGGCAGATATGGAAACATCAGTTTGATCGACATATCTATTCAATTCACAAATAGAGCTATGGTTTAAGTTTC
TGAAAGATGATTAAATCTGTAATAATGAGAGTTATTGTATTCCGGGTGCGTATTAGCGTAACATAATGAAGAATTGTAAA
AATTATGAGAAGATCACACTATAACACTGGGGTCGCCCACCCAAAAGTTCTCCAATTTGGTTAAATACTAGCACACTTTT
GCTATATAACAGTATACTCAATAAATTTTTTTATAAAACCTACATTTTCTAATTCGTGTTTAACTGCCTCTAGTTAGTAC
TACTACCTTTGAAACATTTTTTTGCACGTATATTTGCAGGACGTTATAAAAAAAACAGAAAATTTTGTTCACAAATGTTT
GAGAACCACTGATCTAATCATTACCAATTTTTTTAATAATTAC
>seq155
AGGTGTCATGGAACATTTCGAAACAGCAACTCGTGACCCCGCTTTCTTCAGACTCCACAAGTACATGGATAACATATTCA
AGGAACACAAAGATTCACTTCCTCCCTACACCAAGGATGATGTTCTTTTTGCAGGCGTTGCAATAGATTCGATTGATATC
GATGGGAAACTGGAAACCTACTTTGAAAATTTTGATTTCAGTTTGGAAATGGCCGTTGATGACACTGAAAGCATCGAGGA
TGTTCCTATTTCAGCTGTTGTGTCCAGACTAAATCATGCACCATTCGCATTCAGTATTGACGTTTCCAACAACAATGGAG
GCAGTGTAATAGGTACAGTTCGTATCTACTTATGCCCAAAAGAAGATGAAAATGGTATTGTTTTCACACTGGACGAAGGC
CGCTGGCATTGCATCGAACTCGACAAATTCTGGGAGAAATTAAAACCAGGAAAGAATCACATTGTTCGAAAGTCCACTGA
TTCTTCAACAACTGTTCCTGATGTTCCAAGCTATCATACAATTCTCAGCAAGGCTGAAGCTGGTGGAAGTTTAGGCTTGG
AGGAATTTTCTCGATCATGCGGCATCCCCAATAGACTGCTTTTACCGAAAGGAACAAGCAACGGTATGGAATTCCTCCTT
GTCGTTGCCATCACCGACGGAAAAGAGGATGCAACCATTGAAGCGCTTGAGCTTGATGAACATGGAAGATCTCATGCTCA
GTGTGGAATCCATGGTGAAAAATACCCTGATAAGCGACCTCTAGGATTCCCACTGGACAGACATATTCCTAACGAAAAAG
TTTTCTTAATTTTCCCAAATCTGGCCAAGACATTAGTGACTGTTCATCACAGTAACCACCATTAAAGCGAATTTCTTGTT
TGATTTCTAATGTAATTTTGTAGAGAAATTTATGCATAGAAAAAAAAAAAAAAAAAAAA
>seq156
ATAATAATAATAATAATTATTTTAATGATACAAAATTACATTTTAAATCTGCATGAAGTTTATTTTAATGATGGTTGTTG
TGAGTCACAGTAACTAATTTTTTCTCTACGTTGGGGAAGATAAGGAAAACTTTTTCGTTGGGAATATGTCGGTCAAGAGG
GAACCCAAGAGGCCTCTTGTCGGGATATTTTTCTCCGTGGATTCCGCACTGAGCGTGAGATCCTCCATGTTCATCATTTT
CAAGTCCGCTGATGGCAGCGTCCTCCTTTCCGTCGGTAATTGCAACAACGAGAAGGAATTCCATGCCTTCAGTGGTTCCT
TTGGGTAGGAGAAGTCTATTTGGAATGCCACAAGCTCTAGAGAATTCGGACAAGTCAAGTTTTTCGCCTGATGAAATGGC
GGCTTCGGTCTTCGCAACAAGAGTTTCGTAGCTGGGGACATCTGGAACCGTGGTCGAAGCATCGGAAGATTTCCTCACGA
TGTGATTTTTTCCAGGTTTCAATGTCCTCCAGAATTTGTCGAGTTCAACGCAGTGCCAACGACCCTCATTCAAAGTGAAA
ATGATTCCGTTGGCATCCTCTCGTGGACACAAGTAGACGCGAACAGTTCCCAAGACATCTCCATCATTATTGTTGGTGAC
GTCAAGACTAAGACTGAATGGTTGATGGTTAAGACGGGAAACGACAGCAGAAATTGGAACATCTTCAATGCTTTCAGTGT
CATCAACACCCATCAGCAGACTGAACTCGAAGTCTTCAAAGAAGGTTTCAAGTTCACCTTCAATGGTAGTAGAGTCAATG
GCGACTCCAGGAAATTCCACTTCTTCCTTAGTGTAAGGAGGAAGAGAGTCCTTGTGTTCCTTGAAGATGTTATCAATATA
CTTGTGCAGTCTGAAGAAAGATGGATCACGGGTTGCAGTCTCGAAATGTTCCATGACACCTGGA
>seq157
CTTCCCCTTCTGGTGGGAAGACAAATATGGACATCACTTTGATCGCAAAGGGGAGCTCTTCTTCTGGGTTCATCATCAAC
TGACAGTCAGATTCGATGCAGAGCGTCTTTCTAATCATTTGGATGTCGTTGACGAACTTTATTGGGATCATCCAATTGAA
GAAGGTTTTGCACCACAAACCACATACAAATACGGGGGAGAATTCCCATCCCGTCCTGACAACAAAGATTTCGAGGATGT
TGACGGAGTTGCCCGTATCCGTGACATGCGTCTAATAGAAGAAAGAATTCGTGACGCTATTGCAATTGGATACATCGTAG
ACCGAGAGGGTAATAAAATTGATATCAGAAACGATGGTGGAATTAACATTCTCGGGGATATTATTGAATCTTCTGAATAC
AGTCCTAATGCCCAGTACTATGGAGCACTTCACAATCTTGCTCATATTGTACTTAGCAGGCAAGGTGATCCCCATGGAAA
GTTCAACCACCCTCCAGGTGTCATGGAACATTTCGAA
>seq158
TTCAGTATCTTTGACATTAATCATCGAAGATGAGGGTGTCTGTTATTCTGTTTCTGTGCTTCACTATAACGGTCCAATCA
CAAGCTAACAGCAACAACGATGAAGTTCCTCTTGCTAAGAAAGAATATGATGTACTACGACTGCTCTACAGAATATATGA
ACCAATCAGAGATACGTTTGCTGACCTTAAAGATGTCTCACAAAACTTTGACCCAACTGCTGACCTTTCCTTCTATAAAG
ACGACGGTCAAGCAGCTGCAACTCTGATCCGAGCAGTTATTGAACGTCGCGTTCTGGAAAGGCATAACTGGTTCTCCCTA
TTCAACGGAGGTCACAGAACGGATTCGCTCATGCTATTCGAAGTTCTAATGAACTGCAAAACATGGATTTGCATTGTCAG
CAACGCAGCATACTTTCGTGAGCGCATTAACGAAGGAGCCTTCGTCTATGCGGTTTATGTGGCCTTGACGCATCATCCTA
TTTCTGAAAATGTGATTCTACCGACACTCTATGAGGTGACGCCACACATGTTCGTTAACGCTGATGTCATAAACCGTGCC
TATGAAGCGCAAATGAAGATGACACCAGGAACGTTCAGACTGAACTTCACGGGGTCGATGAGGAATCCGGAGCAAAGAGT
GGCTTATTACGGCGAAGACATTGGTATGCTACTTCACCACGTTGCTTGGCACATGGATTATCCTTTTTGGTGGGAAGACA
AATATGGTTACCGTTTGGATCGCAAAGGAGAGCTGTTTCTGTGGGTTCATCACCAAATGACTGCAAGGTTTGACAATGAA
CGCCTGTCTAATTACTTGGATGTTGTTGAGGAAATTTACTGGGATAAACCAATCGTCAATGGTTTTGTGCCTCACACAAT
GTATAAATATGGAGGAGAATTTCCATCTCGCCCAGATAACGTTCAGTTTGAAGATGTCGAAGGGGTTGCCAGAGTGCGAG
ACATGATAATTTTTGAAAACAGAGTAAGAGATGCGATAGCACATGGATACATAGTTAAAAAAGATGGCAGCAATATTGAT
ATTAAAAACGAACGAGGAATTGATGTTCTTGGAGATGTTATCGAACCTTCTATGTACAGCTCAAATGCTGATTACTACAA
AGGATTCCATAACATTGCTCACCTGTTTGTTGGTAGCCAAGGAGACCCCAAAGGGAAATTCCATCAAGCACCAGGTGTCA
TGGAACATTTTG
>seq159
TGGTATCAACGCAGAGTACGGGGGGTGCTTTAACCCGACACCGGCTCCAAGATGAAGGTATTGGCTCTACTCCTCCTCGT
GGCTTCGGCTACTGCCTACACGGCTTCCAATGCCAAGAAACAGCAAGACGTTATGCGCTTGTTGTTCAAGCTCGATCAGC
CACTCCGTGCTAGATGGACTGAGCTGATGGATGCTGCAAAACACTTCGACCCAACTGCTGATCATTCAATGTACAAGGAT
GAAGGTAAAGCTGCCGAAGAACTATGCAAGAAAATCGACGACAAGGACTTCCTTCCCCAACATCACTGGTATTCACTTTT
CAACGAAGAACACAGACACGAGTCTCTCATGCTCATCGATGTCCTGATGACCTGCAAGACCTGGGACTGCGCTGTAAAGA
ACGCAGCTTACTTCCGAGAAATTTTGAACGAAGGAGTCTTTGTTTATGCTCTGTACATCGTAGTTATCCACCACCCAGCT
TGTGATCATTTAGCCCTACCACCCCTTTACGAAGTTACCCCACATATGTTCACCACTTCTGAAGTTATCCGCAAAGCATA
TGGTGCAAAGATGATGCACACTCCAGGCAAATTCCACATGGAATGGACCGGATCAAAGAAGAACCCTGAACAAAGAGTCG
CATACTTCGGAGAAGATATTGGTCTGGGCGTTCATCACGTTACTTGGCATATGGACTTCCCCTTCTGGTGGGAAGACAAG
TATGGTCACCACTTCGACCGTAAGGGAGAGCTATTCTTCTGGGTTCATCATCAACTTACAGCCAGATTCGATGCTGAAAG
ACTTTCAAACCACTTGGGAATTGTTGATGAACTTTACTGGGATAAGCCAATCCACGATGGTTTTGCACCAGAAATAGATT
ACCAGTATGGAGGACAGTTCCCCTCTCGTCCCGATGATATTCACTTTGAAGATGTTGATGGAGTTGCCAATGTTCGTGAC
ATGATCATTTGGGAAAACAGGATCAGAGACGCCATTGCTCACGGATACGTCATTGCCAAGGACGGCAGCAAGGTTGACAT
CAGAAATGAACACGGAATTGACGTTTTAGGAGACATCATTGAATCCTCTGCATACAGCCCCAACCCAGAATACTATGGAA
GCCTCCATAACACTGCTCACATCATGCTCGGTCGCCAGGGAGATCCCCATGGAAAATTCAACACTCCACCAGGTGTCATG
GAACATTTCGAAACCGCAACCCGCGATCCAGCTTTCTTCCGGCTTCACAAGTACATCGACAACATCTTCAAGGAACACAA
GGATTCTCTATCTCCCTACACCAAGGAAGAAATTGAATTCACAGGAATTGCCGTCGAGAAGGTCTCCATTGATGGAAAAT
TGGAAACTTTCTTTGAAGACTTCGAGTTCGACTTGGAAGCTGCTATGGACGATCTGGAATCCATTGATGATATCGAGGTT
CATGCTATTACCTCTCGTCTCAACCACAAACCATTCAGCTTCAACATCGACGTCATGAATAACAATAAGGGAGCTTCCTT
CGCAACAGTTCGCATTCACTTGTGTCCCCGCAGAGACGCAAATGGAGTCTTGTTCAGTTTCGATGAAGGACGTTGGCATT
GCATTGAACTTGACAAATTCTGGAGAACATTGAAACCAGGCACAAACCACATCATCCGAAAATCCTCTGAGGCATCCACC
ACAGTTCACGATAGCCCAAGCTTCCATACCCTTATGGACATTGCCGATGCTGCTGTTTCATCCGGCAAGGAACTCGATGT
TTCCGACCACATCAGATCTTGCGGAATTCCCAACAGGTTACTCCTACCCAAGGGAAATTCAGAAGGTATGGAATTCGCCC
TCATTGTCATTGTCACTGATGGCCATGAAGACGCAGCTGTCGAAGGACTAGAAAATGATGAGCGCGGTGGCTCTCATGCC
CAATGTGGAATTCATGGTGAAACATACCCTGACAAGAAGCCCCTTGGTTTCCCTCTGGACAGACATATTGAAGATGACAG
GGTTCTGGATATCTTCCCCAATCTTAGCAAGACTGTTGTTACCATCCATCACGAAGATCACCACGACCATTAAAGATTTC
AAATTGTATATGACCCATTTTAAATTTGAGCTTATATGTTATTTATCATACGATATATTGACATGCATGCTGTAGTCTAT
CTCTTATTATATTCTGCATCTTGAAAAAAAAAAAAAAAAAAAAAAA
>seq160
AGAGGGAAACCAAGGGGCCTCTTATCGGGGTATTTTTCGCCATGAATACCACATTGAGCATGGGAACCTCCATGTTCATC
ATTCTCAAGTCCTTCAACTGCAGCATCTTCCTTTCCATTAGTAATGACAACCACAAGGGAAAATTTCATACCTTCTGTTG
TTCCCTTAGGAAGCAGCAATCTATTGGGAATTCCGCATGATCGGGAGAATTCGGACATGTCAAAGTTTCCGCCAGCTTCA
GCCTTTTCAAGAATTGTTCTGTAGCTTGGAATATCAGGAACAGTTGTTGAAGCTTCGATTGATTTTCGTACGATGTGATT
CTTTCCAGGTTTCAATGTCTTCCAAAATTTGTCAAGTTCAACGCAGTACCAACGGCCTTCATTCAATGAGTAAACAATGC
CATTTTCGTCTTCCTTTGGGCATAAGTAAATACGAACTGTACCAAACACACTGTCTCCATTATTATTAGTAACATCAATG
TTGAAACTAAATGGATCATGGTTCAATCTGGAAACAATTGCAGAAATACCGACATCCTCAATATTTTCGGTATCATCAAC
GGCCATCTCTAAGCTGAATTCAAAATCTTCAAA
>seq161
GTGGCCATTACGGCCGCGGGGTGCAATCTTAAACACCGTCATTCAAGATGAAGGTCTTTGCATTGTTGCTCCTCGTAGCT
TTTGCCACTGCCGTTCCAGTATCAGATTCTCAGAAACAGCTAGATGTCCTACACCTTCTTTACAAGGTGACAGAGCCAAT
CAGATCTAGATTTACAAGTCTAAAGGATGCTGCTGAGCACTTTGATCCAAATGCTGACCACTCCATTTACAAGGATGGTG
GAAATGCTGCAGAAGCCCTTTGCAAAGAAATTGATGACCACCATACTCTCCAAAAACACCACTGGTTCTCATTGTTCAAT
GAAGAACAAAGACACGAATCACTTATGCTCTTTGAAGTTCTCATGAGCTGCAAAACCTGGGATTGCGCTGTCAAAAATGC
AGCCTACTTCCGTGAGCGCTTGAACGAAGGTGTTTTTGTTTATGCCTTATATGTAACAGTTATCCACCATCCTGCAACTG
AGCACCTTATTCTTCCACCTCTCTATGAAGTTACACCACACATGTTCACTAATTCCGAAGTCATCAATCAAGCTTATTCC
GCAAAGATGAAGCAAACTCCAGGAAAGTTCCATATGGAATTTACAGGATCTCAAAGGAACCCAGAACAGAGAGTAGCTTA
CTTTGGTGAGGATATTGGCTTGAACATTCATCACGTATCATGGCACATGGATTTCCCATTCTGGTGGGAAGACAAATTTG
GCCACCACTTTGAACGTAAAGGTGAGCTCTTCTTCTGGGTTCATCACCAACTT
>seq162
ACGTGATCCAGCTTTCTTCCGACTACATAAGTATATGGACAACATTTTCAAAGAACACAAAGACTCTCTTCCCCACTACA
CCAAGGACGATATTGAATTTTCAGGAGTTGCAATTGAATCTGTCTCCATTGATGGCAAGCTCGAAACATTCTTTGAAGAT
TTTGAATTCAGTTTGGAAATGGCCGTTGATGACACAGAAAATATTGAGGATGTCCCAATTTCTGCTGTTGTTTCTAGGCT
TAACCATTCACCATTCAGTTTCAACATTGATGTCTCCAACAATAACGGAGGAAATGTATTAGGAACCGTTCGCATTTATC
TATGCCCAAGAGAAGACGAAAATGGAATTGTTTACACATTAGACGAAGGCCGTTGGCATTGCGTTGAACTCGATAAATTC
TGGAAAACACTGAAACCAGGAAAGAATCACATTGTCAGAAAATCATCTGATGCTTCAACCACCGTTCCTGATATCCCTAG
CTACCAAACAATTCTTAAAGAAGCCGAAGCTGGTGGAAAATTCGATATGTCAGAATTCTCTCGCTCTTGTGGTATCCCAA
ATAGAATGCTCCTCCCCAAAGGAACAACCGCAGGCATGAAGTTTGTTCTTTTTGTTGCCATTACTGATGGAAAAGAAGAT
GCCGCCATTGATGGGCTTGAAAATGATGAACATGGTGGTTCTCATGCTCAATGTGGCATTCACGGTGAAAAATACCCAGA
CAAGAGACCTCTTGGTTTCCCACTTGACAGACATATCCCTAACGTAAAAGTATTGCTACTGTTCCCTAACTTGAGCAAGA
CAGTGGTAACAGTTACTCACAATGAACACCATGACTAAAATTGATATCACAGATATATATTTTTAAAAATAAAATAAAAA
AATTGAATATTCAAAAAAAAAAAAAAAAAAAA
>seq163
ATTAATTTAATACTAATTTCTTACAATTAAACCAATATATATCGTTTTTTTTCTTCAATTTTTAGCTTAAGCATAGAAAA
AATCACCATATCTAAATAACAACTTTAATATCTTCAAAATCTCGCGTTAGATTATGTTTATTTAATAATGGTTGTATTAA
ACTCAATTAAAATCAATTTTGTTTCAAAGTTAAAATGCTGCTTCGTATGATATATTGAACCAGCTTTTAATGTTAATAAT
GACCACCTTGTATCAATAATGATTCAAGTAAAGTAATTTTTTATGTGTCTACATACAAAGTTATATACATTTGGTATACG
TGGGTTTGCATTTTCTCTAATTATTAAATCGTCGAAAAAAACTAGGTAAGTTAAATCAAACTTTGCCACATTAGTCCAAG
TTAGGTTAGTTTAGGTTTTGTTAGGTTAACTTATTTAGTTTTACATTCGATATGGTAAGAATTCGACAATCTGCATATAA
TTCCAGTTGATTTATCTTCTTATTGAAATACTATAATATATTATTGAGAGAAATCGAATATTAATTAGCATTCATGAGGT
AAAGAAATATTATAAAATGGTGAAGTAAACAAAGTCTTTTATTTAACAAACTTCAGGAAGTTCATAGTTAAATTCTAAAT
ATCCATTAAACGGAAGGGAAATCACTGTGTGCAGACAATTGCACATCAATTTATAAATTGTTCAATATCTCAAAGTCTAT
GCATGACAAAGCTTTTCAAGACACTTTTCTATCTTAATTAGATTTATCTTCTGGAGTAATAATGATGGAGATAAATATTG
TTGACTTCATTTTTAGGCTACTTTCTCTCGAAAATATTAACTTCATCATTTGACTGATCAGTTTAAATATGCCTCGCAGT
TTTAAAATTAAATCATTAAGAGTTATTTCAATTGGATATTATTAAAATGTCTATACTAATTTTATTAAATTTACTTCAGA
AACAAGGATATTTAAAGGAATTTTGTAGATGTCTCTTGTATTAAAATTATATAATTATAAATTTTAATTTGGTCAGGTGA
ATAAATTTTAGAAATTAAATTGAGTTTCGTTTATATTCTACCAAGATTAAGAAATAAAATTTAATGGTCATTGTGAGTGA
CGACTACCACAGTTTTGCTGAAATTTGGGTAGTGGAGCATAACATTTTCACTTTCCAAAGGTCTGTCAAGAGGGAATCCT
AGAGGCTTCTTATCTGGGTATTTTTCTCCATGGATTCCGCATTGAGCATGAGAACCACCGCGTTCGTCGTTTTCTAATCC
ATCTACAGCAGCATCCTCTGTTCCGTCAGTAATGGCCACAAAAAGAACAAATTCCAAACCCTCTGTTGTTCCTTTGGGAA
TGAGCATTCTATTTGGAATACCACATGATCGCATATAGTCGGAAACATCCAGAGCTGCACCAGACTTCACAGCAGCATCA
GCAATTCCCATAAGCTTTTTAAAGCTTGGGGAATCATTGACAGTAGTAGAAGCGTCGGTGGATTTTCTAACGATGTGGTT
CTTTCCAGGTTTCAGTGTCCTCCAAAATTTATCCAACTCAACGCAATGCCAACGGCCTTCTTCTAATGTGAACATGATTC
CATTTTCATTTCTACGAGGACATAAATGAATGCGAACTGTTGCAAAGGTATTGGCATTGTTAGTATTCAAGACATCGATA
TTAAAACTGAAAGGTTGATGGTTGAGACGTGAAACAATTGCTGAAATTGGAACATCTTCCAGTTTTTCAGTATCATCTAC
TCCCATTTCCAAACTAAAGTCGAAATCTTCAAAGAAGGTTTCAAGCTTTCCGTCGATGGACACTGAATCAATGGCAATAC
CTTTAAATTCGAGGTCTTCTGCAGTGTAGTGAGGAAGAGAGTCTTTATGCATCTTGAAAATGTTGTCAATATATTTATGG
AGACGGAAGAATGCTGGATCGCGAGTTGCTGTTTCGAAATGCTCCATGACACCTGGGGGAAGGTCAAATTTTCCATTTGG
GTCCCCTAAACGACCAAGCATGATGTGAGCGGTATTGTGAAGACTACCATAGTAGCTAGGGTTTGGACTATACATAGAAG
ATTCAATAATTGATCCTAGAATATCAATTCCACTTTCATCTCTTATATTGAATTTCTTTCCATCTTCATCAACAACATAT
CCATGTGCAATTGCATCCTTGATTCTGCGCTCCATTATTACCATGTCACGGACATGTGCAACTCCATTTACATCGACAAA
ATGAGCATTATCTGGACGAGAAGGAAATTCTCCGCCATACTTGTAAGTTGTTTGGGGTGCAAATCCTTCATGTATTGGCT
TATCCCAGTAAAGTTCGTGAACAATATCCAAGTGGTTAGAGAGACGTTCAGCGTCAAATCTGGCAGTAAGCTGATGATGA
ACCCAAAAGAAGAGCTCTCCTTTACGATCGAAATGATGACCATATTTATCTTCCCACCAGAAAGGGTAGTCCATGTGCCA
AGTAACGTGGTGAACGCCTAAACCAATGTCTTCACCGAAATAAGCCACTCTTTGTTCTGGGTTCTTCTTTGATCCAGTGA
A
>seq164
AGTATTACGGCCGCGGGATCATTCTCATTGGAAAAATGAAGTATTTAGTCCTGCTGCTCATATGTATTTTTGCTCCGGCT
TTGTCAGACATCAGCAATGATGAAGTTCCATTAGTCAAGAAGGAGCTGGATGTTCTACGTCTTCTTTTCAAAGTTCATGA
ACCAATAAGGGCTGCATTTACTGAGCTTAAGGATGCCTCTAGAAAATTTGAACCAAAAGCTGATAGTTCTTTATATGTTG
ACGGTGGTAAAGCCGCAGAAACATTATGCAGAGCTATAAAAGATAATAAAGTTCTTAAGAAACACGCCTGGTTCTCGCTT
TTCAACGGTGCACATAGAAAAGATGCTCTAATGCTATTCGATGTTTTGATGAAATGTAAGACATGGAATTGCATTGTAAG
TAATGCCGCATACTTTCGCGAGATTGTAAATGAAGGTGCATTCGTATATGCAGTTTATGTTGCGATTATTCATCATCCGA
TTTCTGAAAATGTATTGTTACCTCCTCTCTATGAAATCCTTCCTCACATGTTTGCAAACTCTGCCGTCATAAACCAGGCA
TACGAAGCACAAATGAAGAAGACACCGGGAAATTTTCGTATGAATGTTACTGGATCATTGAAGAATCCTGAACAAAGGGT
TGCTTACTATGGAGAAGATATTGGTATGCTAGTTCACCATGTAACCTGGCATATGGAGTACCCCTTCTGGTGGGAAAATC
ATTATGGTCATGGAATTGATAGAAAAGGAGAGCTTTTTTTATGGGTTCATCATCAACTTACTGCTAGATTTGATGCTGAA
CGTCTTTCAAATTATATCGATGTTGTTGAAGAAATTTACTGGAATAAACCTGTGGTTCAGGGTTTCGTACCACATACAAT
GTATAAATATGGAGGAGAATTTCCATCTCGTGCAGACAACGTTCAATTTACAGATGTCGATGGAGTTGCCACAGTACGTG
ACATGATAATATTTGAAAATAGGGTAAGGGATGCCATTGCTCATGGATATGTAATTGCTAAAGATGGAAGCAAAGTTGAT
ATCAGAAATGAACGTGGCATAGATATTCTCGGGAATATTATTGAACCATCTAATTATAGTCTAAATCCACGATACTACAA
AGGTTTTCATAATATAGCTCATCTTTTTGTTGGCCGTCAAGGGGATCCACAAGGAAAGTTTGAATACCCCCCAGGTGTAA
TGGAACATTTTGAAACCCTGACTCGAGATCCAGTATTTTTTAGGTTACATAAATACATTGACAATATTATAAAAGAACAC
AAAGACACACTTCCCCCATATACGATTGAAGATGTTGGATTTCCTGGGGTTACCATTGAATCTGTTTTAGTTGATCGCAA
ACTTGAAACTTATTTTGAAGATTTTGATTTCAGTCTAAAGATGGCAGTAGATGACACCATTGAACTGGATGATGTAGATA
TCTCAGCAGTTGTGTCTCGACTTAATCACAAGCCTTTCAATATTAATGTTGATGTTTCTAACCATAATAAAAATTCAGTC
CTTGGCACTTTTCGAATATACTTGTGTCCAAGATTTGATAATAATGGAGTCAGCTATTCACTGAATGATGTTCGATTCCT
ATGTCTAGAAATTGATAAGTTCTGGAAGACTATAAAACCTGGAAAGAATACGATCATCAGAAAATCGACTGACGTCTCAA
CAACTGTTTCGGACCATCCAAGTTTTCAGACGCTACTTGAAAAAACAGAAGCAGCTTTGTCTTCCGGAGAACTTGATTTG
TCAGAATTCAGCAGAGCCTGCGGCATCCCAAACCGAATTCTCCTTCCCAAGGGAAAACCAGAAGGAATGGACTTTTCTTT
AATTGTGGCGATTACAGATGGTCATAAGGATGCGGCTGTTGAAGGATTGGAAGGCGAAAAATATAATGGACCACATGCAC
AATGCGGAATTAAAGGGGAAACCTTCCCAGATAAAAGAGCATTAGGGTTTCCACTGGATAGGAAGATACAACATGATTAC
AAATTCTTAAATTTCCCCAATTTTAGTAGAACTTTCGTTACAATTACTCATTTAAAATAATGAATTATTTCTTGTTGCAA
CACAAATTAATTTTTACATAAAAAAAACTAATTTTTGACGTTTTGACAGTGCCAACGTATTTTCTGTTTTACTTTAGTAA
CCAAATAACATTATTCATTATCGATTTTATATTATAACTAGAAATTCATATAACTTCACTGGCATCAAAATATTGTTTCT
TTAAAAAATAAAAATAATTTTTTTTTATCGTTAACATTTGTAAAATTAAAAAATAAATGAGGGTAAGAAAAAAAAAAAAA
GAAAAAA
>seq165
TTTTTTTTTTTTTTTTTTTTCAAGATGCAGCGTGTATTAAGAAAAAGATCACATACAATATGAAAATTTTAAGGTTTAGT
CATGATGGTCTTCGTGAGTAATGGTTAGATCGGTCTTGCTGAAATTGGGGAAGCTGAGAATAACTTTGGCATCCTCAATG
TGTCTATCAAAAGGGAAGCCAAGGGGTCTCTTGTCTGGATAAGTTTCTCCGTGAATTCCACATTGGGCGTGAGAACCACC
ACGTTCATCACTTTCTAGTCCTTCGACAGCAGCGTCCTTGCTTCCATCAGTAAGAATCACAATAAGAGAGAATTCCATAC
CTTCGGAGTTACCCTTGGGTAGGAGAAGTCTGTTGGGGATTCCGCATGATCGCTTGTATTCATGGACATCAAGCTCTTTA
CCAGATGAAACAGCGGCATCAGCAATATCCATAAGGTGGTGGAAGCTTGGGCTGTCTGAGACGGTAGTTGATGCGTCTGA
AGATTTTCGGACAATGTGGTTCTTGCCAGGTTTCAATGTTCTCCAGAACTTATCAACTTCAACGCAGTGCCAACGGCCTT
CGTCAAAGGTGAAAAGAATTCCATGAACATCTCTGCGGGGGCAAAGGTGAACACGGACAGTGGCAAAGGCATTTGCTCTG
TTATTATTCATGACATCAATGTTAAAGCTAAATGGTTTGTGGTTAAGTCGGGATGTTACTGCATGAACCTCAATATCATC
AATGGATTCAAGATCATCCATGGCGGCTTCCAAATCGAATTCGAAATCTTCAAAGAAGGTCTCTAATTTTCCATCAATGG
ATACAGAGTCAACGGCAATTCCAGCGAATTCAAGATCATCCTTGGTGTAGGGTTCAAGAGAATCCTTGTGTTCCTTAAAG
ATGTTGTCAATGTACTTGTGCAGACGGAAGAAAGCTGGGTCACGGGTTGCAGTTTCGAAATGTTCCATGACACCTGGTGG
CTGGTTGAACTTTCCATGGGGATCTCCTTGACGACCAAGCATGATGTGAGCAACATTGTGAAGGCTTCCGTAATATTCAG
GGTTAGGGCTGTATGCGGAGGATTCAATGATGTCTCCCAAAACGTCAATTCCATGTTCGTTTCTAATATCAATCTTGCTG
CCATCCTTGGAAACAACGTATCCGTGGGCAATGGCGTCTCTGATTCTGCTTTCCCAAATAATCAAGTCACGAACGTTGGC
AACACCATCAACATCTTCAAAGTGAATATCATCAGGACGAGGGGGGAATTGTCCTCCATATTGGTAATCAATTTCTGGTG
AAAAACCATGATGGATCGGCTTATCCCAATAAAGTTCATCAACAATGTCTAAATGGTTAGAAAGACGTTCAGCATCGAAT
CTAGCTGTAAGTTGGTGATGAACCCAGAAGAAAAGTTCTCCCTTTCGGTCAAAGTGGTGACCATATTTGTCTTCCCACCA
GAAGGGGAAATCCATATGCCAGGTAACGTGATGAACTCCCAAGCCAATATCTTCACCGAAGTATGCAACTCTTTGTTCAG
GGTTCTTCTTTGATCCAGTGAATTCCATGTGGAATTTACCGGGAGTCTGCATCATTTTTGCTCCATATGCCTTTCTAATA
ACATCTGAAGTAGTGAACATATGTGGGGTGACTTCATAAAGTGGGGGTAGAGCCAAATGGTCACAAGCTGGGTGATGGAT
GACTAGGATGTACAAAGCATATACGAAGACTCCTTCATTCAAAATTTCACGGAAGTATGCTGCGTTCTTTCTAGCACAGT
CCCAGGTCTTGCAAGCCATGAGGACATCGATAAGCATAATTGATTCATGCCTGTGTTCTTCGTTGAAAAGTGAATACCAG
TGATGTTGTGGAAGGTAGTCTTTGTCATCGATTTTCTTGCAGAGTTCTTCAGCAGCTTTGCCATCATCCTTGTACATGGA
GTGATCAGCAGTTGGGTCAAAGTGTTTGGCGAAGTCCATTAGGTCAGTCCATCTTGCCCTTAGTGGTTGATCGAGCTTAT
AAAGCAGGCGCATAACGTCCTGTTGCTTCAAGGCATTGGAAGCAGTGTAGGCGGTAGCTGAAGCTACGAGTAAGAGAACA
GCCAGGAGTAACTTCATCTTGGAAGCCGGTGTCAGGTTAAAGCA
>seq166
CCGTGAATTCCACATTGGGCGTGTGAACCACCGCGTTCATCTTTCTCAAGGTCTTGAATTGCAGCATCCTTGCTTCCATC
AGTAATTACAACTACGAGTGCAAATTCCATGCCTTCTGTGGTTCCCTTAGGAAGTAGGAGTCTGTTGGGAATACCACATG
ATCTGGAATATTGGGATAAATCCAGATCACCACCTGCAGCAACAGCAGCATCAGTTTTTGAAAGAAGAGCTTCGAAGCTG
GGAACATCAGGAACTGTAGTTGATGCTTCAGAAGACTTGCGTACAATATGGTTCTTTCCTGGTTTCAACGTCCTCCAAAA
TTTGTCAAGCTCAACACAATGCCAACGTCCTTCATTCAAAGTAAAAACAATTCCATTGGCATCTTGTCGTGGGCATAAAT
AAACACGAACTGTACCAAACACATCGCCGCCATTATTGTTTGCAACATCTAGATTGAGGTTGAATGGTTGATGATTTAAT
CGGGAAACAACTGCAGAAATTGGAACATCATCAATGCTTTCAGTATCATCAACGCCCATTAGAAGACTAAAGCCAAAATC
TTCAAAGAATGTCTCCAGTTCACCTTCAATGGCAACAGAATCAATTGAAACTCCTGCAAATTCTACATCTTCTTTGGTGT
AGTATGGAAGGGAGTCT
>seq167
AGCAACAAGACGTCTTACAACTTTTATACAAAGTCACTGAACCAATTCGTGAAAGATTTTCCGATTTGAAATCGGCTGCT
GATAACTTCGATCCAAAAGCTGACCCATCACAGTATAAAGATAAAGGCAGAGCAGCAGATGCCCTTTGCAAGGAAGTCGA
AGACAAACATGTTCTTCAAAAGCATCACTGGTTCTCTCTTTTCAACGATGCACATAGGCACGATGCTCTAGAACTTTTTG
AAGTTCTCATGAACTGCAAAACCTGGAGTTGTGCTGTCAATAATGCTGCTTATTTCCGTGAGAGGCTAAACGAAGGAGTG
TTTGTTTATGCTCTTTATGTTACAGTTATCCATAATCCAGCAACTAAAGATCTAGTTCTACCCCCTCTATATGAAATCAC
ACCTCATATGTTTACTAACTCTGAAGTTATCCAACAGGCTTATTCTGCAAAAATGAAACAGATACCCGGTAAATTCTATA
TGGACTTCACTGGATCCAAGAAAAACCCTGAACAAAGGGTTGCATACTTCGGTGAAGACATTGGTTTGAACGTACATCAC
GTTACATGGCACATGGATTTCCCCTTCTGGTGGGA
>seq168
AGCTTTCTTCCGACTTCATAAGTACATGGATAATATTTTCAAAGAGCACAAAGATTCACTTCCACCTTATACTAGGGAAG
AAATTTATTTCCCAGGAGTATCAGTTGAGTCTGCCGTACTCACTGGTAAATTAGAAACTTTCTTCGAAGATTATGAATTC
AGTTTAGAAAATGCTGTGGATGATGCAGAAAATGTTCCTGACGTAGAAATTTCCGCCATTGTTTCACGATTAAATCATGA
ACCATTCAGCGGACACTTTGACATTACTAATAACAACAATGAAAATGTACTTGGTACCATCAGAGTATACCTTTGTCCTA
GAAGAGATCACAATGGCATTATATTCACTTTGGAAGAAGGAAGATGGGGTTGCATTGAACTAGACAAATTCTGGAGGAAA
CTCTCACCCGGAACCAATCACGTTGTGAGGAAATCAACTGACACATCAACAACTGTTCCCGATGTTCCTAGCTTCCATGA
CCTACTGACGAAGACTGAAGAAGCCCTTAAGTCAGGAAAAGAACTTGACTTACATGAGTTCAACAGAGCTTGCGGTATTC
CAAATAGATTACTTCTACCTAAAGGTACTACCCAAGGAATGGAATTCGTTCTTTTTGTAGCAGTCACTGATGGATCAAAG
GACATTGAAATTCAGGGGGGAATTGAGCACCTAGAACATACCGGATCCCATGCCCAATGCGGAATTCACGGTGAAAAGTA
TCCTGATGCAAGACCTCTTGGCTTCCCTCTTGACAGAAGGATTTCAAATGAAAAGTCTATTCTAAGATACCATAACTTGC
ACAAGAGCGTCGTCACCGTTCGCCACACTGAACACCACGAGCACCACAACCATGAAACTTAAACTATTTTTGGGACAATC
GCATTCTTGCAAATTGATGTGACTTTTAATTTTAAGTAAATGAAGCGTTAAAAAAAAAAAAAAAAAAAAA
>seq169
GATGTGGTTCTTTCCAGGTTTCAGTGTTCTCCAGAATTTATCTAACTCAACGCAGTGCCAACGGCCTTCTTCTAATGTGA
ACATGATTCCATTTTCATCTCTACGAGGACATAAATGAATACGAACTGTTGCAAAGGTTTTGGCATTATTATTATTCAAG
ACATCGATATTAAAGCTGAAAGGTTGATGGTTGAGGCGTGAGACAATAGCTGAAATTGGAACATCTTCCAGTTGTTCAGT
ATCATCTACTGCCATTTCCAAACTAAAGTCGAATTCTTCAAAGAAGGTTTCAAGCTTTCCGTCGATGGACACTGAATCAA
TGGCAATGCCTTTAAATTCGAGGTCTTCCGCAGTGTAGTGAGGAAGAGAGTCTTTATGCATCTTAAAGATGTTGTCAATA
TATTTATGGAGACGGAAAAATGCGGGATCACGTGTTGCTGTTTCGAAATGCTCCATGACACCTGGGGGAAGGTCAAATTT
TCCACTTGGATCCCCTAAACGACCAAGCATGATGTGAGCTGTATTGTGAAGACTACCATAGTAGCTAGGATTTGGACTGT
ACATGGAAGATTCAATAATTGATCCTAGAACATCAATTCCACTTTCATCTCTAATATTGATTTTCTTCCCATCTTCATCA
ACAACATATCCATGTGCAATTGCATCCTTGATTCTGCGTTCCATTATTACCATGTCACGGACATGTGCAACTCCATTTAC
ATCGACAAAATGAGTATTATCTGGACGAGAAGGAAATTCTCCGCCATACTTGTAAGTTGTTTGGGGTGAAAATCCTTCAT
GTATTGCCTTATCCCAGTACAGTTCGTGAACAATATCCAAATGGTTAGAGAGACGTTCAGCG
>seq170
CTTGTCTGGGTATTTTTCTCCATGAATACCACACTGACTATGAGAACCACCGTGTTCATTATCTTCAAGCCCATCAATAG
CAGCATCTTCCTTTCCATCAGTAATAGCAACAAAGAGAACAAACTTCATGCCAGAGGTTGTTCCCTTGGGTAGGAGCATT
CTGTTGGGGATACCACAAGAGCGAGAGAATTCAGACATATCAAATTTACCACCTGCTTCGGCTGCTTTAAGGATTGTGTG
GTAGCTTGGAACGTCAGGAACAGTTGTTGAAGCATCAGATGATTCTCGGACAATGTGATTTTTTCCAGGTTTCAATGTTT
TCCAGAATTTGTCAAGTTCAACGCAATGCCATCGGCCTTCTTCTAATGTGAATACTATTCCATTATAATCTTCTCTTGGA
CATAAGTAAATGCGGACAGTTCCTAAAACATTTCCTCCATTGTTGTTGGAAACATCAATATTGAATTTGAATGGTGAATG
GTTGAGTCTGGAAACAACAGCGGATAATGGGACATCATCTATTTTTTCTGTGTCATCAACAGCCATTTCTAAACTGAACT
CATAGTCTTCAAAGAATGTCTCGAGTTTACCATCTATGGTGACTGATTCAATAGCAACTCCCGCAAATTCAATATCATCC
TTGGTGTAGTGAGGAAG
>seq171
TTTTTTTTTTTTTTTTTCCGCTTCATTTACTTAAAATTTAATTCACATTAATGTGTCAATCCAAGTAATTCTCTTTTAAA
TGTCATGTTTGTTAATGTTCGTGGCTTTAGTGATGTTCGGTGTGTTGAACAACGACGACACTCTTGTGCAAGTTGTGGTA
TCTCAGAATGGATTTCTCGTTTGTGATCTTTCTGTCAAGAGGGAATCCAAGTGGCCTTGCATCGGGATATTTTTCACCGT
GAATTCCACATTGAGCGTGGGATCCGATATGTTCGAGGTGCTCAATTCCACCCTGAATTGCAATGTCCTTTGCTCCATCT
GTGACTGCTACGAAAAGAACGAATTCCATTCCTCTTGTAGTACCTTTAGGTATAAGCAACCTATTTGGAATGCCACAAGC
TCTATTGAATTCGTGCAAGTCAAGATCTTTTCCGGACTTAAGAGCCTTTTCAGCCTTCGCAAGCATGTCACCGAAGCTTG
GAACATCGGGTACAGTTGTTGATGTTTCGGTAGACTTCCTCACAACGTGGTTGGTTCCAGGTGACAGCTTTCTCCAGAAT
TTGTCAAGCTCGATACAACCCCATCTTCCTTCTTCCAA
>seq172
TCCGTGAATTCCGCATTGGGCGTGTGAACCACCGCGTTCATCTTTTTCAAGGTCTTGAACTGCAGCATCCTTGCTTCCAT
CAGTAATTACAACTACGAGTGCAAATTCCACCCCTTCTGTGGTTCCCTTTGGAAGTAGGAGTCTGTTGGGAATTCCACAT
GCTCTGGAATATTGGGATAAATCCAGATCACCACCTGCAGCAACAGCAGCATCAGTTTTTGAAAGAAGAGTTTCGAAGCT
TGGAACATCAGGAACGGTGGTTGATGCTTCAGAAGACTTGCGTACAATATGGTTCTTCCCTGGTTTCAACGTCCTCCAAA
ATTTGTCAAGCTCAACACAATGCCAACGTCCTTCATTCAAAGTGAAAACAATTCCATTGGCATCATGTCGTGGGCATAAA
TAAACACGAACTGTACCAAACACATCGCCGCCATTATTGTTGGCAACATCTAGATTGAGGTTGAACGGTTGATGGTTTAA
ACGGGAAACAACAGCAGAAATTGGCACATCATCAATGCTTTCAGTATCATCAACGCCCATTAGAAGACTAAATTCAAAAT
CTTCAAAGAATGTCTCCAGTTCACCTTCGATGGCAACAGAATCAATTGAAACTCCTGCAAATTCTACTTCTTCCTTGGTG
TAGTATGGAAGGGAGTCTTTGTGTTCCTTAAAGATATTATCAATGTACTTGTGAAGCCTAAAGAAAGCTGGATCGCGGGT
TGCCGTTTCGAAATGTTCCATG
>seq173
TCAACGCAGAGTACGGGGGGTGCAATCTGAAACACCGTCATTCAAGATGAAGGTCTTTGCATTGTTGCTCCTCGTGGCAT
TTGCCACTGCCGTACCAGCATCAGATTCTCAGAAACAGCTGGATGTCCTACACCTTCTTTACAAGGTGACAGAGCCAATC
AGATCTAGATTTACAAGCCTAAAGGATGCTGCTGAGCACTTTGATCCAAATGCCGACCACTCTATTTACAAGGATGGTGG
AAAGGCTGCAGAAGCTCTTTGCAAAGAAATTGATGACCACCATACTCTCCAAAAACACCACTGGTTCTCATTATTCAATG
AAGAACAAAGACACGAATCACTCATGCTTTTTGAAGTTCTCATGAGCTGCAAAACCTGGGATTGTGCTGTCAAAAATGCA
GCCTATTTCCGTGAGCGCTTAAACGAAGGTGTTTTTGTTTATGCCTTATATGTAACAGTTATCCACCATCCTGCAACTGA
GCACCTTATTCTTCCTCCACTCTACGAAATCACACCACACATGTTCACTAATTCTGAAGTCATCAATCAAGCTTATTCCG
CAAAGATGAAGCATACTCCAGGAAAGTTCCATATGGAATTTACAGGATCTCAAAGGAACCCAGAACAGAGAGTAGCTTAC
TTTGGTGAGGATATTGGCTTGAACACTCATCACGTATCATGGCACATGGATTTTCCATTCTGGTGGGAAGACAAATTCGG
TCACCACTTTGAACGTAAGGGAGAGCTCTTCTTCTGGGTTCATCACCAACTTACAGCTAGATTCGATGCAGAACGTCTAT
CCAACCATTTGAATCTTGTAGGTGAGCTTCATTGGGACCATGAAATTGTTGATGGTTTCGCACCTCACACCACTTACAAA
TATGGGGGTGAATTTCCTTCTCGACCTGATAATGTTCACTTTGATGATGTTGAAGGAGTTGCCCGAGTTCGAGATATGAT
CGTAATGGAAAGTAGAATTAGAGATGCAATTGCTCATGGATACGTTGTAGCCAAAGACGGAAGCAAAGTAGATATCAGAA
ATGAACATGGAATTGATGTCCTAGGAGATGTTATTGAATCTTCTACATACAGTCCTAATGTAGAATATTATGGAAGTCTT
CACAACATTGCTCACATAATGCTCGGTCGCCAAGGCGATCCTCACGGGAAATTCAATCAGCCACCAGGTGTCATGGAACA
TTTCGAAACTGCAACTCGTGACCCAGCTTTCTTCCGTCTACACAAGTACATTGACAACATCTTTAAGGAACACAAGGATT
CTCTTAAACCCTACACCAAGGATGATCTTGAATTCGCTGGAGTTGCCGTTGACTCTGTATCCATTGATGGAAAATTAGAG
ACCTTCTTTGAAGATTTCGAATTCGATTTGGAAGCCGCCATGGACGATCTAGAATCCATTGATGACATTGAGGTTCATGC
AGTAACATCCCGACTTAACCACAAGCCCTTCAGCTTTAACATTGATGTCATGAATAATAACAAAGCTAATGCTTTTGCCA
CTGTCCGTGTTCACCTTTGCCCTCGCAGAGACGTTAATGGTCTTCTTTTCACCTTTGACGAAGGCCGTTGGCACTGCGTT
GAAGTTGACAAGTTCTGGAGAACATTGAAACCTGGAAAGAACCACATCGTCCGAAAATCATCTGACGCATCAACCACCGT
CTCAGATAGCCCAAGCTTCCACCACCTTATGGATCTTGCTGATGCAGCTGTTTCATCTGGTAAAGATCTGGATGTCCATG
AATATAAGCGATCGTGCGGAATCCCCAACAGACTTCTCCTACCAAAGGGTAACTCCGAAGGTATGGAATTCGCTCTTGTT
GTGATTCTCACTGATGGAAACAAGGACGCTGCTGTCAAAGGACTAGAAAGTGATGAACGTGGTGGTTCTCACGCCCAATG
TGGAATTCACGGAGAAACTTACCCAGACAAGAGACCCCTTGGTTTCCCTCTTGACAGACACATTGAAGATGACAAAGCTA
TTCTTAGCTTCCCCAATTTCAGCAAGACCGTTGTAACCATTACTCACGAAGACCATCATGACTAAACCTTAAAATTTTCA
TATTGTTTGCGATCTTTTTCTTAATACATGCTGCATCTTGAAAAAAAAAAAAAAAAAAAAAA
>seq174
GCTCTTGTGCAAGTTGTGGTATCTCAGAATAGATTTTTCATTTGTAATCCTTCTGTCGAGAGGGAACCCAAGAGGTCTTG
CATCAGGATATTTTTCACCGTGAATTCCACAGTGAGCGTGGGATCCGCTATGCTCTATGTGCTCGATTCCACCCTGGATT
GCAACGTCCTTTGCTCCATCTGTGACTGCTACGAAAAGGACGAATTCCATTCCTTGTGTAGTGCCTTTAGGTAGAAGCAA
CCTATTTGGAATACCACAAGCTCTATTGAATTCGTGCAAATCAAGCTCTTTTCCGGACTTAAGAGCTTCTTCAGCCTTCG
CTAGGATGTCATGGAAGCTTGGGATATCGGGTACAGTTGTTGATGTATCGGTTGACTTCCTCACAACGTGGTTGGTTCCA
GGTGACAGCTTTCTCCAGAATTTGTCCAGTTCAATACAACCCCACCTTCCTTCTTCCAAAGTAAATATT
>seq175
AGAACTTTTCTTCTGGGTTCATCATCAACTTACAGCCAGATTCGATGCTGAACGTCTCTCTAACCATTTAGATGTTGTTG
ATGAACTTTACTGGGATCATCCAATTGAAGAGGGTTTTGCACCACACACTACATATAAATATGGTGGAGAATTTCCAGCT
CGTCCAGATCACATTGAATTTTCTGATGTTGATGGAGTCGCACGCGTTCGCGATATGATCATTCTTGAAAACCGAATTCA
TGATGCTATTGCTCATGGATATATTGTTGACCGCGAAGGTCGAAAAATGGACATTAGAAATGCTCATGGAATCAACCTTC
TTGGTGACATCATGGAGTCCTCCACATACAGTCCAAATGTTCAGTACTACGGAGCTCTCCACAACACTGCCCACATTATG
CTCGGTAGGCAAGGAGATCCTCACGGAAAGTTCAATCATCCTCCAGGTGTTATGGAACATTTTGAAACTGCAACACGTGA
TCCAGCTTTCTTCCGACTTCATAAGTACATGGATAATATTTTCAAAGAGCACAAAGATTCACTTCCACCTTATACTAAGG
AAGAAGTTTATTTCCCAGGAGTATCAGTTGAATCTGCCGTACTCACTGGTAAATTAGAAACTTTCTTCGAAGAATATGAA
TTCAGTTTAGAAAATGCTGTGGATGATGCAGAAAATGTTCCTGACGTAGAAATTTCAGCTATTGTTTCACGATTAAATCA
TGAACCATTTAGTGCTCACATTGACATTACTAACAACAACAATGAAGATGTACTTGGTACCATCAGAGTATACCTTTGCC
CTAGGAGAGATCACAATGGCATAATATTTACTTTGGAAGAAGGAAGATGGGGTTGCATTGAACTTGACAAATTCTGGAGA
AAACTCTCACCCGGAACCAATCACGTTGTGAGAAAATCAACTGACACATCAACAACTGTTCCCGATGTTCCTAGCTTCCA
TGACCTATTGGCGAAGACTGAAAAAGCCCTTAAGTCCGGAAAAGAACTTGACTTACATGAGTTCAACAGAGCTTGCGGTA
TTCCAAATAGATTACTACTACCTAAAGGTACTACACAAGGAATGGAATTCGTTCTTTTTGTAGCAGTCACTGATGGATCA
AAGGACATTGAAATTCAGGGTGGAATTGAGCACCTAGAGCATACCGGATCCCATGCCCAATGCGGAATTCACGGTGAAAA
GTATCCTGATGCAAGACCTCTTGGCTTCCCTCTTGACAGAAGGATTGCAAATGAAAAATCTATTTTAAGATACCATAACT
TGCACAAGAGCGTCGTCACCGTTCGTCACACTGAACACCACGAGCACCACAACCATTAAACTTAAAGTATTTTTGGGACA
ATCGTATTCATGCAAATTGATGTGACTTTTAATTTTAAGTAAATGAAGAGTCAAAAAAAAAAAAAAAAAAAA
>seq176
ACGCAGAGTACGGGGGGTGCATAACCACCGACGCTAACACGATGAAGGCTTTTGGAATTCTGTGTTTAATTTTGGCTGTG
GCTTGGGCCAATGGAGCAGTTGTGCCCCTCGCTGAAAAGCAGATCGATGTCTTGCATTTACTGCACAAAGTAAATGAACC
AATTAACAGCGCTTACACCAAACTCCGTAAAGCAGCTGAACACTTTAATCCAACTGCTGACAAATCTCAGTACTCGGATG
ATGGTCACGCAGCTGAGACCCTCTGCCATGAAGTTGAAGAAGGCTCTCTTCTAAAGCAACGCCACTGGTTCTCTTTGTTT
AATACTCATCACAGACATGAAGCCATAATGCTTTTCGAAGTTCTAATGAGTTGCAAAACTTGGGATTGTGCAGTTAACAA
CGCTGCCTATTTCCGTGAGAAAATGAATGAAGGAGTCTTCGTCTATGCACTTTACACTACTGTTATTCATCACAAAGGTG
CTTCTGATGTGGTTCTTCCTCCACTTTATGAAATAACCCCACATATGTTTGCAAACAGCGAAGTAATTCGGCATGCATAT
TCTGCAAAAATGCAACAAACTCCAGGCAAGTTCCATATGTCGTTCACTGGATCTCAAAAGAACCCAGAGCAAAGAGTTGC
TTACTTTGGCGAGGATATCGGATTGGGAGTTCATCACGTTACTTGGCATATGGATTTCCCTTTCTGGTGGCAAGACAAAT
ATGGTCATCACTTTGACCGAAAGGGAGAACTTTTCTTCTGGGTTCA
>seq177
CAACGCAGAGTACGGGGGGTGCATAATTTTACACCAACTTATACGATGAAGGCAATCGCTTTGGTGCTCCTCGTTGTCGC
TTCGGCTGTGGCATCCCCCCATTTCTACAATGACGACGGAGGAGTTTCCACAGCAAAGAAGCAACAAGATGTCTTACAAC
TTTTATACAAAGTCACTGAACAAATTCGTGAAAGATTTTCAGCTTTGAAATCGGCTGCTGATAACTTCGATCCAAACGCT
GACCCATCACAGTATAAAGATAAAGGCAAGGCAGCAGCTGCCCTTTTCAAGGAAGTCGAAGACAAACATGTTCTTCAAAA
GCGTCACTGGTTCTCTCTGTTTAATGATGCACATAGGCACGATGCTCTAGAACTTTTTGAAGTTCTCATGAACTGCAAAA
CCTGGAGTTGTGCTGTCAATAATGCTGCTTATTTCCGTGAGAGGCTAAACGAAGGAGTGTTTGTTTATGCTCTTTATGTT
ACAGTTATTCATAATCCCGCAACTAAGGATCTAGTTCTACCCCCTCTCTATGAAATCACGCCACATATGTTTGCTAACTC
TGAAGTTATCCAACAGGCTTATTCTGCAAAAATGAAACAGATACCCGGTAAATTCCATATGGGCTTTACTGGATCCAAGA
AAAACCCTGAACAAAGGGTTGCATACTTCGGTGAAGACATTGGTTTGAACGTACATCACGTTACATGGCACATGGATTTC
CCCTTCTGGTGGGAA
>seq178
ACACCTTCTTTACAAGGTGACAGAACCAATCAGGTCCAGATTTACTAGCCTTAAGGATGCTGCTGAGCACTTTGACCCAA
ATGCTGACCACTCCATCTACAAAGATGGTGGAGATGCCGCAGAAGCTCTTTGCAAAGAAATTGATGACCGCCATACTCTT
CAAAAACACCACTGGTTCTCCTTGTTCAATGAAGAACAAAGGCATGAAGCGCTCATGCTTTTCGAGGTTCTCATGAACTG
CAAAACCTGGGATTGTGCCGTTAAAAGTGCAGCCTACTTCCGTGAACGTTTGAATGAAGGTGTTTTTGTGTACGCTTTGT
ACGTTACAGTTATCCACCACCCTGCAACCGAACATCTTATTCTTCCTCCTCTCTACGAAGTCACACCTCACATGTTCACT
AATTCCGAAGTCATTAATCAAGCTTACTCTGCAAAGATGAAACAAACCCCTGGAAAATTCCAAATGGAATTTACAGGTTC
TCAGAAGAACCCAGAACAGAGAGTTGCCTACTTTGGTGAGGATATTGGTTTGAACACCCATCACGTATCATGGCATATGG
ATTTCCCATTCTGG
>seq179
GGTATCAACGCAGAGTACAAGGTGACAGAGCCAATCAGATCTAGATTTACAAGTCTAAAGGATGCTGCCGAGCACTTTGA
TCCAAATGCCGACCACTCCATTTACAAGGAAGGTGGAAAGGCTGCAGAAGCCCTTTGCAAAAAATTGGATGACCACCATA
CTCTCCAAAAACACCACTGGTTCTCATTGTTCAATGAAGAACAAAGACACGAATCACTCATGCTATTTGAAATTCTCATG
AGCTGCAAAACTTGGGATTGTGCTGTTAAAAATGCAGCCTATTTCCGTGAGCGCTTGAACGAAGGTGTTTTTATTTATGC
CTTATACGCAACAGTTATCCACCATCCTGCAACTGAGAACCTTATTCTTCCACCTCTCTATGAAGTTACACCACACATGT
TCACCAATTCCGAAGTCATCAATCAAGCTTATTCCGCAAAGATGAAGCAAACTCCAGGAAAGTTCCATATGGAATTTACA
GGATCTAAAAGAAACCCAGAACAGAGAGTAGCGTATTTTGGTGAGGATATTGGCTTGAACACTCATCACGTATCATGGCA
CATGGATTTCCCATTCTGGTGGGAAGATAAATTTGGTAGCCACTTTGATCGTAAAGGTGAGCTCTTCTTCTGGGTTCATC
ACCAACTT
>seq180
TTTTTTTTTTTTTTTTTTTTCAAGATGCAGTGTGTATTAAGAAAAAGAGCACATACAATATGAAAATTTTAAGGTTTAGT
CATGATGGTCTTCGTGAGTAATGGTTACAATGGTCTTGCTGAAATTGGGGAAGCTGAGAATAGCTTTGTCATCTTCAATG
TGTCTGTCAAGAGGGAAACCAAGGGGTCGCTTGTCTGGGTATGTTTCTCCGTGAATTCCACATTGGGCGTGAGAACCACC
ACGTTCATCTCTTTCTAGGCCTTCGACAGCAGCGTCCTTGCTTCCATCAGTGAGAATCACAATAAGAGCGAATTCCATAC
CTTCGGAGTTACCCTTGGGTAGGAGAAGTCTGTTGGGGATTCCGCATGATCGTTTATATTCATGAACATCCAGATCTTTA
CCAGATGAAACAGCTGCATCAGCAAGATCCATAAGGTGGTGGAAGCTTGGGCTGTCTGAGACGGTGGTTGATGCGTCTGA
TGATTTTCGGACGATGTGGTTCTTGCCAGGTTTCAATGTTCTCCAGAACTTGTCAACTTCAACGCAGTGCCAACGGCCTT
CATCAAAGGTGAAAAGAATACCATTAGCGTCTCTGCGAGGGCAAAGGTGAACACGGACAGTGGCAAAAGCATTTGCTCTG
TTATTATTCATGACATCAATGTTAAAGCTGAATGGTTTGTGGTTAAGTCGCGATGTTACTGCATGAACCTCAATATCATC
AATGGATTCTAGATCGTCCATGGCGGCTTCCAAATCAAATTCGAAATCTTCAAAGAAGGTCTCTAATTTTCCTTCAATGG
ATACAGAGTCAACGGCAACTCCAGCGAATTCAAGATCATCCTTGGTGTAGGGTTCAAGGGAATCCTTGTGTTCCTTAAAG
ATGTTGTCAATGTACTTGTGCAGACGGAAGAAAGCTGGGTCACGTGTTGCAGTTTCGAAATGTTCCATGACACCTGGTGG
CTCGTTGAACTTTCCATGGGGATCTCCTTGACGACCAAGCATGATGTGAGCAACATTGTGGAGGCTTCCGTAATATTCAG
GGTTAGGGCTGTAAGCGGAGGATTCAATAATGGATCCCAAAATGTCAATTCCATGTTCGTTTCTAATATCAATCTTGCTG
CCATCCTTGGAAACAACGTATCCGTGGGCAATGGCGTCTCTGATTCTGCTTTCCCAAATAATCATATCACGAACGTTGGC
AACACCATCAACATCTTCAAAGTGAATATCATCAGGACGAGGGGGGAATTGTCCTCCATATTGGTAATCAATGTCTGGTG
AAAAACCATGATGGATCGGCTTATCCCAATGAAGTTCATCAACAATTTCTAAATTGTTAGAAAGACGTTCAGCATCGAAT
CTAGCTGTAAGTTGGTGATGAACCCAGAAGAAAAGTTCTCCCATTCTGTCAAAGTGGTGACCATATTTGTCTTCCCACCA
GAAGGGGAAATCCATATGCCAGGTAACGTGATGAACTCCCAAGCCAATATCTTCACCGAAGTATGCAACTCTTTGTTCAG
GGTTCTTCTTTGATCCAGTGAATTCCATGTGGAATTTACCGGGAGTCTGCATCATTTTTGCTCCATATGCTTTTCTAATA
ACTTCTGAAGTAGTGAACATATGTGGGGTGACTTCATAAAGTGGGGGTAGCGCCAAATTGTCACAAGCTGGGTGATGGAT
GACTACGATGTACAAAGCATATACGAAGACTCCTTCATTCAAAATTTCACGGAAGTATGCAGCGTTCTTTCTTGCACAGT
CCCAGGTCTTGCAAGCCATGAGAACATCGATAAGCATAATTGATTCATGCCTGTGTTCTTCGTTGAAAAGTGAATACCAG
TGATGTTGTGGAAGGTAGTCTTTGTCATCGATTTTTTTGCAGAGTTCTTCTGCAGCTTTGCCATCATCCTTGTACATGGA
GTGGTCAGCAGTTGGGTCGAAATGTTTGGCGAAGTCCATTAGGTCAGTCCATCTTGCCCTCAGTGGTTGATCGAGCTTGT
AAAGCATGCGCATAACATCCTGTTGCTTCAAGGCATTGGAAGCAGTGTAGGCTGTAGCCGAAGCTACGAGGAGGAGAACA
GCCAGGAGTAACTTCATCATGGAAGCCGGTGTCAGGTTAAAGCACCCCCCCGTACTCTGCGTTGATA
>seq181
TTGAACTTGACAAATTCTGGAGAACATTGAAACCAGGCACAAACCACATCATCCGAAAATCCTCTGAGGCATCCACCACA
GTTCACGATAGCCCAAGCTTCCATACCCTTATGGACATTGCCGATGCTGCTGTTTCATCCGGCAAGGAACTCGATGTTTC
CGACCACATCAGATCTTGCGGAATTCCCAACAGGTTACTCCTACCCAAGGGAAATTCAGAAGGTATGGAATTCGCCCTCA
TTGTCATTGTCACTGATGGCCATGAAGACGCAGCTGTCGAAGGACTAGAAAATGATGAGCGCGGTGGCTCTCATGCCCAA
TGTGGAATTCATGGTGAAACATACCCTGACAAGAAGCCCCTTGGTTTCCCTCTGGACAGACATATTGAAGATGACAGGGT
TCTGGATATCTTCCCCAATCTTAGCAAGACTGTTGTTACCATCCATCACGAAGATCACCACGACCATTAAAGATTTCAAA
TTGTATATGACCCATTTTAAATTTGAGCTTATATGTTATTTATCATACGATATATTGACATGCATGCTGTAGTCTATCTC
TTATTATATTCTGCATCTTGAAAAAAAAAAAA
>seq182
GGAGCAGTAAAACCTGGAAAGAACATGATCATCAGAAAATCGACTGATGTCTCAACAACTGTTTCGGACATTCCAAGTTT
TCAGACTCTACTTGAAAAAACGGAAGCTGCTTTGTCTTCCGGGAACCTTGATTTGTCAGAATTCAACAGAGCCTGCGGCA
TCCCAAACCGAATTCTCCTTCCCAAGGGAAAACCAGAAGGAATGGACTTTTCTTTATTTGTGGCGATTACAGATGGTCAT
AAGGACGCGGCTGTCAAAGGACTGGAAGGCGAAAAATATAATGGACCACATGCACAATGCGGAATTAAAGGGGAAACCTT
CCCAGATAAAAGATCTTTAGGGTTTCCACTGGATAGGAAGATACAACATGATTACAAATTCTTAAATTTCCCTAATTTTA
GTAGAACTTTC
>seq183
GTTAAGAAATAAAACTTAATGTTCATTATGAGTGACGATTATGACAGTTTTGCTAAAATTTGGGTAGTGGAGCATAACAT
TTTCTCTTTCCAAAGGTCTGTCAAGAGGGAATCCAAGAGGCTTTTTATCTGGATATTTTTCCCCGTGGATTCCGCATTGA
GCATGAGAGCCACCGCGTTCGTCGTTTTCTAATCCATCAACAGCAGCATCCTCTGTTCCGTCAGTAATAGCCACAAAAAG
AATAAATTCCAAACCCTCCGTTGTTCCTTTGGGAATGAGCATTCTATTCGGAATACCACATGATCGCATATAGTCGGAAA
CATCCAGAGTTGCACCAGAGTTCACAGCAGCATCAGCAATTCCCATAAGCTTTTTAAAGCTTGGGGAATCATTGACAGTA
GTTGAAGCGTCGGTGGATTTTCTAACGATGTGGTTCTTTCCAGGTTTCAGTGTCCTCCAGAATTTATCTAACTCAACGCA
GTGCCAACGGCCTTCTTCTAATGTGAACATTATTCCATTTTCATCTCTGCGAGGACATAAATGAATACGAACTGTTGCAA
AGGTATTGGCATTGTTATTGTTCAAGACATCGATATTAAAGCTGAAAGGTTGATGGTTGAGACGTGAAACAATTGCTGAA
ATTGGAACATCTTCCAGTTGTTCAGTATCATCTACTCCCATTTCCAAACTAAAGTCGAAATCTTCAAAGAAGGTTTCAAG
TTTTGCATCGATGGATACTGAATCAATGGCAATGCCTTTAAATTCGAGATCTTCCGCAGTGTAGTGTGGAAGAGAGTCTT
TATGCATCTTGAAGATGTTGTCAATATATTTATGAAGACGGAAGAATGCTGGATCACGTGTTGATGTTTCGAAATGCTCC
ATGACACCT
>seq184
ATCAACGCAGAGTACGGGGGGTGCATAACCACCGACGCTAACACGATGAAGGCTTTTGGAAATCTGTGTTTAATTTTGGC
TGTTGCTTGGGCCAATGGAGCAGCTGTGCCCCTCGCTCAAAAGCAGATCGATGTCTTGCATTTACTGCATAAAGTAAATG
AACCTATTAACAGCGCTTACACCAACCTCCGTAAAGCAGCTGAACACTTTAATCCAACTGCTGACAAATCGCAGTACTCA
GATGATGGTCACGCAGCTGAGGCCCTCTGCCATGAAGTTAAAGAAGGCTCTCTTTTGAAGCATCACCATTGGTTCTCTTT
GTTAAATACTCATCACAGACATGAAGCCATAATGCTTTTCGAAGTTCTTATGAGTTGCAAAACTTGGGATTGTGCAGTTA
ACAACGCAGCATATTTCCGTGAGAAAATGAATGAAGGAGTCTTTGTCTATGCACTTTACACTACTGTTATTCATCACAAA
GGTGCTACTGATGTGGTTCTTCCTCCACTTTATGAAATCACCCCACATATGTTTGCAAACAGCGAAATCATTCGGCATGC
ATATTCTGCAAAAATGCAACAAATTCCTGGCAAGTTCCATATGTCCTTCACTGGATCTCAAAAGAACCCCGAGCAAAGAG
TTGCTTACTTTGGCGAGGATATCGGATTGGGTGTTCATCACGTTACTTGGCATATGGATTTCCCATTCTGGTGGCAAGAT
AAATATGGTCATCACTTTGACCGAAAAG
>seq185
GATTTTCGGACAATGTGATTCTTTCCTGGTTTCAATGTTTTCCAGAATTTATCGAGTTCAACGCAATGCCAGCGTCCTTC
GTCTAATGTGAAAACAATTCCATTTTCGTCTTCTCTTGGGCATAGGTAAATGCGGACAGTTCCTAATACATTTCCTCCGT
TATTGTTGGAGACATCTATGTTGAAACTGAATGGTGAATGGTTAAGCCTGGAAACAATAGCAGAAATTGGGACATCCTCT
ATATTTTCTGTGTCATCAACAGCCATTTCCAAACTGAATTCAAAATCTTCAAAGAATGTTTCGAGCTTTCCATCAATTGA
GACTGATTCAATTGCAACTCCTGAAAATTCAATATCGCCCTTGGTGTAGTGAGGAAGAGAGTCTTTGTGTTCCTTGAAAA
TGTTGTCCATATACTTATGTAGTCGGAAGAAAGCTGGATCACGT
>seq186
GTAGGGGGGGTGCTTTAACCTGACACCGGCTTCCAAGATGAAGTTACTCCTGTCTGTTCTCCTCCTCGTAGCTTCGGCTA
CCGCCTACACTGCTTCCGATGCCTTGAAGCAACAGGACATTATGCGCATGCTTTTCAAGCTCGATCAACCACTAAGGGCA
AGATGGACTGACCTAATGGACTTCGCTAAACACTTCGACCCAACTGCTGATCACTCCATATACAAGGATGACGGCAAAGC
TGCAGAAGAACTCTGCAAGAAAATCGATGACAAAGACTACCTTCCACAACATCGCTGGTATTCACTTTTCAACGAAGAAC
ATAGGCATGAATCACTTATGCTTATCGATGTCCTCATGTCTTGCAAGACCTGGGACTGTGCTAGAAAGAACGCAGCATAC
TTCCGTGAAATTTTGAATGAGGGAGTCTTCGTATATGCTTTGTACATCGTAGTCATCCATCACCCAGCTTGTGACCATTT
GGCTCTACCCCCACTTTATGAGGTCACCCCACATATGTTCACTACTTCAGATGTTATTAGAAAGGCATATGGAGCAAAAA
TGATGCATACTCCCGGTAAATTCCACATGGAATTCACAGGATCAAAGAAGAACCCTGAACAAAGAGTTGCATACTTCGGT
GAAGATATTGGCATGGGAGTTCATCACGTTACATGGCATATGGATTTCCCCTTCTGGTGGGAAGACAAATATGGTCACCA
CTTTGACCGAAAGGGAGAACTTTTCTTCTGGGTTCATCACCAACTTACAGCTAGATTCGATGCTGAACGTCTTTCTAACC
ATTTAGACATTGTTGATGAACTTTATTGGGATAAGCCGATTCATCATGGTTTTTCACCAGAAATTGATTACCAATATGGA
GGACAATTCCCCCCTCGTCCTGATGATATTCACTTTGAAGATGTTGATGGTGTTGCCAACGTTCGTGACATGATTACTTG
GGAAAGTAGAATCAGAGACGCCATTGCCCACGGATACGTTGTTACCAAGGATGGCAGCAAGATTGATATTAGAAACGAAC
ATGGAGTTGACGTTTTGGGAGACATCATTGAATCCTCCGCATACAGTCCTAACCCTGAATATTACGGAAGCCTCCACAAT
ATTGCTCACATGATGCTTGGTCGTCAAGGAGATCCCCACGGAAAGTTCAACCAGCCACCAGGTGTCATGGAACATTTCGA
AACTGCAACTCGTGACCCTGCTTTCTTCCGTCTGCACAAGTACATTGACAACATCTTTAAGGAACACAAGGATTCTCTTG
AACCCTACACCAAGGATGATCTTGAATTCGCTGGAGTCGCCGTTGATTCAGTATCCATTGATGGAAAATTAGAGACCTTC
TTTGAAGATTTCGAATTCGATTTGGAAGCCGCTATGGACGACCTTGAATCCATAGATGATATTGAGGTTCATGCAGTAAC
ATCCCGACTTAACCACAAGCCATTCAGCTTTAACATCGATGTCATGAATAATAACAGAGCAAATGCCTTTGCCACTGTCC
GTGTTCACCTTTGCCCTCGCAGAGACGCTAATGGAATTTTGTTCACCTTTGACGAAGGCCGTTGGCACTGCGTTGAAGTT
GATAAGTTCTGGAGAACATTGAAACCTGGCAAGAACCACATTGTCCGAAAATCATCCGACGCATCAACTACCGTCTCAGA
CAGTCCAAGCTTCCACCACCTCATGGATATTGCTGATGCCGCTGTTTCATCTGGTAAAGAGCTGGATGTCCATGAATACA
AGAGATCATGCGGAATCCCCAACAGACTCCTCCTACCCAAAGGTAACTCCGAAGGTATGGAATTCGCTCTTATTGTGATT
CTTACTGATGGAAGCAAGGACGCTGCTGTCGATGGACTAGAAAGTGATGAACGTGGTGGTTCTCACGCCCAATGTGGAAT
TCACGGAGAAACTTACCCAGACAAGAGACCTCTTGGTTTCCCTCTTGACAGACACATTGAGGATGACAAAGCTATTCTCA
GCTTCCCCAACTTCAGCAAGACCGTTGTAACTATTACTCACGAAGACCATCATGACTAAACCTTAAAATTTTCATATTGT
ATGTGATCTTTTTCTAATAATACACGCTGCATCTTGAAAAAAAAAAAAAAAAAAAA
>seq187
AGAACTTTTCTTCTGGGTTCATCATCAACTTACAGTCAGATTCGATGCTGAACGTCTCTCTAACCATTTAGATATTGTTG
ATGAACTCTACTGGGATCATCCAATTGAAGAGGGTTTTGCACCACACACAACATATAAATATGGCGGAGAATTTCCAGCT
CGTCCAGATCACATTGAATTTTCTGATGTTGATGGAGTCGCACGCGTCCGCGATATGATCATTTTTGAAAATCGAATTCG
TGATGCTATTGCTCATGGGTATATAGTTGACCGTGAAGGTCGAAAAGTGGACATAAGAAATGCTCATGGAATCAACATTC
TTGGAGATATCATCGAGTCCTCCACATACAGTCCCAATGCTCAGTACTACGGAGCTCTCCACAACACTGCTCACATTATG
CTCGGTAGGCAAGGAGATCCCCAGGGAAAGTTTAATCACCCTCCAGGTGTTATGGAACATTTTGAAACTGCAACACGTGA
TCCAGCTTTCTTCCGACTTCATAAGTACATGGATAATATTTTCAAAGAACACAAAGATTCACTTCCACCTTATACTAAGG
ATGAAGTTTATTTCCCAGGAGTTTCAGTTGAATCTGCCATACTCACCGGTAAATTAGAAACTTTCTTCGAAGATTACGAA
TTCAGTTTAGAAAATGCAGTGGATGATGCAGAAAATGTTCCTGATGTAGAAATTTCAGCTATTGTTTCACGATTAAATCA
TGAACCATTCAGCGGTCACTTTGACATTACCAACAACAACAATGAGAATGTACTTGGCACCATCAGAGTATACCTTTGCC
CTAGAAGAGATCACAATGGCATAATATTTACTTTGGAAGAAGGAAGATGGGGTTGCATTGAACTTGACAAATTCTGGAAA
AAACTCTCACCCGGAACCAATCACGTTGTAAGGAAATCAACTGACACATCAACAACTGTTCCCGATATTCCTAGCTTCCA
TGACCTACTAGCGAAGACTGAAGAAGCTCTTAAGTCCGGAAAAGAACTTGATTTACATGAGTTCAACAGAGCGTGTGGCA
TTCCAAATAGATTACTTCTACCTAAAGGTACTACAAAAGGAATGGAATTCGTACTTTTTGTAGCAGTCACTGATGGAGCA
AAGGACATTGAAATTCAGGGTGGAATTGAGCACCTAGAGCATACCGGATCCCATGCCCAATGTGGAATTCACGGTGAAAA
ATATCCTGATGCAAGGCCTCTTGGCTTCCCTCTTGACAGAAGGATTTCAAATGAAAAATATATTCTAAGATACCATAACT
TGCACAAGAGCGTCGTCATTGTTCGTCACACAGAACACCACGAGCACCACCACCATGAAACTTAAAGTAATTTTGGGACA
ATCGTAGCCTTGCAAATTGATGTGACTTTTAATTTTAAGTAAATGAAGCGTCAAAAAAAAAAAAAAAAAAAAA
>seq188
TCGGAAGAAAGCTGGATCACGTGTAGCTGTTTCGAAATGTTCCATAACACCTGGTGGCTGATTGAATTTTCCATGAGGAT
CTCCTTGGCGACCGAGCATTATGTGAGCAAGGTTGTGAAGACTTCCATAGTATTCCACATTAGGACTGTATGTAGAAGAT
TCAATTACATCTCCTATGACATCAATTCCATGTTCATTTCTGATATCAACTTTGCTTCCGTCCTTGGCAACAACGTATCC
ATGAGCAATTGCATCATGAATTCTATTTTCTATAACGATCATATCTCGAACTCGGACAACTCCTTCAACATCATCAAAGT
GAACATTATCAGGACGTGAAGGAAATTCACCTCCGTATTTGTAAGTTGTGTGTGGTGCGAAACCATCAACAATCGCACGG
TCCCAATGAAGCTCATCTACAAGATTCAAATGGTTGGATAGACGTTCTGAGTCGAATCTAGCTGTAAGTTGGTGA
>seq189
GGGCAATCTTAAACACCGTCATTCAAGATGAAGGTCTTTGCATTGTTGCTCCTTGTGGCTTGTGCCGCTGCCATTCCAGC
ATCAGATTCTCAGAAACAACTTGATGTGCTACACCTTCTTTACAAGGTAACAGAACCAATCAGGTCTAGATTTGAGAGCT
TAAAGAAAGCTGCAGGAAGCTTTGATCCAAATGCTGACCACTCCATTTACAAGGATGGTGGAAATGCTGCAGAAGCCCTT
TGCAAAGAAATTGATGACCACCATACTCTTCAAAAACACCACTGGTTCTCATTGTTCAAGGAAGAACAAAGACATGAATC
ACTCATGCTCTTTGAAGTTCTCATGAACTGCAAAACCTGGGATTGCGCTATCAAAAATGCAGCATACTTCCGTGAACGCT
TAAACGAAGGTGTTTTTGTTTATGCCTTATATGTAACAGTTATCCACCATCCGGCAACTGAGCACCTTATTCTTCCACCT
CTCTACGAAATTACTCCACACATGTTCACTAATTCCGAAGTCATCAATCAAGCTTATTCCGCAAAGATGAAGCAAACTCC
AGGAAAGTTCCATATGGAATTTACAGGATCTCAAAAGAACCCAGAACAGAGAGTAGCTTACTTTGGTGAGGATATTGGCT
TGAACACTCATCACGTATCATGGCACATGGATTTCCCATTCTGGTGGGAAGACAAATTTGGTCATCACTTTGAACGTAAA
GGTGAGCTCTTCTTCTGGGTTCATCACCAACTT
>seq190
TTCGAAATGCTCCATGACACCTGGAGGAAGGTCAAATTTTCCATTTGGGTCCCCTAAACGACCAAGCATGATGTGTGCGG
TATTGTGAAGACTTCCATAGTAGCTAGGGTTTGGACTGTACATGGAAGATTCAATAATTGATCCTAGAACATCAATTCCA
TTTTCATCTCTTATATTGATTTTCTTTCCATCTTCATCAACAACATAACCATGTGCAATTGCATCCTTGATTCTGCGCTC
CATTATTACCATGTCACGGACATGTGCAACTCCATTTACATCGACGAAATGAGCATTATCTGGACGAGAAGGAAATTCTC
CACCATACTTGTAAGTTGTCTGGGGTGCAAATCCTTCATGTATTGGCTTATCCCAGTAAAGTTCGTGAACAATATCCAAG
TGGCTAGAGAGCCGTTCAGCATCAAATCTGGCAGTAAGTTGATGATGAACCCAAAAGAAGAGCTCTCCTTTACGATCGAA
ATGATGACCATATTTATCTTCCCACCAGAATGGATAGTCCATATGCCAAGTAACGTGGTGAACGCCTAAACCAATGTCTT
CACCGAAATAAGCAACTCTCTGTTCTGGGTTCGTCTTGGATCCAGTGAATTCCATGTGGAACTTTCCTGGTATCTGCTTC
ATCTTTGCAGAGTAAGCTTTTTGAATAACTTCTGTGTTTGCAAACAAGTGAGGCGTTACTTCATACATTGGAGGCAGGGC
TAATTGGGCGGTAGCTGGGTGGTGGATAACAGTTACGTAAAGAGCGTAAACAAAAACTCCTTCATTCAAACGTTCGCGGA
AATAAGATGCACTTTTTATAGCACAGTCCCAGCTCTTACAATTCATAAGAACTTCGAATAACATAATTGCCTCGTGTCTT
TGTTCTTCGTTAAATAAGGAGAACCAATGATGCTTTTGAAGAACATCGTTCTCATCAATTTTGTGACATAGTTCTTCTAC
AGCTTTTCCATCGTCTTTGTACATAGAATGGTCAGCGTTTGGGTCAAAGTTATCAGCTGCATTTTTTAAGTCCGTAAATC
TGGTACGAATTGGCTCCGTTACCTTATAAAGCAAGCGCATAACATCTTGTTGTTTTTTGGCATCAGATACTGCTGGTTTA
GCAGTAGCATATGCAAATGCTACGAGAAGCAATATAGCCAATACCTTCATCTTGAATATGGTGACAGG
>seq191
TTTTTTTTTTTTTTTTTTTTTTTCAAGATGCAGCGTGTATTAAGAAAAAGATCATATACAATATGAAAATGTTAAGGTTT
AGTCATGATGGTCATCGTGAGTAATGGTTACAGTTGTCTTGCTGAAATTGGGGAAGGTGAGGATAGCACGTTCATCCTCA
ATGGTTCTGTCAAGTGGGAAACCAAGGGGCTTCTTGTCTGGGTAGGTTTCTCCGTGGATTCCACATTGGGCGTGAGAACC
ACCACGTTCATCATTTTCTAGTCCTTCAACAGCGGCGTCCTTGCTTCCATCAGAAAGGATGACAATGAGAGCAAATTCCA
TACCTTCAGAGGTACCTTTGGGTAGGAGAAGTCTGTTGGGGATTCCACAGGATCGTTTGTATTCCTTAACATCGAGTTCT
TTGCCAGATGAAACAGCGGCATCAGCAATATCCATGAGATGATGGAAGCTTGGACTGTCTGAAACGGTTGTTGATGCGTC
GGAGGATTTTCGGACAATGTGATTCTTGCCAGGTTTCAATGTTCTCCAGAACTTATCAACTTCAACGCAGTGCCAACGGC
CTTCATCAAGAGAGAAAAGAATTCCATTAGCGTCTTTGCGAGGGCAAAGGTGAATACGAACAGTAGCAAAGGCGTTTCCT
CTGTTGTTATTCATGACGTCGATGCTAAAGCTGAAAGGCTTGTGGTTAAGTCGGGATGTTACTGCATGAACTTCAACATC
ATCAATGGATTCGAGATCGTCCATGGCGGATTCCAAACTAAATTCGAAATCTTCAAAGAAGGTCTCTAATTTTCCATCAA
TGGCGACTGAGTCAATGGCAACTCCTGCGAATTCAAGATCATCCTTGGTGTAGGGCTCAAGAGAATCCTTGTGTTCCTTA
AAGATGTTGTCAATGTACTTGTGGAGTCGGAAGAAAGCTGGGTCACGGGTGGCGGTTTCGAAATGTTCCATGACACCTGG
TGGCTGGTTGAATTTTCCATGAGGATCTCCTTGACGACCAAGCATGATGTGGGCTACAGTGTGGAGATTTCCGTAATATT
CAGGGTTAGGGCTGTATGGGGAAGATTCAATGATGTCTCCCAAAACGTCAATTCCATGTTCGTTTCTAATGTCAATTTTG
CTACCATCCTTGGCAATAACGTATCCATGGGCAATGGCGTCTCTGATTCTGCTTTCCCAAGTAATCATGTCACGAACGTT
GGCAACACCATCAACATCTTCAAAGTGAATATCATCTGGACGAGGAGGGAATTGTCCTCCAAATTGGTAATCAATTTCTG
GTGAAAAACCATGATGGATCGGCTTATCCCAATAAAGTTCATCAACCATGTCCAAATGGTTTGACAATCTTTCAGCATCA
AATCTGGCTGTAAGTTGGTGATGAGCCCAGAAGAAAAGTTCTCCCTTTCGGTCAAAGTGGTGACCATATTTGTCTTCCCA
CCAGAAGGGGTAGTCCATATGCCAAGTGGCGTGGTGAACTCCCATACCAATATCTTCACCAAAGTATGCAACTCTTTGTT
CAGGGTTCTTCTTGGACCCTGTGAATTCCATGCGGAATTTTCCGGGAGTTTGCATCATTTTTGCTCCATATGTCTTTCTG
ATAACAGATGAAGTAGTGAACATATGTGGGGTGACTTCATAAAGTGGTGGTAGGGCCAAATGGTCACAAGCTGGGTGATG
GATGACTACGATGTACAAAGCATATACGAAGACTCCCTCGTTCACAATTTCACGGAAGTAAGCTGCATTCTTTCTGGCGC
AGTCCCAGGTCTTGCAGGACATTAGGACATCGATGAGCATAAGTGATTCGTGCCTATGTTCTTCGTTGAAGAGTGAATAC
CAGTGATGTTGTGGAAGGTAGTCTTTGTCGTCAATTTTCTTGCAGAGTTCTTCTGCAGCGTGGCCATCATCTTTATACAT
TGAGTGATCAGCGGTTGGGTCGAAATGTTTGGCGAAATCCATTAAGTCAGTCCATCTTGCTCTTAGTGGTAGATCGAGCT
TGTAGAGCAGACGCATAATGTCCTGCTGCTTCAAGGCATCCGAAGCAGTGTAGGCGGTAGCCGAAGCTACAAGGAGGAGA
ACAGCCAGTAGTAACTTCATATTGAAAGCCGGTGTCAGGTTAAAGCACCCCCCGTACTCTGCGTTGATACCA
>seq192
TGTTGGGGATTCCACAGGATCGCACGTAGTCGGAAACGTCAAGAGTTGATCCGGACTGAACAGCAGCATCCGCGATTCCC
ATAAGCTTTTTAAAGCTTGGGAGATCATTAACGGTTGTGGAGGCGTCTGTTGATTTTCTAACGATGTGGTTCTTTCCAGG
TTTCAATGTCCTCCAGAATTTATCCAGCTCAATGCAGTGCCAACGGCCTTCTTCTAATGTGAACAAGATTCCATTTTCAT
CTCTACGGGGACATAAATGAATGCGTACTGTTGCGAAGGAATTAGCATTGTTATTGTTCAAGACATCGATATTGAATCTG
AAAGGTTGATGATTGAGACGCGAAACAACGGCTGAAATTGGAACATCTTCCAATTGTTCAGTGTCATCTACAGCCATTTC
CAAACTGAAGTCGAAATCTTCAAAGAATGTTTCAAGCTTTCCGTCGATGGACACTGAATCAATGGCAATACCTTTAAATG
CGAGATCTTCCTCAGTGTAAGAAGAGAGAGTATCTTTATGTAGCTTAAAGAGGTTATCAATATATTTATGGAGACGGAAG
AATGCTGGATCACGAGTTGCTGTTTCGAAGTGTTCCATAACTCCAGGAGGATGGTCGAATTTTCCATTGGGATCTCCTAA
ACGACTAAGCATAATATGAGCGGTGTTATGAAGGCTACCATAGTAACTAGGGTTTGGACTGTACATTGAAGATTCAACAA
TTTATCCTAGAACATCAATTCCTTCTTCATTTCTAATATCGATTTTCTTTCCATCTTCGTCAACAGCGTAGCCATGTGCA
ATTGCGTCCTTGATTCTGCGCTCTATTATTACCATGTCGCGGACATGTGCAATGCCATCTACATCTGTGAAGTGAACATT
ATCTGGACGAGAAGGAAATTCACCGCCATATTTGTAAGTGGTTTGGGGTGCAAAACCTTCGTGTATTGGCTTATCCCAGT
AAAGTTCATGCACAATATCCAAGTGGTTAGAGAGTCGTTCAGCGTCAAATCTGGCTGTAAG
>seq193
AGGATCTCCTTGACGACCAAGCATAATGTGAGCAATGTTGTGGAGACTTCCATAGTATTCTACATTGGGACTGTAAGTTG
ATGATTCAACAACGTCTCCTAGGACATCAATTCCATGTTCATTTCTGATATCAACTTTGCTTCCGTCTTTGGCCACAACG
TATCCATGAGCAATTGCATCTCGAACTCTGCTTTCCATGACAAGCATGTCTCGAACTCTAGCAGTTCCTTCAACATCTTC
AAAATGTACATTATCTGGACGAGAGGGGAATTCTCCTCCATACTTGTAAGTTGTATGTGGTGCAAAACCATCGACAATTA
GTTTGTCCCAGTGAAGTTCATCTACAAGATTAAGATGATTTGAGAGACGCTCAGCATCGAATCTGGCCGTAAGCTGGTGA
TGGACCCAGAAGAAGAGTTCTCCTTTACGTTCGAAGTGATGACCAAATTTGTCTTCCCACCAGAATGGGAAATCCATGTG
CCATGATACGTGATGGATGTTTAAGCCGATATCCTCACCAAAGTAGGCAACCCTCTGTTCTGGGTTCTTTTGAGATCCTG
TAAATTCCATATGGAACTTTCCTGGAGTTTGCTTCATCTTTGCAGAGTAAGCCTGATTGATGACTTCGGAATTAGTGAAC
ATGTGTGGTGTGACTTCATAGAGAGGAGGGAGGACAAGATGTTCAGTTGCAGGGTGGTGGATAACTGTAACGTATAAGGC
ATAGACGAAAACACCTTCATTTAAGCGCTCACGGAAGTAAGCTGCATTTTTAACAGCGCAGTCCCAAGTTTTACAATTCA
TGAGAACCTCAAAGAGCATGAGTGCTTCATGTCTTTGTTCTTCATTGAACAAAGAGAACCAGTGGTGTCTTTGAAGAGTA
TGGTGGTCATCAATTTCATGGGATAGAGCTTCTGCGGCTTTTCCACCGTCCTTATAAATGGAATGGTCAGCATTTGGGTC
GAAGTGCTCAGCGGCATCCTTAAGGCTTGTGAATCTAGATCTGATTGGCTCTGTCACCTTGTAAAGAAGGTGCATAACAT
CCAGCTGTTTTTGAGAATCTGATGCTGGAATTGCAGAGGCATAAGCCACGAGAAGCAACAAAGCAAGGACCTTCATATTG
GATGATGGTGTTGATGATTGCACCCCCCGTACTCTGCGTTGA
>seq194
AAAGGCTTGTGGTTAAGTCGAGATACAACTGCTGAGATATCTATATCTTCGAGTTCATTGGTGTCATCCACTGCCATCTT
TAAACTAAAATCAAAATCTTCAAAATAAGTTTCAAGTTTACCATCAACTGAGACAGATTCAATAGCTACTCCTGGAAATC
CTGCATCTTCAATCGTATATGGAGGAAGAGTATCTTTGTGTTCTTTTATAATATTGTCAATGTATTTATGCAACCTAAAA
AATACTGGATCGCGAGTCAGGGTTTCAAAATGTTCCATTACACCTGGAGCATGTTCATATTTCCCTTTGGGATCGCCTTG
ACGACCAACAAAAGGATGAGCTATGTTATGGAAACCTTTATAGTACTGAGGATTTGGACTATAATTAGATGGTTCAATGA
CATTTCCGAGAACATCTACACCACGTTCATTTCTGATATCGATTTTGCTGCCATCTTTACCAATTACATATCCATGAGCA
ATGGCATCTCTTACCCTGTTTTCAAAAATTATCATGTCACGCACTGTGGCAATTCCATCGACTTCAGTAAATTGAACATT
ATCTGGGCGAGATGGAAATTCGCCTCCATATCTATACATTGTATGTGGCACAAAACCATGAGCAACAGGTTTATTCCAAT
AAATTTCTTCCACCACATCAAGTTGATTAGAAAGACGTTCAGCATCAAATCTAGCAGTAAGTTGGTGATGAACCCATAGA
AATAACTCTCCTTTTCTATCAAAATCATGACCATAGTGATCTTCCCACCAGAACGGGTATTCCATATGCCAGGTTACATG
ATGATTTAGCAAGCCAATGTCTTCGCCGTAGTAAGCCACCCATTGTTAAGGGTTCTTCAATGATCCAGTAACATTCATGC
GGAAATTTCCTGGTATTTTTTTCATTTGTGCTTCATATGCCTGGGTAATGACCGCCGAATTTGCAAACATATGAGGAGTG
ATTTCA
>seq195
GAGTATTTTTTTTTTTTTTTTTTAACGCTTCATTTACTTAAAATTAAAAGTCACATCAATTTGCAACAATACGATTGTCC
CAAAAATACTTTAAGTTTCATGGTTGTGGTGCTCGTGGTGTTCAGTGTGACGAACGGTGACGACGCTCTTGTGCAAGTTA
TGGTATCTTAGAATAGATTTTTCATTTGAAATCCTTCTGTCAAGAGGAAAGCCAAGAGGTCTTGCATCAGGATACTTTTC
ACCGTGAATTCCGCATTGGGCATGGGATCCGGTATGCTCGAGGTGCTCAATTCCACCTTGAATTTCAATGTCCTTTGATC
CATCAGTGACTGCTACAAAAAGAACAAATTCCATTCCTTGGGTAGTACCTTTAGGTAGAAGTAATCTATTTGGAATACCA
CAAGCTCTGTTGAACTCATGTAAGTCAAGTTCTTTTCCGGACTTAAGGGCTTCTTCAGTCTTCGCCAGTAGGTCATGGAA
GCTAGGAACATCGGGAACAGTAGTTGATGTGTCAGTTGATTTCCTAACAACGTGATTGGTTCCGGGTGAGAGTTTCCTCC
AGAATTTGTCTAGTTCAATGCAACCCCATCTTCCTTCTTCCAAAGTA
>seq196
ATGTTCCATGACACCTGGTGGTTGATTAAACTTCCCTTGGGGATCCCCTTGGCGGCCAAGCATTTTATGAGCTACATTGT
GAAGGCTTCCATAATATTCAGCGTTGGGACTGTAAACAGAAGATTCGATGACATCTCCAAGAACATCAATTCCATGATCA
TTTCTGATATCAATTTTTTTCCCGTCTTTACCAACAATGTACCCGTGAGCAATTGCATCTCTAATTCTACTTTCCATAAC
GATCATGTCGCGAACTCTGGCTACTCCATCAACATCCTCAAAATGTACATTGTCGGGACGAGAGGGGAATTCGCCACCAT
ACTTGTAAGTAGTGTGAGGTGCAAAACCTTCGACAATTGGTTGGTCCCAATAAAGTTCATCTACAAGATCCAGATGATTT
GAGAGACGCTCAGCGTCGAATCTGGCTGTAAGT
>seq197
ACATTGGGCATGAGAACCACCACGCTCGTCATCTTCTAATCCGTCCACAGCAGCGTCCTCTTTTCCATCGGTAATACCCA
CAAGCAGGACAAATTCCAACCCTCCGGTAGTTCCCTTGGGAATAAGTAGCCGATTTGGAATGCCACAAGAGCGAATGTAG
TCAGAGACATCAAGTGTTGCGCCAGACTTTACGGCAGCATCAGCCATTCCCATCAGCTTTTTAAAGCTTGGGGAGTCATT
AGCAGTTGTAGCTGCCTCTGTTGATTTCCTAACGATATGGTTCTTTCCAGGTTTTAGAGTCTTCCAGAATTTGTCTAATT
CAATACAGTGCCAACGGCCTTCTTCTAACGTGAATATTATTCCATTTGCGTCTCTGCGAGGACATAAATGAATACGTACA
GTTGCGAAGGTATTTGCATTGTTATTATTCAAGACGTCGATATTAAAGCTGAAAGATTGATGGTTGAGACGTGAGACAAT
TGCTGAAATCGGGACATCTTCCAATTGTTCAGTATCATCAACACCCATTTCCAAGCTAAATTCAAAGTCTTCAAAGAAGG
TTTCGAGCTTTCCGTCGATGGACACTGAATCAATGGCAATGCCGTTAAATCCGAGGTCATCTTCAGTGTAAGGAGGAAGA
GAATCTTTATGAAGCTTAAAAAGGTTGTCAATATATTTATGGAGGCGGAAAAAGGCTGGGTCACGTGTTGCTGTTTCGAA
ATGCTCCATAACTCCAGGAGGATGGGCGAATTTTCCTTTAGGGTCCCCTAAGCGACCAAGCATAATGTGAGCGGTGTTGT
GGATGCTACCATAGTAGGAGGGATTTGGACTGTACATGGAAGATTCAATAATTGATCCCAGGACATCAATTCCCTGTTCA
TTTCTAATATCGATTTTCTTTCCATCATCGTCAACAACGTATCCATGTGCAATTGAGTCTTTGATTCTGCGCTCCATTAA
TACCATGTCGCGAACATGGACAACACCATCGACATCTGTAAAATGAGCATTATCTGGACGCGAAGGAAATTCTCCACCAT
ATTTGTAAGTTGTTTTGGGTGCAAAACCTTCAAGTATAGGCTTATCCCAATAAAGTTCATTAACAATATCCAAGTTGTTA
GAGAGTCGTTCTGCGTCAAATCTGGCTGTAAGTTGATGATGTACCCAGAAGAATAGCTCACCTTTACGATCAAAATGATG
GCCATATTTATCTTCCCACCAGAAGGGGTAGTCCATATGCCAAGTAACGTGATGAACGCCTAAAC
>seq198
GGTATCAACGCAGAGTACGGGGGGTGCTTTAACCTGACACCGGCTTCCAATATGAAGTTACTCCTGGCTGTTCTCCTCTT
TGTAGCTTCGGCTACCGCATACACTGCTTCTGATGCCTTAAAGCAGCAGGATATTATGCGCATGCTCTACAAGCTTGATC
AACCATTAAGAGCAAGATGGACCGATTTAACTGATTTTGCCAAACATTTCGACCCAACCGCTGATCACTCCATGTACAAA
GACGATGGCCAGTCTGCCGAAGCACTTTGCAAGAAAATTGACGACAAAGACTACCTTCCCCAACATCACTGGTATTCACT
TTTCAACGAAGAGCACAGACATGAATCACTTATGCTCATCGATGTCCTTATGTCTTGCAAGACCTGGGATTGTGCCAGAA
AGAATGCAGCTTACTTCCGCGAAATTTTGAACGAAGGAGTCTTTGTATATGCTTTGTACATCGTTGTCATCCATCACCCA
GCTTGTGACCATTTGGCCCTACCCCCACTTTACGAAGTCACCCCACATATGTTCACTACTTCTGAAGTTATCAGAAAGGC
ATATGGAGCCAAAATGATGCAAACTCCTGGTAAATTCCACATGGACTTCACTGGATCAAAGAAGAACCCTGAACAAAGAG
TTTCATACTTTGGTGAAGACATTGGTTTGGGAGTTCACCATGTTACCTGGCATATGGACTTCCCATTCTGGTGGGAAGAC
AAATATGGTCACCATTTTGACCGTAAGGGAGAACTTTTCTTCTGGGTTCATCACCAACTTACAGCCAGATTCGACGCTGA
ACGTCTCTCTAACAATTTGGACATTGTCGATGAACTTTACTGGGATCACCCAATTGAAGAGGGTTTTGCACCACACACTA
CATATAAATATGGAGGAGAATTCCCTGCTCGCCCAGACAACATTGAATTTTCGGATGTTGATGGAGTCGCTCGTGTCCGT
GATATGGTCATTCTTGAGCACCGAATTCGTGACGCTATTGCTCATGGATATATTGTTGATCGAGATGGGCGCAAGGTTGA
CATAAGAAACGATCATGGAATCAATCTTCTTGGAGATATCATCGAGTCCTCCACATACAGTCCCAATGTTCCTTACTACG
GAGCTCTTCATAATACTGCCCACATTATGCTTGGTCGACAAGGGGATCCTAACGGAAAGTTCAATCATCCTCCAGGCGTT
ATGGAGCATTTTGAAACTGCAACACGTGACCCAGCTTTCTTCCGGCTTCATAAGTACATGGACAACATTTTCAAAGAGCA
TAAAGATTCACTACCACCTTATACCAAGGAGGAAATTTATTTCCCAGGAGTTTCAGTAGAATCTGCTGCATTCACTGGTA
AATTAGAAACTTACTTTGAAGACTATGAATTCAGTTTAGAAAATGCTGTTGACGATGCAGAAAATGTTCCAGATGTTGAA
ATTTCAGCTATTGTTTCCCGCTTAAATCACGAACCATTCAGCACTCACTTTGACATCACCAACAACAACGATGATGACGT
ACTTGGTACAATCAGAGTGTACCTTTGCCCTAGAAGAGATCACAATGGCATAATATTTACTTTGGAAGAAGGAAGATGGG
GCTGTATTGAACTTGACAAATTTTGGAGAAAGCTTTCACCTGGAACCAACCACGTTGTGAGAAAGTCTACCGAAACATCA
ACAACTGTTCCCGATGTCCCAAGCTTCAGTGACATGCTTGAGAAGACTGAAAAGGCTCTTAAGTCCGGAAAAGATCTTGA
CTTGCACGAATTCAATAGAGCTTGCGGTATTCCAAATAGGTTACTCCTACCTAAAGGTACTACAAAGGGAATGGAATTCG
TTCTTTTCGTAGCAGTCACAGATGGCTCAAAGGACATTGCTATCCAGGGTGGAATTGAGCACCTTGAGCACGTCGGATCT
CACGCTCAATGTGGAATTCACGGTGAAAAATATCCCGATGCAAGGCCACTTGGATTCCCTCTTGACAGAAAGATCACAAA
CGAGAAATCCATTCTGAGATACCACAACTTGCACAAGAGTGTCGTCGTTGTTCAACACACCGAACATCACTAAAGCCACG
AACATTAACAAACATGACATTTAAAAGAGAATTACTTGGATTGACACATTAATGTGAATTAAATTTTAAGTAAATGAAGC
GTAAAAAAAAAAAAAAAAAAAAAA
>seq199
GATCGTAAAGGAGAGCTCTTCTTTTGGGTTCATCATCAGCTTACTGCCAGGTTTGACTCTGAACGTCTCTCTAACCATTT
GGATATTGTTCACGAACTGTACTGGGATAAGCCAATACATGAAGGATTTTCACCCCAAACAACTTACAAGTATGGCGGAG
AATTTCCTTCTCGTCCAGATAATACTCATTTTGTCGATGTAAATGGAGTTGCACATGTCCGTGACATGGTATTAATGGAA
CGCAGAATCAAGGATGCAATTGCACATGGATATGTTGTTGATGAAGATGGGAAGAAAATCAATATTAGAGATGAAAGTGG
AATTGATGTTCTAG
>seq200
TCAAAATCTTCAAAATAAGTCTCAAGTTTACCAACAACTGAAACAGCTTTAATGGCTACACCGAAAAATCCTGCATCTTC
AGTTGTATAGGGAGGTAGGGAGTCTTTATGTTCTTTTATAATATTGTCAATGTATTTATGCAACCTAAAAAATACTGGAT
CGCGAGTCAGGGTTTCAAAATGTTCCATTACACCTGGGGCGTGATTATACTTCCCTTTAGGATCCCCTTGACGGCCGACA
AAAAGATGCGCAATGTTATGAAAACCTTTATAGTACTGAGGGTTTGGACTATAATTAGATGGTTCAATGACATCTCCTAG
AACATCTACGCCACGTTCATTTCTGATATCAATCTTGCTTCCATCTTTGGCAATTACATATCCATGAGCAATGGCATCTC
TTACCCTATTTTCAAATATTATCATGTCACGTACTGTGGCAATTCCAGCTACATCTGTAAATTTAACG
>seq201
TTTTTTTTTTTTTTTTTTTTTCGTCAAAATAATTTATTGGGAAAATTTTTTTATCGAATTCACATTCTAAGAAAAGGGTA
CAGCTCCATTAATTATTTGATTCGCTGAATAAATATTATTTGTGGTCACGTCACGCATTTTCCTGTAATTTCCAATGCCG
AATTTAAAAGATAGAACAATGTAATTTTAAACTTTATTTACTATTTTATGAAATATGTAATTGGGGTTTCGTAGTTACGT
GAGGGCAAAAACACAAATCAGATAGCACCAAAGATTTAATAAATATTTTAATGTCAAGTATTGAGAAATAAGTTATTGTA
AAATAAAAAAAATCAGAGACGTCGTAGATGTAGTCATATTTCATTAATGGTTGTCGTTATGAGTAATAGTTACAACGGTT
TTACTTAAGTTGGGGAAGTTGAGTAAAACACGTTCATTAGGGATTTGTCTGTCAAGAGGGAATCCAAGGGGCTTTTTGTC
GGGGTAGGTTTCTCCATGAATGCCACACTGAGCATGAGAACCACCACGTTCATCTTTCTCAAGATCTTTAACTGCGGCAT
CCTTGCTTCCATCAGTAATTGCAACTACGAGTGCGAATTCCATTCCCTCAGTTGTTCCCTTAGGGAGTAGTAGTCTATTG
GGGATTCCACATGATCTGGAATATTGGGACAAATCAAGAGATTCGCCAGCAGCGACAGCAGCATCAGCCTTTGCAAGTAG
GGATTCATAACTGGGAATATCAGGAACTGTGGTTGAAGCATCAGAAGACTTGCGTACAATATGGTTCTTTCCTGGTTTCA
ATGTTCTCCAAAATTTGTCAAGCTCAACGCAATGCCAACGTCCTTCATTCAAAGTGAAAACTATTCCATTGGCATCTTGA
CGTGGACACAAATATACACGAACTGTGCCAAAGACATCACCGCCGTTATTGTTGGTAACATCAAGATTGAGGCTGAAGGG
TTGATGATTCAAACGGGAAACAACTGCAGAAATTGGAACATCGTCAATGCTTTCGGTATCGTCAACTCCCATTAGAAGAC
TGAACTCAAAATCTTCGAAGAATGTTTCCAGTTCACCTTCAATAGCAACAGAATCAATGGCAACTCCTGCAAATTCGAC
>seq202
TTTTTTTTTTTTTTTTTTGACGCTTCATTTACTTAAAATTAAAGTCACATCAATTTACAAGGATAAAATAATCCAAGTAA
GGCAATTTCATGTTTGTTAATGTTCGTGGTGTTCGTGATGTTCGTTGTGATGAACGACGACGACGCTCTTGTGCAAGTTA
TGGTATCTTAGGATAGATTTTTCATTTGTAATCTTTCTGTCAAGAGGGAAACCAAGAGGTCTTGAATCAGGATATTTTTC
ACCATGAATTCCGCACTGAGCATGGGATCCAGTATGGTCAAGGTGCTCAATTCCACCCTGAATTTCGACATCCTTTGCTC
CATCTGTGACTGCTACAAAAAGAACGAATTCCATTCCTTGGGTAGTACCTTTGGGCAAGAGCAGTCTATTTGGAATACCG
CAAGCTCTGTTGAATTCATGTAAGTCAAGATCCTTTCCAGACTTGAGGGCTTCTTCGGTTTTTGCTAGAAGGTCGTGGAA
GCTTGGGATATCGGGGACAGTTGTTGATGTGTCGGTTGACTTCCTTACAATGTGGTTGGTTCCAGGTGATAGTTTTCGCC
AGAATTTGTCCAGTTCAATGCAACCCCATCGTCCTTCCTCCAAAGTATATATTATGCCATTGTGATCTTTTCTAGGGCAA
AGATAAACTCTGATAGTTCCAAGTACTTCTTCATTGTTGTTGTTGGTAATGTCAAAGTGTCCGCTGAATGGTTCGTGATT
TAATCGAGAAACAATAGCTGAAATTTCAACATCTGGAACATTTTCTGCATCATCAACTGCGTTTTCTAAACTGAATTCGA
AGTCTTCGAAGAAAGTTTCTAATTTGCCAGTGATTACAGCAGATTCTACTGAGACACCTGGGAAATAGACTTGTTCCTTG
GTATAAGGTGGAAGTGAATCTTTGTGTTCTTTGAAAATGTTGTCCATGTACTTATGTAGTCGGAAGAAAGCTGGATCGCG
AGTTGCCGTTTCAAAATGCTCCATAACACCTGGAGGATGATTGAACTTTCCATGAGGATCTCCTTGACGA
>seq203
ACGCAGAGTACGGGGGGGTGCATTAACCTGACACCATATTCAAGATGAAGGTAGTAGCCATATTACTTCTTATAGCATTT
GCATATGCTTCTGCTAAACCAGTAGTCTCCGATGCCAAAAAACAACAAGATGTTATGCGCTTGCTATATAAGGTAACAGA
ACCAATTCGTACAAGATTCACGGACTTGAAAGATGCAGCTGAACATTTCGACCCTAACGCCGATCATTCTATCTACAAAG
ACAATGGCAAAGCCGCAGAAGAGCTCAGCCACAGAATTGATGGTCACGAGGTCCTTCCAAAGCATCACTGGTTCTCCTTA
TTTAACGAGGAGCAAAGACATGATGCACTAATGCTGTTCGAAGTTCTCATGAACTGTAAGACTTGGGACTGTGCAGTTAA
AAGCGCATCGTTTTTCCGTGAACGTCTCAATGAAGGAGTATTTGTTTACGCTCTCTATGTAACTGTAATCCATCACCCAG
CTACAACTAACTTAGCTCTGCCTCCAATGTATGAAGTAACTCCACACATGTTTGCAAACACTGAAGTTATTCAAAAAGCA
TACGCTGCGAAAATGAAGCAGATCCCTGGAAAGTTCCACATGGAATTCACAGGATCCAAGAAGAACCCAGAACAGAGAGT
TGCCTACTTCGGTGAAGACATCGGTTTAGGCGTTCACCACGTTACTTGGCACATGGACTACCCATTCTGGTGGGAAGATA
AATTTGGTCATCATTTTGATCGTAAAGGAGAACTCTTCTTTTGGGTTCATCATCAGCTAACAGCCAGGTTTGATGCTGAA
CGACTCTCAAACCACTTGAATATTGTTCATGAACTTTACTGGGATAAGCCAATCCATGAAGGTTTTGCACCACAAACCAC
TTACAAATATGGCGGAGAATTTCCTTCTCGTCCAGATGATGTTTACTTCACAGATGTAGATGGAATTGCACATGTTCGAG
ACATGGTAATAATGGAGCGCCGAATCAAGGACGCAATTGCTCATGGATACGCTATTGATGAAGCTGGAAAAAAAATTGAT
ATTAGAAATGAAGATGGAATTGATGTTCTTGGATCAATTATTGAATCTTCCATGTACAGTCCAAACCCTTCCTACTATGG
TAGCCTTCACAATACTGCTCATATAATGCTTGGTCGTTTAGGAGATCCCAAAGGAAAATTCGACCATCCTCCCGGAGTTA
TGGAACACTTTGAAACAGCAACTCGTGATCCAGCATTCTTCCGACTCCATAAATATATTGACAACATCTTTAAACAACAC
AAAGATACCCTTCCACACTACACTGAGGAAGAACTTGCATTTAAAGGCATTGCTATTGATACAGTTTCCATCGATGGAAA
GCTTGAAACCTTCTTTGAAGATTTCGAGTTTAGTTTGGAAATGGCTGTAGATGACACTGAACAACTTGAAGATGTTCCGA
TTTCAGCAATTGTTTCGCGTCTCAACCACGAACCATTTAGTTTTAATATCGACGTTTTGAACAATAACAATGCGAATACC
TTTGCAACAGTGCGTATTCATTTATGTCCTCGTAAAGATGAAAATGGAATCTTGTTCACATTAGAAGAAGGCCGTTGGCA
CTGCATTGAGCTAGATAAATTCTGGAAGACATTGAAGCCTGGAAAGAACCATATCGTTAGAAAATCAACTGACGCTTCGA
CAACAGCTAATGATCCCGCAAGCTTTAAAAAGCTTATGGGAATCGCCGATTCGGCAGTTAAGTCAGGCGCAGCTTTCGAT
GTTTCCGACTATAAGCGATCCTGTGGTATCCCCAACAGGATGCTCATCCCCAAAGGAACGACAGAAGGTTTGGAGTTTGT
TTTGTTTGTGGCTGTTACTGACGGAACAGAAGATGCTGCTGTGGAAGGACTAGAAAAGGACGAACGTGGTGGTACTCATG
CGCAATGTGGAATCCACGGAGAAACCTACCCAGATAAGAAACCTCTTGGATTTCCTCTTGACAGACATTTGGAAAATGAA
AAAGTTTTACTCCACTATCCAAATTTCAGCAAAACTGTTGTAGTCATCACTCACCATGAAAAATAAATTTTAATTCCTTA
CTTCTGTAATAATATTATAAATGAAACTCAGTTTATATTTTGCCCATTTAAACAAAAAATATATTTTTCTCATGTTACAT
CTAAAAAAAAAAAAAAAA
>seq204
ATCAACGCAGAGTACGGGGGGTGCATACTTCAACGCCATCATCCAAGATGAAGGTTCTTGCTTTGTTGCTCCTCGTGGCT
TATGCCGCTGCAGTTCCAGTATCAGATTCTCAGAAACAGCTTGATGTGCTACACCTTCTTTACAAGGTGACAGAGCCAAT
CAGATCCAGATTTACTAGCCTCAAGGATGCATCTGAGCACTTCGTACCAACCGCTGACAATTCTATTTACAAGGATGGTG
GAAAGGCCGCTGAAGCTCTTTCCCACGAAATTGAGGACCATCATACCCTTCAGAAACACCACTGGTTCTCATTATTCAAT
GCAGAACAAAGACATGAAGCACTCATGCTTTTTGACGTTCTCATGAATTGTAAAAGCTGGGACTGTGCTGTTAAGAATGC
AGCCTACTTCCGTGAACGCTTAAATGAAGGTGTTTTTGTTTACGCCTTATACGTTACAGTTATCCACCACCCAGCAACTG
AACATCTTATCCTTCCTCCTCTATACGAAGTTACACCACATATGTTCACTAACTCTGAAATTATCAATGAAGCTTACTCA
GCAAAGATGAAGCAAACTCCAGGAAAGTTCCATATGGAATTTACAGGATCTCAGAAGAACCCAGAACAGAGGGTTGCATA
CTTTGGTGAGGATATTGGCTTAAATACCCATCATGTATCATGGCACATGGATTTCCCATTCTGGTGGGAAGACAAATTTG
GTCATCATTTTGAACGTAAAGGAGAGCTCTTCTTCTGGGTACATCACCAACTTACAGCCAGATTCGATTCTGAGCGTCTT
TCAAATCACCTCAATCTTGTAGATGAACTTCACTGGGACAGAGAGATTGTTGATGGCTTTGCTCCACACACAACTTACAA
ATATGGTGGAGAATTTCCATCCCGTCCTGATAATGTTCATTTTGATGATGTTGAAGGAATTGCCCGAGTTCGAGACATGA
TCGTTATGGAAAATAGAATTCGAGATGCAATTGCACATGGGTATGTTGTGTCCAAAGACGGTAGCAAAGTCGATATCAGA
AATGAACATGGAATTGATGTCTTAGGAGACGTTATTGAATCATCTACATACAGTCCCAATGTAGAATACTATGGAAGTCT
CCACAACATTGCTCACATTATGCTTGGTCGTCAAGGAGATCCTCATGGAAAATTCAATCAGCCACCAGGTGTTATGGAAC
ATTTCGAAACCGCTACTCGTGACCCAGCTTTCTTCCGACTCCATAAGTACATTGACAATATATTCAAGGAACACAAAGAT
ACTCTTCCTCACTACACCAAAGATGATATCGAATTTGCTGGAGTTGCAATCGAATCAGTCTCCATAGATGGAAAGCTCGA
GACATTCTTTGAAGACTTTGAATTTAGTTTGGAGATGGCTGTTGATGACACAGAAAATATTGAAGATGTGCCAATTTCTG
CTGTTGTTTCAAGACTTAACCATTCACCTTTCAGCGTCAATATTGATGTTTCTAACAACAATGGAGGAAATGTATTGGGA
ACTGTCCGCATTTACTTGTGTCCAAGAGAAGATGAAAATGGCATTGTTTTCACACTAGAAGAAGGACGCTGGCATTGCGT
TGAACTTGACAAGTTCTGGAAAACATTGAAACCAGGAAAGAATCACATCGTTCGAAAATCATCTGATGCTTCAACAACTG
TTCCTGATATTCCAAGCTACCAAACAATTCTTAAACAGGCCGAAGCTGGTGGAAAATTCGATATGTCTGAATTCTCTCGC
TCTTGTGGTATCCCCAATAGAATGCTCCTTCCCAAGGGAACAACATCAGGCATGAAGTTCGTTCTTTTCGTTGCCATTTC
TGATGGAAAGGAAGATGCAGCTATTGATGGGCTCGAAAATGATGAACATGGTGGTTCCCATGCTCAATGTGGCATTCATG
GTGAAAAATACCCAGACAAAAGGCCTCTTGGATTCCCACTTGACAGACAAATACCCAATGAAAAAGTATTGCTACTCTTC
CCTAACTTGAGCAAGACAGTTGTAACAGTTACCCATAATGATCACCACGACTAAAAGTAAATGTCATATTCATCACTGAA
TTACATGAAACGATAAAAAAATAAAATTTATTATACTAAAAAAAAAAAAAAAAAAAAAA
>seq205
TGGTATCAACGCAGAGTACGGGGGGTGCTTAACCCTGACACCGGCTTCCAATATGAAGTTACTCCTGGCAGTTCTTCTCC
TTGTAGCTTCGGCTACCGCCTACACTGCTTCCGATGCCTTGAAGCAGCAGGACGTTATGCGTCTGCTCTACAAGCTCGAT
CAACCACTAAGAGCAAGGTTTGCTGACCTAACGGATTTTGCCAAAAATTTCGACCCAACTGCTGATCACTCCCAGTACAA
AGATGATGGCCATGCTGCAGAAGAACTCTGCAAAAAAGTTGACGACAAAGACTACCTTCCACAACATCACTGGTATTCAC
TCTTCAACGAAGAACATAGGCATGAATCACTTATGCTCATCGATGTCCTAATGTCCTGCAAGACCTGGGACTGCGCCAGA
AAGAATGCCGCTTACTTCCGTGAGATATTGAACGAGGGAGTCTTCGTATATGCTTTGTACATCGTAGTCATCCATCACCC
AGCCTGTGACCATTTGGCCCTGCCACCACTTTATGAAGTCACCCCACATATGTTCACTACTTCAGATGTTATCAGAAAGG
CATATGGAGCAAAAATGATGCAAACTCCAGGTAAATTCCATATGGAATTCACTGGATCAAAGAAGAACCCTGAACAGAGA
GTTGCATACTTTGGTGAAGATATTGGTTTGGGAGTTCACCACGTTACTTGGCATATGGACTTCCCCTTCTGGTGGGAAGA
CAAATACGGACATCACTTTGACCGAAAGGGAGAACTTTTCTTCTGGGTTCATCACCAACTTACAGCCAGATTTGATGCCG
AAAGATTGTCAAACCACTTGGACATTGTTGATGAACTTTATTGGGATAAGCCTATTCATCATGGTTTCTCACCAGAAATT
GATTACCAATATGGTGGACAATTCCCTCCCCGTCCGGATGACATTCACTTTGAAGATGTTGATGGTGTTGCCAACGTTCG
TGACATGATTATTTGGGAAACCAGAATCAGAGACGCCATTGCCCATGGATACGTCATTGACAAGGATGGAAGCAGAATTG
ACATTAGAAACGAACATGGAATTGACGTTTTGGGAGACATCATCGAATCCTCTGCATACAGTCCTAACCCTGAATATTAC
GGAAGCCTCCACAATGTTGCTCACATCATGCTTGGTCGTCAAGGAGATCCCCATGGAAAATTCAACCAGCCACCAGGTGT
CATGGAACATTTCGAAACAGCAACGCGCGATCCAGCTTTCTTCCGACTCCACAAGTACATTGACAACATCTTCAAGGAAC
ATAAAGATTCTCTTCCTAGCTACACCAAGGATGATCTTGAATTCGCAGGAGTTGCCATTGAATCAGTCTCCATTGATGGA
AAATTAGAGACCTTCTTTGAAGATTTCGAATTTGATTTGGAAGCCGCTATGGACGATCTGGAATCCATTGATGACATTGA
AGTTCATGCAGTAACATCTCGACTTAACCACAAGCCTTTCAGCTTTAACATCGATGTCACCAATAACAACAAAGAAGATA
CCTTTGCCACCGTTCGTGTTCACCTCTGCCCACGCAGAGACGCTAATGGGCTTCTTTTCTCCCTTGACGAAGGCCGTTGG
CACTGCGTTGAAGTTGATAAGTTCTGGAAAACATTGAAACCTGGCAAGAACCACGTTGTCCGAAAATCCTCCGATGCTTC
AACTACCGTATCTGACAGCCCAAGCTTCCACACCCTCATGGATATTGCTGATGCCGCTGTTAAATCTGGCAGTGCACTCG
ATGTTAAAGAATACATACGATCCTGTGGAATCCCCAACAGACTTCTCCTACCCAAAGGTAACACCGAAGGTATGGAATTT
GCTCTAATTGTCATCCTTACTGATGGAAGCAAGGACGCTGCTGTTGAAGGACTAGAAGATAATGAACGTGGTGGTTCTCA
CGCCCAATGTGGAATTCATGGAGAAACCTACCCAGACAAGAGGCCTCTTGGTTTCCCACTTGACAGAACCATTGAGGATG
AACGCGCTATTCTTACCTTCCCCAATTTCAGCAAGACAACTGTAACCATTACTCACGAAGACCATCATGACTAAGCCTTA
ACATTTTCATATTGTATATGATCTTTTTCTTAAAATACACACTGCAACTTGTAAAAAAAAAAAAAAAAAAAAAAA
>seq206
GGAAAACTATAAAACCTGGCAAGAATCTTATCAGCAGAAAATCGACTGATGCCTCAACAACTATTTCTGACATTCCAAGT
TTCCAGACTCTACTTGAAAAAACAGAAGCAGCGTTGTCTTCTGGAGAAGAACTTGATTTGACTGAATTCAGCAGAGCTTG
CGGCATCCCAAATCGAATCCTTCTTCCCAGGGGTAAACCAGAAGGAATGGATTTTTCCTTAATTGTAGCGGTCACAGATG
GTCATAAGGACGCTGCTGTCGAAGGAGTGGAAGGGGAAAAATTTAATGGACCACATGCACAATGTGGATTTAAAGGGGAA
ACTTTCCCAGATAAAAGATCATTAGGGTTTCCGCTGGATAGGAAGATACAACATGATTACAA
>seq207
AATGGTGTCATCTACTGCCATCTTTAGACTGAAATCAAAATCTTCAAAATAAGTTTCAAGTTTACGATCAACTAAAACAG
ATTCAATGGTAACCCCGGGAAATCCAACATCTTCGAACGTATATGGAGGAAGAGTGTCTTTGTGTTCTTTTATGATATTG
TCAATGTATTTATGTAACCTAAAAAATACTGGATCTCGAGTGAGGGTTTCAAAATGTTCCATTACACCTGGAGGGTATTC
ATATTTTCCTTGTGGATCCCCTTGACGGCCAATAAAAAGATGAGCTATATTATGAAAACCTTTGTAGTACCGTGGGTTTG
GACTATTATTAGACGGTTCAATAACATCTCCGAGAATATCTACGCCACGTTCATTTCTGATATCAACTTTTCTTCCATCT
TTAGCAATTACATATCCATGAGCAATGGCATCCCTTACCCTATTTTCAAGCATAATCATGTCACGTACTGTGGCAATTCC
ATCGACATCAGTAAATTGAACGTTATCTGGACGAGATGGAAATGCTCCTCCATATTTATACAT
>seq208
GGTGTCATGGAACATTTTGAAACGGCAACCCGCGATCCAGCTTTTTTTAGGCTTCATAAGTACATTGATAACATCTTTAA
GGAACACAAAGACTCCCTTCCGTACTACACCAAGGGAGATGTAGAATTTACAGGAGTTTCAATTGATTCTGTAGCCATTG
AAGGTGAACTGGAGACATTTTTCGAAGATTTTGAATTTAGTCTTCTAATGGGTGTTGATGATACTGAAAGCATCGATGAC
GTGCCAATTTCTGCAGTGGTTTCCCGATTAAACCATCAACCATTCAGCCTCACTCTAGATGTTTCTAACAATCATGGCGG
TGATGTGTTTGGTACAGTTCGTGTTTATTTATGCCCACGGCAAGATGCCAACGGAATTGTTTTCACTTTAAATGAAGGAC
GTTGGCATTGTGTTGAGCTTGACAAATTTTGGAGAACGTTGAAACCAGGAAAGAACCATATTGTACGTAAGTCTTCTGAA
GCATCAACAACAGTTCCTGATGTTCCCAGCTTCGAAACTCTTCTTTCAAAAACCGATGCTGCCGTCGCTGCTGGTGGTGA
TCTGGATTTATCCCAATATTCCAGAGCATGTGGAATTCCCAATAGACTTCTACTGCCTAAGGGAACCACAGAAGGTATGG
AATTTGCACTCGTAGTTGTAATTACTGATGGAAGCAAGGATGCTGCAGTTCAAGACCTTGAGAAGGATGAACGCGGGGGT
TCACACGCTCAATGTGGAATTCACGGAGAAACT
>seq209
GGTATCAACGCAGAGTACGGGGGGTGCTTTAACCTGACACCGGCTTCCAAGATGAAATTACTCCTGGCTGTTCTCCTCCT
CGTAGCTTCGGCTAGCGCCTACACCGCTTCTGATGCCTTGAAGCAACAGGACGTTATGCGCCTGCTTTACAAGCTCGATC
AACCACTAAGGGCAAGATGGACTGACCTAATGGACTTCGCCAAAAATTTCGACCCAACTGCTGATCACTCCATGTACAAG
GATGATGGCAAAGCTGCAGAAGAACTCTGCAAGAAAATCGATGACAAAGACTACCTTCCACAACATCACTGGTATTCACT
TTTCAACGAAGAACACAGGCATGAATCAATTATGCTTATCGATGTCCTCATGACTTGCAAGACCTGGGACTGTGCAAGAA
AGAATGCAGCATACTTCCGTGAAATTTTGAACGAAGGAGTCTTCGTATATGCTTTGTACATCTTAGTCATCCATCACCCA
GCTTGTGACCATTTGGCTTTACCCCCACTTTATGAAGTCACCCCACATATGTTCACTACTTCAGATGTTATTAGAAAGGC
ATATGGAGCAAAAATGATGCAGACTCCCGGTAAATTCCGCATGGAATTCACTGGATCAAAGAAAAATCCTGAACAAAGAG
TTGCATACTTCGGTGAAGATATTGGCTTGGGAGTTCATCACGTTACCTGGCACATGGATTTCCCCTTCTGGTGGGAAGAC
AAATATGGTCACCACTATGACCGAAAGGGAGAACTTTTCTTCTGGGTTCATCACCAACTTACATCTAGATTCGATGCAGA
ACGTCTTTCTAACCATTTAGACATTGTTGATGAACTTTATTGGGATAAGCCAATCCATCATGGTTTTTCACCAGAAATTG
ATTACCAATATGGAGGACAATTCCCCCCTCGTCCTGATGATATTCACTTTGAAGATGTTGATGGAGTTGCCAACGTTCGT
GACATGATTATTTGGGAAAGCAGAATCAGAGACGCCATTGCCCACGGATACGTTATTTCCAAGGATGGTAGCAAGATTGA
TATTAGAAACGAACATGGAATTGACATTTTGGGAGACATCATGGAATCCTCCGCATACAGCCCCAACCCTGAATATTACG
GAAGCCTCCACAATGTTGCTCACATCATGCTTGGTCGTCAAGGAGATCCCCATGGAAAGTTCAACCAGCCACCAGGTGTC
ATGGAACATTTCGAAACTGCAACCCGTGACCCAGCTTTCTTCCGTCTGCACAAGTACATTGACAATATCTTTAAGGAACA
CAAGGATTCTCTTGAACCCTACACCAAGGATGATCTTGAATTCGCCGGAATTGCCGTTGACTCTGTATCCATTGATGGAA
AATTAGAGACCTTCTTTGAAGATTTCGAATTCGATTTGGAAGCTGCCATGGATGATCTTGAATCCATCGATGATGTTGAG
GTTCATGCTGTAACATCCCGACTTAACCACAAGCCATTCAGCTTTAACATTGACGTCATGAATAATAACAGAGCAAATGC
CTTTGCCACAGTCCGTGTTCACCTTTGCCCCCGCAGAGACGCTAATGGAATTCTTTTCACCTTTGATGAAGGCCGTTGGC
ACTGCGTTGAAGTTGACAAGTTCTGGAGAACATTGAAACCAGGCAAGAACCACATCGTCCGAAAATCATCAGAAGCATCG
ACCACAGTCTCAGACAGCCCAAGCTTCCATCACCTTATGGATCTTGCTGATGCCGCTGTTTCATCTGGTAAAGCTCTGGA
TGTCCATGAATACAAGCGATCATGCGGAATCCCCAACAGACTTCTCCTACCCAAGGGTAACACCGAAGGTATGGAATTCG
CTCTTATTGTGATTCTTACTGATGGAAGCAAGGACGCTGCTGTGGAAGGACTAGAAAGTGATGAACGTGGTGGTTCTCAC
GCCCAATGTGGAATTCACGGAGAAACTTACCCAGACAAGAGACCCCTTGGTTTCCCTCTTGACAGACATATTGAGGATGA
CAAAGCAATTCTCAGCTTCCCCAATTTCAGCAAGTCTGTTGTAACCATTACTCACGAAGACCATCATGACTAAACCTTAA
ATTTTCATATTGTATGTGATCTTTTTCTAAATACATGCTGCATCTTGAAAAAAAAAAAAAAAAAAAAGTAC
>seq210
AAGAAAAGTTCTCCCTTTCGGTCAAAGTGATGACCATATTTGTCTTGCCACCAGAATGGGAAATCCATATGCCACGTAAC
GTGATGAACTCCCAATCCGATATCCTCACCAAAGTAAGCAACTCTTTGCTCAGGGTTCTTTTGAGATCCAGTGAAGGACA
TATGGAACTTGCCAGGAATTTGTTGCATTTTTGCTGAGTATGCATGCCGAATGACTTCGCTGTTTGCAAACATATGTGGA
GTGATTTCATAAAGTGGAGGAAGAACCACATCAGTAGCACCTTTGTGATGAATAACAGTAGTGTAAAGTGCATAGACGAA
GACTCCTTCATTCATTTTCTCACGGAAATAGGCTGCGTTGTTAACTGCACAATCCCAAGTTTTGCAACTCATAAGAACTT
CGAAAAGCATTATGGATTCATGTCTGTGATGAGTATTAAACAAAGAGAACCAGTGGTGTTGCTTCAAAAGAGAGCCTTCT
TCAACTTCATGGCAGAGGGCCTTAGCGGCGTGACCATCATCTGAGTACTGCGACTTGTCAGCAGTTGGATTAAAGTGTTC
AGCTGCTTTACGGAGTTTGGTGTAAGCGCTGTTAATTGGCTCATTTACTTTGTGCAGTAAATGCAAGACATCTATCTGCT
TTTGAGCGAGGGGTACAACTGCCCCATTGGCCCAAGTCACAGCCAAAATTAAACACAGGATTCCAAAAGCCTTCATCGTG
TTAGCGTCGGTGGTTATGCACCCCCCGTACTCTGCGTTGA
>seq211
AAATAAATAATTAGCGATTTCATGGCTTAGTTTAAATGTATACTTTCTTTCTTGCTATATTCATTTTTCATCAATTTGAG
GTTCCCCATACGACTACTCCCATATTATTTGATGAGGCTCTTAGTAGAAACGGGTCAAAAGACCATTTGAAACATAAAAA
ATACTTATAGACCAACATCAAAACTATTTTCAACCAAGTTAATATTGAATAAGCCAGTATATTCAATTTTTTTATTTTAT
TTTTAAAAACATGTATCCGTGATATCAATAACCACAATTTTACTCATGGTGTACATTGTGAGTAACTGTTACCACTGTCT
TGCTCACGTTAGGGAAGAGTAGCAATACTTTTTCGTTAGGGAAACGTCTGTCAAGTGGGAAACCTAGAGGTCTCTTATCT
GGGTATTTTTCCCCGTGAATGCCACACTGAGCATGTGAACCACCATGTTCATCATTTTCAAGGCCATCAATGGCGGCATC
TTCTTTTCCATCGGTAATGGCAACAAAAAGAACAAACTTCATGCCTGCTGTTGTTCCTTTGGGGAGGAGCATTCTATTTG
GGATACCACAAGAGCGAGAGAATTCTGACATATCGAATTTTCCACCAGCTTCGGCTTCTTTAAGAATTGTTTGGTAGCTA
GGGATATCAGGAACGGTGGTTGAAGCATCAGATGATTTTCGGACAATGTGATTCTTTCCTGGTTTCAATGTTTTCCAGAA
TTTATCGAGTTCAACGCAATGCCAACGGCCTTCTTCTAATGTG
>seq212
CGCAGAGTACGGGGGGGTGCATTAACCTGTCACCATATTCAAGATGAAGGTGTTGGCTATTTTGCTTCTCATAGCATTTG
CATTTGCTACTGCCAAACCAGTATCTGATGCCAAAAAACAACAAGATGTTATGCGCTTGCTTTATAAGGTAACAGAGCCA
ATTCGTACTAGATTTGCGGACTTAAAAGATGCTGCTAAGCACTTTGACCCAAACGCTGACCATTCTATGTACAAAGACAA
TGGAAAAGCTGTAGAAGAACTATGTCACAAAATTGACGAGAACGATGTTCTTCAAAAGCATCATTGGTTCTCCTTATTCA
ACGAAGAACAAAGACACGAGGCAATTATGTTATTCGAAGTCCTTATGAATTGTAAGAGCTGGGACTGTGCTGTTAAAAGT
GCATCTTATTTCCGCGAACGTTTGAATGAAGGAGTTTTTGTTTACGGTCTTTACGTAACTGTTATTCACCACCCAGCGAC
CGCCCAATTAGCTCTGCCTCCAATGTATGAAGTTACGCCTCACTTGTTTGCAAACACGGAAGTTATTCAAAAAGCTTACT
CTGCAAAGATGAAACAAGTCCCTGGAAAGTTCCACATGGAATTCACTGGATCAAAGAAGAACCCAGAACAGAGAGTTGCA
TATTTCGGTGAAGACATTGGTTTAGGCGTTCACCATGTTACTTGGCACATGGACTACCCCTTCTGGTGGGAAGATAAATA
TGGTCATCATTTCGATCGTAAAGGAGAGCTCTTCTTTTGGGTTCATCACCAGCTTACTGCCAGATTTGACGCTGAACGTC
TCTCTAACCACTTGGATATTGTTCACGAACTTTACTGGGATAAACAAATACATGAAGGATATGCACCACAAACAACTTAC
AAGTATGGAGGAGAATTTCCTTCGCGTCCAGATAATGCTCATTTTGTCGATGTAAATGGAGTTGCACATGTCCGTGACAT
GATAATAATGGAGCACAGAATCAAGGATGCAATTGCACATGGATATGTTATTGATGCAAATGGAAAGAAAATCAATATAA
GAGATGAAAGTGGTATTGATGTTTTAGGATCAATTATTGAATCTTCCATGTATAGTCCAAACCCTAGCTTCTATGGTAGT
CTTCACAATATCGCTCACATCATGCTTGGTCGGTTAGGGGACCCAAATGGAAAATTTGACCTTCCCCCAGGTGTCATGGA
GCATTTCGAAACAGCAACCCGCGACCCAGCATTCTTCCGTCTCCATAAATATATTGACAACATCTTCAAGATACATAAAG
ACTCTCTTCCTCACTACACTGCGGAAGACCTTGAATTTAAAGGCATTGCCATTGATTCAGTGTCTATCGACGGAAAGCTC
GAAACCTTCTTTGAAGATTTCGATTTTAGTTTGGAAATGGGAGTAGATGATACTGAACAACTGGAAGATGTTCCAATTTC
AGCAATTGTTTCACGTATAAACCATCAACCTTTCAGCTTCAATGTCGATGTCTTGAACAATAACAATGCCAATACCTTTG
CAACAGTTCGCATTCATTTATGTCCTCGTAGAGATGAAAATGGAATCATGTTCACATTAGAAGAAGGCCGTTGGCACTGC
ATTGAGTTAGATAAATTCTGGAGAACACTGAAACCTGGAAAAAACCACATCGTTAGAAAATCTACCGACGCTTCTACTAC
TGCCAATGATTCTCCAAGCTTTAAAAAGCTAATGGAAATTTCTGATACCGCTGTGAAGTCTGGTGCAGCTCTGGATGTTT
CTAACTATATGCGATCTTGTGGTATTCCAAATAGAATGCTCATTCCCAAAGGAACAAAGGAGGGTTTGGAATTTGTTCTT
TTTGTGGCCATTACTGACGGAACAGAGGATGCTGCTGTAGATGGATTAGAAAACGACGAACGCGGTGGTTCTCATGCTCA
ATGCGGAATCCACGGAGAAACATACCCAGATAAGAAGCCTCTTGGATTCCCTCTTGACAGACCTTTGGAAAGTGAAAATG
TTCTGCTCCACTACCCAAATTTCAGCAAAACTGTCGTAGTCGTCACTCACAATGACCATTAAGTTTTAATTCTAATCTTG
GTAGAATATAAATGAAACTCAATTTAATTTCTATAAATTAATCACCTGACCAAATTAAACTGTACCGCAATTATATAATT
TCAATATAAGATAACGTAAAACAAAAAAAAAAAAAAAAA
>seq213
TGTTGCAGTTTCAAAATGTTCCATAACACCTGGAGGCTGATTGAATTTTCCATGAGGATCTCCTTGGCGACCGAGCATTA
TGTGAGCAACGTTGTGAAGACTTCCATAGTATTCCACATTAGGACTGTATGTAGAAGATTCAATAACGTCTCCTAAGACA
TCAATTCCATGTTCATTTCTGATATCTACTTTGCTTCCGTCTTTGGCTACAACGTATCCATGAGCAATTGCATCTCGAAT
TCTATTTTCTGTAACAATCATATCTCGAACTCGGGCAATTCCTTCAACATCATCAAAACGTACGTTATCTGGACGTGATG
GAAATTCTCCTCCATACTTGTATGTTGTGTGTGGTGCAAAACCATCGACAATTGGTCTATCCCAGTGCAGTTCATCAACA
AGATTTAAATGGTTGGATAGACGTTCAGCGTCGAATCTTGCTGTAAGCTGATGGTGGACCCAGAAGAAGAGCTCTCCTTT
ACGTTCAAAGTGGTGACCAAATTTGTCTTCCCACCAGAATGGGAAATCCATGTGCCATGAAACGTGATGAGTGTTTAAGC
CAATATCCTCACCAAAGTAGGCAACTCTTTGCTCTGGGTTTTTCTGAGATCCTGTAAATTTCATATGGAACTTACCAGGA
GCTTGCTTCATCTTTGCTGAGTAAGCTTGATTGATGACTTCGGAATTAGTGAACATGTGTGGTGTAATTTCGTAGAGTGG
AGGGAGAATAAGGTGTTCAGTGGCTGAGTGATGGATAACGGTTACGTACAAGGCATATACGAAAACACCCTCATTTAATC
GCTCACGGAAATAGGCGGCATTGCTCACAGCACAATCCCAGGTTTTGCAGTTCATGAGAACGTCGAAGAGTAAGAGTGCT
TCATGCCTATGTTCCTCATTGAATAATGAGAACCAGTAGTGTCTTTGGAGAGTGTGGTGGCCTCCAATTTCTTTGCTTAG
TGCTTCTGCTGCATTTCCACCATCTTTGTAAATTGAATGATCAGCAACTGGATCAAAGCTTTCTGCAGCTTTCTTTAAGC
TTTCAAATCTAGACCTTATTGGTTCTGTTACCTTGTAAAGAAGGTGTAGCACGTCAAGCTGTTTCTGAGATTCGGAAACT
GGGGATGCCGCAGCAAATGCAATTAGAAGCAATAAAGCAAAGCCTTTCATCTTGGAAGATGTTGCCAAAGATTGCACTCC
CTTAACTCTGCGTTGATAC
>seq214
TTTCTGATATCAACTTTGCTTCCATCTTTAGCAATTACATACCCATGAGCAATGGCATCCCTTACCCTATTTTCAAAAAT
TATCATGTCACGTACTGTGGCAATTCCATCGACATATGTAAACTGAACATTATCTGGACGAGATGGAAATTCTCCTCCGT
ATTTATACATTATGTGTGGTACAAAACCATGAACCACAGGTTTATTCCAATAAATTTCTTCAACAACATCGATGTAATTT
GAAAGACGTTCAGCATCAAATCTAGCAGTAAGTTGATGATGAACCCATAAAAAAAGCTCGCCTTTTCTATCTAACCCATG
ACCATAATGATCTTCCCACCAAAAGGGGTACTCCATATGCCAGGTTACATGGTGAGCTAGCATACCAATATCTTCTCCAT
AGTAAGCAACTCTTTGTTCAGGGTTCTT
>seq215
TCACCAACTTACAGCTAGATTCGACTCAGAACGTCTATCCAACCATTTGAATCTTGTAGATGAGCTTCATTGGAACAGTG
AGATTGTTGATGGTTTCGCACCACACACAACTTACAAATACGGGGGTGAATTTCCTTCACGTCCTGATAATGTTTACTTT
GATGATGTTGAAGGAATTGCCCGAGTTCGAGATATGATCGTTATGGAAAATAGAATTCGTGATGCAATTGCTCATGGATA
CGTTGTTGCCAAGGACGGAAGCAAAGTTGATATCAGAAATGAACATGGAATTGATGTCCTAGGAGATGTAATTGAATCTT
CTACATACAGTCCTAATGTGGAATACTACGGAAGTCTTCACAACGTTGCTCACATAATGCTCGGTCGCCAAGGAGATCCT
CATGGAAAATTTAATCAGCCACCAGGTGTTATGGAACATTTCGAAACAGCTACACGTGATCCAGCTTTCTTCCGACTTCA
TAAATATATGGATAATATTTTCAAAGAACACAAAGATTCACTTCCACCTTATACTAAGGATGAAGTTTATTTCCCAGGAG
TTTCAGTTGAATCTGCCGTACTCACCGGTAAATTAGAAACTTTCTTCGAAGATTACGAATTCAGTTTAGAAAATGCTGTG
GATGATGCAGAAAATGTTCCTGATGTAGAAATTTCAGCTATTGTTTCACGATTAAATCATGAACCATTCAGCGGTCACTT
TGACATTACCAACAACAACAATGAGAATGTACTTGGTACCATCAGAGTATACCTTTGCCCTAGAAGAGATCACAATGGCA
TACTATTTACTTTGGAAGAAGGAAGATGGGGTTGCATTGAACTTGACAAATTCTGGAAAAAACTCTCACCCGGAAGCAAT
CACGTTGTGAGGAAATCAACTGACACATCAACAACTGTTCCCGATATTCCTAGCTTCCATGATCTACTAACGAAGACTGA
AGAAGCTCTAAAGTCCGGAAAAGAACTTGATTTACATGAGTTCAACAGAGCGTGTGGTATTCCAAATAGATTACTTCTAC
CTAAAGGTACCACACAAGGAATGGAATTCGTACTTTTTGTAGCAGTCACTGATGGAGCAAAGGACATTGAAATTCAGGGT
GGGATCGAGCACCTAGAGCATACCGGATCCCATGCCCAATGTGGAATTCACGGTGAAAAATATCCTGATGCAAGGCCTCT
TGGCTTCCCTCTTGACAGAAGGATTTCAAATGAAAAATCTATTCTAAGATACCATAACTTGCACAAGAGCGTCGTCATCG
TTCGTCACACTGAACACCACGAGCACCACAACCATGAAACTTAAAGTAATTTTGGGACAATCGTAGCCTTGCAAATTGAT
GTGACTTTTAATTTTAAGTAAATGAAGCGTCAAAAAAAAAAAAAAAAAAAGTA
>seq216
CACGACTTCTGATGCAATGGTGTGCATTAACCTGTCACCATATTCAAGATGAAGGTATTGAGTATATTGCTTCTCGTAGC
ATTTGCATATGCTACTGCTAAACCAGTAGTATCTGATGCCAAGAAACAACAAGATGTTATGCGCTTGCTTTATAAGGCAG
CGGAGCCAATTCGTACCAGATTTACGGACTTAAAAAATGCAGCTGATAACTTTGACCCAAACGCTGACCATTCTATGTAC
AAAGACGATGGAAAAGCTGTAGAAGAACTATGTCACAAAATTGATGAGAACGATGTTCTTCAAAAGCATCATTGGTTCTC
CTTATTTAACGAAGAACAAAGACATGAGGCAATTATGTTATTCGAAGTTCTTATGAATTGTAAGAGCTGGGACTGTGCTA
TAAAATGTGCATCTTATTTCCGCGAACGTTTGAATGAAGGCGTTTTTGTTTACGCTCTTTACGTAACTGTTATCCACCAC
CCAGCTACCGCCCAATTAGCCCTGCCTCCAATGTATGAAGTAACGCCTCACTTGTTTGCAAACACAGAAGTCATTCAAAA
AGCTTACTCTGCAAAGATGAAGCAGATACCAGGAAAGTTCCACATGGAATTCACTGGATCCAAGAAGAACCCAGAACAGA
GAGTTGCTTATTTCGGTGAAGACATTGGTTTAGGCGTTCACCACGTTACTTGGCACATGGACTATCCATTTTGGTGGGAA
GATAAATATGGTCATCATTTCGATCGTAAAGGAGAGCTCTTCTTTTGGGTTCACCATCAGCTTACTGCCAGATTTGATGC
TGAAAGGCTCTCTAACAACTTGGATATTGTTCACGAACTTTACTGGGATAAGCCAATACATGAAGGATTTGCACCCCAGA
CAACTTACAAGTATGGTGGAGAATTTCCTTCTCGTCCAGATAATGTTCATTTCGTCGATGTAAATGGAGTTGCACATGTC
CGTGACATGGTAATAATGGAGCGCAGAATCAAGGATGCAATTGCACATGGTTATGTTGTTGATGAAGATGGAATGAAAAT
CAATATAAGAGATGAAAGTGGAATTGATGTTCTAGGATCAATTATTGAATCTTCCATGTACAGTCCAAACCCTAGCTACT
ATGGAAGTCTTCACAATACCGCTCACATCGTGCTTGGTCGTTTAGGGGATCCAAATGGAAAATTTGACCTTCCTCCAGGT
GTCATGGAGCATTTCGAAACAGCAACACGTGATCCAGCATTCTTCCGTCTTCATAAATATATTGACAACATCTTCAAGAT
GCATAAAGACTCTCTTCCACACTACACTGCGGAAGATCTCGAATTTAAAGGCATTGCCATTGATTCAGTATCCATCGATG
GAAAGCTTGAAACCTTCTTTGAAGATTTCGACTTTAGTTTGGAAATGGGAGTAGATGATACTGAACAACTGGAAGATGTT
CCAATTTCAGCAATTGTTTCCCGTCTCAACCATCAACCTTTCAGCTTTAATATCGATGTCTTGAACAATAACAATGCCAA
TACCTTTGCAACAGTTCGTATTCATTTATGTCCTCGCAGAGATGAAAATGGAATCATGTTCACATTAGAAGAAGGCCGTT
GGCACTGCGTTGAGTTAGATAAATTCTGGAGGACACTGAAACCTGGAAAGAACCACATCGTTAGAAAATCCACCGACGCT
TCAACTACTGTCAATGATTCCCCAAGCTTTAAAAAGCTTATGGGAATGGCTGATGCTTCTGTGAAGTCTGGTGCAACTCT
GGATGTTTCCGACTATATGCGATCATGTGGTATTCCGAATAGAATGCTCATTCCCAAAGGAACAACGGAGGGTTTGGAAT
TTATTCTTTTTGTGGCTATTACTGACGGAACAGAGGATGCTGCTGTTGATGGATTAGAAAACGACGAACGCGGTGGCTCT
CATGCTCAATGCGGAATCCACGGGGAAAAATATCCAGATAAAAAGCCTCTTGGATTCCCTCTTGACAGGCCTTTGGAAAG
TGAAAATGTTATGCTCCACTACCCAAATTTCAGCAAAACTGTCATAGTCGTCACTCACAATGAACATTAAGTTTTATTTC
TTAACCTTGGTAGAATAGAAATGAAACTCAATTTTATTTCTATAGTTTATTCATTTGACCAAATTAAAGTATATATTATA
TAATTTTCAATAAGATACATCTACAACATTCCTTTAAATATCCTTGTTTCTGAAAGAAATTTATAAAATTAGTATAGTCA
TTTTAATTGGATCCATTTGAGCTAACTCTTAATGATTAACGTCATATAGAACGTATTGCATGAAAAGTTAGAAAAATCAC
CTGCGTCATTTATAGCTTATAATCTCATGTGCTTTAAACTTTGAACTATTTTCTAATATATTATAATCTCCTTTACTATA
TATTAGTTGGGAAGTGATAATTACTATAATATTCAATAAATTGGATAAGCAGCAATATAGTGAGTTGCTGATTGCCGAAA
ATTACATAGTTCCTAGTACATAAAAATTATATATTTACAGAATTGCACATTTTAAAACTGGGAGGCATATATAAACTGAA
CATTCACATAATGACTTTAAAATTTGAGAAAGGAAGTAGCCTTCAAATGAAGTATACAAAAATTTTAAGATGGAAATGTC
TTGAGATATTGAACAATTTAGAAATAGATGTGAAATTGTCCAGCACATAGCGTTTATGTTGTCCCTTCCATTTAAAGGAG
AGTATGAATTTATCTTTGAACTTCCTGAAGTTTGTTAAATAAAAGACTTTGGTTACTTCAACATCTTAAATTTCTTTACC
TCATGAACACTAATTAATCTTCGTTTTCTCTCAATTAAATATAACAGTATTTCAATAAGTTGATAAATCAATTGAACTTA
TATGCAGATTGTTAAATTCTTATAATATCGAATGTAAATTCGAGGATTGTATCTCCAAAACTAAATAATTTGACCCAACC
AAACTTTGCCTAGCCTAAACTAAACTAACCTAACTTAGGGTAACGTGGCAAAGTTTTGGTAAATTAGCTTACCTAGTTTT
GGAGATATAGCCATCGAAATATTTTTCGACGAAACATATTTTGCACACCCGCCCAAACCAGTTGTATGTAACTTAGTGAA
TAGACATAAAAATTATTTTACTTGAATCATTATTGATTCAAAGTTGACATTATTAACATTAAACGCTGGTTCGATATATC
ATATGAAGCAGCATTTCAACTTTGATACATAACTGATATGGCAATATTACATGAGTTTAATTCAACCATTACTCAATTAA
CATAACCAAACGCGAAATTTTGAAGATATTGAAGTTATTATATTGATATGGCAATTTTTAAGGTGCTTAAGATAAAAATT
GGGAAAAAAAATCTATAAATATAGGTTAAATTATAAGAAATTAGTGTTTAATTAGTAACGATCTGTCAATATTGGTTCAA
TTTTTCACAATATTTGAAAACATTTAATGAAAATTCATAAAGAAGTTTTTATTAAACTATTTAACATCCAAAAAAAAAAA
AAAAAAA
>seq217
TTCAAAATGCTCCATCCCCCAGGTGTAATGGAACATTTTGAAACCCTGACTCGCGATCCAGTATTTTTTAGGTTACATAA
ATACATTGACAATATTATAAAAGAACACAAAGACACGCTTCCTCCATACACGATTGAAGATGTTGGATTTCCTGGGGTTA
CCATTGATTCTGTTTTAGTTGATCGCAAACTTGAAACTTATTTTGAAGATTTTGATTTCAGTCTACAGATGGCAGTGGAT
GACACCATTGAACTGGATGATGTAGATATCTCAGCAGTTGTGTCTCGACTTAATCACAAGCCTTTTAATATTAATGTTGA
TGTTTCTAACCATAATAAAAATTCAGTCCTTGGCACCTTTCGAATATTCTTGTGTCCAAGATTTGATAATAATGGAGTCA
GCTATTCTCTGAATGATGTTCGATTCCTATGCCTAGAAATTGATAAATTCTGGAAGACTATAAAACCTGGAAAGAACATG
ATCATCAGAAAATCAACTGATGTGTCAACAACTGTTTCGGACATTCCAAGTTTTCAGACTCTACTTGAAAAAACGGAAGC
TGCTTTGTCTTCCGGGGACCTTGATTTGTCAGAATTCAACAGAGCCTGCGGCATCCCAAACCGAATTCTCCTTCCCAAGG
GAAAACCAGAAGGAATGGACTTTTCTTTAATTGTGGCGATTACAGATGGTCAAAAGGATGCGGCTGTCAAAGGACTGGAA
GGCGAAAAATATAATGGACCACATGCACAATGCGGAATTAAAGGGGAAACTTTCCCAGATAGAAGATCTTTAGGGTTTCC
ACTGGATAGGAAGATACAACATGATTACAAATTCTTAAATTTCCCTAATTTTAGTAGAACTTTCGTTACAATTACTCATT
TAAAATAATTAATTATTTCTTGTTTCAAGCACAAATTAATTACTTCATCAAAATACAGTATTTTTAACTGCCTGACAGTG
CCAACGTATTTTCTGTTATGCTTAAGTAACCAATAAAATTACACATTAAAAAAAAAAAAAAAAAA
>seq218
TTTGCTCTGTTATTATTCATGCAGTAACATCCCGACTTAACCACAAGCCATTCAGCTTTAACATTGATGTCATGAATAAT
AACAGAGCAAATGCCTTTGCCACTGTCCGTGTTCACCTTTGCCCCCGTAGAGACGCTAATGGACTTCTTTTCACCTTTGA
CGAAGGCCGTTGGCACTGCGTTGAAGTTGATAAGTTCTGGAGAACATTGAAACCTGGCAAGAACCACATTGTCCGAAAAT
CATCCGACGCATCAACTACCGTCTCAGACAGCCCAAGCTTCCACCACCTCATGGATATTGCTGATGCCGCTGTTTCATCT
GGTAAAGAGCTTGATGTCCATGAATACATCCGATCATGTGGAATCCCCAACAGACTCCTCCTACCCAAGGGTAATTCCGA
AGGTATGGAATTCGCTCTTATTGTGATTCTTACTGATGGAAGCAAGGACGCTGCTGTCGATGGACTAGAAAGTGATGAAC
GTGGTGGTTCTCACGCCCAATGTGGAATTCACGGAGAAACTTACCCAGACAAGAGACCCCTTGGTTTCCCTCTTGACAGA
CACCTCGAGGAGGACAAAGCTATTCTCAGCTTCCCCAATTTCAGCAAGACCGTTGTAACCATTACTCACGAAGACCATCA
TGACTAAACCTAAAATTTTCATATTGTATGTGATCTTTATCTAATAATACACGCTGCATCTTGAAAAAAAAAAAAAAAAA
AAA
>seq219
ACGTGATCCAGCTTTCTTCCGACTACATAAGTATATGGACAACATTTTCAAGGAACACAAAGACACTCTTCCTCACTACA
CCAAGGGCGATATTGAATTTTCAGGAGTTGCAATTGAATCAGTCTCAATTGATGGAAAGCTCGAAACATTCTTTGAAGAT
TTTGAATTCAGTTTGGAAATGGCTGTTGATGACACAGAAACTATAGAGGATGTCCCAATTTCTGCTATTGTTTCCAGGAT
TAACCATTCACCATTCAGTTTCAACATAGATGTCTCCAACAATAACGGAGGAAATGTATTAGGAACTGTCCGCATTTACC
TATGCCCAAGAGAAGACGAAAATGGAATTGTTTTCACATTAGAAGAAGGACGCTGGCATTGCGTTGAACTCGATAAATTC
TGGAAAACATTGAAACCAGGAAAGAATCACATTGTCCGAAAATCATCTGATGCTTCAACCACCGTTCCTGATATCCCAAG
CTACCAAACAATTCTTAAAGAAGCCGAAGCTGGTGGAAAATTCGATATGTCTGAATTCTCTCGCTCTTGTGGTATCCCCA
ATAGAATGCTCCTCCCCAAAGGAACAACCTCCGGCATGAAGTTTGTTCTTTTTGTTGCCATTACTGATGGAAAGGAAGAT
GCTGCCACTGATGGGCTTGAAAATGATGAACATGGTGGTTCTCATGCTCAGTGTGGTATTCACGGGGAAAAATATCCAGA
CAAGAGACCTCTTGGTTTTCCACTTGACAGACATATCCCTAACGAAAAAGTATTGCTACTGTTCCCTAATTTGAGCAAGA
CAGTGGTAACAGTTACTCACAACGAACACCATGACTAAAATTATGGTTATTGACATCACAGATATATGTTTTTAAAAATA
AAATAAAAAAATTGAATATAAAAAAAAAAAAAAAA
>seq220
CTTTCTTTAGGCTTCATAAGTACATTGATAACATTTTTAAGGAACACAAAGACTTCCTTCCATACTACACCAAGGAAGAT
GTAGAATTTGCAGGAGTTTCAATTGATTCTGTTGCCATTGAAGGTGAACTGGAGACATTCTTCGAAGATTTTGAATTTAG
TCTTCTAATGGGCGTTGATGATACTGAAAGCATTGATGATGTTCCAATTTCTGCAGTTGTTTCCCGATTAAACCATCAAC
CATTCAACCTCAATCTAGATGTTGCCAACAATAATGGCGGGGATGTGTTTGGTACAGTTCGTGTTTATTTATGCCCACGA
CAAGATGCCAATGGAATCGTTTTCACTTTGAATGAAGGACGTTGGCATTGTGTTGAGCTTGACAAATTTTGGAGGACGTT
GAAACCAGGAAAGAACCATATTGTACGCAAGTCTTCTGAAGCATCAACCACAGTTCCTGATGTTCCCAGCTTTGAAGTTC
TTCTTTCAAAAACTGATGCTGCTGTCGTTGCAGGAGGTGATCTGGATTTATCCCAATATTCCAGAGCATGTGGAATTCCC
AACAGACTTCTACTTCCTAAGGGAACCTCAGAAGGCATGGAATTTGCACTTGTAGTTGTAATTACTGATGGAGGTAAGGA
TGCTGCAGTTCAAGACCTTGAGAAAGATGAACGAGGTGGTTCACACGCCCAATGTGGAATTCACGG
>seq221
AAGTTGGTGATGAACCCAGAAGAAGAGCTCACCTTTACGTTCAAAGTGATGACCAAATTTGTCTTCCCACCAGAATGGGA
AATCCATGTGCCATGATACGTGATGAGTGTTCAAGCCAATATCCTCACCAAAGTAAGCTACTCTCTGTTCTGGGTTCTTT
TGAGATCCTGTAAATTCCATATGGAACTTTCCTGGAGTTTGCTTCATCTTTGCGGAATAAGCTTGATTGATGACTTCGGA
ACTAGTGAACATGTGTGGAGTAACTTCGTAGAGAGGTGGAAGAATAAGGTGCTCAGTTGCCGGATGGTGGATAACTGTTA
CATATAAGGCATAAACAAAAACACCTTCGTTTAAGCGTTCACGGAAGTAGGCTGCATTTTTGACAGCGCAATCCCAGGTT
TTGCAGTTCATGAGAACTTCAAAGAGCATGAGTGATTCATGTCTTTGTTCTTCCTTGAACAATGAGAACCAGTGGTGTTT
TTGAAGAGTATGGTGGTCATCAATTTCTTTGCAAAGGGCTTCTGCAGCATTTCCACCATCCTTGTAAATGGAGTGGTCAG
CATTTGGATCAAAGCTTTCTGCAGCTTTCTTTAAGCTCTCAAATCTAGACCTGATTGGTTCTGTTACCTTGTAAAGAAGG
TGTAGCACATCAAGTTGTTTCTGAGAATCTGATACTGGAATGGCAGCGGCACAAGCCACAAGGAGCAACAATGCAAAGAC
CTTCATCTTGAATGACGGTGTTTAAGATTGCACCCCCCGTACTCTGCGTTGA
>seq222
AGAACTTTTCTTCTGGGTTCATCATCAACTTACAGCCAGATTCGATGCTGAACGTCTCTCTAACCATTTAGATATTGTTG
ATGAACTCTACTGGGATCATCCAATTGAAGAGGGTTTTGCACCACACACAACATATAAATATGGCGGAGAATTCCCAGCT
CGTCCAGATCACGTTGAATTTTCTGATGTTGATGGAGTCGCACGCGTCCGCGATATGATCATTCTTGAAAACCGAATTCG
TGATGCTATTGCTCATGGGTATATAGTTGACCGTGAAGGTCGAAAAGTGGACATAAGAAATGCTCATGGAATCAACCTTC
TTGGAGATATCATCGAGTCCTCCACATATAGTCCCAATGCTCAGTACTACGGAGCTCTCCACAACACTGCTCACATTATG
CTCGGTAGGCAAGGAGATCCTCAGGGAAAGTTTAATCACCCTCCAGGTGTTATGGAACATTTTGAAACTGCAA
>seq223
GGGAAATCTATGGCTGATTGTGCATAACCACCAACGCTAACACGATGAAGGCTTTTGGAATTCTGTGTTTAATTTTGGCT
GTTGCTTGGGCCAATGGAGCAGCTGTGTCCCTCGCTCAAAAGCAGATCGATGTCTTGCATTTACTGCATAAAGTAAATGA
ACCAATTAACAGCGCTTATACCAACCTCCGCAAAGCAGCTGAACACTTTAATCCAACTGCTGACAAATCGCAGTACTCAG
ATGATGGTCACGCAGCTGAGGCCCTCTGCCATGAAGTTAAAGAAGGCTCTCTTTTGAAGCATCACCATTGGTTCTCTTTG
TTCAATACCCATCACAGACATGAAGCCATAATGCTTTTCGAAGTTCTTATGAGTTGCAAAACTTGGGATTGTGCAGTTAA
CAACGCAGCCTATTTCCGTGAGAAAATGAATGAAGGAGTCTTCGTCTATGCACTTTACACTACTGTTATTCATCACAAAG
GTGCTACTGATGTGGTTCTTCCTCCACTTTATGAAATCACCCCACATATGTTTGCAAATAATGAAGTCATTCAGCATGCA
TATTCTGCAAAAATGCAACAAACTCCTGGCAAGTTCCATATGTCCTTCACTGGATCTCAAAAGAACCCCGAGCAAAGAGT
TGCTTACTTTGGCGAGGATATCGGATTGGGTGTTCATCACGTTACTTGGCATATGGATTTCCCATTCTGGTGGCAAGATA
AATATGGTCATCACTTTGACCGAAAGGGAGAACTT
>seq224
CACCAACTTACAGCTAGATTCGACTCAGAACGTCTATCCAACCATTTGAATCTTGTAGATGAACTTCATTGGGACCATGC
GATTGTTGATGGTTTTGCACCACACACAACTTACAAATATGGGGGTGAATTTCCTTCACGTCCTGATAATGTTCACTTTG
ATGATGTTGAAGGAATTGCCCGAGTTCGAGATATGATCGTTATGGAAACTAGAATTCGAGATGCAATTGCTCATGGATAC
GTTGTTGCTAAAGACGGAAGCAAAGTAGATATCAGAAATGAACATGGAATTGATGTCCTAGGAGATGTTATTGAATCTTC
AACCTACAGTCCTAATGTGGAATACTATGGAAGTCTTCACAACATTGCTCACATAATGCTCGGTCGCCAAGGAGATCCTC
ATGGAAAATTCAATCACCCTCCAGGTGTTATGGAACATTTCGAAACAGCTACACGTGATCCAGCTTTCTTCCGACTACAT
AAGTATATTGACAACATTTTCAAGGAGCACAAAGATTCTCTTCCTCACTACACCAAGGATGAAATTGAATTTTCAGGAGT
TGCACTTGAATCAGTCTCCATTGAGGGAAAGCTCGAAACATTCTTTGAAGATTTTGAATTCAGTTTGGAAATGGCTGTTG
ATGACACAGAAAATATAGAGGATGTCCCAATGTCTGCGGTTGTTTCCAGGCTTAACCATTCACCATTCAGTTTCAACATA
GATGTCTCCAACAATAATGGAGGAAATGTATTAGGAACTGTCCGCATTTACCTATGCCCAAGAGAAGACGAAAACGGAAT
TGTTTTCACATTAGAGGAAGGACGCTGGCACTGCGTTGAACTCGATAAATTCTGGAAAACATTGAAACCAGGAAAGAATC
ATATTGTCCGAAAATCATCTGATGCTTCAACCACCGTTCCTGATGTACCAAGCTATCAAACCATTCTTAAAAATGCCGAA
GCTGGTGGAAAATTCGATATGTCTGAATTCTCTCGCTCTTGTGGTATCCCCAATAGAATGCTCCTCCCCAAAGGAACAAC
CTCGGGCATGAAGTTTGTTCTTTTTGTTGCAATTACTGATGGAAAAGAAGATGCCGCCATTGGTGGGCTTGAAAATGATG
AACATGGTGGTTCTCATGCTCAGTGTGGTATTCACGGTGAAAAATACCCAGACAAGAGACCTCTTGGTTTTCCACTTGAC
AGACATATCCCTAACGAAAAAGTATTGCTACTGTTCCCTAACTTGAGCAAAACAGTGGTAACAGTTACTCACAATGAACA
TCATGATTAAAATTATGGTTATTGACATTACAGATGGATGTTTTTTAAAAATAAAATAATAAATTGAAAAAAAAAAAAAA
AAAA
>seq225
GAATCCGTTTCCATTGACGGAAAATTAGAAACTTTCTTTGAAGATTTTGAATTCAGCTTGGAAATGGCCGTTGATGATAC
CGAAAATATTGAGGACGTCCCTATTGCTGCAGTTGTTTCTAGGCTGAACCATGCTCCATTTAGTTTCAACATTGATGTAA
CTAATAACAATGGAGACAGTGTATTTGGTACTGTTCGCATTTACTTATGCCCGAAGGAAGACGAAAATGGCATTGTTTTC
ACTTTGGATGAAGGTCGTTGGTACTGTGTTGAACTTAACAAATTCTGGAAGACATTGAAACCAGGAAAGAATCACATCGT
ACGAAAATCTACCGAAGCTTCAACAACTGTTCCTGATATTCCAAGCTACAGAACAATTCTTGAAAAGGCTGAAGCCGGCG
GAAACTTTGACATGTCCGAATTCTCCCGATCATGTGGAATTCCTAATAGATTGCTGCTTCCCAAAGGAACAACAGAAGAA
ATGAAATTCTCCCTTGTGGTTGCCATCACTAACGGAAAGGAGGATGCTGCTGTTGAGGGACTTGAGAATAATGAACATGG
AGGTTCCCATACTCAATGTGGTATTCACGGTGAAAAATATCCCGATAAGAGGCCCCTTGGTTTCCCCCTTGATCGTAAAA
TTGCAAATGAGAAAATTCTTACCGTCTTCCCAAATTTGAGCAAGACAGAAGTAACTGTTACTCACAATGATCATCATAAG
GAATAAAATATTTTTGTTACCTTAAATATTACTAAATTTTG
>seq226
GAAAGGGAGAACTTTTCTTCTGGGCTCATCATCAACTTACAGCCAGATTCGATGCTGAACGTCTCTCTAACCATTTAGAT
ATTGTAGATGAACTCTATTGGGATCATCCAATTGAAGAGGGTTTTGCACCACACACAACTTATAAATATGGGGGAGAATT
CCCAGCTCGTCCAGATAACATTGAATTTTCTGATGTTGATGGAGTCGCACGAGTCCGCGATATGATCATTCTTGAAAACC
GAATTCGTGATGCTATTGCTCATGGATATATAATTGACCGTGAAGGTCGAAAAATGGACATAAGAAATGCTCATGGAATC
AACCTTCTTGGAGACATCATCGAGTCCTCCACATACAGTCCCAATGCTCAGTACTACGGAGCTCTCCACAATACTGCCCA
CATTATGCTCAGTAGGCAAGGAGATCCTCAGGGAAAGTTCAATCATCCTCCAGGTGTTATGGAACATTTTGAAACTGCAA
CACGTGATCCAGCTTTTTTCCGACTTCATAAGTACGTGGATAATATTTTCAAAGAACACAAAGATTCACTTCCACCTTAT
ACTAAGGATGAAGTTTATTTCCCAGGAGTATCAGTTGAATCTGCCGTACTCACCGGTAAATTAGAAACTTTCTTCGAAGA
TTACGAATTCAGTTTAGAAAATGCTGTGGATGATGCAGAAAATGTTCCTGACGTAGAAATTTCAGCTATTGTTTCACGAT
TAAACCACGAACCATTCAGCGGTCACTTTGACATTACTAACAATAACAATGAAGATGTACTTGGTACCATCAGAGTATAC
CTTTGCCCTAGAAGAGATCACAATGGCATAATATTTACTTTGGAAGAAGGAAGATGGGGCTGCATTGAACTTGACAAATT
CTGGAAAAAACTCTCACCCGGAACCAATCACGTTGTGAGGAAATCAACTGACACATCAACAACTGTTCCCGATGTTCCTA
GCTTCCATGACCTACTAGCGAAGACTGAAGAAGCTCTGAAATCTGGAAAAGAACTTGATTTACATGAGTTCAACAGAGCT
TGTGGTATTCCAAATAGATTACTTCTACCTAAAGGTACTACACAAGGAATGGAATTCGTACTTTTTGTAGCAGTCACTGA
TGGAGCAAAGGACATTGAAATTCAGGGAGGAATTGAGCACCTAGAGCATACAGGATCCCATGCCCAATGCGGAATTCACG
GTGAAAAATACCCTGATGCAAGGCCTCTTGGTTTCCCTCTTGACAGAAGGATTTCAAATGAAAAATCTATTCTAAGATAC
CATAACTTGTACAAGAGCGTCGTCATCGTTCGTCACACAGAACACCACGAGCACCACAACCATGAAACTTAAAGTATTTT
TGGGACAATCGTATTCTTGCAAATTGATGTGACTTTTAATTTTAAGTAAATGAAGCGTCAAAAAAAAAAAAAAAAAAAAA
>seq227
ATTCTGGTGGGAAGATAAATATGGCCATAATTTCGATCGTAAAGGAGAGCTCTTCTTTTGGGTTCATCATCAACTTACTG
CCAGATTTGACGCTGAACGGCTATCTAACCACTTGGATATTGTTCACGAACTATACTGGGATAAGCCAATACATGAAGGA
TTTTCACCCCAGACAACATACAAGTATGGCGGAGAATTTCCTTCTCGTCCAGATAATGCTCATTTTGTCGATGTAAATGG
AGTTGCACATGTCCGTGACATGGTAATAATGGAGCGCAGAATCAAGGATGCAATTGCACATGGATATGCTGTTGATGAAG
ATGGAAAGAAAATCAATATAAGAGATGAAAGTGGAATTGATGTTTTAGGATCAATTATAGAATCTTCCATGTACAGTCCA
AATCCTAGCTACTATGGTAGTCTTCACAATACCGCTCACGTCATGCTTGGTCGTTTAGGAGACCCAAATGGAAAATTCGA
CCTTCCCCCAGGTGTCATGGAGCATTTCGAAACAGCAACACGCGATCCAGCATTCTTCCGTCTTCATAAATATATTGACA
ACATCTTCAAGATGCATAAAGACTCTCTTCCACACTACACAGCGGAAGACCTCGAATTTAAAGGCATTGCCATTGATTCA
GTGTCCATCGATGGAAAGCTTGAAACCTTCTTTGAAGATTTCGACTTTAGTTTGGAAATGGGTGTAGATGATACTGAACA
ACTGGAAGATGTTCCAATTTCGGCAATTGTTTCACGTCTTAACCATCAACCTTTCAGCTTTAATATCGATGTCTTGAACA
ATAACAATGCCAATACCTTTGCAACAGTTCGTATTCATTTATGTCCTCGTAGGGATGAAAATGGAATAATGTTCACATTA
GAAGAAGGCCGTTGGCACTGCGTTGAGTTAGATAAATTCTGGAGGACCCTGAAACCAGGAAAGAACCACATCGTTAGAAA
ATCCACCGACGCTTCTACTACTGTCAATGATTCCCCAAGCTTTAAAAAGCTTATGGGAATTGCTGATGCTGCTGTGAAGT
CTGGTACAACTCTGGATGTTTCCGACTATATGCGATCATGTGGTATTCCGAACAGAATGCTCATTCCCAAAGGAACAACG
GAGGGTTTGGAATTTGTTCTTTTTGTGGCCATTACAGACGGAACGCAGGATGCTGCTGTAGATGGATTAGAAAACGACGA
ACGGGGTGGTTCTCATGCTCAATGCGGAATCCACGGGGAAAAATACCCAGATAAGAAACCTCTTGGATTCCCTCTTGACA
GACCTTTGGAAAGTGAAAATGTCATGTTCCACTACCCAAATTTCAGCAAAACTGTCATAGTGGTCACTCACAATGACCAT
TAAGTTTTATTTCTTAATCTTGGTAAAATAGAAATGAAACTCAATCAAATTTCTAGTTTATTCATTTGACTAAATTCAAA
CATATATTATATAATTTTAATATAAG
>seq228
GGTGTCATGGAACATTTCGAAACGGCAACCCGCGATCCAGCTTTCTTTAGGCTTCACAAGTACATTGATAACATCTTTAA
GGAACACAAAGACTCCCTTCCATACTACACCAAAGAAGATGTAGAATTTGCAGGAGTTTCAATTGATTCTGTTGCCATTG
AAGATGAACTGGAGACATTCTTCGAAGATTTTGAATTTAGTCTTCTAATGGGCGTTGATGATACTGAAAGCATTGATGAT
GTTCCAATTTCTGCAGTTGTTTCCCGATTAAACCATCAACCATTCAACCTCAATCTTGATGTTGCCAACAATAATGGAGG
GGATGTGTTTGGTACTGTTCGCGTTTATTTATGCCCGCGACAAGATGCTAATGGAATTGTTTTCACTCTGAATGAAGGAC
GATGGCATTGTGTTGAGCTTGATAAATTTTGGAGAACGTTGAAACCAGGAAAGAACCATATTGTACGCAAATCTTCTGAA
GCATCAACCACAGTTCCTGATGTTCCCAGTTATGAAGAACTTCTTTCAAAAATTGATGCTGTTGTCGCTGCAGGTGGTGA
TCTGGATTTATCCCAATATTCAAGAGCATGTGGAATTCCCAACAGACTTCTACTTCCTAAGGGAACCACAGAAGGCATGG
AATTTGCACTTGTAGTTATAATTACTGATGGAAGCAAGGATGCTGCAGTTCAAGACCTTGAGAAAGATGAACGCGGCGGT
TCACACGCCCAATGTGGAATTCACGGAGAGAAATATCCAGACAAGAGACCCCTTGGGTTCCCTCTTGATAGACAAATTCC
TAATGAACGTGTTTTACTTAACTTCCCCAACTTAAGTAAAACGGTTGTAACCGTCACACACAACGACAGCCATTAATGAA
ATGCGACAACGACTTCTCCTATTGGTATATCGAAACTTGTTTCTCAATTCTAGATATTTAAATTTTATTTATTAAAACTT
TGATGCCATATACTGTTTTTATAGTCATGTTCCTATAGAGTAAAAAATAAA
>seq229
GTATCAACGCAGAGTACGGGGGGGTGCTTTAACCTGACACCGGCTTCCAAGATGAAGTTACTCCTGGTTGTACTCCTCCT
CGTAGCTTCGGCTAGCGCCTACACTGCTTCCGATGCCTTGAAGCAACAGGACATTATGCGCCTGCTTTACAAGCTCGATC
AACCACTAAGGGCAAGATGGACTGACCTAATGGACTTCGCCAAACACTTCGACCCAACTGCTGATCACTCCATGTACAAG
GATGACGGCAAAGCTGCAGAAGAACTCTGCAAGAAAATCGATGACAAGGACTACCTTCCACAACATCACTGGTATTCACT
TTTCAACGAAGAACATAGGCATGAATCTCTTATGCTTATCGATGTCCTCATGTCTTGCAAGACCTGGGACTGTGCTAGAA
AGAACGCAGCATACTTCCGTGAAATTTTGAATGAAGGAGTCTTTGTATATGCTTTGTACATCGTAGTCATCCATCACCCA
GCTTGTGACCATTTGGCTCTACCTCCACTTTATGAAGTCACCCCACATATGTTCACTACTTCAGATGTTATTAGAAAGAC
ATATGGAGCAAAAATGATGCAGACTCCAGGTAAATTCCACATGGAATTCACTGGATCAAAGAAGAACCCTGAACAAAGAG
TTGCATACTTCGGTGAAGATATTGGCTTGGGAGTTCATCACGTTACCTGGCATATGGATTTCCCCTTCTGGTGGGAAGAC
AAATATGGTCACCACTATGACCGAAAGGGAGAACTTTTCTTCTGGGTTCATCACCAACTTACAGCTAGATTCGATGCTGA
ACGTCTTTCTAACCATTTAGATATTGTTGATGAACTTTATTGGGATAAGCCGATCCATCATGGTTTTTCACCAGAAATTG
ATTACCAATATGGAGGACAATTCCCCCCTCGTCCTGATGATATTCACTTTGAAGATGTTGATGGTGTTGCCAACGTTCGT
GACATGATAATTTGGGAAACTAGAATCAGAGATGCCATTGCCCACGGATACGCTGTTTCCAAGGATGGCAGCAAAATTGA
TATTAGGAACGAACATGGAATTGACGTTTTGGGAGACATCATTGAATCCTCCGCATACAGTCCTAACCCCGAATATTACG
GAAGCCTCCACAATGTTGCTCACATCATGCTTGGTCGTCAAGGAGATCCCCACGGAAAGTTCCACCAGCCACCAGGTGTC
ATGGAACATTTCGAAACTGCAACCCGTGATCCAGCCTTCTTCCGTCTGCACAAGTACATTGACAACATCTTTAAGGAACA
CAAGGATTCTCTTGAACCCTACACAAAGGATGATCTTGAATTCGCTGGAGTTGCCGTTGACTCAGTATCCATTGATGGAA
AATTAGAGACCTTCTTTGAAGATTTCGAATTCGATTTGGAAGCGGCCATGGACGATCTAGAATCCATTGATGATATTGAG
GTTCATGCAGTAACATCCCGACTTAACCACAAGCCATTCAACTTTAACATCGATGTCATGAATAATAACAGAGCAAATGC
CTTTGCCACTGTCCGTGTTCACCTTTGTCCCCGCAGAGACGCTAATGGACTTCTTTTCACCTTTGATGAAGGCCGCTGGC
ATTGCGTTGAAGTTGATAAGTTCTGGAGAACATTGAAACCTGGCAAGAACCACATTGTCCGAAAATCATCAGACGCATCA
ACCACCGTCTCAGACAGCCCAAGCTTCCACCACCTCATGGATATTGCTGATGCCGCTGTTTCTTCTGGTAAAGAGCTTGA
TGTCCATGAATACAAGAGATCATGCGGAATCCCCAACAGACTTCTCCTACCCAAGGGTAACTCCGAAGGTATGGAATTCG
CTCTCGTTGTGATTCTTACCGATGGAAGCAAGGACGCTGCTGTCGAAGGACTAGAAAGTGATGAACGTGGTGGTTCTCAC
GCTCAATGTGGAATTCATGGAGAAACTTACCCAGACAAGAGACCCCTTGGTTTCCCTCTTGACAGACACATTGAGGATGA
CAAAGCTATCCTCAGCTTCCCTAATTTCAGTAAGACCGTTGTAACCATTACTCACGAAGACCATCATGACTAAACCTTAA
AATTTTCATATTGTATGTGATCTTTTTCTAATAATACACGCTGCATCTTGAAAAAAAAAAAAAAAAAAAAAA
>seq230
GTATGGGGGGGTGCAATCTGAAACACCGTCATTCAAGATGAAGGTCTTTGCATTGTTGCTCCTTGTGGCTTGTGCCACTG
CCGGCCCAGCATCAGATTCTCAAAAACAGCTTGATGTGCTACACCTTCTTTACAAGGTAACAGAACCAATCAGGTCTAGA
TTTGAGAGCTTAAAGAAAGCTGCGGAAAGCTTTGTTCCAAATGCTGACCACTCCATTTATAAGGATGGTGGAAATGCTGC
AGAAGCCCTTTGCAAAGAAATTGATGACCACCATACTCTTCAAAAACACCACTGGTTCTCATTGTTCAATGAAGAACAAA
GACATGAATCACTCATGCTCTTTGAAGTTCTCATGAACTGCAAAACCTGGGATTGCGCTGTCAAAAATGCAGCCTACTTC
CGTGAACGCTTAAACGAAGGTGTTTTTGTTTATGCCTTATACGTAACAGTTATCCACCATCCTGCAACTGAGCACCTTAT
TCTTCCACCTCTCTACGAAGTTACTCCACACATGTTCACAAATTCCGAAGTCATCAATGAAGCATATTCCGCAAAGATGA
AGCAAGCTCCAGGAAAGTTCCATATGGAATTTACAGGATCTCAAAGGAACCCAGAACAGAGAGTAGCTTACTTTGGTGAG
GATATTGGCTTAAACACTCATCACGTTTCATGGCACATGGATTTCCCATTCTGGTGGGAA
>seq231
TTCACCGTGAATTCCACATTGGGCATGGGATCCGGTATGCTCTAGGTGCTCAATTCCACCCTGAATTTCAATGTCCTTTG
ATCCATCAGTGACTGCTACAAAAAGTACAAATTCCATTCCTTCCGTAGTACCTTTAGGTAGAAGTAATCTATTTGGAATA
CCACAAGCTCTGTTGAACTCATGTAAGTCAAGTTCTTTTCCGGATTTAAGAGCTTCTTCAGTCTTTGTTAGTAGGTCATG
GAAGCTTGGAACGTCGGGAACAGTTGTTGATGTTTCAGTTGATTTCCTCACAACGTGATTGGTTCCGGGTGATAGTTTTC
TCCAGAATTTGTCAACTTCAATGCAACCCCATCTTCCTTCTTCCAAAGTGAGTATTATGCCATTGTGATCTCTTCTAGGA
CAAAGGTATACTCTAATGGTACCAAGTACATCTTCGTTGTTATTGTTAGTTATGTCAAGGTGACCACTGAATGGTTTATG
GTTTAATCGTGAAACAATAGCAGAAATTTCTACGTCAGGAACATTTTCTGCATCATCAACAGCATTTTCTAAACTGAATT
CATAATCTTCAAAGAAAGTTTCTAATTTACTGGTGAGTACGGCAGATTCAACTGTTACTCCTGGGAAATAAACTTCTTCC
TTAGTATAAGGTGGAAGGGAATCTTTGTGCTCTTTGAAAATATTATCCATGTACTTATGAAGTCGGAAGAAAGCTGGATC
GCGTGTTGCAGTTTCAAAATGTTCCATGACACCTGGTGGCTGGTTG
>seq232
TTTTTTTTTTTTTTTTTTGCATATTCAATTTTTTTATTTTATTTTTAAAAACATATATCCGTGATATCAATAACCCCAAT
TTTAATCATGGTGAACATTGTGAGTAACTGTTACCACTGTCTTGCTCACGTTAGGGAAGAGTAGCATTACTTTTTCGTTA
GGGAGACGTCTGTCAAGTGGGAAACCTAGAGGTCTCTTGTCTGGGTATTTTTCTCCGTGAATGCCACACTGAGCATGAGA
ACCACCATGTTCATCATTTTCAAGGCCATCAATGGCGGCATCTTCTTTTCCATCGGTAATGGCAACAAAAAGAACAAACT
TCATGCCTGATGTTGTTCCTTTGGGGAGGAGCATTCTATTTGGGATACCGCAAGAGCGAGAGAATTCTGACAGATCGAAT
TTTCCACCAGCTTCGGCTTCTTTAAGAATTGTTTGGTAGCTAGGGATATCAGGAACGGTGGTTGAAGCATCAGATGATTT
TCGGACAATGTGATTCTTTCCTGGTTTCAATGTTTTCCAGAATTTATCGAGTTCAACGCAATGCCAACGGCCTTCTTCTA
ATGTGAAAACAACTCCATTTTCGTCTTCTCTTGGGCATAGATAAATGCGGACGGTTCCTAATACATTTCCTTCGTTATTG
TTGGATACATCAATGTTGAAACTGAATGGTGAATGGTTGAGCCTTGAAACAATAGCAGAAATTGGGACATCCTCAATATT
TTCTGTGTCATCAACGGCCATTTCCAAACTGAATTCAAAATCTTCAAAGAATGTTTCAAGCTTTCCATCAATAGAGACAG
ATTCAATTGCAACTCCTGGAAAATCAATATCGCTCTTGGTGTAGTGAGGAAGAGAGTCTTTGTGTTCTTTGAAAATGTTG
TCCATATACTTATGTAGTCGGAAGAAAGCTGGATCACGTGTAGCTGTTTCGAAATGTTCCATGACGCCTGGTGGCTGATT
GAACTTTCCATGAGGATCTCCTTGGCGACCGAGCATAATGTGAGCAATGTTGTGAAGACTTCCATAATATTCCACGTTAG
GACTGTATGTAGAAGATTCAATAACATCTCCTAGGACATCAATTCCATGTTCATTTCTGATATCTACTTTGCTACCGTCT
TTGGCAGAAACGTATCCATGAGCAATTGCATCTCGAATTCTATTTTCCATTACGACCAAATCTCGAACTCGGGCAATTCC
TTCAACATCATCAAAGTGAACATTATCAGGACGTGAAGGAAATTCACCCCCATATTTGTAAGTGGTGTGTGGTGCGAAAC
CCTCAGCAATTTCAGAATCCCAATTAAGCTCATCTACAAGATTCAAATGATTAGATAGACGTTCTGAGTCAAATCTTGCT
GTTAGTTGGTGATGAACCCAGAAGAAGAGCTCTCCTTTACGTTCAAAGTAGTGACCAAATTTGTCTTCCCACCAGAATGG
GAAATCCATGTGCCATGATACGTGATGAGTGTTCAACCCAATATCCTCACCAAAGTAAGCTACCCTCTGCTCTGGGTTCC
TTTGAGATCCTGTAAATTTCATTTGGAACTTTCCTGGAGCTTGCTTCATCTTTGCGGAATAAGCTTCATTGATGACTTCG
GAGTTAGTGAACATATGTGGTGTAACTTCATAGAGAGGTGGAAGAATAAGATGCTCAGTTGCGGGATGATGGATAACTGT
TACATATAAGGCATAAACAAAAACACCTTCGTTCAATCGCTCACGGAAGTAGGCTGCATTTTTAACAGCGCAATCCCAGG
TTTTGCAGCTCATGAGAACTTCAAAAAGCATGAGTGCTTCGTGTCGTTGTCCTTCATTGAACAATGAGAACCAGTGGTGT
TTTTGGAGAGTATGATGGTCATCAATTTCTTTGCAAAGGGCTTCTGCAGCCTTTCCACCATCCTTGTAAATGGAGTGGTC
ATCATTTGGATTAAAGTGCTCCGCAGCATCCTTTAGATTTGTAAATCTAGATCTGATTGGTTCTGTCACCTTATAAAGAA
GGTGTAAGACATCTAGCTGCTTCTGAGAATCTGATGCTGGAACGGCAGTGGCGAAAGCCACGAGGAGCAACAATGCAAAG
ACCTTCATCGTGAATGACGGTGTTTAAGAGTCCCCCCGTACTCTGCGTTGAT
>seq233
AGAACTTTTCTTCTGGGTTCATCATCAACTTACAGCAAGATTCGATGCAGAACGTCTCTCTAACCATTTAGATGTTGTTG
ATGAACTCTACTGGGATCATCCAATTGAAGAGGGTTTTGCACCACACACAACATATAAATATGGTGGAGAATTCCCAGCT
CGTCCAGACAACATTGAATTTTCTGATGTTGATGGAGTCGCACGTGTCCGCGATATGATCATTCTTGAAAACCGAATTCA
TGATGCAATTGCTCATGGATATATTGTTGACCGTGAAGGTCGAAAAATAGACATAAGAAATGCTCATGGAATCAACCTTC
TTGGAGATATCATCGAGTCCTCCACATACAGTCCCAATGCTCAATACTATGGAGCTCTCCACAACACTGCCCACATTATG
CTTGGTAGGCAAGGAGATCCTCAAGGAAAGTTCAATCATCCTCCAGGTGTCATGGAACATTTTGAA
>seq234
GTATCAACGCAGAGTACGGGGGGTGCTTTAACCTGACACCGGCTTCCAAGATGAAATTACTCCTGGCTGTTCTCCTCCTC
GTAGCTTCGGCTAGCGCCTACACCGCTTCTGATGCCTTGAAGCAACAGGACGTTATGCGCCTGCTTTACAAGCTCGATCA
ACCACTAAGGGCAAGATTTACTGACCTAATGGACTTCGCCAAAAATTTCGACCCAACTGCTGAGCACTCCATGTACAAGG
ATGATGGCAAAGCTGCAGAAGAACTCTGCAAGAAAATCGATGACAAAGACTATCTTCCACAACATCACTGGTATTCACTT
TTCAATGAAGAACACAGGCATGAATCAATTATGCTTATCGATGTCCTCATGGCTTGCAAGACCTGGGACTGTGCAAGAAA
GAACGCTGCATACTTCCGTGAAATTTTGAACGAAGGAGTTTTCGTATATGCTTTGTACATCGTTGTCATCCATCACCCAG
CTTGTGACCATTTGGCTTTACCCCCACTTTATGAAGTCACCCCACATATGTTCACTACTTCAGAGGTTATTAGAAAGGCA
TATGGAGCAAAAATGATGCAGACTCCCGGTAAATTCCGTATGACATTCACTGGATCAAAGAAAAACCCTGAACAAAGAGT
TGCATACTTCGGTGAAGATATTGGCTTGGGAGTTCATCACGTTACCTGGCATATGGATTTCCCCTTCTGGTGGGAAGACA
AATATGGTCACCACTTTGACCGAAAGGGAGAACTTTTCTTCTGGATTCATCACCAACTTACAGCTAGATTCGATGCTGAA
CGTCTTTCTAATCATTTAGAAATTGTTGATGAACTTTATTGGGATAAGCCGATCCATCATGGTTTTTCACCAGAAATTGA
TTACCAATATGGAGGACAATTCCCCCCTCGTCCTGATGATATTCACTTTGAAGATGTTGATGGTGTTGCCAACGTTCGTG
ACATGATTATTTGGGAAAGCAGAATCAGAGACGCCATTGCCCACGGATACGTTATTTCCAAGGATGGTAGCAAGATTGAT
ATTAGAAACGAACATGGAATTGACGTTTTGGGAGACATCATGGAATCCTCCGCATACAGCCCCAACCCTGAATATTACGG
AAGCCTCCACAATGTTGCTCACATCATGCTTGGTCGTCAAGGAGATCCCCATGGAAAGTTCAACCAGCCACCAGGTGTCA
TGGAGCATTTCGAAACTGCAACCCGTGACCCAGCTTTCTTCCGTCTGCACAAGTACATTGACAATATCTTTAAGGAACAC
AAGGATTCTCTTGAACCCTACACCAAGGATGATCTTGAATTCGCTGGAATTGCCGTTGACTCTGTATCCATTGATGGAAA
ATTAGAGACCTTCTTTGAAGATTTCGAATTCGATTTGGAAGCTGCCATGGATGATCTTGAATCCATCGATGATGTCGAGG
TTCATGCTGTAACATCCCGACTTAACCACAAGCCATTCAGCTTTAACATTGATGTCATGAATAATAACAGAGCAAATGCC
TTTGCCACAGTCCGTATTCACCTTTGCCCCCGCAGAGACGCAAATGGAATTCTTTTCACTTTTGATGAAGGCCGTTGGCA
CTGTGTTGAAGTTGACAAGTTCTGGAGAACATTGAAACCTGGCAAGAACCACATCGTCCGCAAATCATCAGAAGCATCGA
CCACAGTCTCAGACAGCCCAAGCTTCCATCATCTTATGGATCTTGCTGATGCCGCTGTTTCATCTGGAAAAGCTCTGGAT
GTCCATGAATACAAGCGATCATGCGGAATCCCCAACAGACTTCTCCTACCCAAGGGTAACACCGAAGGTATGGAATTCGC
TCTTATTGTGATTCTTACTGATGGAAGCAAGGACGCTGCTGTCGAAGGACTAGAAAGTGATGAACGTGGTGGTTCTCACG
CCCAATGTGGAATTCACGGTGAAACTTACCCAGACAAGAGACCCCTTGGTTTCCCTCTTGACAGACATATTGAGGATGAC
AAAGCAATTCTCAGCTTCCCCAATTTTAGCAAGTCTGTCGTAACCATTACTCACGAAGACCACCATGACTAAACCTCAAA
TTTTCATATTATATGTGATCTTTTTCTTAATACACGCTGCATCTTGAAAAAAAAAAAAAAAAAAAA
>seq235
ATTCACTGGATCAAAGAAGAACCCAGAACAGAGAGTTGCATATTTCGGTGAAGACATTGGTTTAGGCGTTCACCATGTTA
CTTGGCACATGGACTACCCTTTCTGGTGGGAAGATAAATATGGTCATCATTTCGATCGTAAAGGAGAGCTCTTCTTTTGG
GTTCATCACCAGCTTACTGCCAGATTTGACGCTGAACGTCTCTCTAACCACTTGGATATTGTTCACGAACTTTACTGGGA
TAAACCAATACATGAAGGATTTTCACCCCAAACAACTTACAAGTATGGCGGAGAATTTCCTTCTCGTCTAGATAATGCTC
ATTTTGTCGATGTAAATGGAGTTGCACATGTCCGCGACATGATAATAATGGAGCGCAGAATCAAGGATGCAATTGCACAT
GGATATGTTGTTAATGCAGATGGAAAGAAAATCAATATAAGAGATGAAAGTGGTATTGATATTCTAGGATCAATTATTGA
ATCTTCCATGTATAGTCCAAACCCTAGATACTATGGTAGTCTTCACAATATCGCTCACATCATGCTTGGGCGGTTAGGGG
ACCCGAATGGAAAATTTGACCTTCCCCCAGGTGTCATGGAGCATTTCGAA
>seq236
AGAACTTTTCTTCTGGGTTCATCATCAACTTACAGCCAGATTCGATGCTGAACGTCTCTCTAACCACTTGGACATTGTCG
ATGAACTTTACTGGGATCACCCAATTGAAGAGGGTTTTGCACCACACACTACATATAAATATGGAGGAGAATTCCCAGCT
CGTCCAGACAACATTAAATTTTCTGATGTTGATGGAGTCGCTCGTGTCCGCGATATGATCATTCTTGGAAACCGAATTCA
TGACGCCATTGCTCATGGATATATTGTTGATCGAGAAGGACACAAGATAGACATAAGAAACGATCATGGAATCAATCTTC
TTGGGGATATCATCGAGTCCTCCACATACAGTCCCAATGTTCAATATTACGGAGCTCTTCATAACACGGCCCACATTATA
CTTGGTCGACAAGGGGATCCTAATGGAAAGTTCAATCATCCTCCAGGTGTTATGGAGCATTTTGAAACTGCAACACGCGA
TCCAGCTTTCTTTCGACTTCATAAGTACATGGACAACATTTTCAAAGAGCATAAAGATTCACTCCCACCTTATACCAGGG
ATGAAATTTATTTCCCAGGAGTTTCAGTAGAATCTGCTGTACTCACTGGTAAAATAGAAACTTTCTTTGAAGATTATGAA
TTCAGTTTAGAAAATGCTGTTGACGATGCAGAAAATGTTCCAGATGTTGAAATTTCAGCTATTGTTTCCCGCTTAAACCA
CGAGCCATTCAGCTCTCACTTTGACATTACCAACAACAACAATGAAGATGTACTTGGTACAATCAGAGTATACCTTTGCC
CAAGAAAAGATCACAATGGCATAATATTTACTTTGGAAGAAGGAAGGTGGGGTTGTATTGAACTGGACAAATTCTGGAGA
AAGCTGTCACCTGGAACCAACCACGTTGTGAGGAAGTCAACCGATACATCAACAACTGTACCCGATATCCCAAGCTTCCA
TGACATCCTAGCGAAGGCTGAAGAAGCTCTTAAGTCCGGAAAAGAGCTTGATTTGCACGAATTCAATAGAGCTTGTGGTA
TTCCAAATAGGTTGCTTCTACCTAAAGGCACTACACAAGGAATGGAATTCGTCCTTTTCGTAGCAGTCACAGATGGAGCA
AAGGACGTTGCAATCCAGGGTGGAATCGAGCACATAGAGCATAGCGGATCCCACGCTCACTGTGGAATTCACGGTGAAAA
ATATCCTGATGCAAGACCTCTTGGGTTCCCTCTCGACAGAAGGATTACAAATGAAAAATCTATTCTGAGATACCACAACT
TGCACAAGAGCGTCGTCGTCGTTCATCACACCACCAAACATCACGAACATTAACAAACATGACACTTAAAAGATGATCAC
TTGGATTGTAATATCCTAGCATATTGATGTGAATTAAATTTTAAGTAAATGAAGCGTCAAAAAAAAAAAAAAAAAA
>seq237
GGATTTCCCATTCTGGTGGGAAGATAAATTTGGTCATCACTTCGAACGTAAAGGTGAGCTCTTCTTCTGGGTCCATCACC
AGCTTACTGCCAGATTTGATGCTGAGCGTCTCTCAAATCATCTTAATCTTGTTGATGAACTAAACTGGGACAAGGAAATC
GCCGATGGTTTTGCACCACATACATCCTATAAGTATGGAGGAGAATTTCCATCACGTCCAGATAACATTCATTTTGATGA
TGTTGAAGGAATTGCCCGAGTTCGAGACATGATTGTTATGGAAAATAGAGTTCGAGACGCAATTGCTCATGGATACGTTG
TAGCCAAAGACGGAGGCAAAGTTGACATCAGAAATGAACAAGGAATTGATGTCCTTGGAGATGTTATTGAATCATCAAGT
TACAGTCCTAATGTAGAATACTACGGAAGCCTCCACAATGTTGCTCACATAATGCTTGGTCGTCAAGGAGATCCTCATGG
GAAATTCAATCAGCCACCAGGTGTCATGGAACATTTTGAAACTGCAACTCGTGACCCAGCTTTCTTCCGACTCCATAAGT
ACATTGACAATATCTTCAAGGAACACAAAGATACTCTTCCTCATTACACTAAGGATGAAATTGAATTTGCTGGAGTTGCT
ATTGAATCAGTCACCATAGATGGTAAGCTTGAGACATTCTTCGAAGACTTTGAGTTCAGCTTGGAAATGGCTGTTGATGA
CACAGAAAAAATAGATGATGTCCCAATATCTGCTGTTGTTTCCAGAATTAACCATTCACCTTTCAAAGTCAACATTGATG
TCTCCAACAACAACGGAGGAAAAGTTTTAGGAACTGTCCGTGTTTACTTATGTCCAAGAGAAGATGAAAATGGCATTGTT
TTCACATTAGACGAAGGCCGTTGGCATTGTGTTGAACTTGACAAATTCTGGAGAACATTGAAACCTGGAATGAATCATAT
TATCCGAAAATCATCTGATGCTTCAACAACTGTTCCTGACATCCCAAGCTACCACACAATCCTTAAAGCAGCCGAAGCTG
GTGGAAAATTCGATATGTCTGAATTCTCTCGATCTTGTGGTATCCCCAACAGAATGCTCCTTCCCAAGGGAACAACCTCT
GGCATGAAGTTTGTTCTTTTTGTGGCTATTACTGATGGAAAAGAAGATGCTGCTATTGATGGACTTGAAGATGATGAACA
TGGTGGCTCTCATGCTCAGTGCGGTATTCATGGAGAGAAATACCCAGACAAGAAACCTCTTGGATTTCCACTTGACAGAC
ATATCCCCAACGAAAAAGTACTGTTACTCTTCCCTAATTTAAGTAAGACAGTAGTAACAGTAATCCACAATGACCATCAC
GACTAAAATTTAAGGTTCTTGATAACCAGGATTTTTGTAAACAAAAACAAAAAAAATAATAATATGTTGAAAAAAAAAAA
AAAAAAAAAA
>seq238
TCATCATCAACTTACAGCCAGATTTGACGCTGAACGACTCTCTAACAACTTGGGTATTGTTAATGAACTTTATTGGGATA
AGCCTATACATGAAGGTTTTGCACCCAAAACAACTTACAAATATGGTGGAGAATTTCCTTCTCGTCCAGATAATGTTCAT
TTTACAGATGTCGATGGAATTGCTCATGTCCGTGACATGATATTAATGGAGCGCAGAATCAAGGAAGCAATTTCGCATGG
ATATGTTATTGACGAGGATGGAAAGAAAATTGATATTAGAAATGAAAAGGGAATTGATGTCCTAGGATCAATTATTGAAT
CTTCCATGTACAGCCAAAATCCTTCCTACTACGGTAGCCTTCACAATACCGCTCACATTATGCTTGGTCGCTTAGTGGAC
CCTAAAGGAAAATTCGACCATCCTCCTGGTGTTATGGAACATTTCGAAACTGCAACGCGTGACCCAGCCTTCTTCCGCCT
CCATAAATATATTGACAACATCTTTAAGCTACATAAAGATACTCTACCTCCATACACCGAGGATGACCTCGCATTTAAAG
GCATTTCCATTGATTCAGTGTCCATCGACGGAAAGCTTGAAACCTTCCTTGAAGATTTTGACTTTAGTTTGGAAATGGGT
GTTGATGATACTGAACAATTGGAAGATGTCCCGATTTCAGCAATTGTTTCACGTCTCAACCATCAACCTTTCAGCTTTAA
TATCGATGTCTTGAACAATAAGAATGCAAAAACTTTCGCAACAGTACGTATTCATTTATGTCCTCGTAAAGACGAAAATG
GAATCATGTTCACGTTAGAAGAAGGCCGTTGGCACTGTGTTGAATTAGACAAATTCTGGAGGACTCTGAAACCTGGAAAG
AACCATATCGTTAGAAAATCAACAGAGGCCTCCACAACTGTTAATGACTCCCCAAGCTTTAAAAAGCTGATGGGAATCGC
TGATGCTGCTGTTAGGTCTGGCGCAACTCTTGATGTTTCTGATTACATTCGCTCATGTGGCATTCCAAATCGATTACTCA
TTCCCAAAGGAACTACCCAAGGGTTGGAATTTGTTCTGCTTGTGGCTATTACTGACGGAACAAAGGACGCTGCTGTGGAC
GGATTAGAAAATGATGAACGTGGTGGTTCTCATGCCCAGTGTGGAATTCACGGAGAAAAATACCCGGACAAGAAGCCCCT
TGGATTCCCTCTTGACAGGCATTTGGAAAGTGAAAAGGTTTTGCTCCACTATCCAAATTTCAGCAAAACTGTCATAGTCA
TTACTCACAACGACAAATAAATATATATTCATTAATCTTGTAAGAATATTAATGATACTCAATTTATATTCAATATATCA
TCCAGCTATGCAAAATTATAGATATTTTTAATACATGTTGCATCTTGAAAAAAAAAAAAAATTTCGTCAAATTGATAATT
CTAAGTTTCTTTCTGCGTTGCCTCTGACTGGGATTGACCCCAAATGGTACGCAAGAAATCTGTCACTGAATCTCCGCAAT
TCCTTCTTTTCCCTCTTCAAATGTCTTCATCTATTTTGATCTGTCAGCAGACTCCAG
>seq239
TTTTTTTTTTTTTTTTTTTTTTCAAGATGCAGCATGTATTAAGAAAAAGATCATATACAATATGAAAATGTTAAAGTTTA
GTCATGATGGTCTTCGTGATGAATGGTTACAATTGTCTTGCTGAAATTGGGGAAATGGAGGATAGCACGTTCATCCTCAA
TTGGTCTGTCAAGTGGGAAACCAAGGGGCCTCTTGTCTGGGTAGGTTTCTCCGTGAATGCCACATTGGGCGTGAGAACCA
CCACGTTCATTGTCTTCTAGTCCTTCTACAGCGGCGTCCTTGCTTCCATCAGAAAGGATCACAACGAGTGCGAATTCCAT
ACCTTCACTGTTACCTTTGGGTAGGAGAAGTCTGTTGGGGATTCCACATGATCGTTTGTACTCATGAACATCCAGCTCTT
TGCCAGAAGAAACAGCCGCATCAGCGAGATCCATGAGATGGTGGAAGCTTGGGCTGTCCGAAACTGTGGTTGATGCTTCG
GATGATTTTCGGACAATGTGGTTCTTGCCAGGTTTCAATGTTCTCCAGAACTTATCAACTTCAACGCAATGCCAACGGCC
TTCGTTAAAGCTGAAAAGAATTCCACTGGCGTCTCTGCGGGGGCAAAGGTGAATACGAACAGTAGCAAAGGCGTTTCCTC
TGTTGTTATTCATGACATCGATGTTAAAGCTGAAAGGCTTGTGATTAAGTCGGGATGTTACAGCACGAACCTCAACATCA
TCAATGGATTCAAGATCGTCCATGGCGGATTCCAAACTGAATTCGAAATCTTCAAAGAAGGTCTCTAATTTTCCATCAAT
GGTAACTGAGTCAACGGCAACTCCGGCGAAAATAAGATCCTCCTTGGTGTAATGAGGAAGAGAGTCTTTGTGTTCCTTAA
AGATGTTGTCAATATACTTGTGGAGTCTGAAGAAAGCTGGATCGCGGGTTGCTGTTTCGAAATGTTCCATGACACCTGGT
GGTTGGTTGAACTTTCCATGGGGATCTCCTTGACGACCAAGCATGATGTGGGCTACATTGTGGAGGCTTCCGTAATATTC
AGGGTTGGGACTGTATGCGGAGGCTTCAATAATGTCTCCTAAAACGTCAATTCCATGTTCGTTTCTGATGTCAATCTTGC
TTCCATCCTTGGAAATAGCGTATCCATGGGCGATGGCGTCTCTGATTCTGGTTTCCCAAATAATCATGTCACGAACATTG
GCAACACCATCAACATCTTCAAAATGAATATCATCAGGACGAGGAGGGAATTGTCCTCCAAATTGGTAATCAATTTCTGG
TGAAAAACCATGATGGATCGGCTTGTCCCAATAAAGTTCATCAACAATGTCCAAATTGTTTGACAATCTTTCTGCGTCAA
ATCTGGCAGTAAGTTGGTGATGAACCCAGAAGAAAAGTTCTCCCTTCCTGTCAAAGTGGTGACCATATTTGTCTTCCCAC
CAGAATGGGAAGTCCATATGCCAGGTAACATGGTGAACTCCCAAACCAATATCTTCACCAAAGTATGCAACTCTTTGTTC
AGGGTTCTTCTTTGATCCAGTGAAGTCTATGTGGAATTTACCAGGAGTTTGCATCATTTTTGCTCCATATGTCTTTCTGA
TAACCTCTGAAGTAGTGAACATATGTGGGGTGACTTCATAAAGTGGGGGTAGAGCCAAATGGTCACAAGCTGGGTGATGG
ATGACAACGATGTACAAAGCATATACGAAGACTCCTTCGTTCAAAATTTCGCGGAAGTAAGCTGCATTCTTTCTAGCACA
GTCCCAGGTCTTGCAAGACATAAGGACATCGATAAGCATAAGTGATTGATGCCTATGCTCTTCGTTGAAAAGTGAATACC
AGTGATGTTGGGGAAGGTAGTCTTTGTTGTCTATTTTCTTGCAGAGTACTTCTGCAGCATGGCCATCATCTTTGTACATG
GAGTGATCAGCAGTTGGGTCGAAATGTTTGGCAAAATCCATTAATTCAGTCCATCTTGCTCTTAGTGGTAGATCAAGCTT
GTAGAGCATGCGCATAACATCCTGTTGCTTTAAGGCATCAGAAGCAGTGTATGCGGTAGCCGAAGCTACAAGGAGGAGAA
CAGCCAGGAGTAACTTCATATTGGAAGCCGGTGTTAGGTTAAAGCACCCCCCGTACTCTGCGTTGATAC
>seq240
AGAACTTTTCTTCTGGGTTCATCATCAACTTACAGCCAGATTCGACGCTGAACGTCTCTCTAACCATTTAGATATTGTTG
ATGAACTCTACTGGGATCATCCAATTGAAGAGGGCTTTGCACCACACACTACATATAAATATGGAGGAGAATTCCCAGCT
CGTCCAGATCACATTGAATTTTCTGATGTTGATGGAGTCGCACGCGTTCGCGACATGATTATTATTGAAAACCGAATTCG
TGATGCTATTGCTCATGGATATATTGTTAACCGTGAAGGTCGAAAAATGGACATAAGAAATGCTCATGGAATCAACCTTC
TAGGAGACATCATCGAGTCCTCCACATACAGTCCAAATGCTCAGTACTATGGAGCTCTCCACAACACTGCCCACATTATG
CTCGGTAGGCAAGGAGATCCTCAGGGAAAGTTCAATCATCCTCCAGGTGTTATGGAACATTTTGAAACTGCAACACGTGA
TCCAGCTTTTTTCCGACTTCATAAGTACATGGATAATATTTTCAAAGAGCACAAAGATTCACTTCCACCTTATACTAAGG
AAGAAATTTATTTCCCAGGAGTATCTGTTGAATCTGCCGTACACACCGGTAAATTAGAAACTTTCTTCGAAGATTATGAA
TTCAGTTTAGAAAATGCTGTGGATGATGCAGAAAATGTTCCTGACGTAGAAATTTCAGCTATTGTTTCACGATTAAATCA
TGAACCATTCAGCGCTCACTTTGACATTACTAACAACAACAATGAAGATGTACTTGGAACCATCAGAGTATACCTTTGCC
CTAGAAGAGATCACAATGGCATAATATTGACTTTGGAAGAAGGAAGATGGGGTTGCATTGAAATTGACAAATTCTGGAGA
AAACTCTCACCCGGAACCAATCACATTGTGAGGAAATCAACTGACACATCAACAACTGTTCCCGATGTTCCTAGCTTCCA
TGACCTACTGGCGAAGACTGAAGAAGCCCTTAAGTCCGGTAAAGAACTTGACTTACATGAGTTCAACAGAGCTTGCGGTA
TTCCAAATAGATTACTTCTACCTAAAGGTACTACACAAGGAATGGAATTCGTTCTTTTTGTAGCAGTCACTGATGGAGCA
AAGGACATTGAAATTCAGGATGGAATTGAGCACCTAGAACATACCGGATCCCATGCCCAATGCGGAATTCACGGTGAAAA
GTATCCTGATGCAAGACCTCTTGGCTTCCCTCTTGACAGAAGGATTTCAAATGAAAAATCTATTCTAAGATATCATAACT
TGCACAAGGGTGTCGTCATCGTTCGTCACACTGAACACCACGAGCACCACAACCATGAAACTTAAAGTATTTTTGGGACA
ATCGTGTTCTTGCAAATTGATGTGACTTTTAATTTTAAGTAAATGAAGCGTCAAATAGATGTTTTAGTTATTCCTAAGCA
CTTACCAAATGCATTACTGTAAATACCATTTTGATATAGAGTGTAATTATCAAAAAGTCATTATGGAAAGGAAAAAAAAA
AAAAAAAAAA
>seq241
ATGCTCATGATGTTCGTTGTGGTGAATGGTGACAACGGTCTTGTGTAAGTTGTGGAACTTCAGCAGAACGCGTTCACTGG
GAATCCTTCTGTCTAGAGGATAGCCAAGGGGTTTTGAGTCAGGGTACTTTTCTCCATGAATTCCGCACTGAGCATGGGTG
CCAATGTGCTCTAAGTGTTCAATTCCTCCCTGAACTTCGATGTCCTTGGCTCCGTCAGTGACTGCTACAAAGAGAACGTA
TTCCATTCCTTCAGTTGTACCCTTGGGAAGGAGCATTCTGTTGGGAATACCACATGCTCGAGCATATTCATGCAAATCAA
GTTCTTTTCCAGATTTCACTGCAGCTTCAGCTTTTTCCAAAAGAGAGCGGTAGCTAGGAATGTCAGGAACTGTTGTTGAT
GTGTCTTCAGATTTTCTGACCACATGGTTGGACCCAGGTGACAGATTTCTCCAGAACTTGTCAAGTTCAATGCAACCCCA
TCTTCCCTCCTCAAGACTGAATACAATGCCATTATGATCCCTTCTAGGGCAAAGGTATACTCTG
>seq242
GGTGTCATGGAACATTTCGAAACCGCAACCCGCGATCCAGCTTTCTTCCGGCTTCACAAGTACATCGACAACATCTTCAA
GGAACACAAGGATTCTCTATCTCCCTACACCAAGGAAGAAATTGAATTCACAGGAATTGCCGTCGAGAAGGTCTCCATTG
ATGGAAAATTGGAAACTTTCTTTGAAGACTTCGAGTTCGACTTGGAAGCTGCTATGGACGATCTGGAATCCATTGATGAT
ATCGAGGTTCATGCTATTACCTCTCGTCTCAACCACAAACCATTCAGCTTCAACATCGACGTCATGAATAACAATAAGGG
AGCTTCCTTCGCAACAGTTCGCATTCACTTGTGTCCCCGCAGAGACGCAAATGGAGTCTTGTTCAGTTTCGATGAAGGAC
GTTGGCATTGCATTGAACTTGACAAATTCTGGAGAACATTGAAACCAGGCACAAACCACATCATCCGAAAATCCTCTGAG
GCATCCACCACAGTTCACGATAGCCCAAGCTTCCATACCCTTATGGACATTGCCGATGCTGCTGTTTCATCCGGCAAGGA
ACTCGATGTTTCCGACCACATCAGATCTTGCGGAATTCCCAACAGGTTACTCCTACCCAAGGGAAATTCAGAAGGTATGG
AATTCGCCCTCATTGTCATTGTCACTGATGGCCATGAAGACGCAGCTGTCGAAGGACTAGAAAATGATGAGCGCGGTGGC
TCTCATGCCCAATGTGGAATTCATGGTGAAACATACCCTGACAAGAAGCCCCTTGGTTTCCCTCTGGACAGACATATTGA
AGATGACAGGGTTCTGGATATCTTCCCCAATCTTAGCAAGACTGTTGTTACCATCCATCACGAAGATCACCACGACCATT
AAAGATTTCAAATTGTATATGACCCATTTTAAATTTGAGCTTATATGTTATTTATCATACGATATATTGACATGCATGCT
GTAGTCTATCTCTTATTATATTCTGCATCTTGAAAAAAAAAAAAAA
>seq243
GTTGGTGGTGAACCCAGAAGAAAATTTCCCCCTTTCGTTCATAATGGTGACCGTATTTGTCTTCCCACCAGAACGGGAAG
TCCATGTGCCAAGATACGTGATGGGTATTCAAGCCAATGTCTTCGCCGAAGTATGCTACTCTCTGTTCGGGATTCTTCTT
GGATCCAGTGAATTCCATATGGAATTTACCTGGGATCTGTTTCATCTTTGCGGAATAAGCCTGATTGATGACTTCAGAGT
TGGTGAACAAATGAGGAGTGATTTCGTAGAGAGGTGGAAGTATGAGGTGTTCAGTTGCGGGATGGTGAATAACTGTAACG
TAAAGAGCATACACGAAGACACCTTCGTTCACACGTTCACGGAAATAAGCTGCGTTCTTAATTGCACAGTCCCAAGTCTT
ACAGTTCATGAGAACGTCAAAGACCAGAAGTGCCTCATGTCTGTGTTCTTCGTTGAACAAAGAGAACCAGTGGTGTCTTT
CTAGAACGTGATGA
>seq244
AGGTGTCATGGAACATTTCGAAACGGCAACCCGTGATCCAGCTTTCTTTAGGCTTCACAAGTACATTGATAACATCTTTA
AGGAACACAAAGACTCCCTTCCTTACTACACCAAGGAAGATGTACAATTTGCAGGAGTTTCAATTGATTCTGTTGCCATC
GAAGGTGAACTGGAGACATACTTTGAAGAGTTTGAATTTAGTCTTCTAATGGGAGTTGATGATACTGAAAGCATTGATGA
TGTGCCAATTTCTGCAGTTGTTTCCCGTTTAAACCATCAACCCTTCAACCTCAATCTAGATGTTGCCAATAATAATGGCG
GTGATGTGTTTGGTACAGTTCGTGTTTATTTATGCCCACGTCAAGATGCCAATGGAATTGTTTTCACTTTGAATGAAGGA
CGTTGGCATTGTGTTGAGCTTGACAAATTTTGGAGGACGTTGAAACCAGGAAAGAACCACATTGTACGCAAGTCTTCTGA
AGCATCAACCACAGTTCCTGATGTTCCCAGCTACGAAGCTCTTCTTTCAAAAACTGATGCTGCTGTTGCTGCAGGTGGTG
ATCTGGACTTATCCCAATATACCAGAGCATGTGGAATTCCCAACAGACTCTTACTTCCTAAGGGAACCACAGAAGGCATG
GAATTTGCACTCGTAGTTGCAATTACAGATGGAACCAAGGATTCTGCAGTTCAAGACCTTGAGAAAGATGAACGTGGTGG
TTCACACGCCCAATGCGGAATTCATGGAGAGAAGTATCCAGACAAGAGGCCCCTTGGGTTTCCTCTTGACAGACAAATTC
CTAATGAACGTGTATTACTTAACTTCCCCAACTTAAGTAAAACTGTTGTAACCATCACACACAACGACAGCCATTAATGA
AATATGACAATGACTAGCCCTATTTTTATACTGAAACTTGTTTCTTAATTCTAAACATTTAAATTATATTTATTAAAACT
TTGGTGATATCAAAAAAAAAAAAAAAAAA
>seq245
AACGCAGAGTACGGGGGGGTGCATAACCACCGACGCTAACACGATGAAGGCTTTTGGAATTCTGTGTTTAATTTTGGCTG
TGGCTTGGGCTAATGGAGCAGTTGTGCCCCTCGCTCAAAAGCAGATCGATGTCTTGCATTTACTGCACAAAGTAAATGAA
CCAATTAACAGTGCTTACACCAACCTCCGTAAAGCAGCTGAACACTTTAATCCAACTGCTGACAAATCGCAGTACTCAGA
TGAAGGTCACGCAGCTGAGGCCCTCTGCCATGAAGTTGAAGAAGGATCTCTTTTAAAGCAACACCACTGGTTTTCTTTGT
TCAATACTCATCACAGACATGAAGCCATAATGCTTTTCGAAGTTCTTATGAGTTGCAAAACTTGGGATTGTGCAGTTAAC
AACGCAGCCTATTTCCGTGAGAAAATGAATGAAGGAGTCTTCGTCTATGCACTTTACACTACTGTTATTCATCACAAGGG
TGCTACTGATGTGGTTCTTCCTCCACTTTATGAAATCACCCCACATATGTTTGCAAACAACGAAGTAATTCAGCATGCAT
ATTCTGCAAAAATGCAACAAATTCCAGGAAAGTTCCATATGCCCTTCACTGGGTCTCAAAAGAACCCCGAGCAAAGAGTT
GCTTACTTTGGCGAGGATATCGGATTGGGAGTTCATCACGTTACTTGGCATATGGATTTCCCATTCTGGTGGGAAGACAA
ATATGGT
>seq246
TGATTCTTTCCTGGTTTCAATGTCTTCCAGAATTTGTCAAGTTCAACGCAATACCAACGGCCTTCATCCAATGTGAAAAC
AATGCCATTTTCGTCATCCTTTGGGCATAAGTAAATGCGAACGGTACCAAGCACACTGTCTCCATTGTTATTAGTTACAT
CAATGTTGAAACTAAATGGAGCATGGTTCAATCTGGAAACAATTGCAGAAATAGGAACATCTTCAATATTTTCGGTATCA
TCAACAGCCATTTCTAAGCTGAATTCAAAATCTTCAAAGAAAGTTTCTAATTTTCCATCAATGGAAACGGATTCAATTGC
TACTCCTTCAAAAAGAACCTCTTCATGTGGATATGGAGGAAGCGAGTCTTTATGTTCCTTGAAAATGTTATCAATATACT
TATGTAGCCGGAAGAAGGCTGGATCGCGTGTTGCAGTCTCAAAATGTTCCATGACACCTGG
>seq247
AGGTGTCATGGAACATTTCGAAACAGCTACACGTGATCCAGCTTTCTTCCGACTACATAAGTATATGGACAACATTTTCA
AAGAACACAAAGACTCTCTTCCTCACTACACCAAGAACGATATTGATTTTCCAGGAGTTGCAATTGAATCTGTCTCCATT
GATGGAAAGCTCGAAACATTCTTTGAAGATTTTGAATTCAGTTTGGAAATGGCCGTTGATGACACAGAAAGTATTGAGGA
TGTTCCAATTTCTGCTGTTGTTTCTAGGCTTAACCATTCACCATTCAGTTTCAACATTGATGTCTCCAACAATAACGGAG
GAAATGTATTAGGAACCGTTCGCATTTATCTATGCCCAAGAGAAGATGAAAATGGAATTGTTTTCACATTAGAGGAAGGC
CGTTGGCATTGCGTTGAACTCGATAAATTCTGGAAAACATTGAAACCAGGAAAGAATCACATTGTCCGAAAATCATCTGA
TGCTTCAACCACTGTTCCTGATATCCCTAGCTACCAAACAATTCTTAAAGAAGCCGAAGCTGGTGGAAAATTCGATATGT
CAGAATTCTCTCGCTCTTGTGGTATCCCAAATAGAATGCTCCTCCCCAAAGGAACAACCTCAGGCATGAAGTTTATTCTC
TTTGTTGCCATTACTGATGGAAAAGAAGATGCCGCCATTGATGGGCTTGAAAATGATGAACATGGTGGTTCTCATGCTCA
ATGTGGCATACACGGTGAAAAATACCCAGACAAGAGGCCTCTTGGTTTCCCACTTGACAGACATTTCCCTAACGAAAAAG
TATTGCTACTGTTCCCTAACGTGAGCAAGACAGTGGTAACAGTTACTCACAATAACCACCATGACTAAAATTATGGTTGA
TATCACTGATATATGTTTTTAAAAATAAAATAAAAAATTTGAATATACTCTCTTCTGCAATTTTAACCTGGCATAAAATA
GTTTTGATGTTGGTCTATAAGTGTTTTTTCTTTTTCAAATGGTCTTTTTGACCTTTTTGCTACTAAGTGAGTAATGGACT
CATACTTCATAAAATAAATAGGAGTACCGTAGGGATGCTCAAATTGATACAAATTAAATATATAAAAAAATT
>seq248
GGTAAAGCTGTAGAAAAACTCTGCAAGAAAACCGATGCCAAAGACTACCTTCCACAACATCACTGGTATTCACTTTTCAA
CGAAGAACACAGGCATGAATCAATTATGCTAATCGATGTCCTTATGGCTTGCAAGACCTGGGACTGTGCAAGAAAGAACG
CCGCATACTTCCGTGAAATTTTGAATGAAGGAGTTTTCGTATATGCTTTGTACATCCTAGTCATCCATCACCCAGCTTGT
GACCATTTGGCTTTACCCCCACTTTATGAAGTCACCCCACATATGTTCACTACTTCAGATGTTATTAGAAAGGCATATGG
AGCAAAAATGATGCAGACTCCTGGTAAATTCCACATGGAATTCACTGGCTCAAAGAAGAACCCTGAACAAAGAGTTGCGT
ACTTCGGTGAAGATATTGGCTTGGGAGTTCATCACGTTACCTGGCATATGGATTTCCCCTTCTGGTGGGAAGACAAATAT
GGTCACCACTTTGACAGAAAAGGAGAACTTTTCTTCTGGGTTCATCACCAACTTACAGCTAGATTCGATGCTGAACGTCT
TTCTAACCATTTAGACATTGTTGATGAACTTTATTGGGATAAGCCAATCCATCACGGTTTTTCACCAGAAATTGATTACC
AATATGGAGGACAATTCCCCCCTCGTCCTGATGATATTCACTTTGAAGATGTTGATGGTGTTGCCAACGTTCGTGACATG
ATTGTTTGGGAAAGCAGAATCAGAGACGCCATTGCCCACGGATACGCTATTTCCAAGGATGGTAGCAAGATTGATATTAG
AAACGAACATGGAATTGACGTTTTGGGAGACATCATTGAATCCTCCACATACAGCCCTAACACTGAATATTACGGAAGCC
TTCACAATGTTGCTCACGTCATGCTTGGTCGTCAAGGAGATCCCCATGGAAAGTTCAACGAACCACCAGGTGTCATGGAA
CATTTCGAAACTGCAACTCGTGACCCAGCTTTCTTCCGTCTGCACAAGTACATTGACAACATCTTTAAGGAACACAAGGA
TTCTCTTGAACCCTACACCAAGGATGATCTTGAGTTCGCTGGAGTTGCCGTTGACTCTGTATCCATTGATGGAAAATTAG
AGACCTTCTTTGAAGATTTTGAATTCGATTTGGAAGCCGCCATGGATGATCTTGAATCCATTGATGATATTGAGGTTCAT
GCAGTAACATCCCGACTTAACCACAAGCCATTCAGCTTTAACATCGATGTCATGAATAATAACAGAGCAAATGCCTTTGC
CACAGTCCGTGTTCACCTTTGCCCTCGCAGAGACGTTAATGGTATTCTTTTCACCTTTGATGAAGGCCGTTGGCACTGCG
TTGAAGTTGACAAGTTCTGGAGAACATTAAAACCTGGCAAGAACCACATCGTCCGAAAATCATCTGATGCATCAACCACC
GTCTCAGACAGCCCAAGCTTCCACCACCTTATGGATCTTGCTGATGCAGCTGTTTCATCTGGTAAAGATCTGGATGTCCA
TGAATATAAGCGATCATGCGGAATCCCCAACAGACTTCTCTTACCCAAGGGTAACTCCGAAGGTATGGAATTCGCTCTTG
TTGTGATTCTTACTGATGGAAGCAAGGACGCTGCTGTCGAAGGACTAGAAAGTGACGAACGTGGTGGTTCTCACGCTCAA
TGTGGAATTCACGGTGAAACGTACCCAGACAAGAGACCCCTTGGTTTCCCTCTTGACAGACACCTTGAAGATGACAAAGC
TATTCTCAGCTTCCCCAATTTCAGCAAGACTATTGTAACCATTACTCACGATGACCATCATGACTAAACCTTAAAATTTT
CATATTGTATGTGATCTTTTTCTTAATACACGCTGCATCTTGAAAAAAAAAAAAAAAAAAAAA
>seq249
GAAGGCCGTTGGCACTGCGTTGAACTTGACAAATTTTGGAGAACATTGAACCCTGGAAAGAACCATATCGTTCGAAAATC
CACTGATGCTTCTACAACAGTTCCTGATGTTCCAAGCTATCAGACTATTCTCAGCAAGGCTGAAGAAGGTGGACAATTCG
ATATGTCAGAATTCTCTAGATCATGTGGCATCCCTAACAGGCTGCTCCTACCGAAAGGAACAACAGAAGGCATGAAATTC
GCTCTCATAGTTGTCGTAACCGATGGAAAAGAGGACGCAGCCATGGATGGACTCGAAAAAGATGAGCATGGAGGTTCGCA
TGCCCAATGTGGTATCCATGGAGAAAAGTATCCTGATAAGAAACCTCTGGGATACCCACTCGACAGACACATTGCTGACG
AACGTATTGTTGGCCAGTTACCCAATTTCAGTAAAACTCTGGTAACTGTCACACACAACGACCACCACGATGATCATTGA
TCAAATTT
>seq250
GTGATTCTTTCCAGGTTTCAATGTTTTCCAAAATTTATCGAGTTCAACGCAATGCCAACGACCTTCTTCTAATGTGAAAA
CAATTCCATTTTCGTCTTCTCTTGGGCATAGATAAATGCGGACGGTTCCTAATACATTTCCTCCGTTATTGTTCGATACA
TCAATGTTGAAACTGAATGGTGAATGGTTAAGTCTTGAAACAATAGCTGAAATTGGGACATCTTCAATATTTTCTGTGTC
ATCAACGGCCATTTCCAAACTGAATTCAAAATCTTCAAAGAATGTTTCAAGTGTTCCATCAATGGAGACAGATTCAATTG
CAACTCCTGAAAATTCAATATCGTCCTTGGTGTAGTGAGGAAGAGAGTCTTTGTGTTCCTTGAAAATGTTGTCCATATAC
TTATGTAGTCGGAAGAAAGCTGGATCACGTGTTGCTGTTTCGAAATGTTCCATGACGCCTGGTGGCTGATTGAACTTTCC
A
>seq251
TCCCATTCTGGTGGGAAGACAAATTTGGTCACCACTTTGAACGTAAAGGAGAGCTCTTCTTCTGGGTCCATCATCAACTT
ACTGCAAGATTCGACGCCGAACGTCTATCCAACCATTTAAATCTTGTTGATGAACTGCACTGGGACAGACCAATTGTTGA
TGGCTTTGCACCACACACAACATACAAGTATGGAGGAGAATTTCCATCACGTCCAGATAACGTACGATTTGATGATGTTG
AAGGAATTGCCCGAGTTCGAGATATGATTGTTACAGAAAATAGAATTCGAGATGCAATTGCTCATGGATATGTAGTAGCC
AAAGACGGAAGCAAAGTAGATATTAGAAATGAACATGGGATTGATGTTCTAGGAGATGTTATTGAATCTTCTACATATAG
TCCTAATGTGGAATACTATGGAAGTCTTCACAACGTTGCTCACATAATGCTCGGTCGCCAAGGAGATCCTCATGGAAAAT
TCAATCAGCCACCAGGTGTTATGGAACATTTTGAAACAGCTACACGCGATCCAGCCTTTTTCCGGCTACATAAGTATATT
GATAACATTTTCAAGGAACATAAAGACTCGCTTCCTCCATATCCGCATGAAGAGGTTCTTTTTGAAGGAGTAGCAATTGA
ATCCGTTTCCATTGATGGAAAATTAGAAACTTTCTTTGAAGATTTTGAATTCAGCTTAGAGATGGCCGTTGATGATACCG
AAAATATTGAGGATGTCGGTATTTCTGCAATTGTTTCCAGATTGAACCATGATCCATTTAGTTTCAACATTGATGTTACT
AATAATAATGGAGACAGTGTGTTTGGTACAGTTCGTATTTACTTATGCCCAAAGGAAGACGAAAATGGCATTGTTTACTC
ATTGAATGAAGGCCGTTGGTACTGCGTTGAACTTGACAAATTTTGGAAGACATTGAAACCTGGAAAGAATCACATCGTAC
GAAAATCAATCGAAGCTTCAACAACTGTTCCTGATATTCCAAGCTACAGAACAATTCTTGAAAAGGCTGAAGCTGGCGGA
AACTTTGACATGTCCGAATTCTCCCGATCATGCGGAATTCCCAATAGATTGCTGCTTCCTAAGGGAACAACAGAAGGTAT
GAAATTTTCCCTTGTGGTTGTCATTACTAATGGAAAGGAAGATGCTGCAGTTGAAGGACTTGAGAATGATGAACATGGAG
GTTCCCATGCTCAATGTGGTATTCATGGCGAAAAATACCCCGATAAGAGGCCCCTTGGTTTCCCTCTTGATCGCAAAATT
GCAAATGAGAAAGTTCTTAGCTTATTGCCCAATTTGAGCAAGACAGAAGTGACTGTTTCCCACAATGATCATCATGTAGC
TTAAAATATTTTTGATACCTTAAATTATTCTTAACTTTTCTTTGAAACCTAAATATGATTTTTACGAATTAAAGGTTTTT
CTGAAAAAAAAAAAAAAAAAAAAA
>seq252
TGAAGGCCGTTGGCACTGCGTTGAGTTAGATAAATTCTGGAGAACACTGAAACCCGGAAAAAACCATATCGTAAGAAAAT
CGACTGACGCTTCTACTACTATCAATGATTCTCCAAGCTTTAAAAAGCTTATGGAAATTGCTGATACCGCTGTGAAATCT
GGTGCAACTCTGGATGTTTCTGACTATATGCGATCATGTGGTATTCCGAATAGAATGCTCCTTCCCAAAGGAACAAAGGA
GGGTTTGGAATTTGTTCTTTTTGTGGCCATTACTGACGGAACAGAGGATGCTGCAGTAGATGGATTAGAAGACGACGAAC
GCGGTGGTTCTCATGCTCAATGTGGAATTCACGGTGAAAAATACCCCGATAAGAAGCCTCTTGGATTCCCTCTTGATAGA
CCTTTGGAAAGTGAATATGTTATGCTCCACTACCCAAATTTCAGCAAAACTGTCGTAGTCGTCACTCACAATGACCATTA
AGTTTTGATTCTAGTCGTGGTATAGAATATAATTGAAGCTCAATTTAATTTCTATAATTTCTTCACCTGACCAAATTAAA
ATGTACCGTAATTATATAATTTCAATATAAGTTAATATAAAAAAAAAAAAAAAAAAA
>seq253
CCGTGAATTCCACATTGGGCGTGTGAACCACCACGTTCATCCTTCTCAAGATTTTGAACTGCGGCATCCTTGCTTCCATC
AGTAATTACAACTACGAGTGCAAATTCCATGCCTTCTGTGGTTCCCTTAGGCAGTAGAAGTCTGTTGGGAATTCCACAAG
CCCTGGAATATTGAGATAAATCCAGATCACCACCAGCAGCGACGGCAACATCAGTTTTCGAAAGAAGAGTTTCGTAGCTT
GGAACATCAGGAACTGTTGTTGATGCTTCAGAAGACTTGCGTACAATATGGTTTTTTCCTGGCTTCAACGTTCTCCAAAA
TTTGTCAAACTCAATACAATGCCAACGTCCTTCATTTAGAGTGAAAACAATTCCGTTGGCATCTTGCCGGGGGCATAAAT
AAACACGAACTGTACCAAACACATCACCGCCATTATTGTTGGAAACATCTAGATTGAGGCTGAATGGTTGATGGTTTAAT
CGGGAAACAACTGCAGAAATTGGCACATCATCGATGCTCTCAGTATCATCGACACCCATTAGAAGACTAAATTCAAAATC
TTCTAAAAATGTCTCCAGTTCACCTTCAATGGCTACAGTATCAATTGAAACTCCTGTAAATTCTACATCTTCCTTGGTGT
AGTACGGAAGGGAGTCTTTGTGTTCCTTAAAGATGTTATCAATGTACTTATGAAGCCTAAAAAAAGCTGGATCGCGGGTT
GCC
>seq254
AAGCATGGTATCAACGCAGAGTACGGGGGGTGCTTTAACCTGACACCGGCTTCCAAGATGAAATTACTCCTGGCTGTTCT
CCTCTTCGTAGCTTCGGCTAGCGCCTACACCGCTTCTGATGCCTTGAAGCAACAGGACGTTATGCGCCTGCTCTTCAAGC
TCGATCAACCACTAAGGGCAAGATGGACTGACCTAATGGACTTCGCCAAAAATTTCGATCCAACTGCTGATCACTCCATG
TACAAGGATGATGGCAAAGCTGCAGAAGAACTCTGCAAGAAAATCGATAACAAAGACTACCTTCCACAACATCACTGGTA
TTCACTTTTCAACGAAGAACACAGGCATGAATCAATTATGCTTATCGATGTCCTCATGGCTTGCAAGACCTGGGACTGTG
CCAGAAAGAACGCTGCCTACTTCCGTGAAATTTTGAACGAAGGAGTGTTCGTATATGCTTTGTACATTCTAGTCATCCAT
CACCCAGCTTGTGACCATTTGGCTTTACCCCCACTTTATGAAGTCACCCCACATATGTTCACTACTTCAGATGTTATTAG
AAAGGCATATGGAGCAAAAATGATGCAGACTCCCGGTAAATTCCACATGGAATTCACTGGATCAAAGAAAAACCCTGAAC
AAAGAGTTGCATACTTCGGTGAAGATATTGGCTTGGGAGTTCATCACGTTACCTGGCATATGGATTTCCCATTCTGGTGG
GAAGACAAATATGGCCATCACTTTGACCGAAAGGGAGAACTTTTCTTCTGGGTTCATCACCAACTAACAGCCAAATTCGA
TGCTGAACGTCTCTCTAATCATTTAGATATTGTTGATGAACTCTACTGGGATCATCCAATTGAAGAAGGTTTTGCACCAC
ACACAACATATAAATATGGTGGAGAATTCCCAGCTCGTCCAGACAACATCGAATTTTCTGATGTCGATGGAGTCGCACGT
GTCCGCGATATGATCATTCTTGAAAACCGAATTCGTGATGCAATTGCTCATGGGTATATTGTTGACCGCGAAGGTCGAAA
AATGGACATAAGAAATGCTCATGGAATCAACCTTCTTGGAGATATCATCGAGTCCTCCACATACAGTCCCAATGCTCAAT
ACTATGGAGCTCTCCACAACACTGCCCACATTATGCTCGGTAGGCAAGGTGATCCTCTGGGAAAGTTCAATCATCCTCCA
GGTGTCATGGAACATTTTGAAACTGCAACACGCGATCCAGCTTTCTTCCGACTTCATAAGTACATGGATAATATTTTCAA
AGAGCACAAAGATTCCCTTCCACCTTATACTAAGGAAGAAATTTATTTCCCAGGAGTAACAGTTGAATCTGCCGTGCTCA
CCGGTAAATTAGAAACTTTCTTCGAGGATTACGAATTCAGTTTAGAAAATGCTGTGGATGATGCAGAAAATGTTCCTGAC
GTAGAAATTTCTGCTGTTGTTTCACGATTAAATCATGAACCATTCAGCGGCCACATTGACATTACTAACAACAACAATGA
AGATGTACTTGGTACCATTAGAGTATACCTTTGTCCTAGAAGAGATCACAATGGCCAAATATTTACTTTGGAAGAAGGAA
GATGGGGTTGCATTGAACTTGACAAATTCTGGAGAAAACTTTCCCCCGGAACCAATCACGTTGTGAGGAAGTCAACTGAA
ACATCAACAACTGTCCCCGATGTTCCTAGCTTCCATGACCTACTAACAAAGGCTGAAGAAGCTCTTAAATCTGGAAAAGA
ACTCGACTTACACGAGTTCAACAGAGCTTGTGGTATTCCAAATAGGTTACTTCTACCTAAAGGTACTACACAAGGAATGG
AATTCGTACTTTTTGTAGCAGTCACTGATGGATCAAAGGACATTGAAATTCAGGGTGGAATTGAGCACTTGGCGCATACC
GGATCCCATGCCCAATGTGGAATTCACGGTGAAAAGTATCCTGATGCAAGGCCTCTTGGCTTCCCTCTTGACAGAAGGAT
TTCAAATGAAAAATCTATTCTAAGGTACCATAACTTGTACAAGAGCGTCGTCACCATTCATCACACTGAACATCCCGAGC
ACCCCAACCATTGAAACTTAAAGTATTTTGGGACAATCGTACTACTGAAAAATTGATATGACTTTTAATTTTAAGTAAAT
GAAGCGTCAAAAAAAAAAAAAAAAAAAAAA
>seq255
AGATATTGGTTTGGGAGTTCACCATGTTACATGGCATATGGACTTCCCATTCTGGTGGGAAGATAAATATGGTCACCACT
TTGACCGAAAGGGAGAACTTTTCTTCTGGGTTCATCATCAACTTACAGCCAGATTCGATGCTGAACGTCTCTCTAACCAC
TTGGACATTGTTGATGAACTTTACTGGGATCACCCAATTGAAGAGGGTTTTGCACCACACACTACATATAAATATGGAGG
AGAATTTCCAGCCCGTCCAGACAACATTGAATTTTCCGATGTTGATGGAGTCGCTCGTGTCCGTGATATGATTATTCTTG
AAAACCGAATTCGTGACGCAATTGCTCATGGATATATTGTTGATCGAGAAGGACGTAAGACTGACATAAGAAACGATCAT
GGAATTAATCTTCTTGGGGATATCATCGAGTCCTCTACATACAGTCCAAATGTTCCATACTACGGAGCTCTTCATAACAC
TGCCCACATTATGCTTGGTCGACAAGGGGACCCCAATGGAAAGTTCAATCATCCTCCAGGCGTAATGGAGCATTTTGAAA
CTGCAACTCGTGATCCAGCTTTCTTCCGACTTCATAAGTATATGGACAACATTTTCAAAGAGCATAAAGACTCACTCCCA
GCTTATACCAAGGAGGAAGTTTATTTCCCAGGAGTTTCAGTAGAATCGGCTACACTCACTGGAAAATTAGAAACTTACTT
TGAAGACTATGAATTCAGTTTAGAAAATGCTGTTGACGACGCAGAAAATATTCCAGATGTTGAAATTTCAGCTATTGTCT
CCCGCATAAATCACGAGCCATTTAGCGCCCACTTTGACATTACCAACAACAACAATGAAGATGTACTTGGTACAATCAGA
GTATACCTTTGCCCAAGAAGAGATCACAATGGCATCATATTTACTTTGGAAGAAGGAAGATGGGGTTGTATTGAACTTGA
CAAATTCTGGAGAAACCTGTCGCCTGGAAGCAATCACGTTGTGAGGCAGTCAACCGATTCATCAACAACTGTACCCGATG
TCCCAAGCTATAAAGACATACTAGCGAAGGCTGAAGAAGCTCTTAAGTCCGGAAAGGACCTTGATTTGCACGAATTCAAT
AGAGCTTGTGGTATTCCAAATAGATTGCTTCTACCTAAAGGTACTACAAAAGGAATGGAATTCGTCCTTTTCGTAGCAGT
CACAGATGGAGCAAAGGACATAGAAATCCAGGGTGGAATTGAACACCTCGATCATATTGGATCCCACGCACAATGTGGAA
TTCACGGTGAAAAGTATCCTGATGCAAGGCCTCTTGGGTTCCCTCTCGACAGAAAGATTACAAATGAAAAATCTATTCTG
AGATACCACAACTTGCACAAGAGCGTCGTTGTCGTTCGCCATACCGAACATCACGAAAGCCACGAACATTAACAAACATG
ACACTTAAAAGAGGATTCCTTGGATTATAATATCCTAGCATATTGATGTGTATTTAATTTTAAGTAAATGAAGCGTCAAA
AACTGAAAAAAAAAAAAAAAAAAA
>seq256
TTTTTTTTTTTTTTTTTTCATTATGCAACATGTATTGAAGAAATAAAATACATAGCTTGATGAAATATTGAATATAAATT
GAGTATCATTAATATTCTTGCAACATTTACGAATATATGTTTATTTTTCGTCGTGAGTAACGACCACGACAGTTTTACTG
AAATTGGGGTAGTGGAGCAAAACCTTTTCACTTTCCAAATGCCTGTCAAGAGGGAATCCAAGGGGCCTCTTGTCCGGGTA
TTTTTCTCCATGAATTCCGCACTGGGCATGAGAACCGCCACGTTCGTCATCTTCTAATCCATCCACAGCAGCGTCCTTCG
TTCCGTCAGTAATAGCTACAATCAGAACAAATTCCAACCCTCGGGTAGTTCCTTTGGGAATGAGTAATCTATTTGGTATG
CCGCATGAGCGTATGTAATCAGAAACATCAAGAGATGAGCCAGATTTAACAGCATTATCAGCGAGAGTTACCAGCTTTTT
AAAGCTTGGGGAGTCATTAACAGTTGTAGAGGCATCTGTTGATTTTCTCATGATGTGGTTCTTCCCAGGTTTCAGAGTCC
TCCAGAATTTGTCTAATTCTATACAATGCCATCGACCTTCTTCTAACGTGAACGTGATTCCATTTTCATCTTTACGAGGA
CATAAATGAATACGTATTGTTGCAAAAGATTTGGCGTTGTTATTATTCGAGACATCAATATTAAAGCTAAAAGGTTGATG
GTTGAGACGTGAAACAATTGCCAATATCGGGACATCATCCAATTGTTCTGTGTCATCAACCCCCATTTCCAAATTAAACT
CAAAATCTTCAAAGAAGGTTTCGAGCTTTCCGTCAATGGAAACTGAATCAATGGCAATGCCGTTAAATGCGAGGTCATCC
TCGGTGTAGTGAGGTAGAGAATCTTTATGTAGCTTAAAGATGTTGTCAATATATTTATGGAGGCGGAAGAAGGCTGGGTC
GCGCGTTGCTGTTTCGAAATGTTCCAT
>seq257
GCACCATTGGTTCTCCTTGTTCAATACTCAGCACAGGCATGAAGCCATCGAGCTTTTTGAGGTTCTCATGAGTTGCAAAA
CTTGGGACTGTGCAATTAAAAACGCAGCTTATTTCCGTGAGAAAATGAATGAAGGAGTCTTCGTTTATGCTCTATACACT
ACTGTGATTCATCACAAGGGTGCTCATGATGTGATTCTTCCTCCACTGTATGAAATCACACCACATATGTTTGCCAACAA
CGAAGTGATTCAGCATGCATACTCTGCAAAAATGCAGCAAACTCCTGGTAAGTTCCATATGTCCTTCACAGGATCACAAA
AGAACCCAGAGCAAAGAGTTGCATACTTTTGCGAGGATATCGGTTTGGGAGTTCACCACGTTACATGGCATATGGATTTC
CCATTCT
>seq258
TTTTTTTTTTTTTTTTTTTGCTTGTTATTTTTTTATTTTATTTTTGTTAACAAAATCATGGTTATCAAAACCTTAAATTT
TAGTCGTGATGATCATTGAAGGTGACTGTTACTACTGTCTTACTCAAATTTGGGAAGAGTAACAGTACTTTTTCGTTTGG
AATATGTCTGTCCAGTGGGAATCCAAGGGGCCTCTTGTCTGGGTATTTCTCTCCATGAATGCCGCACTGAGCATGAGAGC
CACCATGTTCATCACTTTCGAGCCCATCAATAGCAGCATCTTCCTTTCCATCAGTTACAGCAACAAAGAGAACAAACTTC
ATGCCAGATGTTGTTCCCTTTGGAAGGAGCATTCTGTTAGGGATACCACAAGAGCGAGAGAATTCTGACATGTCGAATTT
TCCACCAGCTTCAGCTGCTTTAAGGATTGTTTGGTAGCTTGGAATGTCAGGAACAGTTGTTGAAGCATCAGATGATTTTC
GGACAATATGATTCTTTCCAGGTTTCAATGTTCTCCAGAATTTGTCAAGTTCAACGCAATGCCAACGGCCTTCGTCTAAT
GTAAAAACGATGCCATTTTCATCTTCTCTTGGACATAAGTAAATGCGGACAGTTCCTAAAACATTTCCTCCATTGTTGTT
GGAGACATCAATATTGAAGTTGAAAGGTAAATGATTAAGTCTGGAAACAATAGCAGATATTGGGACATCATCTATTTTTT
CTGTGTCATCAACAGCCATTTCCAAGCTGAACTCAAAGTCTTCGAAGAATGTCTCGAGCTTACCATCTATGGATACTGAT
TCAATAGCAACTCCAGCAAATTCAATATCCCCCTTGGTGTAGTGAGGAAGAGTATCTTTGTGTTCCTTGAATATATTGTC
AATGTACTTATGGAGTCGGAAGAAAGCTGGGTCTCGAGTTGCAGTTTCAAAATGTTCCATTACACCTGGTGGCTGGTTGA
ATTTCCCATGAGGATCTCCTTGACGACCAAGCATTATGTGAGCAACGTTGTGGAGGCTTCCGTAGTATTCTACATTAGGA
CTGTAAGTTGATGATTCAATAACATCTCCTAGGACATCAATTCCATGTTCATTTCTGATATCAACTTTGCTTCCGTCTTT
GGCTACAACGTATCCATGAGCAATTGCGTCTCGAACTCTATTTTCCATGACAGCCATGTCTCGAACTCGGGCAATTCCTT
CCACATCTTCAAAATGAACATTATCTGGACGCGATGGAAATTCTCCTCCATACTTGTAGGTTGTATGTGGTGCAAAACCA
TCAACGATTTCCCTGTCCCAGTGAAGTTCATCAACAAAATTGAGATGATTAGAGAGACGCTCAGAGTCAAATCTGGCAGT
AAGCTGGTGATGAACCCAGAAGAAGAGCTCTCCTTTGCGTTCAAAATGATGACCAAATTTATCTTCCCACCAGAATGGGA
>seq259
ATCAACGCAGAGTACGGGGGGTGCATTAACCTGACACCGGCTTCCAACATGAAGTTACTCCTGTCTGTTCTTCTACTTGT
AGCTTCGGCTACCGCATACACTGCTTCTGATGCCTTAAAGCAGCAGGATGTTATGCGCTTGCTCTACAAGCTTGATCAAC
CACTAAGAGCAAGATTTACTGATCTAACGGATTTTGCCAAAAATTTCGACCCAACTGCTGACCACTCCTTGTACAAAGAT
GATGGACAAGCAGCAGAAGCACTCTGCAAGAAAACTGACAGCAAAGACTACCTTCCACAACACCACTGGTATTCACTTTT
CAACGAAGAGCATAGGCATGAATCACTTATGCTTATCGATGTCCTTATGGCTTGCAAGACCTGGGACTGTGCTAGAAAGA
ATGCAGCTTACTTCCGCGAAATTTTGAATGAAGGAGTCTTTGTATATGCTTTGTACATTGTTGTCATCCATCACCCAGCT
TGTGACCATTTGGCTCTACCCCCACTTTATGAAGTCACCCCGCATATGTTCGCTACTTCAGAAGTTATCAGAAAGGCATA
TGGAGCAAAAATGATGCAAACTCCTGGTAAATTCCGCATGGAATTCACCGGATCAAAGAAGAACCCTGAACAAAGAGTTG
CATACTTTGGTGAAGATATTGGTTTGGGAGTTCACCACGTTACCTGGCATATGGACTTCCCCTTCTGGTGGGAAGACAAA
TATGGTCACCACTTTGACCGTAAGGGAGAGCTTTTCTTCTGGGTTCATCACCAACTTACTGCCAGGTTTGATGCTGAAAG
ATTGTCAAATCATTTGGACATTGTTGATGAACTTTATTGGGACAAGCCGATCCATCATGGTTTTTCACCAGAAATTGATT
ACCAATTTGGAGGACAATTCCCCCCTCGTCCTGATGATATTCACTTTGAAGATGTTGATGGTGTTGCCAATATTCGTGAC
ATGATTATTTGGGAAACCAGAATCAGAGACGCCATTGCTCATGGATACGTTATTTCTAAGGATGGCAGCAAGATTGACAT
CAGAAACGAACATGGAATTGACGTTTTGGGAGACATTATTGAAGCCTCTGCATACAGCCCCAACCCTGAATACTACGGAA
GCCTTCACAATGTAGCCCACATCATTCTTGGTCGTCAAGGAGATCCCCATGGAAAGTTTAACCAACCACCAGGTGTCATG
GAACATTTCGAAACTGCTACCCGCGATCCAGCTTTCTTCCGACTCCACAAGTATATTGACAACATCTTCAAGGAACACAA
AGACTCTCTTCCTCACTACACCAAGGATGATCTTGAATTCGCCGGAGTTGCAATTGACTCAGTTAGCATTGATGGAAAAT
TAGAGACCTTCTTTGAAGACTTCGAATTCAATTTGGAATCCGCCATGGACGATCGTGAAACTATTGATGATATTGAGGTT
CATGCTGTAACATCCCGACTTAATCACAAGCCTTTCAGTTTTAACATCGATGTCTTGAACAACAACAGAGGTAACGCTTT
TGCTACAGTTCGAGTTCACCTTTGCCCCCGCAGAGACGCCAATGGACTTCTTTTCACCCTTGACGAAGGCCGCTGGCACT
GCGTAGAAGTTGATAAGTTCTGGAGAACATTGAAGCCTGGCAAGAACCACATTGTCAGAAAATCATCTGAAGCATCAACA
ACCGTTTCGGACAGCCCAAGCTTCCACCATCTCATGGATTTGGCTGATGCCGCTGTTTCTTCTGGTAAAGAGCTTGATGT
TCACGAGTATAAACGATCATGTGGAATCCCCAACAGACTTCTCCTACCCAAAGGTGACAGTGAAGGCATGGAATTTGCAC
TCATTGTGATCCTTACTGATGGAAGCAAGGACGCCGCAGTCGAAGGACTCGAAGATAATGAACGTGGTGGTTCTCACGCC
CAGTGTGGAATTCACGGAGAAACATACCCAGACAAGAGGCCCCTTGGTTTCCCACTTGACAGACCAATTGATGATGAACG
TGCTATCCTCCATTTCCCCAACTTCAGCAAGACAATTGTAACCATTCATCACGAAGATCATCATGACTAAATATTAACAT
TTTCCTATTGTAAATGATCTTTTTCTTAATACATGCTGCATCTTGAAAAAAAAAAAAAAAAAAAA
>seq260
GGCGTGAGAACCACCACGTTCATCTTTTTCAAGGCCTTGAACTGCTGCATCCTTACTTCCATCAGTAATTGCCACTACGA
GTGCAAATTCCATCCCTTCAGTGGTTCCCTTAGGAAGTAGAAGTCTGTTAGGAATTCCACATGCTCTAGAATATTGGGAT
AAATCCAAATCTCCACCTGCAGCTACAGCAGCATCAGCCTTTGAAATAAGACTTTCATAACTGGGAATATCAGGAACTGT
AGTTGAAGCTTCAGAAGACTTTCGTACAATATGGTTCTTTCCAGGCTTCAATGTTCTCCAAAATTTGTCAAGCTCAACAC
AATGCCAACGTCCTTCATTCAAAGTGAAAAGTATTCCATTGGCATCTTGGCGTGGGCATAAATAAACACGAACTGTACCG
AAGACATCACCTCCATTATTGTTGGTAACATCAAGATTTAAGCTGAAAGGTTGATGATTCAATCGAGAAACAACAGCACT
GATTGGAACATCGTCAATGGTTTCAGTATCATCTACGCCCATGAGAAGACTGAATTCAAAGTCTTCGAAGAAAGTTTCCA
GTTCTCCTTCAATGGTAACAGAATCAATCGCAACTCCGGCAAATTCGACATCGTCCTTGGTATAGTGAGGAAGAGAGTCT
TTGTGT
>seq261
TATCAACGCAGAGTCGGGGGATCTTCAAGATGCATAAAGACTCTCTTCCTCATTACACTGCGGAAGACCTTGAATTTAAA
GGCATTGAAATTGCTTCAGTGTCCATCGACGGAAAGCTTGAAACCTTCTTTGAAGATTTTGACTTTAGTTTGGAAATGGC
AGTAGATGATACTGAAAAACTGGAAGATGTTCCAATTTCAGCAATTGTTTCACGCCTCAACCATCAACCTTTCAGCTTTA
ATATTGATGTCTTGAATAATAACAATGCCAATACCTTTGCAACAGTTCGTATTCATTTATGTCCTCGTAGAGATGAAAAT
GGAATCATGTTCACATTAGAAGAGGGCCGTTGGCACTGCGTTGAGTTAGATAAATTCTGGAGAACACTGAAACCTGGAAA
GAACCACATTGTTAGAAAATCCACCGACGCCTCTACTACCGTCAATGATTCTCCAAGCTTTAAAAAGCTTTTGGGAATTG
CTGATGCTGCTGTGAAGTCTGGAGCAGCTCTGGATGTTTCCGACTATATGCGATCATGTGGTATTCCAAATAGAATGCTC
ATTCCCAAAGGAACAACGAAGGGTTTGGAATTTGTTCTTTTTGTGGCCATTACCGACGGAACAGAAGATGCTGCTGTAGA
TGGGTTAGAAAACGACGAACGCAGTGGTTCTCATGCTCAATGCGGAATCCATGGAGAAAAATACCCAGATAAGAAGCCTC
TTGGATTCCCTCTTGACAGACCTTTGGAAAGTAAAAATGTTATGCTTAACTACCCAAATTTCAGCAAAACTGTGGTAGTC
GTCACTCACAATGACCATTAAATTTTATTTCTTAATCTTGATAGAGTATAAACGAAACTCAATTTAATTTCCAAAAATAA
ATTTAGATTATCTAATTAATAATTATATAAATAAACATAATTGATACATCTAAAAAATTTCTTTAAGTATCCTTGTTTCT
GAAGGAAATTTAATAAAATTAGCATAAACATTTTAATAATATCCATTTGAAATAACAAAAAAAAAAAAAAAA
>seq262
GAGTCGTGAAATTACCGATTGGTGCTGGTGGAAAATTCGATATGTCTGAATTCTCTCGCTCTTGTGGTATCCCCAATAGA
ATGCTCCTTCCCAAGGGAACAACATCAGGCATGAAGTTCGTTCTTTTCGTTGCCATTTCTGATGGAAAGGAAGATGCAGC
TATTGATGGGCTCGAAAATGATGAACATGGTGGTTCCCATGCTCAATGTGGCATTCATGGCGAAAAATACCCAGACAAAA
GGCCTCTTGGATTCCCACTTGACAGACAAATACCCAATGAAAAAGTATTGCTACTCTTCCCTAACTTGAGCAAGACAGTT
GTAACAGTTACCCATAATGATCACCACGACTAAAAGTAAATGTCATATTCATCACTGAATTACATGAAACGATAAAAAAA
TAAAATTTATTATACCAAAAAAAAAAAAAAAAA
>seq263
ATTCCAAAAATATATTCTTTTTTTCCGGAAAAGTCAATGTCCAACTATTAACTTATACCGACTAGGAATTTAGACTAAAA
ATATTTGTGCAGTTAACAATAATAGATAGACAATTTGAAGATGAGTTACATATACAAATGTTCTTCATTTCAGTCTGAAT
ATGATCAGAATTGTGAAATATGGAATTTCAAACTCCTTCTCTTACCCTCATTTATTTTTTTATTTTCAAATGTTAATGAT
AATAAAAAAATTATTTTTATTTTTTAAATAAGCACTATTTTGTTGCCATTGAAGTTATATATACGAATCTCCAGTTATAA
TAAAAAATCGATAATGAATAATGTTATTTTTTGCTAAAGTAAAGCAGAAAGTATGTTGGCACCGTCAAAATGTCAAAAAC
TACTGCTTTTTGATACAAAAATTAATTTGTGAGTCCAACAAGAAATAATTAATTATTTTAAATGGGTAATCGTAACGAAA
GTTCTACTAAAATTGGGAAAATTTAAGAATTTGTAATCATGTTGTATCTTCCTATCCAGTGGAAACCCTAATGATCTTTT
ATCTGGGAAGGTTTCCCCTTTAATTCCGCATTGTGCATGTGGTCCATTATATTTTTCACCTTCCAGTCCTTCAACAGCAG
CATCTTTATGACCATCTGTTATCGCCACAATTAAAGAAAATTCCATTCCTTCTGGTTTTCCCTTGGGAAGAAGTATTCGG
TTTGGGATGCCGCAGGCTCTGTTGAATTCCGACAAATCAAGTTCTCCGGAAGACAAAGCTGCTTCTGTTTTTTCAAGTAG
CTTTTGGTAACTTGGAATGTCCGAAACAGTTGTTGAGACATCAGTCGATTTTCTATTGATCGTGTTCTTTCCAGGTTTTA
TAGTCTTCCAGAATTTATCAATTTCAAGGCATAGGAATCTAACATCATTCAGTGAATAGCTGACTCCATTATTATCAAAT
CTTGGACACAAGAATATTCGAAAAGTGCCAAGGACTGAATTTTTATTATGGTTAGAAGCATTAACATTAATATTAAAAGG
CTTGTGATTAAGTCGAGATACAACTGCTGAGATTTCTACATCTTCCAGTTCAATGGTATCATCCACTGCCATTTTTAGGC
TGAAATCAAAATCTTCAAAATAAGTTTCAAGTTTGCGGTCAACTAAAACAGAATCTATTGTTACCCCAGGAAATCCAATA
TCTTCAGTCGTATATGGAGGAAGCGTATCTTTGTGTTCTTTTATAATATTGTCAATGTATTTATGTAACATAAAAAATAC
TGGATCTCGAGTCAGGGTTTCAAAATGTTCCATTACACCTGGGGGGTATTTATACTTTCCTTGTGGATCCCCTTGACGGC
CAACAAAAAGATGAGCTATATTATGAAAACCTTTGTAGTATCGTGGGTTTGGAGTATAATTATATGGTTCGATAACATCT
CCTAGAATATCTATGCCACGTTCATTTCTGATATCAAATTTGCTTCCATCTTTAGCAATTACATATCCATGAGCAATGGC
ATCTCTTACCCTATTTTCAAATATTATCATGTCACGTACTGTGGCAATTCCAGCTACATCTGTAAATTTAACGTTATCTG
GACGAGACGGAAATGCTCCTCCATATTTATACATTGTGTGTGGTATGAAACCATGAACCACAGGTTTATTCCAGTAAATT
TCTTCAACAACATCGATGTAATTTGAAAGACGTTCAGCATCAAACCTAGCAGTAAGTTGATGATGAACCCATAAGAAAAG
CTCTCCTTTTCTATCAAATCCATGACCAAAATGATCTTCCCACCAGAAGGGGTACTCCATATGCCAGGTTACATGGTGAG
CTAGCATACCAATATCTTCTCCATAGTATGCAACCCTTTGTTCAGGGTTCTTCGATGATCCAGTAACATTCATACGAAAA
TTTCCCGGTGTCTTCTTCATTTGTGCTTCGTATGCCTGGTTTATGACTGCAGAGTTCGCAAACATGTGAGGAATTATTTC
ATAGAGAGGGGGTAATAATACATCTTCAGAAATCGGATGATGAATAATCGCAACATAAGCTGCATATACGAATGCACCTT
CATTTACAATCTCTCGGAAGTATGCGGCATTACTTATTATGCAATTCCATGTCTTACATTTTATCAAAACTTCGAATAGC
ATTAGAGCATCTTTTCTATGTGCACCGTTGAAAAGCGAGAACCAGGCGTGTTTTTTAAGAACTTTATTATCTTTTATAGC
TCTGCATAGTGTTTCAACGGCTTTACCACCGTCAACATATAAAGAACTATCAGCAGTTGGTTCAAATTTTCTGGAGAAAT
CCTTAAGCTCAGTAAATGCAGCCCTTATTGGTTCATGAACCTTGTAAAGAAGACGTAGAACATCCAGCTCCTTCTTGACT
AATGGAACTTCATCAGTGCGGATATCCGACAAAGCCGGAGCAATAACACATAGGAGCAGCAGGACTAAATACTTCATTTT
ACCAAAGTATGATCAAAGAAAAAAAAAAAAAAAAAAA
>seq264
TTGATACCACTGCTTATCGGAAATGAACATGGAATTGATGTCTTAGGAGACGTTATTGAATCATCTACATACAGTCCCAA
TGTAGAATACTATGGAAGTCTCCACAACATTGCTCACATTATGCTTGGTCGTCAAGGAGATCCTCATGGAAAATTCAATC
AGCCACCAGGTGTTATGGAACATTTCGAAACTGCTACTCGCGATCCAGCTTTCTTCCGATTACATAAATATATTGACAAC
ATTTTCAAGGAACACAAAGATTCCCTTCCCTCATATACTAAAGATGATGTTCTTTTTGAAGGAGTTGCTATTGAATCCGT
TTCCATTGATGGAAAACTAGAAACTTTCTTTGAAGATTTTGAATTCAGCTTGGAAATGGCTGTTGATGATACTGAAAATA
TTGAAGATGTTCCCATTTCTGCTATTGTTTCCAGACTGAACCATGCTGCATTTAGTTTCAATATTGACGCAACTAACAAC
AATGGAGACAGTGTGTTTGGAACAGTTCGAATTTACTTATGCCCAAAAGAAGACGAAAATGGCATTGTGTTCACACTAGA
TGAAGGCCGTTGGCATTGTGTTGAGCTTGACAAATTCTGGAAGACTTTAAAACCAGGAAAGAATCACATTGTACGTAAGT
CTACTGATGCTTCAACAACTGTTCCTGATGTCCCAAGCTACAGTACAATCCTTAAAAAGGCTGAAGCCGGCGGAAACTTT
GATATGTCTGAATTCTCTCGATCATGTGGAATTCCCAACAGGTTGCTGCTCCCTAAGGGAACAACAGAAGGAATGAAATT
CTCTCTTGTGGTTGCTATCACTAACGGAAAGGAGGATGCTGCTGTTGATGGACTTGAGAAGGATGAACATGGTGGTTCTC
ATGCT
>seq265
CAACGCAGAGTACGGGGGGAAGCAACAAGATGTTATGCGCATGCTTTACAAACTCGATCAACCACTAAGGGCAAGATGGA
CTGACCTAATGGACTTCGCCAAACATTTCGACCCAACTGCTGATCACTCCATATACAAGGATGATGGCAAAGCTGCGGAA
GAACTCTGCAAGAAAATCGATGACAAAGACTACCTTCCACAACATCACTGGTATTCACTTTTCAACGAAGAACACAGGCA
TGAATCAATTATGCTTATCGATGTCCTCATGGCTTGCAAGACCTGGGACTGTGCAAGAAAGAACGCTGCATACTTCCGTG
AAATTTTGAATGAAGGAGTCTTCGTATATGCTTTGTACATCTTGGTTATCCATCACCCAGCTTGTGACCATTTGGCTCTA
CCTCCACTTTATGAAGTCACCCCACATATGTTCACTACTTCAGATGTTATTAGAAAGGCCTATGGAGCTAAAATGATGCA
GACTCCTGGTAAATTCCACATGGAATTCACTGGATCCAAGAAAAACCCTGAACAAAGAGTTGCATACTTCGGTGAAGATA
TTGGCTTGGGAGTTCATCACGTTACCTGGCATATGGATTTCCCCTTCTGGTGGGAAGACAAATATGGTCACCACTTTGAC
CGAAAGGGAGAACTTTTCTTCTGGGTTCATCATCAACTTACAGCCAGATTCGACGCTGAACGTCTCTCTAACCATTTAGA
TATTGTTGATGAACTCTACTGGGATCATCCAATTGAAGAGGGTTTTGCACCACACACTACATATAAATATGGTGGAGAAT
TCCCAGCTCGTCCAGATAACATTGAGTTTTCTGATGTTGATGGAGTCGCACGTGTTCGCGATATGATCATTCTTGAAAAC
CGAATTCGTGATGCAATTGCTCATGGATATATTGTTGACCGTGAAGGTCGAAAAATGGACATAAGAAATGCTCATGGAAT
CAATCTTCTTGGAGACATCATCGAGTCCTCCACATACAGTCCAAATGCTCAGTACTACGGAGCTCTCCACAACACTGCCC
ACATTATGCTCGGTAGACAAGGAGATCCTCAGGGAAAGTTCAATCATCCTCCAGGTGTTATGGAACATTTTGAAACTGCA
ACACGTGATCCAGCTTTCTTCCGACTTCATAAGTACATGGATAATATTTTTAAAGAGCACAAAGATTCACTTCCACCTTA
CACTAAGGAAGAAGTTTATTTCCCAGGAGTATCAGTTGAATCTGCCGTACTCACCGGTAAATTAGAAACTTTCTTCGAAG
ATTATGAATTCTGTTTAGAAAATGCTGTAGATGATGCAGAAAATGTTCCTGACGTAGCAATTTCAGCTATTGTTTCACGA
CTAAATCATGAACCATTCAGCGGTCACTTTGACATTACTAACAACAACAATGAAAATGTACTTGGTACCATAAGAGTATA
CCTTTGCCCTAGAAGAGATCACAATGGCATACTGTTTACTTTGGAAGAAGGAAGATGGGGTTGCATTGAACTTGACAAAT
TCTGGAGAAAACTTACACCCGGAACCAATCACGTTGTGAGGAAATCAACTGACACATCAACAACTGTTCCCGATGTTCCT
AGCTTCCATGACCTACTGGCGAAGGCTGAAAAAGCCCTTAAGACCGGAAAAGAACTTGACTTACATGAGTTCAACAGAGC
TTGCGGTATTCCAAATAGATTACTTTTGCCTAAAGGTACTACACAAGGAATGGAATTCGTTCTTTTTGTAGCAGTCACTG
ATGGAGCAAAAGACATTGAAATTCAGGGTGGAATTGAGCACCTAGAGCATACCGGATCCCATGCCCAATGCGGAATTCAC
GGGGAAAAGTATCCTGATGCAAGACCTCTTGGCTTTCCTCTTGACAGAAGGATTTCAAATGAAAAATCTATTCTAAGATA
CCATAACTTGCACAAGAGCGTCGTCACCGTTCGTCACACTGAACGCCACGAGCGCCACAACCATGAAACTTAAAGTATTT
TTGGGACAATCGTATTCATGGAAATTGATGTGACTTTTAATTTTAAGTAAATGAAGCGTCAAAAAAAAAAAAAAAAAA
>seq266
TCTGCGGGGGCAAAGGTGAATACGGACTGTGGCAAAGGCATTTGCCCTGTTATTATTCATGACGTCAATGTTAAAGCTGA
ATGGCTTGTGGTTAAGTCGGGATGTTACTGCATGAACCTCAACATCATCAATGGACTCAAGATCATCCATGGCGGCTTCC
AAATCGAATTCGAAATCTTCAAAGAAGGTCTCTAATTTTCCATCAATGGAGACTGAGTCAATGGCAACTCCAGTGAATTC
AAGATCGCCCTGGGTGTAGGGTTCAAGAGAATCCTTGTGTTCCTTAAAGATATTGTCAATGTACTTGTGCAGACGGAAGA
AAGCTGGGTCACGAGTTGCAGTTTCGAAATGTTCCATGACACCTGGTTGCTGATTAAATTTTCCATGAGGATCTCCTTGG
CGACCGAGCATTATGTGAGCAATGTTGTGAAGACTTCCGTAGTATTCTACATTAGGACTGTATGTAGAAGATTCAATGAC
ATCTCCTAGGACATCAATTCCATGTTCATTTCTGATATCTACTTTGCTTCCGTCTTTGGCAACAACGTATCCATGAGCAA
TTGCATCTCTAATTCTATTATCCATTACGATCATATCTCGAACTTTAGCAACTCCTTCAACATCATCAAAGTGAACATTA
TCAGGACGAGAAGGAAATTCACCCCCATATTTGTAAGTGGTGTGAGGTGCGAAACCATCAACAATTTCGCTGTCCCAATG
AAGCTCATCTACAAGATTCAAATGGTTGGATAGACGTTCTGAGTCGAATCTAGCTGTGAGTTGGTGATGAACCCAGAAAA
AGAGCTCACCTTTACGTTCAAAGTGGTGACCAAATTTGTCTTCCCACCAGAATGGGAAATCCATGTGCCATGATACATGA
TGAGTGTTCAAGCCAATATCTTCACCAAAGTAAGCTACTCTCTGTTCTGGGTTCCTTTGAGATCCTGTAAATTCCATATG
GAACTTTCCTGGAGTTTGCTTCATCTTTGCGGAATAAGCTTGATTGATGATTTCGGAATTAGTGAACATGTGTGGTGTAA
CTTCATAGAGGGGTGGTAGAATAAGGTGCTCAGTTGCAGGATGGTGGATAACTGTTACATATAAGGCATAAACAAAAACA
CCTTCGTTCAAGCGCTCACGAAAGTAGGCTGCATTTTTGATAGCGCAATCCCAGGTTTTGCAGCTCATGAGAACTTCAAA
GAGCATGAGTGATTCGTGTCTTTGTTCTTCATTGAACAGTGAGAACCAGTGGTGTTTTTGAAGAGTATGGTGGTCATCAA
TTTCTTTGCAAAGGGCTTCTGCAGCATTTCCACCATCCTTGTAAATGAAGTGGTCAGCATTTGGATCAAAGTGCTCAGCA
GCATCCTTTAGACTTGTAAATCTAGATTTGATTGGCTCAGTCACCTTGTAAAGAAGGTGTAGGACATCTAGCTGTTTCTG
AGAATCTGATGCTGGTACGGCAGTGGCAAATGCCACGAGGAGCAACAATGCAAAGACCTTCATCCTGAATGACCCCCGTA
CTCTGCGTTGATAC
>seq267
GGTGTCATGGAACATTTCGAAACGGCAACCCGTGATCCAGCTTTCTTTAGGCTTCACAAGTACATTGATAACATTTTTAA
GGAACACAAAGACTCCCTTCCATACTACACCAAAGAAGATGTAGAATTTGCAGGAGTTTCAGTTGATTCTGTAGCCATCG
AAGGTGAACTGGAGACATTCTTTGAAGACTTTGAATTTAGTCTTCTAATGGGCGTTGATGACACTGAAAACATTGATGAT
GTACCAATTTCTGCAGTTGTTTCGCGAATAAATCATCAACCATTTAACCTCAATCTAGATGTTGCCAACAATAATGACGG
TGATGTGTTTGGTACAGTTCGTGTTTATTTATGCCCACGGCAAGATGCCAATGGAATTACTTTCACTTTGAATGAAGGAC
GTTGGCATTGTATTGAGCTTGACAAATTTTGGAGGACGTTGAAACCAGGAAAGAATCATATTGTACGCAAGTCTTCTGAA
GCATCAACCACAGTTCCCGATGTTCCCAGCTTCGAGGATCTTCTTTCAAAAACTGATGCTGCTGTTGCTGCAGGAGGTGA
TCTGGATTTATCCCAATATTCCAGAGCATGTGGAATTCCCAACAGACTCCTACTTCCTAAGGGAACCACAGAAGGCATGG
AATTTGCACTCGTAGTTGTAATTACTGATGGGAGCAAGGATGCTGCAGTTCAAGACCTTGATAAAGATGAACGTGGTGGT
TCACACACCCAATGCGGAATTCACGGAGAGAAGTATCCAGACAAGAGGCCCCTTGGGTTCCCTCTTGACAGACAAATCCC
TAATGAACGTGTTTTACTAAACTTTCCCAACTTAAGTAAAACTGTTGTAACCATCACACACAACGATAGCCATTAATGAA
ATGTGACAACGACTTCTCCTCTTTTTATATTGAAACTTGTTTCTCATTTCTAGACAATTAAATTTTATTAATTAAAATTT
TGGTGCTATCTAAAAAAAAAAAAAAAAAA
>seq268
GCTTTCTTCCGACTACATAAGTACATGGACAACATTTTCAAAGAACACAAAGATTCACTTCCACCTTATACCAAGGAACA
AGTCTATTTCCCAGGTGTCTCAGTAGAATCTGCTGTAATCACTGGCAAATTAGAAACTTTCTTCGAAGACTTCGAATTCA
GTTTAGAAAACGCAGTTGATGATGCAGAAAATGTTCCAGATGTTGAAATTTCAGCTATTGTTTCTCGATTAAATCACGAA
CCATTCAGCGGACACTTTGACATTACCAACAACAACAATGAAGAAGTACTTGGAACTATCAGAGTTTATCTTTGCCCTAG
AAAAGATCACAATGGCATAATATATACTTTGGAGGAAGGACGATGGGGTTGCATTGAACTGGACAAATTCTGGCGAAAAC
TATCACCTGGAACCAACCACATTGTAAGGAAGTCAACCGACACATCAACAACTGTCCCCGATATCCCAAGCTTCCACGAC
CTTCTAGCAAAAACCGAAGAAGCCCTCAAGTCTGGAAAGGATCTTGACTTACATGAATTCAACAGAGCTTGCGGTATTCC
A
>seq269
CCATTTAGACATTGTTGATGAACTCCACTGGGATCATCCAATTGAAGAGGGTTTTGCACCACACACTACATATAAATATG
GTGGAGAATTCCCAGCTCGTCCAGATCACATTGAATTTTCTGATGTTGATGGAGTCGCACGCGTTCGCGACATGATCATT
CTTGAAAACCGAATTCATGATGCTATTGCTCATGGATATATTGTTGACCGTGAAGGTCATAAAACGGACATAAGAAATGC
TCATGGAATCAACCTTCTTGGAGACATCATCGAGTCCTCCACATACAGTCCAAATGCTCAGTACTACGGAGCTCTCCACA
ACACTGCCCACATTATGCTCGGTAGGCAAGGAGATCCTCAGGGAAAGTTCAATCATCCTCCAGGTGTAATGGAACATTTT
GAAACTGCAACACGTGATCCAGCTTTCTTCCGGCTTCATAAGTACATGGATAATATTTTCAAAGAGCACAAAGATTCACT
CCCACCTTATACAAGAGAAGAAATTTATTTCCCAGGAGTATCAGTTGAATCTGCCGTACTCACCGGTAAATTAGAAACTT
TCTTCGAAGATTATGAATTCAGTTTAGCAAATGCTGTAGATGATTCAGAAAATGTTCCTGACGTAGAAATTTCAGCCATT
GTTTCACGATTAAATCATGAACCCTTCAGCGGTCACTTTGACATTACTAATAACAACAATGAAGATGTACTTGGTACCAT
CAGAGTATACCTTTGCCCTAGAAGAGATCACAATGGCATAATATTTACTTTGGAAGAAGGAAGATGGGGTTGCATTGAAC
TTGACAAATTCTGGAAAAAACTCTCACCCGGAACCAATCACGTTGTGAGGAAATCAACTGACACCTCAACAACTGTTCCC
GATGTTCCTAGCTTCCATGACCTAATGGCGAAGACTGAAGAAGCCCTTAAGTCCGGAAAAGAACTTGACTTACATGAGTT
CAATAGAGCTTGCGGTATTCCAAATAGATTACTTCTACCTAAAGGTACTACACAAGGAATGGAATTCGTTCTTTTTGTAG
CAGTCACTGATGGATCAAAGGACATTGAAATTCAGGGTGGAATTGAGCACCTGGAGCATACCGGATCCCATGCCCAATGC
GGAATTCACGGTGAAAAGTATCCTGATGCAAGACCTCTTGGCTTCCCTCTGGACAGAAGGATTTCAAATGAAAAATCTAT
TCTAAGATACCATAACTTGCACAAGAGCGTTGTTACCGTTCATCACAATGAACACCACGAACACCACAACCATGAAACTT
AGAGTATTTTTGGGACAATCGTATTATTGCAAATTGATGTGACTTTTAATTTTAAGTAAATGAAGCGTCAAAAAAAAAAA
AAAAAA
>seq270
AGGGAAGAGTAGCAATACTTTTTCATTGGGTATTTGTCTGTCAAGTGGGAATCCAAGAGGCCTTTTGTCTGGGTATTTTT
CACCATGAATGCCACATTGAGCATGGGAACCACCATGTTCATCATTTTCGAGCCCATCAATAGCTGCATCTTCCTTTCCA
TCAGAAATGGCAACGAAAAGAACGAACTTCATGCCTGATGTTGTTCCCTTGGGAAGGAGCATTCTATTGGGGATACCACA
AGAGCGAGAGAA
>seq271
GAAATGAACATGGAATTGATGTTTTAGGAGATGTTATTGAATCATCTACTTACAGTCCCAATGTAGAATACTATGGTAGT
CTCCACAACATTGCTCACATTATGCTTGGTCGTCAAGGAGATCCTCATGGGAAATTCAATCAGCCACCAGGTGTTATGGA
ACATTTCGAAACCGCTACTCGTGACCCTGCTTTCTTCCGACTCCATAAGTACATTGACAATATATTCAAGGAACACAAAG
ATACTCTTCCTCACTACACCAAAGATGATATCGAATTTGCTGGAGTTGCAATCGAATCAGTCTCCATAGATGGAAAGCTC
GAGACATTCTTTGAAGACTTTGAATTTAGTTTGGAGATGGCTGTTGATGACACAGAAAATATTGAAGATGTGCCAATTTC
TGCTGTTGTTTCAAGACTTAACCATTCACCTTTCAGCGTCAATATTGATGTTTCTAACAACAATGGAGGAAATGTATTGG
GAACTGTCCGCATTTACTTGTGTCCAAGAGAAGATGAAAATGGCATTGTTTTCACACTAGAAGAAGGACGCTGGCATTGC
GTTGAACTTGACAAGTTCTGGAAAACATTGAAACCAGG
>seq272
GCGGTCGCGTTTCGTAAGGGGGGGTGCAATCTTTGGCAACGTCTTCCATGATGAAGGTCTTTGCTTTGTTGCTTCTAGTT
GCTCTTGCCACGGCAGCCCCAGCTTCCGAATCACAGAAACAACTTGATGTGTTACACCTTCTTTACAAGGTAACTGAACC
AATCAGGTCTAGATTTGAAAGCTTAAAGAAAGCTGCAGAAAGCTTTGATCCAGTTGCTGACAATTCAATTTACAAAGATG
GTGGAAATGCAGCAGAAGCACTAAGCAAAGAAGTTGGGGACCACCAAGTTCTCCAAAGACACCACTGGTTCTCATTATTC
AATGAGGAACACAGACATGAAGCACTCTTACTCTTCGACGTTCTCATGAACTGCAAAACCTGGGATTGTGCTGTGAATAA
TGCAGCCTACTTCCGTGAACGCTTAAATGAGGGTGTTTTCGTGTATGCCTTGTACGTAACCGTTATCCATCACCCAGCCA
CTGAACACCTTATTCTTCCTCCACTATACGAAATTACACCACACATGTTCACTAATTCCGAAGTCATCAATCAAGCTTAC
TCAGCAAAGATGAAGCAAACTCCTGATAAGTTCCGCATGAAATTTACAGGATCTCAGAGAAACCCAGAGCAAAGAGTTGC
CTACTTTGGTGAGGATATTGGCTTAAACACTCATCACGTTTCATGGCACATGGATTTCCCATTCTGGTGGGAAGACAAAT
TTGGTCACCACTTTGAACGTAAAGGAGAGCTCTTCTTCTGGGTCCATCACCAACTTACAGCAAGATTCGACGCAGAACGT
TTATCCAATCATTTAAATCTTGTTGATGAACTGCACTGGGACAGACCAATTGTCGATGGTTTTGCACCACACACAACTTA
CAAGTATGGAGGAGAATTTCCATCACGTCCAGATAACGTACGTTTTGATGATGTAGAAGGTATTGCCCGAGTTCGAGATA
TGATTGTAACGGAAAATAGAATTCGAGATGCAATTGCTCATGGATACGTTGTAGCCAAAGACGGAAGCAAAGTTGATATC
AGAAATGAACAAGGAATTAATGTTCTAGGAAACGTAATTGAATCTTCAACTTACAGTCCAAATGTAGAATACTATGGAAG
TCTTCACAACGTTGCTCACATAATGCTTGGTCGCCAAGGAGATCCTCATGGAAAGTTCAATCAGCCACCAGGTGTCATGG
AACAT
>seq273
TTTTTTTTTTTTTTTTTTTTTCAAGATGCAGCGTGTATTAAGAAAAAGATCACATACAATAGGAAAATTTTAAGGTTTAG
TCATGATGATCTTCGTGAGTAATGGTTACAACAGTCTTGCTGAAATTGGGGAAGCTGAGAATAGCTTTGTCATCTTCAAT
GTGTCTGTCAAGAGGGAAACCAAGGGGTCTCTTGTCTGGGTAAGTTTCTCCGTGAATTCCACATTGGGCGTGAGAACCAC
CACGTTCATCACTTTCAAGTCCTTCGACAGCAGCGTCCTTGCTTCCATCAGTAAGAATCACAATGAGAGCGAATTCCATA
CCTTCGGTGTTACCCTTGGGTAGGAGAAGTCTGTTGGGGATTCCGCATGATCGCTTGTATTCATGGACATCTAGAGCTTT
[truncated: 13,057,798 more chars]
