# Supplementary material for: Host-pathogen coevolution drives innate immune response to Aphanomyces astaci infection in freshwater crayfish: transcriptomic evidence
Source: BMC Genomics. 2022 Aug 22;23:600. doi: 10.1186/s12864-022-08571-z (PMC9394032; doi:10.1186/s12864-022-08571-z)
Supplement: Supplementary file 1 — Additional file 1: Table S1. List of sequences used in the BLAST analysis for identification of the innate immunity genes in noble and marbled crayfish and their respective gene accession numbers. Table S2. Innate immunity genes identified through the BLAST search with their respective match length, %identity, e- values and Dammit! annotations in the noble crayfish. Table S3. Innate immunity genes identified through the BLAST search with their respective match length, %identity, e- values and Dammit! annotations in the marbled crayfish. Table S4. Raw and post pre-processing Illumina sequence data statistics and mapping results of the read pseudo-alignment with Salmon against the de novo assembled transcriptome assemblies for noble crayfish and marbled crayfish. Table S5. List of differentially expressed genes in the response of the noble crayfish to the challenge with A. astaci. Table S6. List of differentially expressed genes and their respective annotations in the response of the marbled crayfish to the challenge with A. astaci. Figure S1. Results of the principal component analysis (PCA) analysis for (a) noble crayfish and (b) marbled crayfish on the rlog transformed datasets, indicating batch effect related to differences between males (blue) and females (red) in noble crayfish and reproduction (reproducing- green, non-reproducing- purple) in marbled crayfish. The PCA with batch effect removal using removeBatchEffect() function implemented in limma R package (Ritchie et al., 2015) for (c) noble crayfish and (d) marbled crayfish. Figure S2. Results of the Gene set enrichment analysis for (a) Hap A challenged noble crayfish (Day 3), (b) Hap A challenged noble crayfish (Day 21), (c) Hap B challenged marbled crayfish (Day 3), (d) Hap B challenged marbled crayfish (Day 21). Adjusted p- values, and Normalized enrichment scores (NES) are shown. AMPs- antimicrobial peptides, ProPO- prophenoloxidase pathway. File S1. FASTA sequences used in the BLAST analysis for identif [file 12864_2022_8571_MOESM1_ESM.zip › Supplementary_BMC/FileS2.fasta]

>Transcript_35252
TGATAGATGTGGGATCACTTGATTATTTTAAGCGTAGGTGAGACATATAAATAAATGATTTTGGGTGGATATAAATAGGA
GCTGCCTCGTATGGGCTAATAGACCTTCTGCAGTTTCATTAATTCTTAAGTTCATATCTCGATAACTGCGCCTGTGTCGG
TATTTAGTAAACAGTTCTCGAGCTCCAACGCGCTACAAGGTCGTCTTTCATTCAAGGTTATTAATATTATGGACGACCTC
GTAGTGCTAAGTTCCTCGTCAACTGTTTAGAAACTAGCGACTAAGCCGCAATTAGCGAGATAAGAGGAACAAAGCTCGTA
AATGAACACATAAATACTTGCTGAGTCATGTTCACGTACTGAAAAATCGCAAGTCGGATTAAATGTAATAACAAATGAAA
ATAAAATAGTCTCAAGCGGAGTTCCACAAGGTCCTGTCCAGATAATTTTGTGGCCCCATAGAGACTATAATAATGGTCGA
GACAAACGATATATGATTACCAGGCATCAAACTAACAAAACATGCTTAATCAGGTATAAAAGTAACTAAATCTGATTAAC
AGGGATCATACTAACGAAACATAACAGAGATGAAACTAACGAAACATAATTAACAGAG
>Transcript_126283
GCGCATGCGCGAGATGGTATATATATGCGGCGCTGGCCAGGTTTCGTCAGTACACCACTAGTGGTTCTCCCGGTAACAAC
TCTGCTGAGAGACTAGTTAGTTCTACTCTTGTAGCGTTGGATCTATCGTACTACAACAGTAGAACATTTTCGAACTAGTG
GTAGTGGTTGAAAGGCACGACGGCGGCCTTTACAGATTATTCGTGTGAGTGGGGTGACAATCTCGGCGCGCTGGACGACA
GTCGGTACGGAGCTGGCGTTTCGCCATGCCCACAGACCAATATGGAGTCTCCACAACTCTATGATAGTGCAGACTACAAC
AAGAAGAGTATCGTGAGTGCCGTCAAGGTCAAAAGCGGCAACCTCTTGTACCCGAACGACGACTACAGCGACCTGGCGGA
GCTCAGCGCGCCCGAGATCTCACTCGACCTCCACAATCTTATCGACGACTCGCAGTTCAACGAAGGCCTCATACAGGACA
TCCAGGGGCTGAGTGTGGACAAGAACAGTGCCCCAAGAGGTCTAGGCGTCAACAGCATGTACAACCCCCTCGCCTATCTC
CCCCAACCCGTCCATGGTGCTACCCAGTTCGACCGCCAATACCCGGACCGGAGCCAAATGGACCGCCGGGTAATCAAAGA
AGAACCCCACGAATCGCAACAAGAGCTAGCGCCGCACGAATACAGTGCCTGTGCCCGGGTAGGTGCCAGTGGGTACGGTG
CCCATTACACCGGCGTGCCAGCCTACTCAAACATGACTCCCACCACCGTGCCCGGCGCCGACGGACTCTGCAGATCGCCG
CTCAAGTCCCCTAGCGGAGGCAAAATGATGCCTGGCTGCAAGAAGAACCTCGACAAGGCCAGCGACGAGTACAAGCGCCG
ACGAGAGAGGAATAACATCGCCGTCAGGAAGAGCAGAGAGAAGGCGAAGGCGCGCAGCCGAGAGACAGAGGAACGTGTTA
AGAAGCTGATAATGGACAACGACAGACTGCATAAAAAATGTGAGCTCCTGAGTAAGGAAGTTGCCGTGTTCCACACCATG
TTTGCCAACGTCCACTGCTTGCCCGAGCATGTGCAGAGAGAGCTCCGCAAACAGATGGAAGCCTTCAGCCAACAGCACCA
GCACCTTGTGAATATGTGATGCCGGCAGCTCCACGCCCACGCCCACGACCTCCCAGCCTGCGACAGCTCTGATCCTGAGG
GCGGCTCCTCCCCGCACTACACCAGTCTCTAGTGCGCGTGGCTGCCGTTTGATAACCGCAGCGCTGGCGCGGGCGGGAAA
CGGAATGCCACAGGGTATGGACTTGCCCTTAGGAGGAGCAGCAGCATGAGGGGAAGATGGGAGCGGGGGTGGGGGTGACC
AGCTAGTCACTATCCCGGCCGCTATAGCAGGTCCTGTCCGGTAGGTCCTCTACAGGGCCAATCCGGAGCAAGGGACCTTA
CTCTTCAGCGGAGCCGCTCGCGACGGCGTATATATATACCAGGGGCGCTGCCTGTGAGCTCTCTCTCGGCCTGAAGCTGT
CTCTCTCGTCCCAAAAGTGTATATATTTATCTACAAGTTAGAGCCTAAGTTATGTGGAGAGAGAGCCGGTGGAGGGTTGA
GGGGGGGACAGGAGGGCCCCACCACTTGTGATAAAGGGCCTCGGGAAGCCTACCTTCATTCAGACTGTCCCGTTTTTAAG
TGTGTGAGAGACTGAAGTGTGTATGACAGACTGGAAGTTTGACTCTTAAAAATATATTTTAACGAATAAAATCAAATTTT
TGTATGTTTTATTAAGTATAAATAAATAAAAATGTTAATAAAAAAAAAAAAAAAAAATGGTGTCCTCTA
>Transcript_35253
TGATAGATGTGGGATCACTTGATTATTTTAAGCGTAGGTGAGACATATAAATAAATGATTTTGGGTGGATATAAATAGGA
GCTGCCTCGTATGGGCTAATAGACCTTCTGCAGTTTCATTAATTCTTAAGTTCATATCTCGATAACTGCGCCTGTGTCGG
TATTTAGTAAACAGTTCTCGAGCTCCAACGCGCTACAAGGTCGTCTTTCATTCAAGGTTATTAATATTATGGACGACCTC
GTAGTGCTAAGTTCCTCGTCAACTGTTTAGAAACTAGCGACTAAGCCGCAATTAGCGAGATAAGAGGAACAAAGCTCGTA
AATGAACACATAAATACTTGCTGAGTCATGTTCACGTACTGAAAAATCGCAAGTCGGATTAAATGTAATAACAAATGAAA
ATAAAATAGTCTCAAGCGGAGTTCCACAAGGTCCTGTCCAGATAATTTTGTGGCCCCATAGAGACTATAATAATGGTCGA
GACAAACGATATATGATTACCAGGCATCAAACTAACAAAACATGCTTAATCAGGTATAAAAGTAACTAAATCTGATTAAC
AGGGATCATACTAACGAAACCTAATTAACAGAGATGAAACTAACAAAACATAATTAACAGAGATGGAACTAACAAAACAT
AATTAACAGAGATGAAACTAACAAAACATAATTAACAGAGATGAAACTAACAAAACATAATTAACAGAGATGAAACTAAC
AAAACATAATTAACAG
>Transcript_40049
CACCAAACTAAGAGGGTGTAGTCTGTTCTTCTCCGTTGGTGCTGCTGTTATAGGTGTGATAATGAGGCGGTTCGCGGTGG
TGATGATGATGGTGACAGCGATGGTGACGATGGGTTGTGATGCACAGCGAGGATCTAGCTGTGCTCAGCAGGGCGGCCGT
CGAGGCGTGTGCGGCCCCATCAGCAACTGTCCACCGCTCCTCACCCTCCTCAACCAGGTGCGCTCAGGAAGTGCAAGGCC
AGGCGCACTACAGACCTTACGCAGCGCTTTGTGCGGCTTTGATAGCAGTTTCCCCCTTGTGTGCTGTTCTTCGCCTGGTG
CTCCTGCGTCAGTGATAAGAAACCCCGGTGGAAGCCTGCTTCCCACTAACTGTGGAGTCTCTGCCCTCACGGACAGAATC
ATAGATGGAGTTGATGCCCACCTGCTCGCCTGGCCCTGGATGGCACTTCTACGAGGGAGAGTTAATGGGCAGTTGACATG
GTTCTGTGGTGGTGTCCTCATCTCTGACCGCTATGTGCTCAGTGCCGCCCACTGCTTCAAGTCCCAGCTCGTCACCTTGG
AGAGTGTGAGGGTGGGGGAACATACACTGAACCAGGACGTCGACTGTGAGAAGGGAATCTGCGCGCCCCAGCCCCAAGAC
ATTCCCGTGGCCAGGATCATCTCTCACCCGGAGTACCAGAAACCCTGCACAGAGTGTAACGACATTGCCCTCTTGAGGCT
CGCTCATCCTGCTGTCATGAACCCACTTCACGTGGTGCCCATCTGCCTGCCCGTCAACCCTCAGCGGGACCTGGGCTTCA
CAGAGCAGCAGTTTATTGGGAAGGCGGCATGGGCCGCTGGCTGGGGCTCCACTTCCAGAGACTCGTCAACCTTCGTTAGA
CTAAACACTCTGCAGCAAGTCCAGCTGCCCATTCAAAATTTGGAATTTTGTGAGAATCTGAGAAAAGGCTATCCTGAACG
TCGTATGGTGCTGTGTGCTGGTGGGGAAGGCAAGGACACCTGCAGGGGGGACTCTGGTGGCCCTCTGGCCTTCACCAACA
GCGGGGGCACCAGACACTATGTGGTGGGGATCACCAGCCTGGGACCCAGAGAGTGTGGGTCTGCCGACACACAGGGGCTC
TACACCAATGTTGTCTTCTATGCTCAATGGATTATCAGTAATATTCAGCCCTAACTATCTTCCCCGTCAACACCAAGAGC
CTTCACCAGAGTACGTCTCCACATACAACAACAAGAACCTTCACCAGAGTACGTCTCCACATACAACAACAAGAACCTTC
ACCAGAGAACGTCTCCACATACAACAACAAGAACCTTCACCAGAGTACGTCTCCACATACAACAGCAAGAGCCTTCACCA
GAGTACGT
>Transcript_56348
TTTTTACAGTACTTGAATTTACTAAACGCATTTATATACATATATTTACAAATACAAACTTTGTACCGTCTACACTAGCA
AAAGTAGACCTATACTGTACTTAATTTAATACAAAACATACATCGAAAGCTCTAACCAGCAATAAAGAACTTTAAATATT
TCCCTAGTGACATGGAAACATCTCCAGAGTGAGTTAAGGAGCATTAAGCGACCTCCAGCCTAAGTGCTTCTTATGAGACT
TTAAGTGTAATTTCAATACTCATAATTTATCTCATTTTGAGACCGAGCCTGAGGCTTGACCTAATATTTCAGGCTTTATC
AATTTTCCCCAAAAGAGAGGGAGCCCTGATCGTAGGTCCCGGATGAAGAAGATAACGGGCCGGTTAACAACAAATCTCTC
TTTACTTCTCACTCTGTTTCCAGAAGCAGAGCTGGAAGCGGCGGCCTTCGTCCCTATTTCCGAGATCTCCACCACAGTCT
CGTGGATCGCGTCGTCTACCCACACGTGCTCGTTTGCCGTCAGTTTTCTGAAGTCGGCCTTCTGGGGATCGAAAATAGAA
TCAGCACAAAGAGCTGAGAGAGCTTGCTTGAGGCTAGTCTTGTAGCTGAGGCGCATTCTCGGCAAACCCACGGAAGTGCT
GGTGTCGACCATGTTCCTTATGAGATTATTAATAACATTTGAATCTAGACGAAGTTCAAGTTCGTCCAGGCTAGCAGTTG
CAGGGCCTACAGGCATCAAAATGAACATGGCAAACCGACCACCTTCGTAAGGTAGGGCTATCATGTGAGCATCCATATCA
GGAATGTCTATGTAGGGTATAGTCAAAATAGATCGCATCATGGGCACCTGAAGAGTTTCTGTTCCGGTCTCGAAAGGTGC
ATCAGTAGTAAAGGAAGGGTCGAAGGGTGTCTCCCAAGTGCCATTAAAAAAAATGGTGTTAGTTGCCACAAACACAGTCT
GAGAGCTGAGTGGCTGTTTTAGTAGTTCCGGAATCATGCCCTCAGTTTGTCGTTTTACCCATTCGTTGATGGTTTTAGTA
GCTCCCAAGGAATTCCCGCGGAAGTCCAAGGTACGGACTTCACTGTCGTAATACGTACGTGCTCTCCTGGTGAAATCAGA
CAAAACATCAGCTCCATTCCCGAGGAAGAGACCAGTGGCAATGTTGAGTGTGACACCTGGGCCCCTTTGGGTGATTGACT
TAATGAGCTCCTGGAAATGATTATGGATCGAGTCTTCAGCGACACCAGCAGGGAGATGGAGGACACTGTACAGCTGCTGA
TAGGAGACGTCGTGAGCGCCTAGTAGTAGCACAGAGAGGAGGGAAGTCACACTTAAAGGAGAAAAAGTCACCGTGGAGTT
CCCGCTGAGCTCTGCTGACAAGTCCAGCGCCAACTCCTGAATACGGTTACCAAGCTCGATGGCCGTAGCTTGTCTTCCAT
CATCTGAAGGTTGTCTTCCATCATCTGAAGGTTGTCTTCCATCATCTGAAGGTTGTCTTCCATCATCTGAAGGGAGTGCG
GATGTTTGTCCAGGTGCTTGTGCGGGTGTACGCCTAGGTACTTCTGCGGGTATACGCCCGGGTGCTGGTGCGGGTGTACG
CCCGGGTACTTCTGCGGGTATATGCCCGGGTGCTGGTGCGGATGTGCGCCCGGGTACTTCTGCGGGTATATGCCCGGGTG
CTGGTGCGGATGTGCGCCCGGGTACTTCTGCGGGTATATGCCCGGGTGCTGGTGCGGATGTGCGCCCGGGTACTTCTGCG
GGTAT
>Transcript_63464
GAATGAAGCCCGCGGAGCACACACAGTGAATGAAGCCCGCGGAGCACACACAGTGAATGAAGCCCGCGGAGCACATACAG
TGAATGAAGCCCGCGGAGCACACAGTGACTGACGTAAGGTTGTTCCCTGCTTCATGTGTACACCAGCATCGCGTTCCTCT
CACACTCATGGCCCTCAAGTTTGCTCTTAATTTCTCTCTTGAGTAAATATTTGGGGATGTTATGGTTTTTCTATAAAAGC
AGGATAGAAAATTTAGTAATTTGCTATCATTTGCACATTATTTTTGTTCAAAAATAGTTCTATTTAATTTATGGATTTCT
GTAGATGCCCATGAAGAGAAAGTTGTTTGTTTGGTGATCTTGGATGATGAAGACAAAAGGTCGGTCACAGGTAAACTTTC
GAGGTATGGGAGGAAGGCCAAAAGATGTGATGGTAGCTCCGATGAGAGCAGTGGCAGCGGCAGCCTCAGCGCCCTCCTCG
TTCACCTCCACCACGGCCTTATGGATCGTCTTGCTTACTTTAATGGATTTGTCAGGATCATACACCGAGAGATCAGCACC
ATCAGTGAACAGGTCCCTAATCCCCA
>Transcript_124735
GACAGGAGGTATATATGTACGTGTGTGTGGTACAGACATGAGGTATATAGGTCCTTGTGTGTGTGTGTGTGTGTGTGGTA
GAGACAGGAGGTATATAGGTACTTGTGTGTGGGGTAGAGACAGGAGGTATATTTGTATGGGTGTCTGTGGTAGAGACAAC
GTATATAGGTACGAGTATATATGTGTTAACAATGATAGTGTTGGTGAGGGGCAGAAAGTCCTTCAGTTTTTCATGTAAAA
TTAATACTTCTGAAATTGTTATTTGTATTTGCATTTTGAATGATTTGACTTCAATGTTCGTTCTCCACTGTTAGGGCTTC
CTGAAGACGCCCAAGAAGAGAATGTTGTTAGTGTGGTTGTCGTGGATGAAGAACACGAAGGGTCGGTCACACCGGAACAC
ACGGGTCTTTTCAATGATTCGATTGATAAGCAAAACAGTGGCAGCGGCAGCCTCAGAGCCCTCCTCGTTGACCTCCACCA
CGGCCTTGTGGATGACCGTCCCCACACTCAAGTTGCCGCCTTCAACATAGTTGGAGAGATCACTGCTGGC
>Transcript_35254
TGATAGATGTGGGATCACTTGATTATTTTAAGCGTAGGTGAGACATATAAATAAATGATTTTGGGTGGATATAAATAGGA
GCTGCCTCGTATGGGCTAATAGACCTTCTGCAGTTTCATTAATTCTTAAGTTCATATCTCGATAACTGCGCCTGTGTCGG
TATTTAGTAAACAGTTCTCGAGCTCCAACGCGCTACAAGGTCGTCTTTCATTCAAGGTTATTAATATTATGGACGACCTC
GTAGTGCTAAGTTCCTCGTCAACTGTTTAGAAACTAGCGACTAAGCCGCAATTAGCGAGATAAGAGGAACAAAGCTCGTA
AATGAACACATAAATACTTGCTGAGTCATGTTCACGTACTGAAAAATCGCAAGTCGGATTAAATGTAATAACAAATGAAA
ATAAAATAGTCTCAAGCGGAGTTCCACAAGGTCCTGTCCAGATAATTTTGTGGCCCCATAGAGACTATAATAATGGTCGA
GACACAGGAGTAATATTCAACATTAATATATGTGACAGTGACGATAAAATAGGGTTTAAACAAAAATTAGAGGAAGACTC
AGGAACGGAAGAGGACGAAGTAAATAAACTTATTATCGACACAATTTTGGAAAAAATGTGCAAATATTGACATATTTAGG
GTCCAAGTGTGAAAAGACTAAATGTCATGATTATCACTGATCAAACAAACGATATATGATTACCAGGCATCAAACTAACA
AAACATGCTTAATCAGGTATAAAAGTAACTAAATCTGATTAACAGGGATCATACTAACGAAACCTAATTAACAGAGATGA
AACTAACAAAACATAATTAACAGAGATGGAACTAACAAAACATAATTAACAGAGATGAAACTAACAAAACATAATTAACA
GAGATGAAACTAACAAAACATAATTAACAGAGATGAAACTAACAAAACATAATTAACAG
>Transcript_36516
GTAATAAGGGAAATAATCACCTGAACACCGACATGAAACGACTGGTTTACCTTTTCGCGATCATCTTAGCTGCTGGTGTC
CACGGCTGTGACGATGGATGGGAGGACATCGAGGGGTCGTGTTTCAAGTTCGATATTTCTATGTCGCTACAGTGGGACGA
TGCTCGCGTCTTCTGTCAGAATAACGGGGGAGACCTGGCCAAAGTTATCGACGGCAACACCCACAGGGGCATATGGCTGT
ACATCCAGACCTACGGACTGAGCGGGTCGTTCTGGTTGGGGGCGTCTGATGTGGCGGCGGAGGGTGACTGGATCTGGGCG
AAGGATGAGACCAGGGTGTCCAAAGGGACTCCGTACTGGGCTCTACGTAGCACAGTCCTCGGATACCAGCAGGAGCCTTC
TGGCGGGGCCAAAGAGAACTGTCTGGCCCTAGATGAAGACAGGAAGTACTTCTTCAACGACG
>Transcript_22212
GATGGTTGTGGCGGCGTGTGGCAGCGGGTGGTGGTGAGGCAGCCATTCACTCGGCCAGAGCTCACACGCTCAGTGCTCTC
CGCTCTGACTGCTCGCTCGTGCCTCCTGTGTTGCGATTGTGGAATGGTGCCAGTCTGGTGAAGTGATTTAGTGCTTTATA
ACTTAACAGGGCCATGTTGGTGCGTTAGTGAGGGAGCTTTCGAAGACCCCCCAATATCGGTAGGATTATATAGTAAAGGG
CGCGAGCCTATAGTGCCCGGGCGTATTGATCTTGTGGTAGCTTGTTTACATCTGGACTCTATGCTAAGATGTGGCACAGT
GGCCAGGGTCAGGGTGGTATAGTGGAGCAGGTTTCAGTGGTGCCCCAGCGTGGGGGGTGTATCCCAATCCCCATAGCGGG
AGAGGAGAGCGCAAGGACCAAAGTTTCCTCCCCAACCACCGACTACAAGTCCCTTTACGACTCTCACAACGACTCTGGTT
TCCTCTCCGGCTCAAATCTCATCTCGTCGTGCCTGAGCTGCGACGACAACACCGCCAGCAGTCACAACACCACCAGCAGC
GCGGATAACATGCGCTCAGAACACATTGGAGTGGCCGGGGAACCCCACCACCACGCTTCGAATCATGACAAAACTCAGGC
GGCTCTCTCACAAGCCAAACTTGATTCAGGCATCGACATCTCGGAGCAGCTGAGTTCTCTCCACCTTGCGTCTCCTTCCA
CCTCATCCTGCTCCTCCAGCAGCGCCACCTCGGAAGCTGGAGATGCGGACACCACCCCACGAAAGCCAGCGACCCCTCCA
CCGCGACGCTCCCGCCTGGGGCTCAGTGAAGCTCAGGTGGCCCTCCTGCAGGAGATCTTTCAACGAGACGAAGATGGAGA
CACCCAGCTCCACGTGGCGGTGATGCGAGGGTTCATCGAGGTGGTCTACCACATCACCAGGCTCCTCCCCCACCAGGCAT
TCCTCGACCTTGCCAACCACTCCGGCAGGACGGCCCTGCACCTGGCGGTGGGCGCGGGCGACGCGGGCGTGGCGAGACAC
CTGGTAGTGTGTGGGGCGTCTCCAGTGTCAAGAGACCGCCGAGGCAACACACCCCTACACCTGGCGTGTGGGCAGGGAGA
CGCGCTCATGGTGACCCAGCTCACCCGACCCGTCACTGTGGCCGAGGTTATCACCGCCAGGCTCTCCTATGCCCCCGCCC
ACACTGCGGGACTCCTGGCAGCTGATCTCACGAACTATGATGGTCAGACGTGTATACATGTGGCGGCCCAGGGCGGACAC
AAGGAGATCCTGCAGCACCTCACTTGGTACGGCGCCGACATCAATGCCAGAGAAGGCAAGAGTGGGCGCACTGCACTACA
CTACGCTGTAGAGGCCCGCGACCCTAGCCTAGTCGCCTTCCTCACCGAGTCGTGTCGGGTCTCTCTCACCCTCGAAACCT
ACGCTGGCCTAACACCCTACCAGCTAGCTTTAGCGAACGGAGCGACGGGCCTGGCTAACCTCCTCCTGGAGCTTGGAGCT
CCCAGCGACGCCTTGCCCCCGTACCTCACTGCTGACGACGACCTCGACTACGATGAGGTCAGTGGCGCAGTGGAGAGTAC
CAATGGATGGGGCACCGTGGACGACCTCAGGATTGGTGGTGTGCCAGTGCCTATGGCGATGCCTGTCCCTGTTAATGACA
ACAATCCCTTCAATGCTGACCTCTACTTCTAAGCTCATCTGGGACCTGAGATTGGCTGCAGAACTTTTGAATAAAGACAT
GATCAAAGATGCTCATGCTACGAGGCATTGCTATTGACTTCATGTTGACCTTTACACAGCTTTTTCCAAAAGGAAGGAAA
AGGCCCTATGAACGGTGCCTTTGCTCCTGTGGCATTGCAGTAGGCCGTGGGGTTTGAGTCAGTGAGTGACTGGGGCTCGG
TGCAGGAAATGATGGTGCCTTGGATTTTACCGGCTTATGCTCTCTCTTGAGAAGCTAAACTGCTGAGCTCCATTAGATAT
TTCAGACCCTTTGCATTGTGCAGCACTTTGTGCTCGGACTGCATGAGGCGTATTATCTTGAGAAACGAGACACTAAGCGA
GACGTGATGAAGTGGCATGACAAATTGCACTAAAGACTTATTGTTGACTCTTTGGCTACCTTGAAAGAATTTAAAGAGAA
AATGCTCATACAAAGTATTCTAACCTTGCTGTAACAAACATTAGTGAGCATTTAAAGTTGATTTCTCAAAGAGGGTGTAT
TACTGTCTATCTGTGATCTCAAATAATGGGGTTAGCTTTGAGCAGAAAATGTAGTAGTGGAAAACTATTTGTTTTTGGGC
AGTTTGGAAGCCTGGAGTACTGTACCTCACTGTCTTGATGCAAAGGCATCTTTATATTTCTCTAATAATGTGTCTGTATT
GACAGATTTTACTTTGACTCGACTCTTGAATCAGGCAGTTTGAGATGACTGCTCAGTAAAAGTTTTAAAATGCCCTTTGA
TTATTTTTTTTATTTTTTAACTACTGTAGTTTGATTTTCCAAGCTCAATCAGAATTCCCTATATCAGGTAGAGAGTGAAC
TCAAATGAAAGTTGTCAAGTTGTCCTGCATTCTCGTGGAAAGCACTGTTCTATTGTCTCACAGCTAGAGCAGGCACAGTA
ACATCCATTTTGTTTTGAAGATCCACTGCACGAGCTGCATGCGTGATGGTATATGAGAGTGCATTGTGATATTCAACAGT
TCAACATATTCATTAGTGGGCCATAAACTTGGCATATTTTAAGGTAAAACATTGTCTCGTCATATCAGAAATATTTAGGT
TATTTAATAATATAATGTAATTTATATTTATCCTTAATCTTTAAAAATTATAGTGATGAGAATATTTGGTAATTTTAAAT
TTATTTTGGCACTAATCTTAAAAGAATTTTTGTAATTACTTTTTGTTTTCAATACATGTAAAGAGTACCGGTAGTCATTA
AAACAATAGTCATTAAAACAATCAGGAAGATTTTGTAATACTGTATCAGTACTGTGCTGTTAGCTACTGATAGTTTATTA
ACAACAATGCATCTCTGCCTAGCGCGGGTCGAATGACTTTGATGATCAAACAATATTAGGAGTGGCATTAACTACAAATA
TTGTGCCAGTTTTTGATGTGTATATATTGTTCCTTCATATCAATAATGCTGTCATACTAGAAACTGGATGGTTGTAGATT
TAGAGTGCACTGCCTTTCTACTTCCAAATACTGTATTGACCTTTTGTATGTCAAGGTTATAAATTCTAGATGGTTAGTGC
AGAGTGTATCTTGTCACACTCATTACAATCAACATTTAAGTATTTACATGCTTGAAGAATTCTTGGTAAGTAATTAGAAT
GCCCAGGTTAGCCTAGTATAACAAAAATGTTACTAGGGCAAAAGAGTTGGCACGATATAGTTTAATACATGTAGTTCTAT
TTTTGCCATCAGAGTAAATATATATGGTTATATATATGGTTATAACACATAGTACTGCCACTTGACTGCTTATAAAACAT
TGTCTTGGTGCCCAGCTCAACACAGATCCAAGGCTTTCAAACTATACATGCATCTACATTTATATTCTACATAAACCTGG
ATTTCCACATTAGTGCTGTGTCGATCAGCACTGGCGTGGTGTCCTATATGTGCGCCCAGAGCTGCGGTCACTTCCACCTG
AATGTTTCCTGTGTTAGTTTGTGTTATTCCTCTTCATGATGGGACTAGTTGCTGCTACACTGCTGGTTAATGAAGCTGTT
TCTACAGCTAGTGGTGACTGCTCTTGTTGCCATGGCTGTTAGTAACAGATGGTTGCCTTTGGCAAGTGAAGCTGTTTTAT
TGCAGCTAGTGGCAACTGCTATTAATGCCATGAGTATTATTAACTGATGGTTGCTGCTAGTAGTGTGAAACAAGAAATAG
TTGTCCCAGGTAATGGTTACCGTGATAGTTGCTACAAGTAGTAAAGAGCAAGTTGGATGTATTGTCGCATTGGCAACCAT
CCGATTGTTACTGTGGTAGCAGAACTTGGCAACCATCAGATTGTTACTGTGGTAGCAGAACTTGGCAACCATCAGATTGT
TACTGTGGTAGCAGAAC
>Transcript_22211
TCCGTTATGTTGAATTAAGCAGGCAGTCCAAGATACTTATTACGTTACTTAACTGTTACTTGTGAGAAAGAGAAGGTGTT
CGGTATATCTTCAAGAGCCTTCGCTAGTACGTTACTTACCTGTTACTTGCGAGAAAGAGAAGGTGTTCGGTATATCTTCA
AGAGCCTTCGCTAGTCCTTCCCCCCACAAATCCCTCGTTGGACTCTGAACCAGCGTTCACAAGTGCTGGATCGGTGTCTC
CAGCGGGCGCTGGCAACTAAGAGAGGATGTTGGACCTCCAAAGTCTGCTGACAGAGCAGCTGGTGGTGCAGACCTCAACC
AGGATGGAGTTTATCAAGCCGTGTGATGACCCCTCAATCTCCCCATCTTCAAATCAAACCAAAGGCGAAAATAACACGAT
CATAAGCCAGCTCCACGTGGCGGTGATGCGAGGGTTCATCGAGGTGGTCTACCACATCACCAGGCTCCTCCCCCACCAGG
CATTCCTCGACCTTGCCAACCACTCCGGCAGGACGGCCCTGCACCTGGCGGTGGGCGCGGGCGACGCGGGCGTGGCGAGA
CACCTGGTAGTGTGTGGGGCGTCTCCAGTGTCAAGAGACCGCCGAGGCAACACACCCCTACACCTGGCGTGTGGGCAGGG
AGACGCGCTCATGGTGACCCAGCTCACCCGACCCGTCACTGTGGCCGAGGTTATCACCGCCAGGCTCTCCTATGCCCCCG
CCCACACTGCGGGACTCCTGGCAGCTGATCTCACGAACTATGATGGTCAGACGTGTATACATGTGGCGGCCCAGGGCGGA
CACAAGGAGATCCTGCAGCACCTCACTTGGTACGGCGCCGACATCAATGCCAGAGAAGGCAAGAGTGGGCGCACTGCACT
ACACTACGCTGTAGAGGCCCGCGACCCTAGCCTAGTCGCCTTCCTCACCGAGTCGTGTCGGGTCTCTCTCACCCTCGAAA
CCTACGCTGGCCTAACACCCTACCAGCTAGCTTTAGCGAACGGAGCGACGGGCCTGGCTAACCTCCTCCTGGAGCTTGGA
GCTCCCAGCGACGCCTTGCCCCCGTACCTCACTGCTGACGACGACCTCGACTACGATGAGGTCAGTGGCGCAGTGGAGAG
TACCAATGGATGGGGCACCGTGGACGACCTCAGGATTGGTGGTGTGCCAGTGCCTATGGCGATGCCTGTCCCTGTTAATG
ACAACAATCCCTTCAATGCTGACCTCTACTTCTAAGCTCATCTGGGACCTGAGATTGGCTGCAGAACTTTTGAATAAAGA
CATGATCAAAGATGCTCATGCTACGAGGCATTGCTATTGACTTCATGTTGACCTTTACACAGCTTTTTCCAAAAGGAAGG
AAAAGGCCCTATGAACGGTGCCTTTGCTCCTGTGGCATTGCAGTAGGCCGTGGGGTTTGAGTCAGTGAGTGACTGGGGCT
CGGTGCAGGAAATGATGGTGCCTTGGATTTTACCGGCTTATGCTCTCTCTTGAGAAGCTAAACTGCTGAGCTCCATTAGA
TATTTCAGACCCTTTGCATTGTGCAGCACTTTGTGCTCGGACTGCATGAGGCGTATTATCTTGAGAAACGAGACACTAAG
CGAGACGTGATGAAGTGGCATGACAAATTGCACTAAAGACTTATTGTTGACTCTTTGGCTACCTTGAAAGAATTTAAAGA
GAAAATGCTCATACAAAGTATTCTAACCTTGCTGTAACAAACATTAGTGAGCATTTAAAGTTGATTTCTCAAAGAGGGTG
TATTACTGTCTATCTGTGATCTCAAATAATGGGGTTAGCTTTGAGCAGAAAATGTAGTAGTGGAAAACTATTTGTTTTTG
GGCAGTTTGGAAGCCTGGAGTACTGTACCTCACTGTCTTGATGCAAAGGCATCTTTATATTTCTCTAATAATGTGTCTGT
ATTGACAGATTTTACTTTGACTCGACTCTTGAATCAGGCAGTTTGAGATGACTGCTCAGTAAAAGTTTTAAAATGCCCTT
TGATTATTTTTTTTATTTTTTAACTACTGTAGTTTGATTTTCCAAGCTCAATCAGAATTCCCTATATCAGGTAGAGAGTG
AACTCAAATGAAAGTTGTCAAGTTGTCCTGCATTCTCGTGGAAAGCACTGTTCTATTGTCTCACAGCTAGAGCAGGCACA
GTAACATCCATTTTGTTTTGAAGATCCACTGCACGAGCTGCATGCGTGATGGTATATGAGAGTGCATTGTGATATTCAAC
AGTTCAACATATTCATTAGTGGGCCATAAACTTGGCATATTTTAAGGTAAAACATTGTCTCGTCATATCAGAAATATTTA
GGTTATTTAATAATATAATGTAATTTATATTTATCCTTAATCTTTAAAAATTATAGTGATGAGAATATTTGGTAATTTTA
AATTTATTTTGGCACTAATCTTAAAAGAATTTTTGTAATTACTTTTTGTTTTCAATACATGTAAAGAGTACCGGTAGTCA
TTAAAACAATAGTCATTAAAACAATCAGGAAGATTTTGTAATACTGTATCAGTACTGTGCTGTTAGCTACTGATAGTTTA
TTAACAACAATGCATCTCTGCCTAGCGCGGGTCGAATGACTTTGATGATCAAACAATATTAGGAGTGGCATTAACTACAA
ATATTGTGCCAGTTTTTGATGTGTATATATTGTTCCTTCATATCAATAATGCTGTCATACTAGAAACTGGATGGTTGTAG
ATTTAGAGTGCACTGCCTTTCTACTTCCAAATACTGTATTGACCTTTTGTATGTCAAGGTTATAAATTCTAGATGGTTAG
TGCAGAGTGTATCTTGTCACACTCATTACAATCAACATTTAAGTATTTACATGCTTGAAGAATTCTTGGTAAGTAATTAG
AATGCCCAGGTTAGCCTAGTATAACAAAAATGTTACTAGGGCAAAAGAGTTGGCACGATATAGTTTAATACATGTAGTTC
TATTTTTGCCATCAGAGTAAATATATATGGTTATATATATGGTTATAACACATAGTACTGCCACTTGACTGCTTATAAAA
CATTGTCTTGGTGCCCAGCTCAACACAGATCCAAGGCTTTCAAACTATACATGCATCTACATTTATATTCTACATAAACC
TGGATTTCCACATTAGTGCTGTGTCGATCAGCACTGGCGTGGTGTCCTATATGTGCGCCCAGAGCTGCGGTCACTTCCAC
CTGAATGTTTCCTGTGTTAGTTTGTGTTATTCCTCTTCATGATGGGACTAGTTGCTGCTACACTGCTGGTTAATGAAGCT
GTTTCTACAGCTAGTGGTGACTGCTCTTGTTGCCATGGCTGTTAGTAACAGATGGTTGCCTTTGGCAAGTGAAGCTGTTT
TATTGCAGCTAGTGGCAACTGCTATTAATGCCATGAGTATTATTAACTGATGGTTGCTGCTAGTAGTGTGAAACAAGAAA
TAGTTGTCCCAGGTAATGGTTACCGTGATAGTTGCTACAAGTAGTAAAGAGCAAGTTGGATGTATTGTCGCATTGGCAAC
CATCCGATTGTTACTGTGGTAGCAGAACTTGGCAACCATCAGATTGTTACTGTGGTAGCAGAACTTGGCAACCATCAGAT
TGTTACTGTGGTAGCAGAAC
>Transcript_59594
CACCCTCCCTCACGCCGGGTCTCATAAGTTACTTCCTAAATCACACATGTTTGCTCTCATACACCATCGAACTACGGATA
GTGTTTACAAAAGAAAAGGTCTTCCGTTCAGGAAACACGTACGAGAATTGTGAGGTAGCAAATAGATGGTTAAGAGACCC
GACGAGAATGTGGCAAGCATCACTCTCCTACTTGCTGGGATAAACCCCTGAAGCTTAGAGGTGATCCTGTCCACAGCCTC
TACTCACTAGATCCGAGCAGCGGTGGACATGGGAGACATGAAGACCATGAGGACGATGGCAGCTGTGCTGATCGCGGTCT
CAACCAGTACAGGTTACGTTCACATGGCTCAGGGAGCCGGACACAGTGGCGGCTGGTGCTCAGTTCCGGGAGAGACTTGT
GTGCCACTGACCAGCTGCCCGGCGCTGCTGGCACTCACCAAGGTCGGTACTAAGAAAGATCTCCAGAAGCTCCGGACGGC
CCATTGCAGTACTCATTCGAAGCAGGCCATGGTATGTTGTAACCCTTCAACGCCTCCCGCTACCACCGCTCCAACCACAA
CCACGAAGCGACCGGCGCCAGCTCCTAAGCCAGGCCCGGCCCCGGTACCCGGCGGTGGGGAGGTCCTTCTGCCTGGTCAG
TGTGGGCGACCTGCCGCCACTGAGGGAGTTCGTATCTACTTCGGAGAAAACGCTCATCTGGCCTCCTACCCCTGGATCGC
CCTCCTGGGGTATCAGACTCCCACAGGAGACCTGGGCTGGTTGTGTGGGGGAGTCCTCATCACCAGCCAGTACGTCCTCA
CCGCCGGCCACTGCGTCAGTCCACAGTTCAACTCCAACAGGACATTGTTGACCATCCGTCTTGGAGAACATGACCTGAGT
CAGGAGCCAGACTGTGAGGTCAAGTGTGCCCCGCCCACCCAGAACCTGGCACCTGCTCAGGTCATCGTTCACCCATCCTT
CAACAGGCGAGGTGCCGTCAGCGACGACATCGCTCTCATCAAACTGGAGAGTCCTGTCCAGATTACAGATTATGTACAAC
CTATCTGCCTGCCTGCCGCTGGTCAAGGCCCGACCTCGCAGGCTGTAGTGGCTGGCTGGGGAGAAACACAAAACGGGACC
CAGTCAGTGGTCCTGCAGAGGGTGGTCCTGCCCCTCGCCAGCGTGGAGGTGTGTAACCCACACTACAAGAACGCCCTGCT
GGCCGAGCAGATATGTTATGGAGGAGCAAGTATGATGGACTCGTGCTTCGGAGACTCAGGCGGCCCGCTCTTCACCACCT
CAATCTACCCCAATGTGTTGGTTGGCATCGTGTCCTACGGTAGTCCTACTTGTGGTGTGATTGGCATCCCTGGCGTCTAC
ACCAAGGTCTCCGCCTACAGGAACTGGATCATCAGCAACCTAACACCATAACCTAACACCATAACCGGCCACCATAACGA
ACACCATGATACATGACACCATAGCCGGCCACCATAATGAACCCCACGGTACATGACACCATAACCGGCCACTATAATGA
CTACCACGGTCCATGACACCATA
>Transcript_42231
AGCTTCCCTTGACGCGATAGTGTGTATCATCTCCTGTCCTACAGGTTATACACGATTCACGCATCCACGACGCGGCGCCA
TCACGATGAAGGCGCTTCTGATACTTGTGATGACGGCTGCAGCACTTGGAGCCTCGCTAGAACATCCAGACCCTAGCCCT
GCTAGTGACCTTCCCGACAACGCCCTCTGTGTGCCAGGATCTCGGTGGAAGAACGAATGCAATTGGTGTTCCTGTGCTGA
TAATGGTTTAGCCTTGTGTACATTAATGGCGTGTTTCCCAGGATATAAGGCTACACAAGGAGAGTCTGTATGCAGTGAAG
GATCGAGGTGGAAGGCGGACGATTGTAACTGGTGCAGGTGTATCGATGGGATGCCAGCTTGCAGCAAGAGGCTTTGCCGC
ACTAATATAGCGAAAGGCATATTTGCCAGTCAGAATGAGGAAACCGAGTGCTATGGCGATCCTGACACCAACCGCTGGAG
GATCGAGTGCAACTGGTGCCGATGTGTGAACGGGAAAGGAAGCTGCACTCGTAAGGGATGCCCACAAGTTATTATGGATC
GTTTGGCTAATTCCAACGAGTGTGAAGGAACACCAACTTGGACGAAGGGTTGCAACACCTGCTCTTGTGTTAATGGCCGT
GCACACTGCACCACTGAAGAGTGTGACAAATTGGTCCAGAGCCCTTCGGTCCCTGCTGTAGCCTTTAGATCTGGTGGCCA
ACTGGTAAATGCAGACCTGGATGCCCTTGATGACAGCCTTCCTGACTATGGCCAGTGTGTGCCAGGATCTCGCTGGAAGA
AAGATTGTAACTGGTGTTCATGTACAGAAAAAGCCATCGGAATATGCACATTAATTGGTTGTTTGTCAAATTACCAGCCC
AAACCTGGTGAGGCTGTGTGTACTGACGGCTCCAGATGGAAGGACGACTGTAACTGGTGCACCTG
>Transcript_59590
AGAAGAGGGCAGAGCGGTGGAGGGTGATGTAGTCTGTGTAATTAGTTTGTAATGTGATTGCCTCGAATCGTCTCCACAGC
AGGTAAAGATCCGAGCAGCGGTGGACATGGGAGACATGAAGACCATGAGGACGATGGCAGCTGTGCTGATCGCGGTCTCA
ACCAGTACAGGTTACGTTCACATGGCTCAGGGAGCCGGACACAGTGGCGGCTGGTGCTCAGTTCCGGGAGAGACTTGTGT
GCCACTGACCAGCTGCCCGGCGCTGCTGGCACTCACCAAGGTCGGTACTAAGAAAGATCTCCAGAAGCTCCGGACGGCCC
ATTGCAGTACTCATTCGAAGCAGGCCATGGTATGTTGTAACCCTTCAACGCCTCCCGCTACCACCGCTCCAACCACAACC
ACGAAGCGACCGGCGCCAGCTCCTAAGCCAGGCCCGGCCCCGGTACCCGGCGGTGGGGAGGTCCTTCTGCCTGGTCAGTG
TGGGCGACCTGCCGCCACTGAGGGAGTTCGTATCTACTTCGGAGAAAACGCTCATCTGGCCTCCTACCCCTGGATCGCCC
TCCTGGGGTATCAGACTCCCACAGGAGACCTGGGCTGGTTGTGTGGGGGAGTCCTCATCACCAGCCAGTACGTCCTCACC
GCCGGCCACTGCGTCAGTCCACAGTTCAACTCCAACAGGACATTGTTGACCATCCGTCTTGGAGAACATGACCTGAGTCA
GGAGCCAGACTGTGAGGTCAAGTGTGCCCCGCCCACCCAGAACCTGGCACCTGCTCAGGTCATCGTTCACCCATCCTTCA
ACAGGCGAGGTGCCGTCAGCGACGACATCGCTCTCATCAAACTGGAGAGTCCTGTCCAGATTACAGATTATGTACAACCT
ATCTGCCTGCCTGCCGCTGGTCAAGGCCCGACCTCGCAGGCTGTAGTGGCTGGCTGGGGAGAAACACAAAACGGGACCCA
GTCAGTGGTCCTGCAGAGGGTGGTCCTGCCCCTCGCCAGCGTGGAGGTGTGTAACCCACACTACAAGAACGCCCTGCTGG
CCGAGCAGATATGTTATGGAGGAGCAAGTATGATGGACTCGTGCTTCGGAGACTCAGGCGGCCCGCTCTTCACCACCTCA
ATCTACCCCAATGTGTTGGTTGGCATCGTGTCCTACGGTAGTCCTACTTGTGGTGTGATTGGCATCCCTGGCGTCTACAC
CAAGGTCTCCGCCTACAGGAACTGGATCATCAGCAACCTAACACCATAACCTAACACCATAACCGGCCACCATAACGAAC
ACCATGATACATGACACCATAGCCGGCCACCATAATGAACCCCACGGTACATGACACCATAACCGGCCACTATAATGACT
ACCACGGTCCATGACACCATA
>Transcript_75469
GGCTCGACGGTGTTCACTCATCACCACTATGAAGGTCCTGGTGCTCTGTGCCCTGGTGGCAGCTGCCGCCGCCTGGCCCA
ACCTGGGATACCAGAACGACGGTACTAGTGGTGCATCTAACGCACAAAAACAGCATGACATCAATTCTCTGCTGTGGAAG
GTCTATGAAGAGGTTCATGATGACAACCTGAAGCACCTCGGGGAGACCTTCGACCCTGAGGCCGCCACATCTCACTATAC
TGACGATGGCGCCGCTGCCCACAAGCTCGTGAAGGAACTGAAGGACGGAAGACTTCTAGAGCAGAAACACTGGTTCTCCC
TCTTCAATACACGACAACGTGAAGAAGCCCTTATGCTCTATGATGTCCTGGAACACAGCAAAGACTGGAAGACCTTCGTC
GGTAACGCTGCTTATTTCAGAGATCATATGAACGAGGGAGAATTTGTTTATGCCTTGTATGCAGCAGTCATCCACTCTGC
ACTCACTAAAGACATCGTGCTTCCACCGCTTTACGAGGTCACTCCACATTTGTTCACTAACAGTGAAGTTATCGAAAAAG
CTTACCATGCCAAGATGACACAAACAGCTGGTAAATTCAAGTCAGAATTTACTGGCAATCAAAAGAACCCAGAGCAACGC
GTGGCCTACTTCGGTGAAGATATTGGCTTGAACACCCACCATGTTACTTGGCATTTGGAGTTCCCATTCTGGTGGGACGA
TGCACATGAAGGTCACCATCTGGACCGAAAGGGTGAAAACTTCTTCTGGGTACATCACCAGCTCACCGTCCGCTTCGACG
CTGAACGTCTTTCCAATTTCTTGAACCCCGTGGACGAACTCCATTGGGAAAAACCAATCACAGAAGGATTTGCTCCCCAT
ACATCTTACAAATACGGAGGTTACTTTCCGTCCCGTCCTGATAACAAGGAATTTAGTGATGTGGACGGTGTTGCTCGGAT
TCGTGACCTAATCATTGTTGAGAACCGAATCCGTGATGCCATTGCACATGGTTACGTCACTGCTAAAGACGGATCCACCA
TTGATATCATGAACTCCCATGGTATTGATGTTTTGGGTGATATTATCGAGTCGTCTACGTACAGTCCAAATGCTGTGTAC
TACGGTTCCCTCCACAACACAGCTCACATTGTGCTCGGTCGCCAGGGGGACCCTCATGGAAAGTATGACCTTCCTCCAGG
TGTTTTGGAACACTTTGAAACTTCCACCCGCGACCCATCCTTCTTCAGACTACATAAATATATGGATAACATATTTAGGG
AACACAGAGACACTCTCCCTCCATACACTAAAGAGGAATTGCAATTCCCTGGTGTAGAAATTGACAACTTTTGCACTAGT
GGCCTTCTCCAAACATATTTCGAAAATTTTGAGTATAGCTTGATCAATGCTGTTGATGACACGGCAGAAATCGAAGATGT
GGAAATTTCAACTTATATACCTCGTCTGAATCATGAAGATTTCACTTTCAACATCGACGTCAACAACCACAACGACCACG
AAGTCCTGACGACAGTCCGCATCTTCGCCTGGCCATACAAGGACAACAACGGTCTTAAATACTCCTTCAATGATGGACGC
TGGAACGCCATCGAGCTTGACAAGTTCTGGATTAAATTGAAGCCTGGTGAGAACCATATCCACCGCAAATCTCGAGATTC
ATCGGTGACTGTTCCCGACATTCCTGAGTTCCACTATTTGATGGACAGAACTGAAGAGGCTCTATCGAATGGTAGGAAGC
TGGACCTTCATGAGTACGTTAGCGCTCTTGGGCTGCCCAATAGGTTCCTACTTCCCAAGGGAAACATTCAGGGACTTAAA
TTTAAAGTAGTTGTGGCTCTCACTGATGGCGAGGCTGATGCTGCGGTAGATGATCTACATACAATCACCAAATTCAACCA
CTACGGCTACCGAGGAGTGTATCCCGACAACCGACCACACGGCTACCCCCTGGATCGTCGGGTTGACGATGAACGCATCT
TCCACCGCCTTCCCAACTTTCAGGAAATCGTCGTAAAGGTCTTCCACCGTCATTAAATGAACAACTCTAACATTTATTAT
CACTCGAAAAAATGCTATATTTTTCCATTGCTATTCTTAGATAAATTAAAGCTTCACTGAAGTCATCAAATATTCATGGG
AGCCAGGTCATTGCCAGCACAGTATCTTCTCAAAGTTATATAAATATTATTTTTGGTTTAATAATGCTTTGTTAAACAAT
TTCAGCTAATAGGTTAACTTAAAAATTATATATCTGTTGTATGAGACGAATCCGCTAACCAAAAAGCAAATTAAAATCAA
ACTGCCTATTTATACAAGATAATTCATTAGAAACATATTACAAATGTATGAAATATGAGGTACAGAGAATTACATTTGTA
AGCAGAATAACAAAATTTTCCCTTAATCTGCATCTAGAAAAATATAACAATAAACTTGATAAGTTTTTCAAAAAAAAAAA
AAAAAAAAAAAA
>Transcript_75467
GCAGGACGGGAGACCACTCACCATCACCACCATGAAGGTCCTGGTGCTCTGCGCTCTCCTGGCTGCTGCTGCCTCCGCAG
ATGAAGATGTGTCTACCGAGCAGAAACAACATGACGTAAATTTTCTGCTCTTCAAGGTGTACGAGGTACACCGCGATGCC
AACCTGAAGCACCTCGGGGAGACCTTCGACCCTGAGGCCGCCACATCTCACTATACTGACGATGGCGCCGCTGCCCACAA
GCTCGTGAAGGAACTGAAGGACGGAAGACTTCTAGAGCAGAAACACTGGTTCTCCCTCTTCAATACACGACAACGTGAAG
AAGCCCTTATGCTCTATGATGTCCTGGAACACAGCAAAGACTGGAAGACCTTCGTCGGTAACGCTGCTTATTTCAGAGAT
CATATGAACGAGGGAGAATTTGTTTATGCCTTGTATGCAGCAGTCATCCACTCTGCACTCACTAAAGACATCGTGCTTCC
ACCGCTTTACGAGGTCACTCCACATTTGTTCACTAACAGTGAAGTTATCGAAAAAGCTTACCATGCCAAGATGACACAAA
CAGCTGGTAAATTCAAGTCAGAATTTACTGGCAATCAAAAGAACCCAGAGCAACGCGTGGCCTACTTCGGTGAAGATATT
GGCTTGAACACCCACCATGTTACTTGGCATTTGGAGTTCCCATTCTGGTGGGACGATGCACATGAAGGTCACCATCTGGA
CCGAAAGGGTGAAAACTTCTTCTGGGTACATCACCAGCTCACCGTCCGCTTCGACGCTGAACGTCTTTCCAATTTCTTGA
ACCCCGTGGACGAACTCCATTGGGAAAAACCAATCACAGAAGGATTTGCTCCCCATACATCTTACAAATACGGAGGTTAC
TTTCCGTCCCGTCCTGATAACAAGGAATTTAGTGATGTGGACGGTGTTGCTCGGATTCGTGACCTAATCATTGTTGAGAA
CCGAATCCGTGATGCCATTGCACATGGTTACGTCACTGCTAAAGACGGATCCACCATTGATATCATGAACTCCCATGGTA
TTGATGTTTTGGGTGATATTATCGAGTCGTCTACGTACAGTCCAAATGCTGTGTACTACGGTTCCCTCCACAACACAGCT
CACATTGTGCTCGGTCGCCAGGGGGACCCTCATGGAAAGTATGACCTTCCTCCAGGTGTTTTGGAACACTTTGAAACTTC
CACCCGCGACCCATCCTTCTTCAGACTACATAAATATATGGATAACATATTTAGGGAACACAGAGACACTCTCCCTCCAT
ACACTAAAGAGGAATTGCAATTCCCTGGTGTAGAAATTGACAACTTTTGCACTAGTGGCCTTCTCCAAACATATTTCGAA
AATTTTGAGTATAGCTTGATCAATGCTGTTGATGACACGGCAGAAATCGAAGATGTGGAAATTTCAACTTATATACCTCG
TCTGAATCATGAAGATTTCACTTTCAACATCGACGTCAACAACCACAACGACCACGAAGTCCTGACGACAGTCCGCATCT
TCGCCTGGCCATACAAGGACAACAACGGTCTTAAATACTCCTTCAATGATGGACGCTGGAACGCCATCGAGCTTGACAAG
TTCTGGATTAAATTGAAGCCTGGTGAGAACCATATCCACCGCAAATCTCGAGATTCATCGGTGACTGTTCCCGACATTCC
TGAGTTCCACTATTTGATGGACAGAACTGAAGAGGCTCTATCGAATGGTAGGAAGCTGGACCTTCATGAGTACGTTAGCG
CTCTTGGGCTGCCCAATAGGTTCCTACTTCCCAAGGGAAACATTCAGGGACTTAAATTTAAAGTAGTTGTGGCTCTCACT
GATGGCGAGGCTGATGCTGCGGTAGATGATCTACATACAATCACCAAATTCAACCACTACGGCTACCGAGGAGTGTATCC
CGACAACCGACCACACGGCTACCCCCTGGATCGTCGGGTTGACGATGAACGCATCTTCCACCGCCTTCCCAACTTTCAGG
AAATCGTCGTAAAGGTCTTCCACCGTCATTAAATGAACAACTCTAACATTTATTATCACTCGAAAAAATGCTATATTTTT
CCATTGCTATTCTTAGATAAATTAAAGCTTCACTGAAGTCATCAAATATTCATGGGAGCCAGGTCATTGCCAGCACAGTA
TCTTCTCAAAGTTATATAAATATTATTTTTGGTTTAATAATGCTTTGTTAAACAATTTCAGCTAATAGGTTAACTTAAAA
ATTATATATCTGTTGTATGAGACGAATCCGCTAACCAAAAAGCAAATTAAAATCAAACTGCCTATTTATACAAGATAATT
CATTAGAAACATATTACAAATGTATGAAATATGAGGTACAGAGAATTACATTTGTAAGCAGAATAACAAAATTTTCCCTT
AATCTGCATCTAGAAAAATATAACAATAAACTTGATAAGTTTTTCAAAAAAAAAAAAAAAAAAAAAAA
>Transcript_38436
GAAAAGCAAAAAGCCAAAGACCCAGGACATTACTAGCTGGAGTGGGGAGGTACATCGATGGAGCAGCACTGTAGATAGGA
CAGTACGGACACTGGTAGGACCCACACACCTCACAAATGTCAAGCATTGCTAGTGGTGTGGCATTTATCATTACCATTTC
AAAGTGTTCTGGAGCAAAGAGCTCCATGATTGTAGCAGACCTGATGGCCGTGAGGTTTGCTGCTGGATACCATCGTTGTA
TGTCATAGCTGAAGCACTGCACCTTGTCGGAGGGGATAAAATCAAACTGCCAGAAAACATGAGTTTCGGTGCTGTGTACA
TTTCGGAGTTGAGGGAAGCTGCCATTATGTTGTATCACCGATACAGTAGTCTCGGCTAAAGGTTGATAAAATATATAACC
AGTAGGCACTTCCACTTCCACCAAGGCTGCACTGCTGGTGTGTCCATCTTCTAATGCAACCCACCTGGCACACACAGTTG
TGGTAACAATGGATTTGTTTCTAAATTGATGATATTTCTCCCAGACGTTTAGATCAAAGTATTTCTTGTGTGGCTGCTCA
ATGGAGCTGAGAACATCCACTCCCCATGACACCTCTAGTTGAGCTATTGCTTGTCCCGACCCCTTTGCCACCAGACTAAC
ATGGCCCCATACGTTCTTGAGCTCAAAGGAATGAAGGGCTGATGTTGAGGTATTACTGATAGAGATGTAGTATTGCTCCG
TGGGCTGGGCTGTAACATCTAGAGAGCATTCAATATTTGTTACATCACGCAGGCGTGCTCGAAATGCATATTCTGCTAAA
GCTTGCATGGCTACAAGTGTGTCCACAGTGGATATGAATGCACAGTCCCAGTCTCTAACAGCATTGAGCCATCTCATGAT
CCTCTCTGTCGTGACTGTTACACCTTCCCTGACTAAAAATACCAGAAGAGCATAACTTGTTGTCTCTACTGCGTGGGAGT
CCCACTCCTCAGGTTCTCGTGGCAGGAGGAATGCTCTTTGGCTATTTTCTTGAAGAGTCAGGTGTGTTGTCATGGGTGCA
CGAGACCAGTATGTCATGTCACCTGAATGTCTCATTTGTTTAATCAGCATGGCTGTAGCTGTTTCAGCTGATGAGCTCGC
AACTAGTGTGAGGGCATAGGCACTTATGGCAGTATGATAGCAATCATCAAGGTAAACTAGATGGAACTCAAGGAACCCAA
TAGCACGAGCACGGCTATCAACCGCATTTGTTCGAGTGGACCCCTGTAGAGAGCTTAAGCTATTGTGAATAACAATAGCT
ACCAGGGCTGTGAGGGGCACAGACGAATCCTTATGACTCTTCATTTTACTGTCCAGGGTCATCTCTCCCTCCTCCCTGAA
GCTGCCGTCAGGCTTCTGATGCTTAAGCAAGAATGTCACCGATTTCTGAATTATATGTGGATCTATATACAAGAAGTTTT
CCCAGTCCTCATGCTGTGCTGCCAGAAGAATGTTGATAACCTTTGCTGTCAGCCAGACACTGGGAGGAGTAAAGGCCCAC
ATGCTGAAGCCACCGTTGTAACACCGCCACAGCAGCCCACCAAGTTGGACGGTCAGGTAGTCAAATGCATCTCTTGCCTT
GGCTATTTCCAGCTGATTTGTTAGTCGAAGGTAGTGAAGCGTCCATAGTGTTGCCCCAAAGTTGAAGGCGACACCATCAG
TGCTCCGAAAACATCTTCCGCCAAATACTTGAGAATGATCCACTGAGATTCCGTCCATTGTTGGCCCAAACACATCACCT
GCTATAGTGATCCTGGCAGCTGGAGACCCATATAGAAATCGCCTATGGATGCTCAGAGGGATGACAGGACTTTCGTCGAC
AGGAACATCAAGAAATTCATAAACCAGAGCACGGTTTCTTAGGTCCAACAGCAATGACGTGTGCTTCCTGACCGGCACGC
CTTCGGGCTTAACCTCAATTTCCCAAGTTACAGTTTCTCTGCGAACTTGTGACACAGCTTCCACAGTCACTTCTATCTTT
CCTGACTGTCGCGTAACTGCTAGTGGCAGAATTACTTCCTTCAACCCTTCAGCAGGGATGAAGAGTAAGTGCTGGTGCTC
GCCTCGGGACAACCGAGGGTGAAAATGCTGCACGTTTCCATCTTTTTCGACGTGGACGAAGCTGTAATCATCACTGTCGT
GGAGCAGGAGCACTGCCTGAATGGCCATATGTAGCATGTTGAACATAAGCACTCGTATTGAGATCTGCTCTCCTCTGCGA
CACACAGAAGGGCCTTCAACCAGTATGTAGAAAGGTGGGTCACCAGAAAAAAATATGGGTTGCTTGGTGAAAGAAAG
>Transcript_45656
ATTTAAGGAAACCTCGGAGGCCTCGACGGCAGTTGCAGGCAAGAAGTGGTGTAGAGTGGAGGTTCACAGACGACAGCCAG
GAGACAAGGTATCAACCTCTGATAACATCGACAAAGGGCACTAAACATCACTATACAGTCTTCACGATGGCAGGAGTGTT
GGTGTGTTCATACGTGTTGGTAGTCCTGGGCGCCTGTGTGGGGGCCACCGTGGGGGACTCCCAGGCCAGCAGCCATGACT
ATGACCCTCCCATCTACCCAACTCCCACCAAGGTCGAGTCCCACTATGACCACACCACCGACGACGAGATTAAGAAAGAC
CGCGAGCCCCTGTTGAGATCCAGTAAGATTCTTCACTTCCTGCCCGAACGATACATCGGATCGCTGGGATCCGTCGCGGG
ACCCGTCGGGGTGCCCCTCGGCCTAGGCCTGCCTCTCGCAGGGCCGCATCTCTCAGTATCAGATGTGGTCCACTCCCCCG
TGGTGACTGGATCAGTGAGGGGGCAGCGCCCCCAGTGTGCTGGCTCTGGCACTTACTGTCTCTATGACCGCAACTACCCG
CTGGACGAGGTAAATTCCATCATCGACCGCTTCTACAATGACATCCGCCACATCTACAGCGACCTCTACCGGTTCCCCGC
ACACGATATCATCTACTACGAGAACGTCACTCACCACTACAGCTCCTCACCCGGTGCTCGTCACCACACCAGGAGGGAGG
GCCACTTCGTGTGCGAGAGCAGCGTGGAGTACGTGAGGCCAGGCTGGGCCCAGAACCTCAGGGGAGAGTGGGTGGCCATC
CTCAACACTGACAAGTTCCCGCAGACAATGCGCGTCGAGACCTGCAGGTACGGAGGGAAGAGGTGCGAATACCTGCCACC
ATGTTACAAGTCGAGGTGCGTACAGCGGTACAGCTACGTCCGTCTGCTGTGTTTGGACCCGTACCACCCGTCCCTCAAGC
CAGTGGTCGACGTCTTCCAGATCCCCACCGCCTGCTCCTGCTTCGTTGAGGACTTCACCTACTACTGAGTTTCCTCTCCG
CTTCTCCAAACAAATTTAATTAAAGAAAACTGTGGAAAGGACATATCAGAATGCATTTAAAGTTATTTTCGTATATAAAA
TATGGGTGGTGGCGGCAAGGTTATTATAGTCCCTATACACATCCTGTGGGTGGTGGAGGCAAAGTTATTATGGTCCCTAT
ACCCATCCTGTGGGTGGTGGCGGCAAGGTTATTATGGTCCTTATACCCATCCTGTGGGTGGTGGCAGCAAGGTT
>Transcript_45655
ATTTAAGGAAACCTCGGAGGCCTCGACGGCAGTTGCAGGCAAGAAGTGGTGTAGAGTGGAGGTTCACAGACGACAGCCAG
GAGACAAGGTATCAACCTCTGATAACATCGACAAAGGGCACTAAACATCACTATACAGTCTTCACGATGGCAGGAGTGTT
GGTGTGTTCATACGTGTTGGTAGTCCTGGGCGCCTGTGTGGGGGCCACCGTGGGGGACTCCCAGGCCAGCAGCCATGACT
ATGACCCTCCCATCTACCCAACTCCCACCAAGGTCGAGTCCCACTATGACCACACCACCGACGACGAGATTAAGAAAGAC
CGCGAGCCCCTGTTGAGATCCAGTAAGATTCTTCACTTCCTGCCCGAACGATACATCGGATCGCTGGGATCCGTCGCGGG
ACCCGTCGGGGTGCCCCTCGGCCTAGGCCTGCCTCTCGCAGGGCCGCATCTCTCAGTATCAGATGTGGTCCACTCCCCCG
TGGTGACTGGATCAGTGAGGGGGCAGCGCCCCCAGTGTGCTGGCTCTGGCACTTACTGTCTCTATGACCGCAACTACCCG
CTGGACGAGGTAAATTCCATCATCGACCGCTTCTACAATGACATCCGCCACATCTACAGCGACCTCTACCGGTTCCCCGC
ACACGATATCATCTACTACGAGAACGTCACTCACCACTACAGGAGGGAGGGCCACTTCGTGTGCGAGAGCAGCGTGGAGT
ACGTGAGGCCAGGCTGGGCCCAGAACCTCAGGGGAGAGTGGGTGGCCATCCTCAACACTGACAAGTTCCCGCAGACAATG
CGCGTCGAGACCTGCAGGTACGGAGGGAAGAGGTGCGAATACCTGCCACCATGTTACAAGTCGAGGTGCGTACAGCGGTA
CAGCTACGTCCGTCTGCTGTGTTTGGACCCGTACCACCCGTCCCTCAAGCCAGTGGTCGACGTCTTCCAGATCCCCACCG
CCTGCTCCTGCTTCGTTGAGGACTTCACCTACTACTGAGTTTCCTCTCCGCTTCTCCAAACAAATTTAATTAAAGAAAAC
TGTGGAAAGGACATATCAGAATGCATTTAAAGTTATTTTCGTATATAAAATATGGGTGGTGGCGGCAAGGTTATTATAGT
CCCTATACACATCCTGTGGGTGGTGGAGGCAAAGTTATTATGGTCCCTATACCCATCCTGTGGGTGGTGGCGGCAAGGTT
ATTATGGTCCTTATACCCATCCTGTGGGTGGTGGCAGCAAGGTT
>Transcript_63093
TTTTTTTTTTGATCTTGTATATTTTTTTTTATTTGGGACCATTTTCGTCCAGTGAATATGACAATGGCATGTTTTACAGG
CAGTATATATTAAGCACTTTATATTTGCTGTTGTTGTTGTTCATATACGTTCAACCTCAGATAAAAACTTAGGGAATTTA
TAATTTGGAAACGTTTATCTATAATATTGTGTTAGTTCCAGTGGTGTTCATTCCTGCAGTGTAAATTCAGGTTGTGTTCA
TTCAGTTGATGTTTATTGCTAAAGTATTCATTCAAGTTGTGTTCATTCAACTGATGCTCATTCAACTGTGTTCACTCAAT
TGGTGTTCATTAAATAGGTGTTCCTTCAATAGGTGTTCCTTCAATATGTATTCACTCCTCAAGTGTTTCCTTCAAGTGGT
ATTTAATCTTGAGCTAAGTTTTACACAGGTGTACACATAAATTGGCTCCCATTCTTGAAATACAAGTTAAGGTTGAGGCT
CATTGTATTGATGTTGGGTCTAGTGTTCATCATGGTGCGCATCGTGGAAGACATTGACGAAGATCCTCTTGATATTGGGA
GTCTCGAGGAAGACGCGATTATCTGGGATTTTGCGGTCGACGGGGAAACCCATGGGCCGCTTGTCTGGGTACTTTTCTCC
GTGAATGCCACATTGAGCATGTGTGGCGCCAAGTTCCTCAGGATTGTCTACGGTCTTATCCTCGTCGCCGTTGCTCACAC
CCACAAACAAGGCAAATTCCATTCCCCTCTCCTTACCCTTAGGCAAGAGCAGTCTGTTGGGGATGCCACACGACCGTTCG
AACTCGTGAAGATCAAGTTTGCTGCCGCTTGTTACGGCCTCGTCAGTTTTCTTC
>Transcript_42227
AGGAGGAAGTATATGTGGCCTAAATGGATTAATTGTTTTATCTGGATCACATTCACACTTCTCACAGCCTGTTGTCTCAT
CCACCACTCTACGGATTGCACAGTCCATGGGGCATGGGGCCCTGCCTGAGAAATCTACAGGGCAGAGTTGACGTGCAACT
GATGTACTGCTAGTGATATTAAGATTGCACTCGCATCTCTTACAACCTGTGAATTCATCTACAAATTCATAAACATCACA
ATCTACTGGACAATGGGGTCGTCCAGCAAAATCATATGAGCAGTCACACTTGCAGAGAAGGCAACCTGTTTGAAGATCTA
AAACATTTTCACAGTTACTGGGGCAAGTGTGTTGTGGACATATGAAGGTCTCATCTTTGCACGAACATACAAGACATCCC
GTTGCAGCATCCATGATGATGTCGCATCCAGGAGCACATGATGTCACAGGACATTCTTTAATCAAGTCGGCTTCTTGAGC
TAGCGTACAAGACCTGTACTGGACACAGGTGGGTTCAGGTGGTGTTATGCATCTGCAGTTAAGATTGCACTCACTGGTGT
TGAGGGCTGACCCAAGACCAATGTTGAGACTCCCAAGGTAACATTCCACAGGTAGTGTTGCTTTAAGATTTTCTCCAGTG
CCTGAGTTTGGGTTGACAGCTTCTGGCAAAAAAATGCGACCATCACCAGGACAGAGCCAATCAATTGGGCAGCATTTGTT
TTCAAAGTAGATGGGAACACAACCTTCAGTGTATTTGGAGGAATACCTGAAGTCAAGTCCACAATTCACTTTGGAACAAA
GAGGTCCATTTGGATCTGTGAAGGCTGGGCTACAGATACACTGCTGGCAGGGGAAGTCCTCAAAGTACATCTTGTCACCC
TCTAGATAAGTTCTGTTATTCCAGACACAGGTGGCTGAACGAGACTCCAGGAGAGGGGGAGTTTCAGGATCAACACAATC
ACTCTCGGAGGAACAACACTGGCCAGGTTTGTACAAAGGTCGGCACCCAGGCTTAGGAGGCATGAAAAACTCTGGGCATT
CTATGTCTGCACAGTGTATCTCAACCGGAAATCCTGGAACATATGAATCTGTACAGATACAGCTAGCAGTGCAAGGGTCT
TCTACTGGCACATTACTTCCTTTAGAATACACTTGTCCTCTGTAGGAACACTTCTCAGGGTCAGCTGCATCTGCACTTGG
GCAAGAGAAGCTGGTAGGGCAGCAAGACCCTCGCTCGTACCGAGGCAGGCAGTCCTTGGCAAAATAATGAGCCCACCTCA
TCCATGGGCACCTGGATCTATTACACGATGACCCCAAATCACGTGCTACATTTCCACACGTTTCATGGCATTCTTGGGGC
GTCGTGAACCTGTTGTCATTGCCTGAGCAGCCCCCATATATGAATTCCTCACACTGCTTAGTCTCTGCATTGAAGGAATA
GCGAATAAAATATCCAAAACAAGGTCCTGCATCTTGTTTCTTGAAGCATCGCTCTGATCTTGTACTCACTTTTCTTCCTG
TGCGAGGTGGCAGGCTGGCAGGAATGGGAGAGCACGATGCCTTACACTCTTCCTCTGTGTCATACAGGTTCTTTGTTCCT
CCACACCCTCCATAAATTACTGACTCACATTTTCCAGAGTTAAAATCATAGGTCCACTTATGCAAGAGAGCCAAACACAC
TTCACCATCAGTTGTAAAAGGTGGCAGTTTGCAGTGATGGGGTAATTCCTGAATGTTGCAGCCATTTTCTGCTTCTCCTT
GACATGGATGGCTCCGTGGGGTTGGTACAGAACAAGCCTTTAGGGTACAAATGGCAAGCCCATTTGAGCAATGGCATATA
TTGCAGTCTTGTCTCCAAGATTCTCCTTCAGTACATTGTCCTCCAGGCTTAAGGCATAGTTTTTCAGTGCAAGCAGCAGA
GCCATTTTTGCAGGTGCACCAGTTACAGTCGTCCATCTTCCATCTGGAGCCGTCAATACATACAGCCTCACCAAGTTTGG
GCTGGTAATCTTTCGAACAACCCCTTCGTGTGCAAGGTGCGCTGCCATTTGCTTCACACCAACACCAGTTGCACTCATCC
TTCCAGCGAGATCCTGGCGCACACACGGCATTGTCAGGAAGGCTTCCATCAGGTAGACATAGTTTTTCAGTGCAAGCAGC
GGAGCCATTATTGCAGGTGCACCAGTTACAGTC
>Transcript_42229
AGGAGGAAGTATATGTGGCCTAAATGGATTAATTGTTTTATCTGGATCACATTCACACTTCTCACAGCCTGTTGTCTCAT
CCACCACTCTACGGATTGCACAGTCCATGGGGCATGGGGCCCTGCCTGAGAAATCTACAGGGCAGAGTTGACGTGCAACT
GATGTACTGCTAGTGATATTAAGATTGCACTCGCATCTCTTACAACCTGTGAATTCATCTACAAATTCATAAACATCACA
ATCTACTGGACAATGGGGTCGTCCAGCAAAATCATATGAGCAGTCACACTTGCAGAGAAGGCAACCTGTTTGAAGATCTA
AAACATTTTCACAGTTACTGGGGCAAGTGTGTTGTGGACATATGAAGGTCTCATCTTTGCACGAACATACAAGACATCCC
GTTGCAGCATCCATGATGATGTCGCATCCAGGAGCACATGATGTCACAGGACATTCTTTAAGATTTTCTCCAGTGCCTGA
GTTTGGGTTGACAGCTTCTGGCAAAAAAATGCGACCATCACCAGGACAGAGCCAATCAATTGGGCAGCATTTGTTTTCAA
AGTAGATGGGAACACAACCTTCAGTGTATTTGGAGGAATACCTGAAGTCAAGTCCACAATTCACTTTGGAACAAAGAGGT
CCATTTGGATCTGTGAAGGCTGGGCTACAGATACACTGCTGGCAGGGGAAGTCCTCAAAGTACATCTTGTCACCCTCTAG
ATAAGTTCTGTTATTCCAGACACAGGTGGCTGAACGAGACTCCAGGAGAGGGGGAGTTTCAGGATCAACACAATCACTCT
CGGAGGAACAACACTGGCCAGGTTTGTACAAAGGTCGGCACCCAGGCTTAGGAGGCATGAAAAACTCTGGGCATTCTATG
TCTGCACAGTGTATCTCAACCGGAAATCCTGGAACATATGAATCTGTACAGATACAGCTAGCAGTGCAAGGGTCTTCTAC
TGGCACATTACTTCCTTTAGAATACACTTGTCCTCTGTAGGAACACTTCTCAGGGTCAGCTGCATCTGCACTTGGGCAAG
AGAAGCTGGTAGGGCAGCAAGACCCTCGCTCGTACCGAGGCAGGCAGTCCTTGGCAAAATAATGAGCCCACCTCATCCAT
GGGCACCTGGATCTATTACACGATGACCCCAAATCACGTGCTACATTTCCACACGTTTCATGGCATTCTTGGGGCGTCGT
GAACCTGTTGTCATTGCCTGAGCAGCCCCCATATATGAATTCCTCACACTGCTTAGTCTCTGCATTGAAGGAATAGCGAA
TAAAATATCCAAAACAAGGTCCTGCATCTTGTTTCTTGAAGCATCGCTCTGATCTTGTACTCACTTTTCTTCCTGTGCGA
GGTGGCAGGCTGGCAGGAATGGGAGAGCACGATGCCTTACACTCTTCCTCTGTGTCATACAGGTTCTTTGTTCCTCCACA
CCCTCCATAAATTACTGACTCACATTTTCCAGAGTTAAAATCATAGGTCCACTTATGCAAGAGAGCCAAACACACTTCAC
CATCAGTTGTAAAAGGTGGCAGTTTGCAGTGATGGGGTAATTCCTGAATGTTGCAGCCATTTTCTGCTTCTCCTTGACAT
GGATGGCTCCGTGGGGTTGGTACAGAACAAGCCTTTAGGGTACAAATGGCAAGCCCATTTGAGCAATGGCATATATTGCA
GTCTTGTCTCCAAGATTCTCCTTCAGTACATTGTCCTCCAGGCTTAAGGCATAGTTTTTCAGTGCAAGCAGCAGAGCCAT
TTTTGCAGGTGCACCAGTTACAGTCGTCCATCTTCCATCTGGAGCCGTCAATACATACAGCCTCACCAAGTTTGGGCTGG
TAATCTTTCGAACAACCCCTTCGTGTGCAAGGTGCGCTGCCATTTGCTTCACACCAACACCAGTTGCACTCATCCTTCCA
GCGAGATCCTGGCGCACACACGGCATTGTCAGGAAGGCTTCCATCAGGTAGACATAGTTTTTCAGTGCAAGCAGCGGAGC
CATTATTGCAGGTGCACCAGTTACAGTC
>Transcript_42230
TTGCAGGTGCACCAGTTACAGTCGTCCATCTTCCATCTGGAGCCGTCAATACATACAGCCTCACCAAGTTTGGGCTGGTA
ATCTTTCGAACAACCCCTTCGTGTGCAAGGTGCGCTGCCATTTGCTTCACACCAACACCAGTTGCACTCATCCTTCCAGC
GAGATCCTGGCGCACACACGGCATTGTCAGGAAGGCTTCCATCAGGTAGACATAGTTTTTCAGTGCAAGCAGCGGAGCCA
TTATTGCAGGTGCACCAGTTACAGTCGTCCATCTTCCATCTGGAGCCGTCAATACATACAGCCTCACCAAGTTTGGGCTG
GTAATCTTTCGAACAACCCCTTCGTGTGCAAGGTGCGCTGCCATTTGCTTCACACCAACACCAGTTGCACTCATCCTTCC
AGCGAGATCCTGGCGCACACACGGCATTGTCAGGAAGGCTTCCATCAGGTAGACATAGTTTTTCAGTGCAAGCAGCGGAG
CCATTATTGCAGGTGCACCAGTTACAGTC
>Transcript_42228
TTTTTTATGTTAAGAAAATTTATTTAAAATGTTCCAAATCAATAACTCTTGTATCAATATGAAACAAATGCTAATAAGAA
TCATTGCACATTTACAGTACTGAAGCATTAATACACAATTTGGTTTATCTATTATTTACTGTGCAGAGTTAGAAAAGCAG
TCATGCAAGTACCAACATGCACATGCACACTTTGACTGTACAATAAGCTTCTCAGTCTTTCACACCTCTATTAGTAACAT
TAAAGTAAAAGTATTTTGACTACAAACAAAGGCAGACAATATGGCTATATGCAATAATTTTCTTTCATATCCAAGAAAAT
AAGCCAAGACCTAGATAGCTAAGGCCATCTTTAATGAAGAAAATATGAATGATTCAGCCACTCTCCAACACATTTAAAGG
ATCTGAATTGCAAACCACAATACAGTTATTTGATCATATGGTATTTGTTTTGGCTACGACCTCATGCTCGGTCAGATTTT
ATTTAGAAATGAAGATTACCCAAATCACGTGCTACATTTCCACACGTTTCATGGCATTCTTGGGGCGTCGTGAACCTGTT
GTCATTGCCTGAGCAGCCCCCATATATGAATTCCTCACACTGCTTAGTCTCTGCATTGAAGGAATAGCGAATAAAATATC
CAAAACAAGGTCCTGCATCTTGTTTCTTGAAGCATCGCTCTGATCTTGTACTCACTTTTCTTCCTGTGCGAGGTGGCAGG
CTGGCAGGAATGGGAGAGCACGATGCCTTACACTCTTCCTCTGTGTCATACAGGTTCTTTGTTCCTCCACACCCTCCATA
AATTACTGACTCACATTTTCCAGAGTTAAAATCATAGGTCCACTTATGCAAGAGAGCCAAACACACTTCACCATCAGTTG
TAAAAGGTGGCAGTTTGCAGTGATGGGGTAATTCCTGAATGTTGCAGCCATTTTCTGCTTCTCCTTGACATGGATGGCTC
CGTGGGGTTGGTACAGAACAAGCCTTTAGGGTACAAATGGCAAGCCCATTTGAGCAATGGCATATATTGCAGTCTTGTCT
CCAAGATTCTCCTTCAGTACATTGTCCTCCAGGCTTAAGGCATAGTTTTTCAGTGCAAGCAGCAGAGCCATTTTTGCAGG
TGCACCAGTTACAGTCGTCCATCTTCCATCTGGAGCCGTCAATACATACAGCCTCACCAAGTTTGGGCTGGTAATCTTTC
GAACAACCCCTTCGTGTGCAAGGTGCGCTGCCATTTGCTTCACACCAACACCAGTTGCACTCATCCTTCCAGCGAGATCC
TGGCGCACACACGGCATTGTCAGGAAGGCTTCCATCAGGTAGACATAGTTTTTCAGTGCAAGCAGCGGAGCCATTATTGC
AGGTGCACCAGTTACAGTC
>Transcript_95905
CCCACAACACCTTCAGCCACGCCCTCACCAACCTCAGACGAGATGAAGTAACTCTCAAGTTTCCAAAGTTCAAGCTGGAG
CAAACCATCACTAATGAACTTAAGTTGGCTCTCCAGAACCTTGGGATCACGGACCTGTTCTCTAATGCTGCTGACCTCAC
TAATTATGATCCTGCTGGCAACTTGCTGGTTTCCGATGGAATCCACAAAGCCGTGATAGTGGTGAACGAGGAGGGTTCTG
AGGCTGCTGCTGCCACAGCCTTCTTTCTGGAATCTGCAAGTCTGACTCGGGCTGTCACGTGCGACCGACCCTTCGTGTTT
TTCATTCAAGATAACCATACAAACAACATTCTCTTCATGGGCATTTACAGGCAGCCATAGAAATTTACATAGGCATCTGC
AGGCAGCCATAGACATATATGGGCGTCTAAAGGCAGCCATAGACATACATGGGCGTCTACAGGCAGCCATATAGACGTAC
ATGAGCGTCTGCAGGCAGCCATAGACATACGTGAGCTTCTGCAGGCAGCCTTAGACATACATGGGCGTCTACAG
>Transcript_38437
GAAAAGCAAAAAGCCAAAGACCCAGGACATTACTAGCTGGAGTGGGGAGGTACATCGATGGAGCAGCACTGTAGATAGGA
CAGTACGGACACTGGTAGGACCCACACACCTCACAAATGTCAAGCATTGCTAGTGGTGTGGCATTTATCATTACCATTTC
AAAGTGTTCTGGAGCAAAGAGCTCCATGATTGTAGCAGACCTGATGGCCGTGAGGTTTGCTGCTGGATACCATCGTTGTA
TGTCATAGCTGAAGCACTGCACCTTGTCGGAGGGGATAAAATCAAACTGCCAGAAAACATGAGTTTCGGTGCTGTGTACA
TTTCGGAGTTGAGGGAAGCTGCCATTATGTTGTATCACCGATACAGTAGTCTCGGCTAAAGGTTGATAAAATATATAACC
AGTAGGCACTTCCACTTCCACCAAGGCTGCACTGCTGGTGTGTCCATCTTCTAATGCAACCCACCTGGCACACACAGTTG
TGGTAACAATGGATTTGTTTCTAAATTGATGATATTTCTCCCAGACGTTTAGATCAAAGTATTTCTTGTGTGGCTGCTCA
ATGGAGCTGAGAACATCCACTCCCCATGACACCTCTAGTTGAGCTATTGCTTGTCCCGACCCCTTTGCCACCAGACTAAC
ATGGCCCCATACGTTCTTGAGCTCAAAGGAATGAAGGGCTGATGTTGAGGTATTACTGATAGAGATGTAGTATTGCTCCG
TGGGCTGGGCTGTAACATCTAGAGAGCATTCAATATTTGTTACATCACGCAGGCGTGCTCGAAATGCATATTCTGCTAAA
GCTTGCATGGCTACAAGTGTGTCCACAGTGGATATGAATGCACAGTCCCAGTCTCTAACAGCATTGAGCCATCTCATGAT
CCTCTCTGTCGTGACTGTTACACCTTCCCTGACTAAAAATACCAGAAGAGCATAACTTGTTGTCTCTACTGCGTGGGAGT
CCCACTCCTCAGGTTCTCGTGGCAGGAGGAATGCTCTTTGGCTATTTTCTTGAAGAGTCAGGTGTGTTGTCATGGGTGCA
CGAGACCAGTATGTCATGTCACCTGAATGTCTCATTTGTTTAATCAGCATGGCTGTAGCTGTTTCAGCTGATGAGCTCGC
AACTAGTGTGAGGGCATAGGCACTTATGGCAGTATGATAGCAATCATCAAGGTAAACTAGATGGAACTCAAGGAACCCAA
TAGCACGAGCACGGCTATCAACCGCATTTGTTCGAGTGGACCCCTGTAGAGAGCTTAAGCTATTGTGAATAACAATAGCT
ACCAGGGCTGTGAGGGGCACAGACGAATCCTTATGACTCTTCATTTTACTGTCCAGGGTCATCTCTCCCTCCTCCCTGAA
GCTGCCGTCAGGCTTCTGATGCTTAAGCAAGAATGTCACCGATTTCTGAATTATATGTGGATCTATATACAAGAAGTTTT
CCCAGTCCTCATGCTGTGCTGCCAGAAGAATGTTGATAACCTTTGCTGTCAGCCAGACACTGGGAGGAGTAAAGGCCCAC
ATGCTGAAGCCACCGTTGTAACACCGCCACAGCAGCCCACCAAGTTGGACGGTCAGGTAGTCAAATGCATCTCTTGCCTT
GGCTATTTCCAGCTGATTTGTTAGTCGAAGGTAGTGAAGCGTCCATAGTGTTGCCCCAAAGTTGAAGGCGACACCATCAG
TGCTCCGAAAACATCTTCCGCCAAATACTTGAGAATGATCCACTGAGATTCCGTCCATTGTTGGCCCAAACACATCACCT
GCTATAGTGATCCTGGCAGCTGGAGACCCATATAGAAATCGCCTATGGATGCTCAGAGGGATGACAGGACTTTCGTCGAC
AGGAACATCAAGAAATTCATAAACCAGAGCACGGTTTCTTAGGTCCAACAGCAATGACGTGTGCTTCCTGACCGGCACGC
CTTCGGGCTTAACCTCAATTTCCCAAGTTACAGTTTCTCTGCGAACTTGTGACACAGCTTCCACAGTCACTTCTATCTTT
CCTGACTGTCGCGTAACTGCTAGTGGCAGAATTACTTCCTTCAACCCTTCAGCAGGGATCTATGGCAGAAGAAAACTTCC
TTTATATATCTCTGATGTTTTGTTCACTCTCGGTTATCCACACACTTGAAGAGGAAGCCAAAAGGAATCCTTCAGGCAAA
CCAGACAACTGTGGCACATATTTATAAGAACTAATGGTTTCCCATAGTCAGGAACAGGAAGCCTGTTAGGCT
>Transcript_38535
CGCTGCTATCTGTGAAGCTGCTGCCACTCCTGCTGCTGGAAGCTCGCTCAGATCTCGAGATAGTTGATTCACATAGGACG
TAGTATTCGTCCGAGCAATTGACGTCATGCATGTAGAAGTCATCCTGGTGGTTAAGGATTGCACAGTTCTCCAGGTCTCC
TCCAGTGGGCTCCTGGACTCCACGGTAGACCAGGTCCCCCCACAGTGGGGTGTTCATGTGCACCAGGGTATTATCGCCCC
ACACCCAGCGACCCTCCACTTCTTGGTCGTTGGCGTTCACCCAGTAACTTACGTCGGATAATCCATTGTCTTGCAGGTAG
TGGAATATTGCATTCAGGACATTAGCGTCGTGAAGGCTGACCAACTCTCCGTTGAGCGCGGTGCAGATATCTCTCATTGA
ACTCCAGTCGCCAAAGAGAAAGCTGTCTACGAAGATGCAGTGGTCGCCGATGGCTTGGTATGGCGCGGGACAATCAAGAT
TAGGATTGAGTTCGATGTGAGCAGCAGCTGGAACACCAGGCGAGACCTCGGCCTCGGCTGACCATGATGGGCCACTTGCA
CCAGCTGTAGCTCCTGTAGCTGACCATGATGGGCCACTTGCAGCAGCTGTAGCACCTGTAGCTGACCATGATGGGCCACT
TGCAGCAGCTGTAGCACCTGTAGCTGACCATGATGGGCC
>Transcript_94284
CCCACCTCCTACAGCACACTGCCAACCGCAAGATCATACCTCCCCATACTAATTTATACCATAACCATACAACAATTAAC
AATTATACTTATACTATCAAAACTATAGCATAAAAGCTAAACCAAATATTTTGTTTAAATTAACTGTTAAGCTTTATAAT
GCAATGTACGATATGTTGGGCCTTGGGGGCGGAGAATACATTCCCCTGGCCCGAGTGTGCGAAGGTGAGATTGGTCAAAG
TGAACCTTCTGCGCTTGTGTGAACAACACTCATATATGCGTATCCCGGGAGAGGTCCTGGTATAGTTCATAAGCTGAGCT
TCTTCAGTGAGCATACACACCCAAGGACTACTGCTTCCCTAGCCCAACTGTTTACAGTGTAAAGCCTAGTGACTTCTACT
AGGCAAACCGGAACGTATCTGTGACATGGTCATTCAGTGAGCAGTGATAACACAAATAACTTCGGAAAACTTATTATCGC
CCAATTAAATACTGATAGGCATCATGGCTATGATCCCTGTCGGCCTTGGTGCCGCTCCATACCCACCTGCCCCCGAGGGC
AGGGATATGGACCAGGGCTTCTCCCCCGTGCCCCACCACCTCCCTGGCTTAATGCAGCCTCCTCCACAGCCCCTGCACCA
ATCACCACCTATGCTTCAGGACCACAACGTAGAAAAACAGGGCCCGTCCGAGCTGATGTTGGTTGGAACAGAACCACCAT
ACCAGTGCAAGATTTGCGGCAAAGGTTTCGCCATCCCAGCTAGGCTAGCGCGTCACCACCGTGTCCATACTGGGGAGAAA
CCTTTTAAATGCGAGTTCTGTGAGAAAACGTTCAGCGTGAAGGAGAACCTGAATGTACATCGTCGTATCCACACCAAAGA
ACGTCCCTACAAGTGCAACATCTGTGATCGATCCTTCGAGCACTCTGGCAAGCTGCACCGACACATGCGCACACACACTG
GAGAACGACCTCACAAGTGTGAGGTGTGCGGTAAGACCTTTGTTCAGTCAGGACAACTTGTGATTCACATGCGAGCCCAT
ACTGGTGAAAAGCCATACACCTGTGAGTACTGCCAAAAGGGATTCACCTGCTCCAAGCAGCTCAAGGTACACATCCGTAC
ACACACAGGTGAAAAGCCCTACGAGTGTGATGTCTGTGGTAAGACCTTTGGATACAACCATGTACTGAAGATGCACAAAA
TGTCACATCTAGGTGAGAAGTTGTACAAATGTACCCTTTGTGAGGAGTTCTTCAGCTCTCGCAAGGCTCTCGATCGTCAC
ATCCGTGATCACGACAACCCTGAGAGGCCATCACGTAAACAACACCCACAGTCAACCAAGCAACAAGATGCGCAATGGAA
GTTTTCACCTCTTTCCAATATTTCAGAAATCAAGGATGTCAAGGACACAAACCCCTCCAACTCTCCCCTTACCAATTCCT
CACCAGCCTCTATATCATGGGACAGTGATTCTATGGATCTACAGCTGCCATTTCGTGAGTTGCGACGGGCCTCTGAAGGG
CCCAACGCTAGTGGACCAGAGGTTTACACCTGCTATGGAAGTGACAATGCCGGGTCTCGATCCCCTGGATACATCAGTGA
TGACAGTGGTCGAGGCGCTAGCCCCGTCAGTGACACTCTCTCCCCACCTCGATCTCCAGTCTCTTCTGGACCTTCTCTAA
TGCCACCTCACATCATGGATGCACCCTCCATCACACAACAGTTACCTGTTGGTAGTACCCCCATTGATTACAACATTATG
CTGCACCGCATGTACCCAGATCTGCAGGCACCCAAGCCAGACTCCTCTAATCCTAGTGATACTCCACGCATGGCAGTCTT
CACCACGGAGACTGGCGAACTACTCACCTGCCCCTATGATCTCCTTTTATGTCTTCAAAGGAAAAAGGAAAATAACTTCA
TGGACGAACACAAAATTGTCATGGAACAGGAAGCTATCCGTCGGCGTCAGCAGCAACAACAGTTGGAAGAACACCTATTG
CGTGAAGAGACTCGACGTAAGCGCGAGTGTACGTTCATCAACACTGTGCAGCGAGTACTGGAGGCTCTCATTGGCAGTGA
ACGGCTGGAGCGGTTAGGCCACCCCCAAACATCTGTAGACGAAGTCCTCATGCGAACACTAAAACTAATGGGATCACAGC
CCTGCAAGGAGCCCTCACTCTCTGCAATGGACCGGGTTAAAGTCAATCTCAGGCTGCTCCTGGAGTGCAGTGTACCTGAT
CAGGAAATGTGGAACAAGTTTGGCTGGAGAGGAAAGCCTATTGACGACATTGTCTCAGAGTTCCTAAATTTCTGCTAGTT
TCTTAAAGGTCGTCATTTACTAGAGTTGCACACCATGTTACAAGGGATGAAAAAATCCCTCTGCTTATTGTCAGGAAAGT
GTAGCTGTTTGTCGATGGAGAAAAAGAGCCTGCAAAATGTTTTAAACATGATAGGAAACACTCTTGCAAAGAGGAAAAGA
AGGCAGCTGTTGCAACCACTGCGTTGCAATAGAGCTCGTCTTATTTAAGGTGTGGGAGATATGTGCAGGTTTGAAAGAAA
TTAAATGTGAAGAAAGTGTAAAACCCCATGGCGTATGACCACGACCATGGGGTCAATAGGGTCTGTGCCTTCATGGCACG
AAGGACAGCTGCCAACATCAGTGTTATAAAAGACAGACAGAGACCTGACATTATTGCAGCACCTTGGCATAGAGCTGACC
AAGCTACTCAACCTTGCAGCCAGGGTGAGTGTGTGCCCGCCGTCCTCTGGTGCCCGGATAAGAGCGCCGATTTCAGGGCC
TCTACTGGCCTCATCATTGCTCAGTATTCTCGCAGAGCCTCACAGTTCTGCGAAACCCACTAGTCGTTTGTGAATGTCCC
GGTAATATTACATTTTGTACATTCCACATTGTTTATTTGAAGCAGAAGATGTGTTATAAATATGAAATTATGTATATTGA
GATATATATTTTAAATGTACTGTTTAATAAAAATCAAAGGATAAAAAAAAAAAAAAAAAAAAAAAAAAAAAAAAAA
>Transcript_78740
GTCGAGAACGCCATTTTCAACATTTTGAAGTCTGAGATTTCCATAGTTTCGTCCTTAAGTTAGGAACTATTGTAGAGTTC
ATGTACCCTGTTGGGCAGCTGGTACATTAAAAAGAGTTTTGCCCATAGCCATTGGCAAAGGAATGACAAAAGCACCTGGT
CCTCCTGGCCCCCCCGGCCCACCTACGGGCCCGGGGGGACCCCCAGGACCAGCTGGTCCCCCGGTGCCCCGCCCCTTGAC
GTTACCCCCTGGGCCTACTCCTGCCCCAGGACCAATCACCACAATTGTGCCACAAGCTGCTGGTACACCTGCAGTGGCCA
CTGGAACTGGCATTACTGCTCTTTTACCACCAGAACTACCAACATTTGTAGCACCACGGCGGCCTAACCTTGGCCGTGAA
GGGCGGCCAATCACTTTACGGGCCAACCACTTCCAAATATCTATGCCCAGAGGCTATATTCATCACTATGATGTAAGCAT
TCAACCTGATAAGTGTCCTCGGAAAGTCAACAGAGAGATTATTGAAACTATGGTCCATGCCTTTCCCAGAATATTTGGCA
GCTTAAAGCCTGTCTTCGATGGGAGAAGTAACTTGTATACAAGAGATCCACTACCTATTGGTAATGAGAAGATGGAGTTG
GAGGTTACATTACCGGGGGAGGGACGAGACAGAGTCTTCAAAGTAGCAATGAAATGGTTAGCGCAAGTAAATCTTTACAC
ACTGGAAGAAGCTCTTGAGGGGCGTACTCGAACAATACCTTATGATGCCATACAGGCATTAGATGTAGTCATGCGCCACT
TGCCATCTATGACTTATACCCCTGTTGGAAGGTCATTTTTCTCTGCCCCGGATGGTTACTACCACCCGTTGGGTGGTGGT
CGGGAGGTGTGGTTTGGATTTCACCAAAGTGTACGGCCATCTCAGTGGAAGATGATGCTCAATATTGATGTATCTGCAAC
TGCATTTTACAAAGCTCAAGCGGTGATAGAATTTATGTGCGAAGTGTTGGATATACGGGAAATTGGTGAACAACGTAAAC
CTCTAACAGACTCTCAACGTGTAAAGTTCACTAAGGAAATTAAGGGATTAAAGATTGAAATTACTCACTGTGGTGCAATG
CGAAGAAAATACCGTGTGTGCAATGTTACTAGAAGACCAGCTCAAATGCAGTCGTTTCCACTTCAGCTGGAAAATGGTCA
AACTGTTGAGTGTACTGTAGCTAAATATTTCCTTGACAAATACAAAATGAAACTCAGGTTCCCACATTTACCCTGCCTTC
AGGTGGGTCAAGAACACAAGCATACGTACCTTCCTTTGGAAGTTTGTAACATTGTTCCTGGTCAGCGGTGCATTAAGAAG
CTTACTGATATGCAGACTTCGACCATGATCAAGGCTACAGCAAGATCAGCTCCAGACAGAGAGAGGGAGATTAATAACTT
AGTTCGAAAAGCAGATTTCAATAATGATCCATACATGCAAGAATTTGGTTTAACAATCAGCACAGCAATGATGGAGGTGC
GTGGACGGGTGCTTCCACCTCCAAAGTTACAGTATGGAGGGCGAACTAAGCAGCAGGCGTTGCCAAACCAAGGAGTGTGG
GACATGAGAGGGAAGCAATTCTTCACTGGGGTAGAAGTTCGGGTGTGGGCAGTTGCATGCTTTGCCCCACAACGGACAGT
TCGAGAGGATGCATTACGTAATTTTACACAACAGCTACAGAAAATAAGTAATGATGCAGGAATGCCCATTATTGGTCAGC
CATGTTTTTGCAAGTATGCCAATGGACCTGACCAAGTAGAGCCAATGTTTCGGTATCTTAAGAGTACTTTCACTGGTCTT
CAGCTGGTGTGTGTAGTACTCCCTGGGAAGACCCCAGTCTATGCAGAAGTGAAGAGAGTGGGTGATACTGTTTTGGGTAT
GGCGACTCAATGTGTTCAAGCCAAAAATGTTAATAAGACTTCACCTCAAACATTATCCAACCTCTGCCTCAAGATCAATG
TCAAGTTAGGAGGCATCAATTCTATTCTAGTCCCAGGCATTAGGCCTAAGGTGTTCAACGAGCCGGTAATCTTCCTTGGT
GCAGATGTAACTCATCCACCAGCAGGTGATAACAAAAAACCGTCCATTGCAGCTGTAGTAGGTTCTATGGATGCTCATCC
TTCCCGATATGCCGCAACAGTCCGGGTCCAGCAGCACAGACAGAATGGATCAACAACACAAGGCCAAAGTGCCAGTGATG
GCTCACGACCCAGACAACTGACATTCGCGAGGACAGCACATGACGAAGTGATCCAAGAGTTATCTTCTATGGTAAAGGAG
CTTCTTATACAGTTTTACAAGTCTACACGATTCAAGCCAAATCGAATTATTCTTTATCGTGATGGTGTAAGTGAAGGTCA
ATTCCAGACAGTGTTGCAGCATGAATTGACTGCCATGAGAGAGGCATGTATTAAGCTAGAGGCAGACTACAAACCTGGCA
TTACATATATTGCTGTGCAGAAGCGTCATCATACAAGATTGTTTTGTTCTGACAAGAAAGAGCAGAGTGGGAAAAGTGGT
AATATCCCTGCCGGAACTACAGTTGATGTAGGCATCACACACCCAACAGAATTTGATTTTTATCTGTGTTCACACCAAGG
CATCCAGGGCACTAGTCGTCCAAGCCACTATCATGTATTGTGGGATGATAACCATTTTGATAGTGATGAACTGCAGTGCC
TGACCTACCAGCTGTGCCATACATATGTTCGGTGTACTCGGTCAGTCTCCATACCTGCCCCAGCTTATTATGCCCACTTG
GTAGCCTTCAGAGCACGTTATCATCTCGTCGAGAAAGAGCATGACAGTGGAGAGGGATCTCACCAATCTGGTAATAGTGA
GGACCGCACACCATCAGCAATGGCTCGAGCAGTGACAGTGCATGTTGACACTAACAGGGTGATGTACTTCGCTTAACTGT
TTGTTCTACCTAGTCTGACTCAAGGTTCACAACATCATTGTGCAAGATGAAGTCACATGGGCTGAATTTTGGAAAAACCA
CACTGATTTACTTGTGGACAGGTTTCATGTATTCATCTGCAGACATACTCGTCGATGCATCTCTATTGTGGTCAATTTTG
AACAATTATTTAATGAGTCTTGTTTGAGTTAGATCTTCCATAGATATGAAAGTTGTTCTAAGATTACTAAAGATTTTACT
CGTGAAATGATTGTTAGAAATCTCACTTTGACATTTAAAGTTTATATCTGCTACTTTTACTTTAAAAAAGTAGTTGAGTG
TATTTGATACTTGAATGATAATATTTATTATGAGCTGACCTGATTCAGTCAACCTGAATCAATTGTTGTCCCCAATTTAG
ATTTGGGTTAAGTATTTTGGCGGCATTCCTTCGAGATATTTGGTGATGGCAGAAGTTGTAGGCAAAGGTGTTGACGATTA
CAGTTTGTTTTAGATACAACGGAACAGGTTTAATCCTACATTACAATTTGAAGTTACCATTTACATTTGTAAATCTGTTA
AGTCACATGTTGGATGATTGTAATGTAGGAATCTTATACCTGCAGCAAGAGGTGTAATGGCTATTAGATTGTACCTGCTG
ATGTACCTCATGCCAGCAATCATGATGGCTTACATATGATATGCGATTTTAGCATATTAAGTCACTGTAAACTATTGCCA
GAGAAACTTTAAATGTGTATTTTCATTGCATTGTAATGCTGAGAATGAAAATAAGAGAATTTACCCACATTTTGTATATG
TATTCAACGGGTGCATCAGGTCCCTCAAGTATGTTACTGTATAAATAACTTGTGTACACTGAGCAGCAATTATGAGGCTT
ATGTATATGTACTATTCACATCTATTTTTCTGTGGTGAGAAATATAGTACTACACCTATCTCAAGCTTCAAAGTTACTGA
ACTTGATGTAGTTCATGTAAACGAAGCCAGGAAATTCAAAGCCACTGTGACATGGGTTTTTAATTATTTAAGGTAAAAGA
CTCTTGCAGTCAAGTTTTTACTGCCAATTTTTTTTTTATGGAGGGCCAGAAAACCCTCAGACACATATGTACCTTCATTT
TGGAGGTGGTGCTGTGATCTCCCCAGGATATGGGGTGAATACTGTTTAGGAAAAAATTATTTTGTAAATTTTAGGCAGAG
TTTCTCCTAGTGGCATTTTTTAATACAGATCTAATTGTCACTTGAAAAAATCCATATGTTGAAATCTGACGATTATAATC
TTCATAGCATTATTTACCCCCCCCCCCTCCCTCACCTCCCCTCACCCACACCTGGTATTACCTGTGTACTTCCTAGTCTT
GGCCAGAACTGCAGGCTTTTGCTTCCAGTGTGATGTAGGCTTGGTATTATTGTATTTGCAGTACATTTTATTTGCAAACT
TGCAAAAACGTTTTTGTGTATTTTAATTTATTCATAATGGCTTATCAACTGCAAGTAAATCTCTGCAGTACTGGTCTGAA
ACCCAAACATGCATAAATGCCACAGATATGTATTAGGCACCAGTTTCCTATCAGGACAATATGTGACAGCATGTTTTGGT
TCAAGCAACTGAACTTACAATTCACAAAGAGCAGCCTGGGCTTGGGTGCCATATAATTATAATACAGCTCATGTGATGCC
ATGAGGCAAGGTGCAGCTACATTCTAATGCGGCAGTAAGTGGCAACTCTACTCCGCCGAGATCAGATGCGGAATCCCAGT
CTTCCTGAATGTAGTTACCAAAGCCCACAAGTAGTAAAAATGCAGAGTAGAGTTAACTTTGTCATACACAAATTAATTTA
ATATGAAGATATTGGGTCCATTAATTAAAGCATTTTAGAAGTTTTGTATGCATTTCAGATGTAATCTGCACAAATATGCA
GTCAGAATAACATGCTGGGCATGTGAGTTCAAACTTAACTTATTGTTTAACAGGGAGATCAAGTATATGTAATATTGCGA
AGTGCAAAGCAATTGACCACTTCCCTCAAGATTGGTAGTTCTAAATACAGATTTTATTCAAGAATTATGTTGTTGTGATG
CTGCATAATTTAGAAAAATGCTTAACTTTCCTTATCATTTCTTCAGCTAACCACATTCCATCCATATTGGATGTGAGGAT
TGGCAGTTTTTATCTGTAGAACTCTTAAAAAAGTTTGCCATTGAAATTGGCTCCGTAGACAAAAAAAAAAAAAAAAAAAT
TGCCAATCTTTTTTTAGCAAGAGCATTGGAAACTGGCATAGTCATGCTAATGTGATGATCAGTAGAGCTGCGTCCACAAA
GGTCTGGTAGCAAGTCCTTACAGTGTTCATTCAAAATATTTCGTCCAGGTATTATGGGGCTTATCCGGGTTGTCTGCTTG
GCAATAATCTATAGCTACTGCCTTTTTTGTTAATTATTATTATTCTTATTATTATTCAGTTACTCAGAAGGTAATGACAC
TTTCGTAGTTTCAATTTTGTTTCGTTATTTTTTAAGTAAACTTGCCAAAATGAACACTTTACCTAAATTTTAAGTGTTCA
CTTTCAATTTCAGTATTGAAAACTAGCCTGCACACTTTGCTTATTAAAATAAACACCACCAAAGAGAGTTTTAATAAATT
GGTTTGATTTTATGATTTGCATTTTAAAAATGGTAACCCGGACCCCAGTACCCTGATAGTTTTATAAAGGGCAGTTTAGC
TTCTTCCAACCTCTATGCAACAGTAGTCATAGAGATTGTAGGGTTTTAAAAGTCTTCAATAAGAACTTTTTTTCTCTCCA
GTGCAGCAAAATCAGTCATTATATTAAATGGGCCCCTTGCCAATTCTCTCATGCTTAATTTTGTCACAATATTGTGAACG
TGATATCTGTGAGCTTGTGGGTAATTAATTATATAATTTGCATTTCTTCGTGGGAGAGTTTGTTTTGCATTAGATTTTGT
GCTGCTCTCAAGTTTTTTTTTTTTTTTTTTTTTTTTTTTTTTT
>Transcript_209
GACAACCCTTTAAGACGACCCTTAAGACAACCCTTTAAGACGACCCTTAAGACAACCCTTTAAGACGACCCTTAAGACAA
CCCTTTAAGACGACCCTTAAGACAACCCTTTAAGACGACCCTTAAGACAACCCTTTAAGACGACCCTTAAGACAACCCTT
TAAGACGACCCTTTAAGACAATTCTTTTAATCGGGAGAACAACAAATCAAATTTAGATCAATAATCATATTTAGAAATTT
AGATCTTTACCAGACATTTAAATATCTAATTGAAATATTGGAGCATAAAGATATGTGAAGTAGCGCTATTAATCTGCAAG
ATTATACCGGGATTATCAACAATTTTAATTAATGCAAAATCAAATATTTCCTTCATAATTAATTGAATTTTTTTAAGAAT
TATTTAGAATTAAGAATTAAGCCAGGCCTGTGCGTCCTGTTCACTGATGAGACCAGCACTGAAGGCCTTGTTAACGAAGT
CACGTGACGTGTCACCAACTACACCTGACCTGCTCCTCGTCATGGCTTCGCCCCTGATGGAGGTCCAGCCAGGGCACCAC
ATCCTGCCCTTGAAGTACAGCTGCCATCGTCGTATTTTTGGAGTCACACTGTAGTTACAGAAGTGTCCCATTAGCTCTAC
CTCACCGTTCTGCCACAGTCCAACTAGTTTGTTGGCGACGGCTGCTGCCAGACCCTCCAAGATCTGGGCGTCGGACTGTG
GGGCAAAGGGCGCCACCAGCAGCACCACCACCAGGAGACTCACAAGCACAGAATGGTTCATCTTGATCTCCTGTTATCGG
CTTGCAGGAGGAGAGAGTGATCTGTGGAGCGTGTTCTTACTGGGTGACCTCTGGGTGCCAGTTGTTGTATGGTGCCACCA
TCACTCCGTCTGGTTATATGAG
>Transcript_39507
TCTTCACAGTTGGGCGCGACGAAGAACTGGTGGCAGATGCCCTGACCTTCCCCGTTGATGCCCTCACCAGGAAAGGTCTC
CGGGTATCCCTGCAGGAGGATGCAGGGCACGAGGGCCTCAGAGTCACAGTGTCCGCTATCCCTGGCAGCCGGGTATCGCT
TGCGGGGTCACACTGGGCCTCCTACAGCATGCAGGCAGGCAACGACCTCACCCATGCCAAGATCCTGTTTCAAATGGCCC
AGGACACCACCATGACCCAGCAAGAGCCGCTGGAACAGAAGTGGGTTTCAGAGGATGGCCTTCCAGCCAACATTCTTCAC
CTACCAAGAGCGTCTCCAGGGGTCGATCCCAATGCCACATTTTCATATGCCGATTTGCTGGTGCTGTCTGATGGGATGGT
GCCTACACTGGGACGTGCCTGTGGGGGAGCGGCGGGTCGTGGACAGTGCCTCCTGGGTGGCTGCTTCAATACTGTGGCTC
GATGTGATGGCAAGTACGACTGTCTGGATCGCATCGATGAGCAAGGATGTGGTGTGAGAGGGGCAGCAGCAGAAAACCTG
GCCTGGTACCGCCAAGACCGTGCCAGCAGACTCAGGCGTCACTATGACTCCCCCTGGGTGTGGCAGGAGGTCATGGTGGG
AGATTCTGGCAGCACCACCATCACTGTTCCACTCCCCTTTGGCCCAGTTCACCTGGCACTCTCTGCCTTCAGCCTCCACC
CGGAGCATGGCATGACCATCTTGCCAGAGCCTGTTGAATGGAAGGGCTCTGTTGGATTCTGGCTGTCTGTGGAAGCCCCG
ACCAGAGTAGGCATGTGGGAGCAGGTTGGGGTGCGGGTTACGGCAGTCAACCACCACCACTTCCCCATCAATGCCATCAT
TGTCTTGGCCAACAACCCAGCCTATAAGTTTGTCAATGTCCAGAAATTCGACCAAATTCATCCTTCTACTGGTCCCATGG
AGCGGAGGATGGTCGGTGGAGAACATGAGCATGCGGTGCTAGTGGAGGGCGGAGAGACCCACACCTTGTACTTGCCAATA
GTCCCTGTCCTGCTTGGGGAAGTTGTTGTCATTGTGCAAGCCTCACTACCTGGCAAAAAAATACAGAAAGAAGTCACCAT
CTTTGTTGAGCCACTGGGAGCGGTTCAGGAACGCCACACGTCACTACTGCTAGATCTCAGCAACCGAGCCTATTTCTTCA
CCTTCCTGGATGTGAACATGTCTGAGGGACTGGTGCCAGGCTCTGATGATGCCCATGTATCGGTCTTTGGTGACACAGTG
GGAGCAGTTTTACCAAATGTTCCAGCCACAGCACATGACCTTCTTGGACTTCCCACAGTTGGATGTGAGCCTGTGGTATT
CAGCTTCTTGCTAACAGTATTGCAGATGCGCCACTGGAAGGAAATGGCTCAGGAACCAGCACTGAACGAACGGGAGGTGT
TTCAGCGTCTCGCTTTGCTCTACCAAACTCTCCTGGTTTATCAAGGACGAGATGGTGGATTTAAATATTACAGGACCAGC
CAGACAAGTTCAGTGTGGGTGACATCATTAGTGATCCGAGCTCTAAATGAAGTGTCTGTCAGCTGGCCTCACTTACTTTA
TGTGGACCCTCAGGTGACAGACAAGGCTTTAAAGTTTGTGTTAGCACAGCAGGCATCACATGGG
>Transcript_39587
ATGTCAATCTCTCCACTTGCAGGCCATCCACCATATCGAGAGTCCTTGGGCATGAGCCAGATAGCTGGCCACAACCAGTC
TCCTCGGGGCATCTTGGCGCGGACTTCAACTCGACCATACCTGAAGGCGAAGCTGGGTTGAGTGGTGAACTTGGCGCTAA
TGATGGGGTTGATGATGTGCTCGGAGGTTCCCTTGCGGACACATCCGAAGTTCCGGTGGTCGGTACACATGTCTCCCAGG
TTGAGCTCATTGTTAAACAGGAAATGCTCAGAGTACCACTTGGACGTCAGCTCCGGTTTGATAATGAGTGTTGAGTCACG
GGTGTAGCCGAGACTGGGGTTGTTCAGGTACATCTGGAACTCCCAGTTCCCACCACCGGACATGGTAACCTCAGGCTTCC
AGACATTGCGGTTAAGGTCGTTGAAGTCATCGTTGAAGATAAGGCAAGGGAAGCTCCTGCAGCTGCCAGGGTCCACCACA
TCGACAGCCAGGGCCCCACAGGCCAGCAACATGAAGCACAGCGTCCTCATCCTCGCCTATAGTTGCAGGAGTCTGACGCC
GACACGTGGAGTCCTCCTTCTTATATACCTAGGATGCGACCTGCCTCTATGCGCGCGACACCTGCGCACTACCACGGTTT
GATGGGTTTTGGTATTTTCTATTCCTGAACAAAGTTGAAGACTTAAGCTATCTCTCAAGTGTA
>Transcript_49529
GCCAAGACCAAGGGTGTGGTGAGTCCGGCTCCGGCAGCTGGCGGTGAGTTGTCTGTTGGTCCCCACCAAGCTCACATTAA
GTATAGTGTCCGGCACTTCTATCCTTGATTTTCACCACTTCTTATTGTGATGCAACACACAACAGTTCACTAAATCCAAG
GTGACCCTCCTCAGGATGCAACACACAGCAGTTCACTAAATCCAAGTGTGTCTTCTGGAAGTAGTTGCAGTATGAATCCA
GCAGCATCTGGAGTGAAAGCCATGTCATATAAACACCATGAAGAAGTCGCCACCCTTGCTGCCAGTCAGAACAACTTCAC
ACGTGATTTATATGTGAAACTGGCCGAGAAGAGTTCGGGAAATCTTTTCTTCTCTCCCTTCAGCATCATAACTGCATTGG
GAATGACACTTTCTGGAGCAGCTGGCAACACTGAGAAAGAAGTTCAGTCTGTTACACATCTCTCTCAAGACAAAGAAGCA
ATTCATAATGCCTTTCAAGATATTATAACAGACCTGAAGGTTGAAGCAGCTGACTATGAGCTCAGAACATCCAACATGGC
TTATGTGTCTGACAAAATGACTGTGTTGAGTGACTTTGCCAACACCCTAAAAGAGAAATACCTCAGTTCCTTGAACACTG
TAAATTTTGCAGAAAGTGAACAGGTACGGAAGGAGATAAATACGGCTGTGGAAAAGGAAACAAACTCCCGCATTAAGGAT
CTTATTCCTTCAGGAATTTTAAATGATTTGACAAGAATGGTGCTGGTAAATGCAGTGTACTTTAAAGGATTATGGGAAAA
TCAGTTCGAGGAATCGGCGACATATGATCAGGAGTTTTGGTTATCGGAGAGCGAGAGCACCAAGGTGCCAATGATGCACA
TTACAAAGCAGTTTCGCATACAGCACAACAAAGATCTTAGTGCAATGCTTCTTGCAATGGACTATAAGGGATCTAGGTTG
AGTATGGTTTTTGTGTTGCCTGATAAACGTGATGGACTGGCAGAGGTCGAGGCAAATCTGGCGACCACAGATCTCAATAA
TATTGACAAGAAGCTGCAAAGAGTTAAGGTGGAAGTCTGCATACCTAAATTCAAGCTGGAAGAATCGCTTGATTTGGTTG
ATCATCTGACGGAGCTTGGAATTAAAGACTTATTTGATATCAAGAGTTGTAACTTATCTGGGATCACTGGCAGCAATGAT
CTGTCTGTTTCTAATGTGTTTCACAAAGCCTTCCTGGAGGTCAACGAGCAGGGCAGTGAAGCTG
>Transcript_49528
GCCAAGACCAAGGGTGTGGTGAGTCCGGCTCCGGCAGCTGGCGGTGAGTTGTCTGTTGGTCCCCACCAAGCTCACATTAA
GTATAGTGTCCGGCACTTCTATCCTTGATTTTCACCACTTCTTATTGTTGTGTCTTCTGGAAGTAGTTGCAGTATGAATC
CAGCAGCATCTGGAGTGAAAGCCATGTCATATAAACACCATGAAGAAGTCGCCACCCTTGCTGCCAGTCAGAACAACTTC
ACACGTGATTTATATGTGAAACTGGCCGAGAAGAGTTCGGGAAATCTTTTCTTCTCTCCCTTCAGCATCATAACTGCATT
GGGAATGACACTTTCTGGAGCAGCTGGCAACACTGAGAAAGAAGTTCAGTCTGTTACACATCTCTCTCAAGACAAAGAAG
CAATTCATAATGCCTTTCAAGATATTATAACAGACCTGAAGGTTGAAGCAGCTGACTATGAGCTCAGAACATCCAACATG
GCTTATGTGTCTGACAAAATGACTGTGTTGAGTGACTTTGCCAACACCCTAAAAGAGAAATACCTCAGTTCCTTGAACAC
TGTAAATTTTGCAGAAAGTGAACAGGTACGGAAGGAGATAAATACGGCTGTGGAAAAGGAAACAAACTCCCGCATTAAGG
ATCTTATTCCTTCAGGAATTTTAAATGATTTGACAAGAATGGTGCTGGTAAATGCAGTGTACTTTAAAGGATTATGGGAA
AATCAGTTCGAGGAATCGGCGACATATGATCAGGAGTTTTGGTTATCGGAGAGCGAGAGCACCAAGGTGCCAATGATGCA
CATTACAAAGCAGTTTCGCATACAGCACAACAAAGATCTTAGTGCAATGCTTCTTGCAATGGACTATAAGGGATCTAGGT
TGAGTATGGTTTTTGTGTTGCCTGATAAACGTGATGGACTGGCAGAGGTCGAGGCAAATCTGGCGACCACAGATCTCAAT
AATATTGACAAGAAGCTGCAAAGAGTTAAGGTGGAAGTCTGCATACCTAAATTCAAGCTGGAAGAATCGCTTGATTTGGT
TGATCATCTGACGGAGCTTGGAATTAAAGACTTATTTGATATCAAGAGTTGTAACTTATCTGGGATCACTGGCAGCAATG
ATCTGTCTGTTTCTAATGTGTTTCACAAAGCCTTCCTGGAGGTCAACGAGCAGGGCAGTGAAGCTG
>Transcript_78872
AGAGACATCAGATGGTGACTGTTGAAACGTCAGCGTGGGTCCACTCAGAGACATCAGATGGTGACTGTTGAAACGTCAGC
GTGGGTCCACTCAGAGACATCAGATGGTGACTGTTGAAACGTCAGCGTGGGTCCACTCAGAGACATCAGATAACCACTAC
TTAAAGGACCTCCGGACCAGGAAAAACTCCTAATTGTTTATCCAAGCTGAAACTTCCTCGGCAGTAAATAGGTTCTTCTC
CAGGGCCTGTTTGACGAAGTCCCGCGTAGCGTGCTCGACGGCCCCAGCCCGACTCTCAGTTCTGGAATTGCCAGAGAAGG
GCACCCATCCTGGACACCACATTTTACCCTTGTAGTACATCTTCCACCTGTAGAAGGTCGGGTTGTAGCTGTAGTGGCAG
GTGTGACCCATGAACTTAGCCTCTCCCTCATGCCATAAGCCTGCCAGCTTGTTGATAATGAGTGTGACCGTAGCATCCCA
GTCCTGGCCTTGACAAGGGTGCGGCGGCGTCACCAACACTCCCGCCGACACTATCACCAACACCAACCACCTCATCCTCA
ACACCTCAGTTGCTGTGAGCTGTGACGAGTGCGGTGGTCCTCAGCTGTACTGGTCGCCCTGGGGCCTGAGCCTGCTATGA
CAGGTGACGGATACCTCAGCTGTTATATCCTGGCCAGGACAGTGAAGGGTCTCACTCTCTTCGTAGCAACCTGCTAAGCC
TTCAAATCCCCCGCCTCACGCTTCCCGTACTTTTTGACGGAGCAGGTCTTGACAAAGAAACACGTTATGCCGCCCTCCAA
CACCTGTTTA
>Transcript_49530
GTCACATCGTACACATGACCGTTCGCTTACAGAATTTTATAACCCACCTAACCTAACATAACCCAAACCAAACCAACCTA
ACCTAACCTAACCCAACCGAGCCTAACATAGATTAATCTAAGCTAATACATCATAATCTAATAATATTTATGATTTTAAG
GTGAAAACGAGCTTTGTCAAATCGTCTAGTGTACGATTTGACCATTCCTCTTGTGTCAAGACTACCTGCTGCTGGCCTTC
CTTTCTCGCCTGTGGATCATACAGGCTGTTTTCGAAAGTTGTCCTTTTAGTAGCCATGGAACCGCTGGTAATTGGAGAGC
AAACCACATCTTTCCCACACCATGAAGATGTTGCCAAGCTTGCTGTCAGTCAGAACAACTTCACACGTGATTTATATGTG
AAACTGGCCCAGAAGAATTCAGGAAATCTTTTCTTCTCTCCCTTCAGCATCATAACTGCATTGGGAATGACACTTTCTGG
AGCAGCTGGCAACACTGAGAAAGAAGTTCAGTCTGTTACACATCTCTCTCAAGACAAAGAAGCAATTCATAATGCCTTTC
AAGATATTATAACAGACCTGAAGGTTGAAGCAGCTGACTATGAGCTCAGAACATCCAACATGGCTTATGTGTCTGACAAA
ATGACTGTGTTGAGTGACTTTGCCAACACCCTAAAAGAGAAATACCTCAGTTCCTTGAACACTGTAAATTTTGCAGAAAG
TGAACAGGTACGGAAGGAGATAAATACGGCTGTGGAAAAGGAAACAAACTCCCGCATTAAGGATCTTATTCCTTCAGGAA
TTTTAAATGATTTGACAAGAATGGTGCTGGTAAATGCAGTGTACTTTAAAGGATTATGGGAAAATCAGTTCGAGGAATCG
GCGACATATGATCAGGAGTTTTGGTTATCGGAGAGCGAGAGCACCAAGGTGCCAATGATGCACATTACAAAGCAGTTTCG
CATACAGCACAACAAAGATCTTAGTGCAATGCTTCTTGCAATGGACTATAAGGGATCTAGGTTGAGTATGGTTTTTGTGT
TGCCTGATAAACGTGATGGACTGGCAGAGGTCGAGGCAAATCTGGCGACCACAGATCTCAATAATATTGACAAGAAGCTG
CAAAGAGTTAAGGTGGAAGTCTGCATACCTAAATTCAAGCTGGAAGAATCGCTTGATTTGGTTGATCATCTGACGGAGCT
TGGAATTAAAGACTTATTTGATATCAAGAGTTGTAACTTATCTGGGATCACTGGCAGCAATGATCTGTCTGTTTCTAATG
TGTTTCACAAAGCCTTCCTGGAGGTCAACGAGCAGGGCAGTGAAGCTG
>Transcript_57981
AAAAAAAAAAAAAAAAAAAAAAAAAAAAAAAAAAAAAAAAAATCTGAAGGTACAAAAATAAACACTTGCATTTTCATAAA
TCTGTATGGTTGAATGCATTTATATATACAGTACATCATATTAATATGCAACCATGTTTTTTGTTTTTTAATAACCAATG
AGGCTAAAGAGCTTTTTGGGTATTTGTCAACCTCTTTACTTTTAGTTCTTTGAATTCCTCCTCGGCCTTTTCCTCTTTCG
CATCCATTCTTTTTGCTTCTTCAAAATACTGTGTGGCGCCATACCAGCCATGTAGTGTGTCCCAGAGTGGTCTACAAAAG
AAGCATGTGATATCTGATTATCCCAGACAACACACAATAAACTTAAAAAATAAAACAAAATATAAAATGTTAGTAGTCGG
TTTGATTTAAGGGAAAAATAATACTGCATAGCATTTGTTCTATCTTCCACTTCTGCTCTTTTGGTTTATAATTTCTGGTT
TCCGAACTGCACTTCTGAGCACCATTGTTGATCGTTGTGACGACACGTGCCGGCCTATAAAAAGTATTTGAAGTTTATTA
TAATGTAAAAAAAAAAAATAATAATAATACTCTTTAAATATTTTCCACCTTTTAGTATACTGTACTTACTGTTGATGGTA
TCACGCTTTGCCCTCCGGGATGAAGCACAAGCACCAGATAATCTGAGAGGGATAAAAGAAGCACCGGAGACGTCACTTTC
AGAATAGAAAGAATCAGGGATGTCTTCTGTTAAATTGATGACGTTACCACTTTCACTGCTGACACTGCAGCTGTCCATGC
TATTCTGACTATTATTTTTATTGTTCATTCTACTGTTTTTACTATTACTTGAACTTCTGCTCATTCTACAATTTTCACTA
TTACTTAAAGTGCTCTCCATGCTCCTACTTCCTCTGTTGTCAGTGCTGCTCACGATACTATTTCTTTTAGTATTTGTTCT
GCCACGTGCATTTCTTTTAGATCTTCTAGGTTCAGGGGACGCTAAAAAATCTCCTAGCGTTCTGCCCGCGGAATGCAGAG
GAGTCGAAGATGCGAACAACTGTGTGGTGTCTGTAATGTTAGGGTTTTGGTTTTGAAAAGAATTGCTTCGTCTAGTTCTC
ATGGAGAATCTGAGTGGTGTACTGGAGAATCCGAACCCAGGATCACTGATCTGGGAAGTACTCAAAAATGATTCATCATC
ACTCAGGGTGATTGTTTCTACTGCAGCATGTGCATCTGATTCAGCATTACTCCTGTTGAGATCTAAGCTTTCACCAAACA
CCCCATCCTGCATATTTTCTGTCCTCTCATAACTATTAATGTCTTCTTCACTATCTAAATCAACTGTAATGTTCTGTTGT
GCACATTGTATATCCTTGACTTGGGCATCATCACAAATATTCTCAATGGGTTGTTGTTGTTGCCTTTTGTCAGCTGCAGA
TAATGGTTGCCAGCTACCATCAGCAAGCAGTATAATTTTGTCAGTGTCACTATTATGCTCCAAGATTGATGTGAAGTACC
CATCAACCTGTAGATGGTCATACATTGCTGGTTGAAAGCAAACAGGACACCGCCACTTTTGCTTGCACTCATTCATCTGA
AGATATATAACAGCATCAAAGCACTGAAAATGGCTGCATGTTGAGGCACGACATGGTAACTTCATTCTAGTTTTCCCCAA
GGGACACAGCAACGAGCAATGAAGAGTTGTAGAGGCTATCTCATCTCCAGACTGGTCCTCCTTCAGCTTGTCTTTAATTT
TAGAGGCTGTAACCTCAGGTATTACAGTAGTCTTCGCTTTAAGTCGCTCTATCAGATCTTGAGACGTAATCTTCTTCACA
CACTGAACAAACAACTTGAGCTTTTCAGAAGGTCTTCTTATAGTTACAATATTCTGCGTGTTAGTAGAAAAATTACACTT
ATCAGTGATGTCCACTGGTCCTGCTCGCCCTCTCGGCACTATCTCCATACCTGGCAACTTGCAAACATCATTGTTGACAG
CAACTTGTAAGAGGGAAGGAAAGTAGTCCATCTGTTCACTGGTGCTATCAAACTTGCATATCCTCAGCTGTATTTGGTAT
AGATTTGTGGAATTTTGATTTTTAAAATAATTTACTTCATCTGGCTTGATAATAAAGTTGTGATGTACCAATGGCATTCC
TTTGTTACTTATCTCAACTTCCAATAACGTTGATACGACATCAAAGAATGGGAGTTTCTTCAGTATAACACTTCCTGCAT
CTTCAGTGTGTGACATGCGATCATTACTCTCCACTCTAACACATTTGTATATATCGCCTCTACCATGACTGTAATTTCTT
TGCCAAGGGTTATTATAATAGTTATAATGAATTCTGGTTCCATTCCATGGCTGGTGTCCTGATGCAGCACAATGTTGACC
AAGAGAGTTGCTTTGTGGATGTGCTCCAAGCAAGGAGTGACCATGAGACTGGCTAGAGTTGCTTTGTCGATGTGCTCCAA
GCATGGAGTGACCATGAGACTGGCCACGTGAACGTGGATGATTCATGGAGTATCCACGAGCCTGGGTCCTGTCATAATTA
TGATTACCAGCTCTTACAGAATATGGATGTGCCGAGTACTCCACATGCATAGGAGCTGACCAATGACGTGGCATGGCCTG
AGAGATGTAATCTACTTTTTGAGAAAAATAAATCTGCACTCAGCACACCAGCCAAGTGAGTTACACCATCCGCGAGTCG
>Transcript_57980
AAAAAAAAAAAAAAAAAAAAAAAAAAAAAAAAAAAAAAAAAATCTGAAGGTACAAAAATAAACACTTGCATTTTCATAAA
TCTGTATGGTTGAATGCATTTATATATACAGTACATCATATTAATATGCAACCATGTTTTTTGTTTTTTAATAACCAATG
AGGCTAAAGAGCTTTTTGGGTATTTGTCAACCTCTTTACTTTTAGTTCTTTGAATTCCTCCTCGGCCTTTTCCTCTTTCG
CATCCATTCTTTTTGCTTCTTCAAAATACTGTGTGGCGCCATACCAGCCATGTAGTGTGTCCCAGAGTGGTCTACAAAAG
AAGCATGTGATATCTGATTATCCCAGACAACACACAATAAACTTAAAAAATAAAACAAAATATAAAATGTTAGTAGTCGG
TTTGATTTAAGGGAAAAATAATACTGCATAGCATTTGTTCTATCTTCCACTTCTGCTCTTTTGGTTTATAATTTCTGGTT
TCCGAACTGCACTTCTGAGCACCATTGTTGATCGTTGTGACGACACGTGCCGGCCAGATAATCTGAGAGGGATAAAAGAA
GCACCGGAGACGTCACTTTCAGAATAGAAAGAATCAGGGATGTCTTCTGTTAAATTGATGACGTTACCACTTTCACTGCT
GACACTGCAGCTGTCCATGCTATTCTGACTATTATTTTTATTGTTCATTCTACTGTTTTTACTATTACTTGAACTTCTGC
TCATTCTACAATTTTCACTATTACTTAAAGTGCTCTCCATGCTCCTACTTCCTCTGTTGTCAGTGCTGCTCACGATACTA
TTTCTTTTAGTATTTGTTCTGCCACGTGCATTTCTTTTAGATCTTCTAGGTTCAGGGGACGCTAAAAAATCTCCTAGCGT
TCTGCCCGCGGAATGCAGAGGAGTCGAAGATGCGAACAACTGTGTGGTGTCTGTAATGTTAGGGTTTTGGTTTTGAAAAG
AATTGCTTCGTCTAGTTCTCATGGAGAATCTGAGTGGTGTACTGGAGAATCCGAACCCAGGATCACTGATCTGGGAAGTA
CTCAAAAATGATTCATCATCACTCAGGGTGATTGTTTCTACTGCAGCATGTGCATCTGATTCAGCATTACTCCTGTTGAG
ATCTAAGCTTTCACCAAACACCCCATCCTGCATATTTTCTGTCCTCTCATAACTATTAATGTCTTCTTCACTATCTAAAT
CAACTGTAATGTTCTGTTGTGCACATTGTATATCCTTGACTTGGGCATCATCACAAATATTCTCAATGGGTTGTTGTTGT
TGCCTTTTGTCAGCTGCAGATAATGGTTGCCAGCTACCATCAGCAAGCAGTATAATTTTGTCAGTGTCACTATTATGCTC
CAAGATTGATGTGAAGTACCCATCAACCTGTAGATGGTCATACATTGCTGGTTGAAAGCAAACAGGACACCGCCACTTTT
GCTTGCACTCATTCATCTGAAGATATATAACAGCATCAAAGCACTGAAAATGGCTGCATGTTGAGGCACGACATGGTAAC
TTCATTCTAGTTTTCCCCAAGGGACACAGCAACGAGCAATGAAGAGTTGTAGAGGCTATCTCATCTCCAGACTGGTCCTC
CTTCAGCTTGTCTTTAATTTTAGAGGCTGTAACCTCAGGTATTACAGTAGTCTTCGCTTTAAGTCGCTCTATCAGATCTT
GAGACGTAATCTTCTTCACACACTGAACAAACAACTTGAGCTTTTCAGAAGGTCTTCTTATAGTTACAATATTCTGCGTG
TTAGTAGAAAAATTACACTTATCAGTGATGTCCACTGGTCCTGCTCGCCCTCTCGGCACTATCTCCATACCTGGCAACTT
GCAAACATCATTGTTGACAGCAACTTGTAAGAGGGAAGGAAAGTAGTCCATCTGTTCACTGGTGCTATCAAACTTGCATA
TCCTCAGCTGTATTTGGTATAGATTTGTGGAATTTTGATTTTTAAAATAATTTACTTCATCTGGCTTGATAATAAAGTTG
TGATGTACCAATGGCATTCCTTTGTTACTTATCTCAACTTCCAATAACGTTGATACGACATCAAAGAATGGGAGTTTCTT
CAGTATAACACTTCCTGCATCTTCAGTGTGTGACATGCGATCATTACTCTCCACTCTAACACATTTGTATATATCGCCTC
TACCATGACTGTAATTTCTTTGCCAAGGGTTATTATAATAGTTATAATGAATTCTGGTTCCATTCCATGGCTGGTGTCCT
GATGCAGCACAATGTTGACCAAGAGAGTTGCTTTGTGGATGTGCTCCAAGCAAGGAGTGACCATGAGACTGGCTAGAGTT
GCTTTGTCGATGTGCTCCAAGCATGGAGTGACCATGAGACTGGCCACGTGAACGTGGATGATTCATGGAGTATCCACGAG
CCTGGGTCCTGTCATAATTATGATTACCAGCTCTTACAGAATATGGATGTGCCGAGTACTCCACATGCATAGGAGCTGAC
CAATGACGTGGCATGGCCTGAGAGATGTAATCTACTTTTTGAGAAAAATAAATCTGCACTCAGCACACCAGCCAAGTGAG
TTACACCATCCGCGAGTCG
>Transcript_57979
AAAAAAAAAAAAAAAAAAAAAAAAAAAAAAAAAAAAAAAAAATCTGAAGGTACAAAAATAAACACTTGCATTTTCATAAA
TCTGTATGGTTGAATGCATTTATATATACAGTACATCATATTAATATGCAACCATGTTTTTTGTTTTTTAATAACCAATG
AGGCTAAAGAGCTTTTTGGGTATTTGTCAACCTCTTTACTTTTAGTTCTTTGAATTCCTCCTCGGCCTTTTCCTCTTTCG
CATCCATTCTTTTTGCTTCTTCAAAATACTGTGTGGCGCCATACCAGCCATGTAGTGTGTCCCAGAGTGGTTGTTGATGG
TATCACGCTTTGCCCTCCGGGATGAAGCACAAGCACCAGATAATCTGAGAGGGATAAAAGAAGCACCGGAGACGTCACTT
TCAGAATAGAAAGAATCAGGGATGTCTTCTGTTAAATTGATGACGTTACCACTTTCACTGCTGACACTGCAGCTGTCCAT
GCTATTCTGACTATTATTTTTATTGTTCATTCTACTGTTTTTACTATTACTTGAACTTCTGCTCATTCTACAATTTTCAC
TATTACTTAAAGTGCTCTCCATGCTCCTACTTCCTCTGTTGTCAGTGCTGCTCACGATACTATTTCTTTTAGTATTTGTT
CTGCCACGTGCATTTCTTTTAGATCTTCTAGGTTCAGGGGACGCTAAAAAATCTCCTAGCGTTCTGCCCGCGGAATGCAG
AGGAGTCGAAGATGCGAACAACTGTGTGGTGTCTGTAATGTTAGGGTTTTGGTTTTGAAAAGAATTGCTTCGTCTAGTTC
TCATGGAGAATCTGAGTGGTGTACTGGAGAATCCGAACCCAGGATCACTGATCTGGGAAGTACTCAAAAATGATTCATCA
TCACTCAGGGTGATTGTTTCTACTGCAGCATGTGCATCTGATTCAGCATTACTCCTGTTGAGATCTAAGCTTTCACCAAA
CACCCCATCCTGCATATTTTCTGTCCTCTCATAACTATTAATGTCTTCTTCACTATCTAAATCAACTGTAATGTTCTGTT
GTGCACATTGTATATCCTTGACTTGGGCATCATCACAAATATTCTCAATGGGTTGTTGTTGTTGCCTTTTGTCAGCTGCA
GATAATGGTTGCCAGCTACCATCAGCAAGCAGTATAATTTTGTCAGTGTCACTATTATGCTCCAAGATTGATGTGAAGTA
CCCATCAACCTGTAGATGGTCATACATTGCTGGTTGAAAGCAAACAGGACACCGCCACTTTTGCTTGCACTCATTCATCT
GAAGATATATAACAGCATCAAAGCACTGAAAATGGCTGCATGTTGAGGCACGACATGGTAACTTCATTCTAGTTTTCCCC
AAGGGACACAGCAACGAGCAATGAAGAGTTGTAGAGGCTATCTCATCTCCAGACTGGTCCTCCTTCAGCTTGTCTTTAAT
TTTAGAGGCTGTAACCTCAGGTATTACAGTAGTCTTCGCTTTAAGTCGCTCTATCAGATCTTGAGACGTAATCTTCTTCA
CACACTGAACAAACAACTTGAGCTTTTCAGAAGGTCTTCTTATAGTTACAATATTCTGCGTGTTAGTAGAAAAATTACAC
TTATCAGTGATGTCCACTGGTCCTGCTCGCCCTCTCGGCACTATCTCCATACCTGGCAACTTGCAAACATCATTGTTGAC
AGCAACTTGTAAGAGGGAAGGAAAGTAGTCCATCTGTTCACTGGTGCTATCAAACTTGCATATCCTCAGCTGTATTTGGT
ATAGATTTGTGGAATTTTGATTTTTAAAATAATTTACTTCATCTGGCTTGATAATAAAGTTGTGATGTACCAATGGCATT
CCTTTGTTACTTATCTCAACTTCCAATAACGTTGATACGACATCAAAGAATGGGAGTTTCTTCAGTATAACACTTCCTGC
ATCTTCAGTGTGTGACATGCGATCATTACTCTCCACTCTAACACATTTGTATATATCGCCTCTACCATGACTGTAATTTC
TTTGCCAAGGGTTATTATAATAGTTATAATGAATTCTGGTTCCATTCCATGGCTGGTGTCCTGATGCAGCACAATGTTGA
CCAAGAGAGTTGCTTTGTGGATGTGCTCCAAGCAAGGAGTGACCATGAGACTGGCTAGAGTTGCTTTGTCGATGTGCTCC
AAGCATGGAGTGACCATGAGACTGGCCACGTGAACGTGGATGATTCATGGAGTATCCACGAGCCTGGGTCCTGTCATAAT
TATGATTACCAGCTCTTACAGAATATGGATGTGCCGAGTACTCCACATGCATAGGAGCTGACCAATGACGTGGCATGGCC
TGAGAGATGTAATCTACTTTTTGAGAAAAATAAATCTGCACTCAGCACACCAGCCAAGTGAGTTACACCATCCGCGAGTC
G
>Transcript_57983
AAAAAAAAAAAAAAAAAAAAAAAAAAAAAAAAAAAAAAAAAATCTGAAGGTACAAAAATAAACACTTGCATTTTCATAAA
TCTGTATGGTTGAATGCATTTATATATACAGTACATCATATTAATATGCAACCATGTTTTTTGTTTTTTAATAACCAATG
AGGCTAAAGAGCTTTTTGGGTATTTGTCAACCTCTTTACTTTTAGTTCTTTGAATTCCTCCTCGGCCTTTTCCTCTTTCG
CATCCATTCTTTTTGCTTCTTCAAAATACTGTGTGGCGCCATACCAGCCATGTAGTGTGTCCCAGAGTGGTCAGATAATC
TGAGAGGGATAAAAGAAGCACCGGAGACGTCACTTTCAGAATAGAAAGAATCAGGGATGTCTTCTGTTAAATTGATGACG
TTACCACTTTCACTGCTGACACTGCAGCTGTCCATGCTATTCTGACTATTATTTTTATTGTTCATTCTACTGTTTTTACT
ATTACTTGAACTTCTGCTCATTCTACAATTTTCACTATTACTTAAAGTGCTCTCCATGCTCCTACTTCCTCTGTTGTCAG
TGCTGCTCACGATACTATTTCTTTTAGTATTTGTTCTGCCACGTGCATTTCTTTTAGATCTTCTAGGTTCAGGGGACGCT
AAAAAATCTCCTAGCGTTCTGCCCGCGGAATGCAGAGGAGTCGAAGATGCGAACAACTGTGTGGTGTCTGTAATGTTAGG
GTTTTGGTTTTGAAAAGAATTGCTTCGTCTAGTTCTCATGGAGAATCTGAGTGGTGTACTGGAGAATCCGAACCCAGGAT
CACTGATCTGGGAAGTACTCAAAAATGATTCATCATCACTCAGGGTGATTGTTTCTACTGCAGCATGTGCATCTGATTCA
GCATTACTCCTGTTGAGATCTAAGCTTTCACCAAACACCCCATCCTGCATATTTTCTGTCCTCTCATAACTATTAATGTC
TTCTTCACTATCTAAATCAACTGTAATGTTCTGTTGTGCACATTGTATATCCTTGACTTGGGCATCATCACAAATATTCT
CAATGGGTTGTTGTTGTTGCCTTTTGTCAGCTGCAGATAATGGTTGCCAGCTACCATCAGCAAGCAGTATAATTTTGTCA
GTGTCACTATTATGCTCCAAGATTGATGTGAAGTACCCATCAACCTGTAGATGGTCATACATTGCTGGTTGAAAGCAAAC
AGGACACCGCCACTTTTGCTTGCACTCATTCATCTGAAGATATATAACAGCATCAAAGCACTGAAAATGGCTGCATGTTG
AGGCACGACATGGTAACTTCATTCTAGTTTTCCCCAAGGGACACAGCAACGAGCAATGAAGAGTTGTAGAGGCTATCTCA
TCTCCAGACTGGTCCTCCTTCAGCTTGTCTTTAATTTTAGAGGCTGTAACCTCAGGTATTACAGTAGTCTTCGCTTTAAG
TCGCTCTATCAGATCTTGAGACGTAATCTTCTTCACACACTGAACAAACAACTTGAGCTTTTCAGAAGGTCTTCTTATAG
TTACAATATTCTGCGTGTTAGTAGAAAAATTACACTTATCAGTGATGTCCACTGGTCCTGCTCGCCCTCTCGGCACTATC
TCCATACCTGGCAACTTGCAAACATCATTGTTGACAGCAACTTGTAAGAGGGAAGGAAAGTAGTCCATCTGTTCACTGGT
GCTATCAAACTTGCATATCCTCAGCTGTATTTGGTATAGATTTGTGGAATTTTGATTTTTAAAATAATTTACTTCATCTG
GCTTGATAATAAAGTTGTGATGTACCAATGGCATTCCTTTGTTACTTATCTCAACTTCCAATAACGTTGATACGACATCA
AAGAATGGGAGTTTCTTCAGTATAACACTTCCTGCATCTTCAGTGTGTGACATGCGATCATTACTCTCCACTCTAACACA
TTTGTATATATCGCCTCTACCATGACTGTAATTTCTTTGCCAAGGGTTATTATAATAGTTATAATGAATTCTGGTTCCAT
TCCATGGCTGGTGTCCTGATGCAGCACAATGTTGACCAAGAGAGTTGCTTTGTGGATGTGCTCCAAGCAAGGAGTGACCA
TGAGACTGGCTAGAGTTGCTTTGTCGATGTGCTCCAAGCATGGAGTGACCATGAGACTGGCCACGTGAACGTGGATGATT
CATGGAGTATCCACGAGCCTGGGTCCTGTCATAATTATGATTACCAGCTCTTACAGAATATGGATGTGCCGAGTACTCCA
CATGCATAGGAGCTGACCAATGACGTGGCATGGCCTGAGAGATGTAATCTACTTTTTGAGAAAAATAAATCTGCACTCAG
CACACCAGCCAAGTGAGTTACACCATCCGCGAGTCG
>Transcript_39113
ACATACACTTTGTTGGCCAAGTCAATCACATATTCGCTCGTGTTGGTCCGTCTTTCCGAGGTCAGGCGGTCGAGGGCCTT
GTAGGTAGCAAGAGTGTTTGAAGGATCTCTGAGACGAAGAGTGTCCTGCAGCTGCTGACGGGTCCTGCCAGCCGACCCAA
AGTAGGCCAGGACGAGGGCGGTCCAGATGCTGTAGGGGGAAAAGAAAAAGTTTCCTGTGGCGGTGGGTGGATAGAGCTGC
TTGAAGAGGTCCAAGCTGAAGGGGGTGATGTGGCCCAGGTCAGGTGTGGAGGTCAGGACCAGCTGGTCATTGTCGGAGAT
ACACTGAGGCCTCACCACACTCACCAACGTCACCAGCAACACTGCTGCACACCACAGCGGACTCATACTCTCAACTGTAG
CGGTGATAGAAATACACAAGTAAACAGCAGCAACTGCAGCATCAGCAGCAACAGCACCAACAGCAGCAACAGCACCAACA
GCAGCAACAGCACCAACAGCA
>Transcript_39115
ACATACACTTTGTTGGCCAAGTCAATCACATATTCGCTCGTGTTGGTCCGTCTTTCCGAGGTCAGGCGGTCGAGGGCCTT
GTAGGTAGCAAGAGTGTTTGAAGGATCTCTGAGACGAAGAGTGTCCTGCAGCTGCTGACGGGTCCTGCCAGCCGACCCAA
AGTAGGCCAGGACGAGGGCGGTCCAGATGCTGTAGGGGGAAAAGAAAAAGTTTCCTGTGGCGGTGGGTGGATAGAGCTGC
TTGAAGAGGTCCAAGCTGAAGGGGGTGATGTGGCCCAGGTCAGGTGTGGAGGTCAGGACCAGCTGGTCATTGTCGGAGAT
ACACTGAGGCCTCACCACACTCACCAACGTCACCAGCAACACTGCTGCACACCACAGCGGACTCATACTTACAAGAGAAG
CAGAAGTAAAGGTGACGGCAGGGTAGTCAGGAGATATCTTGCGTAAATACCTGAGTCTGCCTCTTATAGTGTCTCCCCTG
ACT
>Transcript_49630
TTTTTTTTTTTTTTTTTTTTTTTCTATTTCAAAGCTTTTAATAAATCAGTCATAAACTCATAATACCTCATCCTTATATA
TTATCAAACAATGTGTTTACTCTGTGCAAAGTAAAATGGTATTAGACATAAAGTAATTTGCGTTTTGCAAATCATTTGTA
TTGTATTATTAAATGTTTACATGGAAGCAGTGCAAGTGGGCAGTTATTATGAAGGTGGCTTCAGTTCATCTGCCAGTACA
GTATTTGCTGCCTTAGCAAGATGGACTCAAATGTCAAATAATTCATGTAACACTTATACTTTAAGCTATAAGCTTTTAGT
CCAGGTAGATCTCAAAACAACATTCATTAATTGGTCCTTTACAGAGTTTACCAAATTACTACAACCCCTCAAATATTTAT
ATATATATTATATGTATTTATATTTTAAAGATGTAAAAATTAAAGTTAATGTTTAACAAATATGGAAAACCTTATACCTA
ACTGAAACCAGAATTTGTAAAGAATTTAAATATTTATTGATAATCAAATGAACTAGAGTAATATTCAGGAACAATAGCTA
TAACAAATAATATTGCCCAAAATCTTGATAGTAACTGAGCTCTAGATTATTAATGTAAATACATAAACTGCATGCATATA
AATCAAATGATCAATATCAATTAGCAGCCTTCACTCTTGATAAACATAATTTTAATGTGTGGGTTTGGTTGGTGGTTGAA
ACAAAAATAGTTTTGATATTTTTCCATAAAAACCATTAGCAAACAGTAATACTGTGTAACCATAACCAAATTAATACTTT
AGAGACTTACAATCCTAAATTTTAACCTTGAGCAAGAAGGTATTAGGGAACAGCCAACCTGCCAGCAAATAACACTAATC
CTGATCTCTGATCTCTAATGAAGAACAGGAATGGATGGTCGGCAACAAACCTGGCTGGATCAGAAGGCATGGCACACCCA
AGCTCCAAAGTCATGGCTGTAGCTGCTGCAGCTTCACTACCCTTCTCGTTGACCTCCAGGTAGGCCTTGTGAATCACTTG
AGAAACAAACAGGTCTTTGGTGCCAGTGATCCCAGACAAATCACACTGACTCGCATCAAATAAGTCTGTCACTCCCATCT
CTTTCAGATGACTGACTAATTCTAATGATTTTGTCATCTTGAATTTGGGTAAGGTAACTGTCACTTCAATTAATGGCAGC
TTTGTATCAATTTCATTTAAATCGACACTAGTCAGATTGGCCTCAACCTTTGCTAGTCCATCACGCTTGTCAGGCAGCAC
AAACATCATGCTCAGTCTTGACCCCTTATAGTCCATTACTAGAAATGTTGCCCCAAGGTCTTTGTCGTGTAGCATGCAAA
AGTCATCCGTAATGTGCATCATTGGCACCAAGGTGCTCTCACTATCCGTCATCCAAAACTTCTGATCTCTTGTCATTGAG
TGCTTGAACTGATGCTTCCATACACCCTTAAAGTAGACTGCATTTACCAGCACCATCTTCGTTAAGCTATTCAACATTCC
TTCGGGAATAAGATTCTTAATGTGGGAGTTTGTTTCCTTTTCAACAGCATTGTTTATCTCCTTCCGTACTTGTTCACCTT
CACCAAAATTGACAGACTTTGAGGAACTGAGGTACTTTTCTTTCAGGATGTTGTCATAGTCACTCAGTAGAGATATTTTG
TCAGAGATATAAGCCATGTTGGATGTCCTGATCTCATAGTGAGGTACTTTAGTCTTGAGATCTGTAACAATATCTTGAAA
TGCATAATTGATAGCTTTCTTATCCTGGGTCAGGTGCATAACAGAACGCATCTGCTGCTCAGTGTTGCCGGCAGCTCCAA
CATAGGTCATCCCCATAGCTGACATGATACTGAAGGGAGAAAAGAAGAGATTTCCCGCGATCTTGTGTGTCAGTTTCACA
TATAAATCACGCATAAAGTTGTTCTGACTGGCAGCAAGCGCTGCAACATCTTTATGGTGAGCATAAGGTGGCAGAGACAA
AACTTTCCCTCCATGAGATGGCGAATGCATGATTCCTAATGCACTCTTGTCGGTTTTGGAGTTCCTGGTGTTAGGTTGTG
GCCGTGTTCCAGCGCTGAGGTTGCCCATTTTAATTTCTTATGCACTAGTTTGGTTCTTCAGAATAAATGGCAGCGAGCAA
TAATTACGAGCGGTGAAAGGAGCGACAGACACAGTATCGACCTTAGAGCAGCCAGACGACAACTGCAACTGTAGGAGTTT
GTCCTGAGCCTGGCCCTCCGTACCTCCCTGCCAGCCGCGCTACAACGCCCACGCAACCTGAATTTACCTGAAG
>Transcript_49631
TTTTTTTTTTTTTTTTTTTTTTTCTATTTCAAAGCTTTTAATAAATCAGTCATAAACTCATAATACCTCATCCTTATATA
TTATCAAACAATGTGTTTACTCTGTGCAAAGTAAAATGGTATTAGACATAAAGTAATTTGCGTTTTGCAAATCATTTGTA
TTGTATTATTAAATGTTTACATGGAAGCAGTGCAAGTGGGCAGTTATTATGAAGGTGGCTTCAGTTCATCTGCCAGTACA
GTATTTGCTGCCTTAGCAAGATGGACTCAAATGTCAAATAATTCATGTAACACTTATACTTTAAGCTATAAGCTTTTAGT
CCAGGTAGATCTCAAAACAACATTCATTAATTGGTCCTTTACAGAGTTTACCAAATTACTACAACCCCTCAAATATTTAT
ATATATATTATATGTATTTATATTTTAAAGATGTAAAAATTAAAGTTAATGTTTAACAAATATGGAAAACCTTATACCTA
ACTGAAACCAGAATTTGTAAAGAATTTAAATATTTATTGATAATCAAATGAACTAGAGTAATATTCAGGAACAATAGCTA
TAACAAATAATATTGCCCAAAATCTTGATAGTAACTGAGCTCTAGATTATTAATGTAAATACATAAACTGCATGCATATA
AATCAAATGATCAATATCAATTAGCAGCCTTCACTCTTGATAAACATAATTTTAATGTGTGGGTTTGGTTGGTGGTTGAA
ACAAAAATAGTTTTGATATTTTTCCATAAAAACCATTAGCAAACAGTAATACTGTGTAACCATAACCAAATTAATACTTT
AGAGACTTACAATCCTAAATTTTAACCTTGAGCAAGAAGGTATTAGGGAACAGCCAACCTGCCAGCAAATAACACTAATC
CTGATCTCTGATCTCTAATGAAGAACAGGAATGGATGGTCGGCAACAAACCTGGCTGGATCAGAAGGCATGGCACACCCA
AGCTCCAAAGTCATGGCTGTAGCTGCTGCAGCTTCACTACCCTTCTCGTTGACCTCCAGGTAGGCCTTGTGAATCACTTG
AGAAACAAACAGGTCTTTGGTGCCAGTGATCCCAGACAAATCACACTGACTCGCATCAAATAAGTCTGTCACTCCCATCT
CTTTCAGATGACTGACTAATTCTAATGATTTTGTCATCTTGAATTTGGGTAAGGTAACTGTCACTTCAATTAATGGCAGC
TTTGTATCAATTTCATTTAAATCGACACTAGTCAGATTGGCCTCAACCTTTGCTAGTCCATCACGCTTGTCAGGCAGCAC
AAACATCATGCTCAGTCTTGACCCCTTATAGTCCATTACTAGAAATGTTGCCCCAAGGTCTTTGTCGTGTAGCATGCAAA
AGTCATCCGTAATGTGCATCATTGGCACCAAGGTGCTCTCACTATCCGTCATCCAAAACTTCTGATCTCTTGTCATTGAG
TGCTTGAACTGATGCTTCCATACACCCTTAAAGTAGACTGCATTTACCAGCACCATCTTCGTTAAGCTATTCAACATTCC
TTCGGGAATAAGATTCTTAATGTGGGAGTTTGTTTCCTTTTCAACAGCATTGTTTATCTCCTTCCGTACTTGTTCACCTT
CACCAAAATTGACAGACTTTGAGGAACTGAGGTACTTTTCTTTCAGGATGTTGTCATAGTCACTCAGTAGAGATATTTTG
TCAGAGATATAAGCCATGTTGGATGTCCTGATCTCATAGTGAGGTACTTTAGTCTTGAGATCTGTAACAATATCTTGAAA
TGCATAATTGATAGCTTTCTTATCCTGGGTCAGGTGCATAACAGAACGCATCTGCTGCTCAGTGTTGCCGGCAGCTCCAA
CATAGGTCATCCCCATAGCTGACATGATACTGAAGGGAGAAAAGAAGAGATTTCCCGCGATCTTGTGTGTCAGTTTCACA
TATAAATCACGCATAAAGTTGTTCTGACTGGCAGCAAGCGCTGCAACATCTTTATGGTGAGCATAAGGTGGCAGAGACAA
AACTTTCCCTCCATGAGATGGCGAATGCATGATTCCTAATGCACTAGAATAAATGGCAGCGAGCAATAATTACGAGCGGT
GAAAGGAGCGACAGACACAGTATCGACCTTAGAGCAGCCAGACGACAACTGCAACTGTAGGAGTTTGTCCTGAGCCTGGC
CCTCCGTACCTCCCTGCCAGCCGCGCTACAACGCCCACGCAACCTGAATTTACCTGAAG
>Transcript_39121
GTTTTTTTTTTTTTTTTTTATTTTAATTTATTTATTAATGATTAAATCATACTATTCCACGACGAGAGGAAAATTATTTT
TGCCACTTCGTCCCCTGCAACTTCTGCAAGTATAGGCGGTTAGGTCTTTTAAATCTTTTGATAAAGATTTAGTCTTAGTA
TTTTTAATTAATATTAAATTTTATAAATCTTAAACTTTTATTAATATTTTTAAGAAAGTAGTTTTTGCTTAGTAATTTGT
TCTATTTTAACATTGGTGATGAGTGTTGATTACACTGAGGCCTGATGGAGAATCCTCCAAGTTTCCATTGTATTATACTT
CAGGAAGTCAAGTCCATATAATTTGAGCCAAAATCTTCTTATAAATAATTCCTAGTCGGTCTGTGGCTTCCTGTAGACGC
CGAGGAAGAGAATGTTGTTGGTCTGGTTGTCATGGATGAGGAAAACGAATGGTCGGTTGCAAATGAACTTCTTAGGCTTG
GGTGGGAGTGAAAATGTAACAATAAAGCCCGTAGCGGCGGCAGCCTCGGAGCCTTCTTCGTTGACCTCCACCACGGCCTT
GTGGATCCCCTTGCTTACCCTCAGCCGCCCTGTTGGTTCGTAGATCGTCAAGTCGGCGTTAGACGTGAAGAGGTCCTCGA
TC
>Transcript_84187
GTCACTGTAAGCACAACGACGGCGGTGCTGGTACTCTCCTTCTCCCCATCTGTTAGTGTCGTTGTGGCAACCATGTTTAT
TCGCTGGCTATTAACGTTGGCTTTGTTAATAATTTATGGAGTTGCAGCGAACCGCGAGAGTGAATGCATAGAGGTTGGAT
TCGCACGAGCCGCGGGGTCGAACCTGAACCAGGGGTTTGACGCAGCCAGAGAGGCAGTGGTGGCCAGGTGGGCCGAGGAG
AACACACAAGGACGACCAAAGTACACGGCATTCTCCCCTCTCCTCAAGAATGTGACGCGGACGGCACAGCTGCTGGAGGA
GGCGTCGAAGGTGGTGGTGGAGCTGATCCGTAAGACCCGGGTGGGTAAACGGTGTCAGGGGGTGTGGCTGCTCTCTGGCC
TCGAGAAGCATGTCATTCCCCTCATCAACCTCGACAAGTCCCTCGCTGAGGACCTTGGGCTAGTAATGTCGTTTCGTTGC
ATGGTTGGATCACCATACCCCAATGTGGATGGTTCGTGTATCAGCCAGGAATCTCCTGACCTGGGGTCTGTTGGATCAAA
GTTCCTCAGGCTCCAGCCTGCTGTTGCTGCCAAAGATGGGTTCGCTCCTCGGGAGTCTGTGAATGGAGAGAAGACGCTGC
CCACAGCCCGCCAAGTGGCGCAGGTGCTGAGGAAACACCTCAAGAAGCCACCTGTGACGGGTATTTTTGCAGAGTGGAGT
CACTTTGTCCAGAGAGACATCTTCAGCATCCCTGAGTCACCCTTGGCAGAGGAGGTGGACTGCTGTCTATCTCCAGAGGC
GGAGGATTGTGCGCCTATCCCTGTCAGCAAGGAAGACCCTATCTACAATGTTCTGCCTTGCATAAACTTCAGAAGATCGG
CTCGAGCCCAGGCAATCCTAGGACACAGAGAATCTCTCTCTCTCGTCTCAACGTATTTGGATGCTACACCTGTCTATGGA
TCTACGGACAGGGTCGCCTTCGATAGGAAGACAGGATACTTTGGTTATCTCAAGGCTCCCGAGTCTGAGGAGAAGCCGGG
GGAGGATAAACAAAAGGGAGAGAAGGACGTGAAGTGCGCTGCGCCCGAGAGCATGAAGGGATGCTTCCAGCTGCCCGAAG
TTAATGACTGGGTTGAGGACTTGAGGTTGCTGCTGGTGCTGGAGCATAACAGAATAGCTGACGCCCTGGCCGAAATTAAT
CCTCACTTTGATGACTCTCTATTATACAACGAGGCAAGACGGATCCTGATAGCAGAGTATGACCACGTCACATACGGAGA
ATTCCTGCCGATACTGATGGGGGAGGAAGTGGTGAAGAAACACTCCCTAAACCCCGGCGCTGAAGGCATTGCTGCCGGCT
ACATTAAAGAAGTCAACCCAGGCATTCTAAATTCTTTTGCCCTGGCCGCCTACAGGAATCCTGCCATGCACACAGAGTGG
CTGGCCGAGTGGGGACGGAGCAACATCATCGAGTCAACACACTACGATTCTATCCGTGATGACCCTTACCAAGACCTTCT
GGCCATGGACGTGCAGAGGGGCCGCGACCATGGTCTGGCTGGGTACAGGGTGTGGCGCAAGTTCTGTGATGGTGACCACT
CTTACGATTCCTTTGACGACCTTAAAAGAGGACTTCCCAAAGAGCTTGTACAGGACCTAAAATCCCTCTTCCAAGATGAG
CTGGACGACCTGGATGCTCAAGTGGGGCTGCTGGAGGAGCCCACTGAGGGAGGCATCATAGGCAAAACTTACACCTGCAT
TCTAGCTGATCAGTTTGCTCGTCTGAAGACTGGAAACCGGCTGTATTGGGAGCACGAGAGCAGCCTCTTCACTTGATACC
AGCAGACAGGACCG
>Transcript_84188
GTTACAAACTAGTTTTCCCTCAAACTGTGTTGGTGTTAATTGTTGCTTCTTGCAGGTGACGCGGACGGCACAGCTGCTGG
AGGAGGCGTCGAAGGTGGTGGTGGAGCTGATCCGTAAGACCCGGGTGGGTAAACGGTGTCAGGGGGTGTGGCTGCTCTCT
GGCCTCGAGAAGCATGTCATTCCCCTCATCAACCTCGACAAGTCCCTCGCTGAGGACCTTGGGCTAGTAATGTCGTTTCG
TTGCATGGTTGGATCACCATACCCCAATGTGGATGGTTCGTGTATCAGCCAGGAATCTCCTGACCTGGGGTCTGTTGGAT
CAAAGTTCCTCAGGCTCCAGCCTGCTGTTGCTGCCAAAGATGGGTTCGCTCCTCGGGAGTCTGTGAATGGAGAGAAGACG
CTGCCCACAGCCCGCCAAGTGGCGCAGGTGCTGAGGAAACACCTCAAGAAGCCACCTGTGACGGGTATTTTTGCAGAGTG
GAGTCACTTTGTCCAGAGAGACATCTTCAGCATCCCTGAGTCACCCTTGGCAGAGGAGGTGGACTGCTGTCTATCTCCAG
AGGCGGAGGATTGTGCGCCTATCCCTGTCAGCAAGGAAGACCCTATCTACAATGTTCTGCCTTGCATAAACTTCAGAAGA
TCGGCTCGAGCCCAGGCAATCCTAGGACACAGAGAATCTCTCTCTCTCGTCTCAACGTATTTGGATGCTACACCTGTCTA
TGGATCTACGGACAGGGTCGCCTTCGATAGGAAGACAGGATACTTTGGTTATCTCAAGGCTCCCGAGTCTGAGGAGAAGC
CGGGGGAGGATAAACAAAAGGGAGAGAAGGACGTGAAGTGCGCTGCGCCCGAGAGCATGAAGGGATGCTTCCAGCTGCCC
GAAGTTAATGACTGGGTTGAGGACTTGAGGTTGCTGCTGGTGCTGGAGCATAACAGAATAGCTGACGCCCTGGCCGAAAT
TAATCCTCACTTTGATGACTCTCTATTATACAACGAGGCAAGACGGATCCTGATAGCAGAGTATGACCACGTCACATACG
GAGAATTCCTGCCGATACTGATGGGGGAGGAAGTGGTGAAGAAACACTCCCTAAACCCCGGCGCTGAAGGCATTGCTGCC
GGCTACATTAAAGAAGTCAACCCAGGCATTCTAAATTCTTTTGCCCTGGCCGCCTACAGGAATCCTGCCATGCACACAGA
GTGGCTGGCCGAGTGGGGACGGAGCAACATCATCGAGTCAACACACTACGATTCTATCCGTGATGACCCTTACCAAGACC
TTCTGGCCATGGACGTGCAGAGGGGCCGCGACCATGGTCTGGCTGGGTACAGGGTGTGGCGCAAGTTCTGTGATGGTGAC
CACTCTTACGATTCCTTTGACGACCTTAAAAGAGGACTTCCCAAAGAGCTTGTACAGGACCTAAAATCCCTCTTCCAAGA
TGAGCTGGACGACCTGGATGCTCAAGTGGGGCTGCTGGAGGAGCCCACTGAGGGAGGCATCATAGGCAAAACTTACACCT
GCATTCTAGCTGATCAGTTTGCTCGTCTGAAGACTGGAAACCGGCTGTATTGGGAGCACGAGAGCAGCCTCTTCACTTGA
TACCAGCAGACAGGACCG
>Transcript_22978
AAAACACCTATAAATAACAGAGTCTCCCTGGTGACGTGGCGGGTGGAGGACGTGCCGGTTACTCTGTTATTTATAGGTGT
TTTAGGAAGCTGTTGCCAGTCTAGCAGCCATGAACACAAAGGCCCCTGGAGAGCAGACACCAGCGTTCCTTCCTTATCCA
CTCCATGAAGAAGTTAAAAAGCTTGCTGCAAGTCAGAACAACTTCACGCGTGATTTCTACGTGAAACTGGCCCTGAGGAG
TTCGGGAAATCTTTTCTTCTCGCCCTTCAGTATGATGACAGCTCTGGGCATGACGCATGCCGGGACTGCTGGCAACACTG
AGAGAGAGCTGCACGCTGCTATGCATCTCACTCAGAGCAAGGAAGAGATGCATAATGCCTTTCAAGATATTATCACTGAT
CTGAAGGGTGAAGTAGCTGACTATGAGCTCAGGACATCCAACATGGTTTATGTTTCTGAGGGGAAGTCTATGTTGAGTGA
CTTTGCCAAGACCTTACAAGAGAAGTACCTCAGTTCCTCCAAGACTGTAAATTTTGCAGCAAGTGAACAAGTGCGACAGG
AGATAAATACCGATGTGGAAAATGAAACAAACTCCCGCATTAAGAATCTTATTCCTTCAGGAATATTGGATAGCTTAACA
ATGATGGTGCTGGTAAATGCGGTCTACTTTAAAGGATTATGGGAACAGCAGTTCAAGAAATCTGACACCCATGATAGCAA
GTTTTGGTTATCAGAGAGTGAGAACATTAACGTGCCAATGATGCGCATCACCAAGACATTTCGTATGCACCACAATACAG
ATCTTGGAGCAATTCTTCTTGCAATGAACTACAAGGGGTCAAGGCTCAGTATGGTGTTCGTGTTGCCTGACAAGCGGGAA
GGACTAGCAGAGGTCGAGGCCAAGCTGGCTACTACACACCTCCTGAATATTGACCACAACCTCAAACCAATGAAGGTGGA
AGTCACAATACCAAAGTTCAAGCTGGAAGAATCACTTGATCTGGTTGAGCATCTAAAGGAGATGGGAATCAGAGACTTAT
TTTCTATACGAAGCTGTAACTTATCTGGGATCACTGGCAAGAATGAGCTCTATGTTTCTAATGTGTTTCACAAAGCCTTC
CTGGAGGTCAACGAGCAAGGCAGCGAAGCTGCTGCAGCTACAGCTGTGGTTGTGAAGTTGAGGAGTCTGCCACGTCCGCC
TCTGAGCTTCACGGCGGATCATCCATTCTTCTTCTACATCAGAGATCAACAGTCAGGATTAATTTTGTTTGCTGGCAGAT
TTGTTCGTCCTTAATTTGTGATGGCAAGAGATGAACTTTGAACATTTAGTTGTACCATAATGTTCAACTTGTTTGTATAT
TCCATAGGAGCACAAATACATAAATTAGTCTTTATCTTGAGGACTGTTTGACCATGGTAGTAATTTCTGGGACTTTATAT
AATATTAACTTTGATTCAGTGTTCATGGCTAATATCTTTAAGGCATTATAATCATATTTCCTTAGATATGGTAGACATGT
TTTGAGTTTTCTATATTTCTTGTTGTCAATTGTTACCTCAATTGAATTAAATCAGGATTTATATTATATTATATATTATA
TATCTTTAGATTATACAGAATAATGTAGTTTTTTCATTCAAGTTGGAAAAATGTCTCATTCATATTTAATAAAATATATA
ATAAGTAAGTGTTAGTTATTTGGCTAATTTTACAAGTTTTACAAGTCTACAAAATATACAAAATTATGGAATTTTCTGCA
ATAATGAACGTTATCAAAGCTCTATGAGAGTTGTATTATTTTGCTCCACTGTATTACGTGGGGGATTGAAAGCCTAAATA
TGTTGTGGCAACAATAAACTTTTGCAACACAAAAAAAAAAAAAAAAAAAAAAAAAAAAAAAAAAAAAAAAAAAAAAAAAA
AAAAAAAAAAA
>Transcript_39686
CATGAGACTCGAACGTGGGCTTCTGCTGCGCCTCCTGCTGTCGGCTGCGTTGGCCCTGACAGATACTGCCTTGTCCGCAG
AAGAAGACAGTTTGGACTACCCAGTTCCCCTCGTGGCGGCCATTGCCTCCGGTGTCAATCAGCTCTCCACCATACTTGAA
GATCGAAGAGTATCTTGCAACAAGAAGCTCTCAGAGCCCGTGGAGAAGAAGGTATTAAACTTAGAAAGGCTGGTAGAGAC
GCAGTGGGAGAGGCTTGATGAGGTGGAAGCGGAGGTCAAGAATATGGAGAACGTGATGGACGTTTTCCTCCAGTACCGTA
ACAGCCTCAACCCCATAGCCGCTCAAGAGGGGTGCGTTGAGCCGTTCGAAGAGGCTGCTGGAGGGTGCTTCTGGGCACAC
AAGAACCCCAGCTTGTCGTGGAAGCAAGCCAGGAAGAGGTGCCAGCAGGAGGGAGGCGACCTGGCCACCCCTCAAAACCT
GAAGGCCGTCAGGAACTACCTTCGACACAAGCTGGGGTCAGACTGGTGGTACCTGTGGCTGGGCGGGAAGATCACGGGAC
CCAGGAAATGGGTGTGGCTAGATGGGCGGGAGATCGAGGCCAGCGATGACGACTGGGCTGTAACCAACGAGTCCGGTGCC
TGTTTGGCCCTCAACGGTGGCCGAGGATACCGGGCCATGGAGTGGGACTGCGAAAAAGACAACTGGTACCTCTGCGAGAG
GAAGATGATTTAGTGGCTAGTTGTCATCACCAGGAGAGCTGTGGCCTGGTACCTCTGTCAGAAAATATAGCGGCTCTATG
AAATAATTTACTGACATAGTGCCGTCGCGAAGAGTGTAGCCTGTCACCTCTGTTAGAATGTATGATGGTCTGTTACCTCT
TTGTAAGAATCTTGTGGCTTAGTAAATCTGAATAAAAAAATCTAGTCGCCAAGCACTTCTGTGAGAAGACCTAGGGGCCT
GACACCTGTATGAAAAGACGATTTAGGGAGCTGGAGTCGTTGCGAGACGCCTTGTGGCTTGGTAGCTCTGTGTGAAGATC
TGCGGTAGAATATGATTTATAAGAAAAGTACCTCACGCCTCTATGAGAAAACAACTACAAGTATTGTGTTTAAATGTTTG
AGGACTTAATGCTTGGCTTTGATAAATCGAAATACCTAGTTTTGATTATAATTTCTAGTGACACCTATCTGTGTGGGTAC
ATGATCTAGTTATAAAAGCATTGTTTGTTTGTGTCTAGAGATAACTGATGTCAAAACAGAACCCTGCACGATTACCTACT
TGTGTGCTCATGTCGTTCACATTACTTGTAATAATAAATACATGATCTAGTTATAAAAGCA
>Transcript_32614
AGAGAACCCGATCCCCGGTAGTATCCTGGGCTGGACCTTCGTGTGTGTTGTGGGGGACCAGTTCGCTCGACTCAAGAAAG
CAGACCGATACTTCTACGAACTCGGAGGACAGCCAGGCTCCTTCACTGAACCTCAGCTGCAGCAGATCCGCCTCACCTCC
TGGGCCAGGATCATGTGTGACAATTCCAACCTGGCGGCCTCCCAGCCCCTCGCCTTCCAGCAGACGCGCCACAGGCTGAA
CCAGCCAGTGCCTTGCAACAGTCCAATCATCCCGCGTCCTAACTGGGCCCCGTGGAGGGGGGAGAGGCCGGCCGCATAGC
CCCTGGGCCCCGTGGAGGGGGGAGAGGCCGGCCGCATAGCCCCTGGGCCCCGTGGAGGGGGGAAAGGCCGGCCCCCTAGC
TCCTCTCTTGGCTCCTCTAGCT
>Transcript_93261
ACTGGAGACTTACTTTGAAGATTTTGAATACAGTCTCATCAATGCTGTAGACAATAAAGATGAAGTTGAAAATGTAGAGA
TTAGCACATTTATACCGCGTCTGAAGCACAAAGATTTCTCCTTCAATATTGGCATAATTAACAACAATGATGCCAAAGTC
TTGGCCACAATCCGTATCTTCGCCTGGCCACACCGTGACAGTAACGGAGTCATCCTTCCATTCAACGAGGGCCGCTGGCA
CGCCATTGAGCTCGACAAGTTCTGGAAGGCTCTGAACCCTGGAAACAACCACATCGTCCGGAAGTCAGTTGAGTCGTCAG
TGACTGTGCCTGACGTGCCCAGCATCAAGACCTTACAAGACATGACAGAGGCAGCCCTCAGTGGAGGCAGCGACTTACAT
CTCGAGCAGTTCGTGAGCGCCAC
>Transcript_22979
AAAACACCTATAAATAACAGAGTCTCCCTGGTGACGTGGCGGGTGGAGGACGTGCCGGTTACTCTGTTATTTATAGGTGT
TTTAGGAAGCTGTTGCCAGTCTAGCAGCCATGAACACAAAGGCCCCTGGAGAGCAGACACCAGCGTTCCTTCCTTATCCA
CTCCATGAAGAAGTTAAAAAGCTTGCTGCAAGTCAGAACAACTTCACGCGTGATTTCTACGTGAAACTGGCCCTGAGGAG
TTCGGGAAATCTTTTCTTCTCGCCCTTCAGTATGATGACAGCTCTGGGCATGACGCATGCCGGGACTGCTGGCAACACTG
AGAGAGAGCTGCACGCTGCTATGCATCTCACTCAGAGCAAGGAAGAGATGCATAATGCCTTTCAAGATATTATCACTGAT
CTGAAGGGTGAAGTAGCTGACTATGAGCTCAGGACATCCAACATGGTTTATGTTTCTGAGGGGAAGTCTATGTTGAGTGA
CTTTGCCAAGACCTTACAAGAGAAGTACCTCAGTTCCTCCAAGACTGTAAATTTTGCAGCAAGTGAACAAGTGCGACAGG
AGATAAATACCGATGTGGAAAATGAAACAAACTCCCGCATTAAGAATCTTATTCCTTCAGGAATATTGGATAGCTTAACA
ATGATGGTGCTGGTAAATGCGGTCTACTTTAAAGGATTATGGGAACAGCAGTTCAAGAAATCTGACACCCATGATAGCAA
GTTTTGGTTATCAGAGAGTGAGAACATTAACGTGCCAATGATGCGCATCACCAAGACATTTCGTATGCACCACAATACAG
ATCTTGGAGCAATTCTTCTTGCAATGAACTACAAGGGGTCAAGGCTCAGTATGGTGTTCGTGTTGCCTGACAAGCGGGAA
GGACTAGCAGAGGTCGAGGCCAAGCTGGCTACTACACACCTCCTGAATATTGACCACAACCTCAAACCAATGAAGGTGGA
AGTCACAATACCAAAGTTCAAGCTGGAAGAATCACTTGATCTGGTTGAGCATCTAAAGGAGATGGGAATCAGAGACTTAT
TTTCTATACGAAGCTGTAACTTATCTGGGATCACTGGCAGCAATGATCTGTCTGTTTCTAATGTGTTTCACAAAGCCTTC
CTGGAGGTCAACGAGCAGGGCAGTGAAGCTGCTGCAGCTACAGGTGTGGTAATTATGAAAAGAAGTCTGCCAATGCCTCC
TCTGCGGTTCATTGCTGATCATCCATTCTTGTTCTTTATTAGAGATCAACAAGCCGGATTAATTTTATTTACTGGCAGAT
TTGCTCTCCCTGAATTTGTGCCGTCAAAAGATGAACTTTAATTATTTTGTTTTAATTGTTTTGAGAATTGTTTATTTACT
TAATTCAATGGCAACTGGAATCCTAGTTTTTCTGACTTTTAAAGCTCCATATTTGTAAACCTTGGATGTATTAACCCCTA
AAATGGCTTGGTGCCTTCTCCCGATAATTACTTACTTACTTAACCCCTAAAATGCAGCTATCATTGTAGGTGCCCCTCTA
CCTGTGAGCTAAAAGTTAATTAAAATAATTTCTTATAAAATGATATATTTCCATGCCCCTGAATTTGTGCCGTCAAAAG
>Transcript_94423
GGTAACCCGTCGGAGTGGTGTTTCCGGCTCGCAGCCTGGCAGCCACAGATCACCAGGCTGGCAGTCACAGACGACCCAGC
CTCTTAGCCGCACAAGACCATCCTCGCAGCCACAGATCACCAGCCTGGCAGCCACACACGACCCAGCTTCGCATTCTCGT
ATCAAAAAGACGCTCCACAGATCACAGCATCTCGTTCTAGACCACAGCTGGTCCCACAAGATGCATCAGTGTGTAATATT
GTGTTTGGTGGTGGTGTTTGGGGTACCATTCTTACCACACTGTAACGCCCAGGTCTGGGAGTCTCTGGCAGTTGCTATCG
CCGAAAAACTTGTAGACTTGTGGCAGCATGGGGAGTTCCAGCTGTTGAACCACCAGTGTAACTACAGCGTGACGCCCAAG
ATACGCAGCTGGGAGCTGTACTTCCAGGGAACCATGTGGTGCCCTGGCTGGACCCCCATTAAGGGAGAAGCCTTGACTCG
CAGCAGGTCCGGCGTGGTGGGTCAGACAACTCGGGACTTCGTCAGGAAGGCCTTCAGCGCTGGTCTCATCACCGAGCAGG
AGGGCAAGGATTGGCTTGCTCAATAATTTGTCAAACTTTATTCTACAATTATTTCATTAGCGTGTTGTGGGGATCCTTAT
TTTGCAAGATGTTTGCAGTTTAATCCTGAAGGCACTGTTCTTTTCAAAGATTTTGTTGTCAGAGAACTTAAGCTCTCCCT
AAGAACCAAATATCTTACAACATAAAATCTTCAGTTCTCTCCCATCCTTCCCCATTTACCTAAACACAATATATCTGAAT
AAACATTAGGATATTCGCTAATTATTAATGAAAGTATTAATATTTATTTTCATCTCAAAACATTATACAATTCTCACTAA
ATAATAAATTTAAGTAATGATAAAAAA
>Transcript_38942
GTTGGCCCGGGGTGGGGTAGAACTTCGCCTTGATTGTCACATTTTTCTTGAACTCCGCCAGCCAGAGACCCTTGAAGTAG
GCGGCGTTCACCAGTGCCATCGGTATGTTTCTCACTTCTTCAGTAGTCACTATATTTGAGATCTTGCCTCGTGTTACCTT
GGCCACGAACTGGTTGATTATTGCAGCTGCTTCAGCCGCCTGCTTGAAGTCGACATTCTGCACCTCGTTATGAAGGACAT
CTCTGACGCAGTCCCGGAGGGAGATGCGATTGTCCACATACACTTTGTTGGCCAAGTCAATCACATATTCGCTCGTGTTG
GTCCGTCTTTCCGAGGTCAGGCGGTCGAGGGCCTTGTAGGTAGCAAGAGTGTTTGAAGGATCTCTGAGACGAAGAGTGTC
CTGCAGCTGCTGACGGGTCCTGCCAGCCGACCCAAAGTAG
>Transcript_13092
AACAGTATTAGGCCAGAGTGACCGTCCTTGATGAAGAAGATGAAAGGATGATCCGCCACAAAGAGTCGCGGCTCAGTATA
GCAGCATAACATGAAGCCAACAGCTGTAGCTGCAGCAGCTTCACTGCCCTTCTCGTTGACCTCCAGAAAGGCTTTGTGGA
TCACATTTGAAACATAAAGGTCTCTGGTTCCTGTGATCCCAGACAAATCACAGCTTCCTTCATTAAATAATTCCCTCATT
CCCATCTCTTTCAGATAACTGACTAAATCCAATGATTCTTCAAGTTTGAACTTAGGTAAGGTAACTTGCACTTCAACTTT
TCTCAGCTCATCAATTTCATTTAAATTGATACTGGCCAGATTGGTCTCAACCTCTGCTAGTCCATCACGCTTGTCTGGCA
ACACAAACACCATGCTCAGCCTTGATCCCTTATAGTCCATTGCAAGAAGTGTTGCCCCAAGGCCATTGTTGTGCAACATG
CGAAAGTCTTCCTTAATGTGCATCATTGGCATCATAATACTCTCATTTTCTGTTATCCAAAACTTGTCATCATATGTTGC
AGACTCCAAGAACTGCTCTTCCCATAAGCCCTTAAAGTAAACTGCATTTACGAGAATCATCCTCGTCATGTTATCGATGA
ACCCTTGAGGAATGAGATCCTTAATTCGGGAGTTTGTTTCCTTCTCCACGGCGGTGTTTATCTCTCCCCGCACCTCTTCT
CCTTCATCAAAATTGACAGTCTTGCAGGAACTGAGATACTTTTCTTTCAGAATATTCTCAAAGTCACTCAGTAGAGTCAT
CTTCTCAGAAATATAAGCCATGTTGGAGGTCCTGAGCTCATAGTCAGAAACATCTCCCTTCAGGTCTGTAACAACATCAT
GAAAGGCATTATGGAGAGCTTCCTTATCCTGGGAGAGATGCATGACACAACGCATCTGCTCCTCAGTGTTGCCTGAGGCC
CCAGCGTAGGTCATCCCCAAAGCTGTCATGATACTGAAGGGAGAGAAGAAAAGATTTCCCGAACTCTTCTCGGCCAGTTT
CACATATAAATCACGTGTGAAGTTGTTCTGACTGGCAGCAAGGGTGGCG
>Transcript_32613
CGACTTTTTTGCCGGCGGTCTCTCAGAGAACCCGATCCCCGGTAGTCTCCTGGGCTGGACCTTCCTCTGTGTTGTGGGGG
ACCAGTTCGCTCGACTCAAGAAAGCAGATCGATACTTCTACGACCTCGGAGGACAGCCAGGCTCCTTCACTGAACCTCAG
CTGCAGCAGATCCGACTCTCGTCCTGGGCCAGAATCATGTGTGATACCTCCAACATAGCCGCCCTCCAGCCGCTCGCCTT
CAGGCAGACCAACAATAGATTCAACCAGCCAGTCCAGTGCAACAGTCCAATCATCCCACGTCCAAATTGGACCCCGTGGA
GGGGGGAGAGACCAGCCGCCTAGTTCCTGTGGTGGATCCTCCTCACTCCAGCTCCTATGATGGGTCCTCCTCACTCCAGC
TACTGTGATGGGTCCTCGTCACTCCAGCTCCTGTGATGGGTCCTCATCACTCCAGCTCCTGGGATGGGTCCTCGTCACTC
CAGCTCCTGTGATGGGTCCTCATCACTCCAGCTCCTGGGATGGGTCCTCGTCACTCCAGCT
>Transcript_7810
TTTTTTTTTTTTTTTTTTTTTTTAAACCTTAAACCGAGCAAGCCACTTGGCAGCGAGACAACAATCACTAGCTATATTAC
CATCGAGAGGGGGATAAACTATGTAAAATAAAATTTTGCAGGGCCGATTTCTACAGTAAAAAAAACTGCAATATTTAAAA
AGTGTTGTGCAGTCTCTTGCCACAATGAAAGTCTCACCTGTTGCAACTCTACACTGAATATGTACACTGCTGCAAGCTCA
CACCACTGAGCATCTCGTGTTGTAAGCCAAATATACTTGCATAAGAAAAATGACCAAACTTTCTTAATGACAGTAAGATT
GTGACAGCTGTGTGCATGCCAGCAGTGCGAGACGGCACTAAACTCTGGTGAGGTGTGTAGGGTTGACCACATGGCCGGCG
AAGAGTGTGACACTGCTGGCCTTGTCCGCGATCAAGAACACGAATGGCCGGTTACAGATGAACTGTACAGCTTCAGGCCC
TCCGAAGCGTGTGTTGATCAGTGCTGTGGCGGCGGTGGCGACTGTGCCCTCCTCTGTGACCTCTACGTTGGCCTGGTGAA
TGACTGTGTCGACGAAGAGCGTCTCGGACCTGGTGAAGTCAGTCAGGTTGGACTTCGAGGCATCGAACAAGTCCGTCAAT
CCCATCTGGGCCAGCAAGCTAATGAGTTCTTTCTCAAGTCTGGTCTCCATCTTGAACTTTGGGAGTGCTACGTCCACCCT
CTTCTGAGTCATGGCAAGGAACGCCTCTGAGAATGTCTGCGGCGTGAGGTTCTTGAGGATAGAGGCGGTGCTCCAGGTTT
TGCTGGGCAGCAGCAGGAACATGCAGAAACTAGAGTTCCGGTAGGGGAGCTCCAAGATGTCTGCTCCCAAGGTTGCAGAT
ACACCGTGTTTGAAGGTTCCCTCCTGCGTCATCATCTGCACCTCCCCGGCAGACACTCCTGGAGGTATCATGAACTCTTG
TCTGCGAGTGTTCTCGGGTTTGAAGGCCGTCGCCCACAGCCCCTTGAAGAAGACTGCGTTAATGAGGGCAAAACGCGTCG
ATGCTGGCAATGAGTCTAAGAGTTCGGGGATCCTGCCTTCCGTCGTTACATTGATGTGTTGATTGATGAGGTGGCGCGCC
AAGTCTGGTTTAGTGAAGTCAACTTGCTGTAGACCTTCGTTGAGGATATTAGACAAGCACCTGTCGAGCACCAGCTGGTT
CGAGAAGTAGGCCTTGTTGCTGCTCCTGAAGCGAACCCCCATGGCGCCGCTTGGGTCAGTCTCCAGCAGCAGCTTGAGGG
CTCCGTATCCATAGTAGGTAGAGATCTTTGAGTCTACTTTGAGCACCTGTTCCAATTGCTTCTTGGTGTTCCCTCCAGCA
CCGAAGTAGGCTATGGCGAGGGCGCTCCATATGCTATAGGGAGAGATGAAGATGCTTTGCTGGGGTTTGACCGAGGCCAG
CTGGGTGAAGAGGGAGAGCCCAAAGCTCTCGACGCTCCTGGAGGTGACAGAGTTGACATTCTCCTCTCCAGGGAAGCAGT
TGATCTGACCAAGACACTGTGTGGTACACGTCATCACCGTTACAGCCAACACCAGGACCGACTTTACAACACCCACTCCC
GCCATACTCTGATGATCACGAGTCTCTTGCAAGGTGTAGATGTCCTCCAGGTGGACCAGGACGTGGGTCAAGCAGCCGGG
GAGGTGGTTGAGAACAACCTTCAGTTGCCCTGGACAGTGTTCCAGAACCTAAGTCGACAGCTTCTGCTGGAGGTGAGAAC
GAGGAGTTCGCTAGTTCTGCAAATGGGGTTGAATGTGGTAAAGGCCACTGTCAATAAATCCACTTTTACAAAAAAAAAAA
CAATCCAAGCAGATAATTATGGACACAAGGTTGAAGAATTCACTAGTGGTAGAAGCAGGGCAAAGTGGCGAGACGGATGA
GCTAGGACACACACACCACCGTCCTAGTTACTTGCCAGA
>Transcript_59305
AAGAGGGAGCCACTCGTTGTAGATGATGTGCTGGTACATGGCCACCACTATCCTCCTGGTCTCCTGGTAGATGGTCTCGT
CTGACCACTGTGGGTTGAGACGGGCCAGCTCCCGGGCCACACGGTTGTGGAACCTCACCCACACAGTGTGTATGACGGAC
AAGTCTATCTGCTCATTCACTCGGTTGTCGCCGGCTGTGAAACAAGGAATTCCATCCCTGGCAGATTCGCACTCCATGGC
ATCAAAGTCAGGTGGGAGGAGGTCTTTCTCCTGCACCCTCAGGAGACCGCCACGGAACAGTCTCAACATCTGCTCCTCCT
GGAAGCTTGACCCGTAGATGTTGGACCCGTCCAGGTAGTGTGTGACCTGGTTCATCTGCTCAGCGTATCCTAAATTACAG
GGGTTGGTGCGGGGGGCGAACATGGACCTGACGAAGTTCATACAGCGGCGACCACTCCCACCAAAGAATGGGTCATTGGC
GGGGATATCGATAGGGAAGCAAGCCGGGTGGAGGAAGGTCGCATCCACCAGGCCACGGCCGTTGTTGCTGCAACACTGGA
TACCCCTCCTGGAAGCTTGACCCGTAG
>Transcript_62802
GTCTCAGTTTTGAACCACGAGCAGTATCAGGCTACTGTCGGATTTACGCCCCGACTGGACAGAATACTCTGCTAGAAGGC
TGTTTTGGGAATTCCCTTTCAACTATTTTCCACAAGCAAGCCCTTGTGGCCTAAACGTTGATAGGCCTAAATTAAGCCCA
ACACCAAACCACACCAAAAACATTAGTTTTATTTAACAAAAGCTGAATATATATGAACATTCTTAGAATATATAAAGTTT
AAATATAAAGTAGAGATAATATAACAAATGATTCCCATTAAAATCCTAAACCTGTGAAAAAAAAATGACTGTACTAACTT
CTGATAATATTCTGCAATTAGCATGTTGCCCTACATAGAGTAGATGGTGTAGAGTCCGAGCATATCTTATCGCTCAGATT
TGTAAGTCTCACGTTCATAGAGATCATGGAAACTAAATAAATGCCTATTATATATTGTTAAATATAATGACTTGTCAAAT
ATTATAGCTAAACATATATGATTTACATGCACATGTTAGCATGTTACATAGAAAATGCCATGATACAGATCAATCCTTAA
CAGAATATATTATTACATGTGCAGTAATACTAACGGTATTAGGCGTCGAATAATCCTAAATGCTACAAAAAACGCAGCAT
AAATAGTCTGGCCTTAATATATAAGAGCGACGGACCACCTAAAGTTATCATACATGGTGCATGTTATGTGAACCCCCCCC
AGCATCCACATGCTCCCCCAGGCTTGGTGTTATCATACTAGTTAATGGATACTGTACAATCTCTGAAAAAACCTGTACTC
CAATAGTTAAGTAATGCAAGGCTTCCAGACGCAGCCCAAGTTCTAAACAACCTCTACACAGCTAATTGAGTACTGAGAGT
TCCTGTCGATGTACAAGCACTCTACGCTGCTAGTTGAGCATGGTGAGGATCCAGTCCAGGTACGCGGTCACCCTGGTGTA
GACTCCAGGGAAGTTAGGCTCCGCGCACCGAAACCCAAAGGAGACGATGCCGGTCAGGTAGGTCTGACTTCCATAGTGCA
TTACCATAGGACCTCCGGAGTCGCCCTGGCAGGCATCCTTGCCTCCAACGCCTGCACACAGGATGGAGCTGTTGATGCGG
ACCTGCCTGAAGCGGGTGTACTTGAGAGCGCACTCTTCTTGACTGATTACTGGCAGCATCACATGAAGCAGCTCAGGCGA
CGACACGTTATTGAAGGAAACAGCGCCCCAGCCAGCGACGATGCCGGGGATCCCAACCAGGGAGTTGTTGTGGAACTTGC
CAGGTAGCGGAAGACACACCGCGTTGATACCTTTCCTGAAAGTGACAGGTTTGTCGAGCTTGATAATAGCGATGTCGTTG
GCATATGACACAGGGTTGAAGTCAGCGTGGAAGGTCCTCGTCAAGATACCGAAGTCCTCGGAAACAGTTTCGTTCTGTTT
GCTAAGGTCGTGCTCTCCCAGCCTCACCACCTTCAGGTCGCTTCGGTTCCTGACACAATGGGCAGCTGTGACAACGTGTT
GGCGAGTAACCAGTGCAGCACCACACAGGAACTCAAGCTTACCCTGACCGTCTGCGTACCCCAGGGCGGCCAGCCACGGG
TACAAACCTTTTGGGGGAGGTGTTCCTCCAACTATCCTAAGAACATTGACACTGGTTATCCCACAGGTATCCGGCAACAG
AAGTTTTAATCCAGTGTGAGGCGGCTGAGTGGTCGTAGGCTCTGGTGTTGTGGTAGCCTCATGGTTGGCGTCGTCTCGGG
TGTCGACGGTGGGTACTGGGATCACTACTGTCGTGGTTGTCAGCTCCGTCGTTATGGGTAAAGCTGTAGTCGGGGATGTT
GTAGTGATGGAGGCCGTAGTGCTCGAGGCTGTAGTAGTGGAAGCTGTAGTAGTGGAGGCTGTAGTGGTGGAGGCCGTAGT
GGTGGAGGCTGTAGTGGTGGAGGCCGTAGTGGTGGAGGCAGTAGTAGTGGAGGCTGTAGTGGTGGAGGCCATAGTGGTGG
AGGCAGTAGTGATGGAGGCAGTAGTAGAAGTGTTGGTCCCAGGGGCAAGGTCCTGAAGACTGCAGCAGATGACAGGAGAA
GACTTTTCGAATCTACAGATGCTCGACCTAAGAAAAGTTAAAACTTCTGGCGCTGGGTTTGATCTGAGTCGGCTGTAGAG
CGTGGGACAGTTGGATAGGATCACACACTTGCCCTTGACACCGTCTGGAGTCCTGCACTGGTCCGGGTCAAGAAGCGTCG
GGGCGTTGAAAACTATAGTTTCTATCCTACTACTATTACCTTGTCTTCTGACTCTCTTGAGTGTGTGAGCCTCGCCATGG
TGGCTCCAACACACCGCCACCAACACCACCACTAACAACCTCAGCCATCTTGACTGCGGCATCTTGGCAGGTAAGATCCT
GAAGTATCCACGAATATTGCCCAGATTTTTCTTAACTTCACTTATCCTAAGAGTATTCGAAGTTTCCTTTGGAGAATAGG
CTATTAAAAAATTGTACACTGGAGTTGAGAAAGCCTTGGATGGGGTTCTTGGTATTTTTAGTCTTGGTGTGGTAGGAGTG
GTGGTATGGTGGTGTTAGTGTCACCAAGCGCCTTCCTC
>Transcript_62801
GTCTCAGTTTTGAACCACGAGCAGTATCAGGCTACTGTCGGATTTACGCCCCGACTGGACAGAATACTCTGCTAGAAGGC
TGTTTTGGGAATTCCCTTTCAACTATTTTCCACAAGCAAGCCCTTGTGGCCTAAACGTTGATAGGCCTAAATTAAGCCCA
ACACCAAACCACACCAAAAACATTAGTTTTATTTAACAAAAGCTGAATATATATGAACATTCTTAGAATATATAAAGTTT
AAATATAAAGTAGAGATAATATAACAAATGATTCCCATTAAAATCCTAAACCTGTGAAAAAAAATGACTGTACTAACTTC
TGATAATATTCTGCAATTAGCATGTTGCCCTACATAGAGTAGATGGTGTAGAGTCCGAGCATATCTTATCGCTCAGATTT
GTAAGTCTCACGTTCATAGAGATCATGGAAACTAAATAAATGCCTATTATATATTGTTAAATATAATGACTTGTCAAATA
TTATAGCTAAACATATATGATTTACATGCACATGTTAGCATGTTACATAGAAAATGCCATGATACAGATCAATCCTTAAC
AGAATATATTATTACATGTGCAGTAATACTAACGGTATTAGGCGTCGAATAATCCTAAATGCTACAAAAAACGCAGCATA
AATAGTCTGGCCTTAATATATAAGAGCGACGGACCACCTAAAGTTATCATACATGGTGCATGTTATGTGAACCCCCCCCA
GCATCCACATGCTCCCCCAGGCTTGGTGTTATCATACTAGTTAATGGATACTGTACAATCTCTGAAAAAACCTGTACTCC
AATAGTTAAGTAATGCAAGGCTTCCAGACGCAGCCCAAGTTCTAAACAACCTCTACACAGCTAATTGAGTACTGAGAGTT
CCTGTCGATGTACAAGCACTCTACGCTGCTAGTTGAGCATGGTGAGGATCCAGTCCAGGTACGCGGTCACCCTGGTGTAG
ACTCCAGGGAAGTTAGGCTCCGCGCACCGAAACCCAAAGGAGACGATGCCGGTCAGGTAGGTCTGACTTCCATAGTGCAT
TACCATAGGACCTCCGGAGTCGCCCTGGCAGGCATCCTTGCCTCCAACGCCTGCACACAGGATGGAGCTGTTGATGCGGA
CCTGCCTGAAGCGGGTGTACTTGAGAGCGCACTCTTCTTGACTGATTACTGGCAGCATCACATGAAGCAGCTCAGGCGAC
GACACGTTATTGAAGGAAACAGCGCCCCAGCCAGCGACGATGCCGGGGATCCCAACCAGGGAGTTGTTGTGGAACTTGCC
AGGTAGCGGAAGACACACCGCGTTGATACCTTTCCTGAAAGTGACAGGTTTGTCGAGCTTGATAATAGCGATGTCGTTGG
CATATGACACAGGGTTGAAGTCAGCGTGGAAGGTCCTCGTCAAGATACCGAAGTCCTCGGAAACAGTTTCGTTCTGTTTG
CTAAGGTCGTGCTCTCCCAGCCTCACCACCTTCAGGTCGCTTCGGTTCCTGACACAATGGGCAGCTGTGACAACGTGTTG
GCGAGTAACCAGTGCAGCACCACACAGGAACTCAAGCTTACCCTGACCGTCTGCGTACCCCAGGGCGGCCAGCCACGGGT
ACAAACCTTTTGGGGGAGGTGTTCCTCCAACTATCCTAAGAACATTGACACTGGTTATCCCACAGGTATCCGGCAACAGA
AGTTTTAATCCAGTGTGAGGCGGCTGAGTGGTCGTAGGCTCTGGTGTTGTGGTAGCCTCATGGTTGGCGTCGTCTCGGGT
GTCGACGGTGGGTACTGGGATCACTACTGTCGTGGTTGTCAGCTCCGTCGTTATGGGTAAAGCTGTAGTCGGGGATGTTG
TAGTGATGGAGGCCGTAGTGCTCGAGGCTGTAGTAGTGGAAGCTGTAGTAGTGGAGGCTGTAGTGGTGGAGGCCGTAGTG
GTGGAGGCTGTAGTGGTGGAGGCCGTAGTGGTGGAGGCAGTAGTAGTGGAGGCTGTAGTGGTGGAGGCCATAGTGGTGGA
GGCAGTAGTGATGGAGGCAGTAGTAGAAGTGTTGGTCCCAGGGGCAAGGTCCTGAAGACTGCAGCAGATGACAGGAGAAG
ACTTTTCGAATCTACAGATGCTCGACCTAAGAAAAGTTAAAACTTCTGGCGCTGGGTTTGATCTGAGTCGGCTGTAGAGC
GTGGGACAGTTGGATAGGATCACACACTTGCCCTTGACACCGTCTGGAGTCCTGCACTGGTCCGGGTCAAGAAGCGTCGG
GGCGTTGAAAACTATAGCTTGTCTTCTGACTCTCTTGAGTGTGTGAGCCTCGCCATGGTGGCTCCAACACACCGCCACCA
ACACCACCACTAACAACCTCAGCCATCTTGACTGCGGCATCTTGGCAGGTAAGATCCTGAAGTATCCACGAATATTGCCC
AGATTTTTCTTAACTTCACTTATCCTAAGAGTATTCGAAGTTTCCTTTGGAGAATAGGCTATTAAAAAATTGTACACTGG
AGTTGAGAAAGCCTTGGATGGGGTTCTTGGTATTTTTAGTCTTGGTGTGGTAGGAGTGGTGGTATGGTGGTGTTAGTGTC
ACCAAGCGCCTTCCTC
>Transcript_39687
GAAGGATTGAGGCGCTCTCGTCGTTGCCCCTTTCCCAACACACACGAGAGAACGCCTGCTGTCAGCTCCACGAAGTGGGG
TGCGTTGAGCCGTTCGAAGAGGCTGCTGGAGGGTGCTTCTGGGCACACAAGAACCCCAGCTTGTCGTGGAAGCAAGCCAG
GAAGAGGTGCCAGCAGGAGGGAGGCGACCTGGCCACCCCTCAAAACCTGAAGGCCGTCAGGAACTACCTTCGACACAAGC
TGGGGTCAGACTGGTGGTACCTGTGGCTGGGCGGGAAGATCACGGGACCCAGGAAATGGGTGTGGCTAGATGGGCGGGAG
ATCGAGGCCAGCGATGACGACTGGGCTGTAACCAACGAGTCCGGTGCCTGTTTGGCCCTCAACGGTGGCCGAGGATACCG
GGCCATGGAGTGGGACTGCGAAAAAGACAACTGGTACCTCTGCGAGAGGAAGATGATTTAGTGGCTAGTTGTCATCACCA
GGAGAGCTGTGGCCTGGTACCTCTGTCAGAAAATATAGCGGCTCTATGAAATAATTTACTGACATAGTGCCGTCGCGAAG
AGTGTAGCCTGTCACCTCTGTTAGAATGTATGATGGTCTGTTACCTCTTTGTAAGAATCTTGTGGCTTAGTAAATCTGAA
TAAAAAAATCTAGTCGCCAAGCACTTCTGTGAGAAGACCTAGGGGCCTGACACCTGTATGAAAAGACGATTTAGGGAGCT
GGAGTCGTTGCGAGACGCCTTGTGGCTTGGTAGCTCTGTGTGAAGATCTGCGGTAGAATATGATTTATAAGAAAAGTACC
TCACGCCTCTATGAGAAAACAACTACAAGTATTGTGTTTAAATGTTTGAGGACTTAATGCTTGGCTTTGATAAATCGAAA
TACCTAGTTTTGATTATAATTTCTAGTGACACCTATCTGTGTGGGTACATGATCTAGTTATAAAAGCATTGTTTGTTTGT
GTCTAGAGATAACTGATGTCAAAACAGAACCCTGCACGATTACCTACTTGTGTGCTCATGTCGTTCACATTACTTGTAAT
AATAAATACATGATCTAGTTATAAAAGCA
>Transcript_67430
ATATGGTGAGGTTTCCACGAAATGTGCGTGTGTTTTGATGAATCGATCTGAGAGAACATTTTCTACTGGGAAACAATAAT
TGTCTTTGAGATACCGCTGTGACAGCATCCACGGCAGTTAGCTTCGTCTGTAGATGGTGAGAGGTAGGTGCAGGAGCGGC
GTTAGGAGGCGGAGAGGTGGTGGAGTGGGGTTGTGATGGAGTGTGGGGGAGGGTGGCCATGGCCAGTGGTGGGGGAAGAC
AAATAAACACTGAGTGAAGCGGTCTGGTCACCTCCGTCAGAGTGACAGTCGACGCTATCGGAAACGCTGCCTTCACGCTT
ATCTCCCTCGACTGTCTATAGGTCACAATGTCTTTGTGGAACAGAGCACAGCAGTTACCTCCAGATGCACTTCGCCAAGT
CCAAAATGTTTATGGTGAACAGTTCCCAATTGAGGTGCGACATTACCTGGCTGGATGGATTGAAGATAAAATGCAGCAAT
GGAATGAAATTGATCCCGAAAATGTAGGCCATAGCCAGTTTGCACATTCATTAGTATCGCAGCTAATCCAAGAAATGGAA
ACCAAAGCTCTCAGTTATGGCAGCAATGAAGACCTTTTTCTTGTTCGTATTCGCCTGGATGAAGCTGCAAATTTATTTAA
GACTCGGTACCTGAATAGTAATCCCCTTGCTTTAGTGTCCATTATACGCGAGTGCCTCAAAACAGAACTTCATCTGGTTC
AACAACACGAAAATATGTTGGGAGGTGTTGCACATGTATCCAACATGGTTGTGGAACCATGTGCGGAAATAGTTAGTGAA
CTTGATATATTACATCGGCGAACCCGTGAAACAGCAGATGAATTAAGACATCTGGAACAAGAACAGGAATCATTTGCCCT
ACAGTATCACGATTGTGCAAAAATTAATGCTCATCTCTCTCACATTCAAGGTCAAGAGAGAACGGCACAGAATCGAGAAG
TAGAACAGAACCTAAGGAGACGGAAAGAAATTGGTGAACAACAGTTGGCTCAGAAGGTGTCAGGGTTGCTGCAGCGGCGC
ATGGACCTGGCAGAGAAACACAAGGGAACCATCGATCGCCTAAACAGTCTTCAGCAGCGGATTCTTGATGAAGAACTCAT
TAACTGGAAACGGGAACAACAAATGGCTGGGAATGGAAAACCATTTAACCAAAATAAACTTGATCAGATACAAGAATGGT
GTGAGGCACTGGCAGAAATAATATGGTTGAATCGACACCAGATTAAGGAGTGTGAACGTCACCAAACAAAAATACCTATA
GCGCCGCCTGGAGGAGTTGATATGCTACCTACTCTCAACTCTCATATTACACGTCTTTTGTCTTCTCTTGTCACAAGCAC
ATTCATCATTGAGAAACAACCACCACAAGTGATGAAAACAAACACCCGGTTTACAGCAACAGTACGGTTGTTAGTGGGTG
GCAAACTCAATGTCAACATGACACCACCTCAGGTTCGAGTATCTATCATCAGTGAAGCACAAGCCAATGCACTTTTAAAG
AATGATCAGATGAACAAAGGTGAACAGTCAGGAGAAATTCTAAATAACACAGGCACCATGGAATACCATCAGGGTACGAG
ACAACTATCTGTTAGTTTCCGCAATATGCAGCTGCGCAAAATTAAACGAGCTGAAAAGAAGGGTACAGAGTCGGTCATGG
ATGAGAAATTCTCCCTACTCTTCCAATCACAGTTCAGCGTTGGTGGTGGTGAACTTGTTTTCCAAGTGTGGACGTTGTCG
TTACCAGTGGTGGTGATCGTCCATGGCAACCAGGAGCCTCATGCATGGGCAACAGTTTCGTGGGACAATGCTTTTGCGGA
GCAAGGGCGCATACCTTTCACAGTCCCGGAGAAGGTACCATGGCCCCAGATTGCAGATATGCTGGATTCCAAATTTAAGT
CTGCCACTGGTCGAGGGCTGACTGATGATAACCTCAAGTTCTTAGCAGGCAAGGCTTTCAGGAGTCCCCAAGTGCAAGAC
TTCAATAATATGTACTTGTCATGGTCGCAGTTTTGCAAGGAGCCACTGTCAGAGCGTAACTTTACCTTTTGGGAATGGTT
CTTTGCTGTTATGAAGGTTACAAGAGAACATCTGCGCCAGCCCTGGAATGACGGTTCAATAATGGGCTTTGTCGGGCGTC
GTCAAGCAGAGGACATGTTAAAAAACTCCATCTCTGGCACTTTCCTTTTACGCTTTTCTGATTCAGAGCTAGGCGGTGTC
ACAATTGCCTGGATGTATGAAGATACCACTAAGGCCGGTGATCAGCGAGATGTGTTCATGCTTCAGCCATTCACAAGTAA
AGCCTTTGCTATCCGTCCTCTTGCTGATGTGATTGCTGATCTAAAGTATCTGCTCTTCCTGTACCCTAACATACCCAAGG
AGCAAGCATTTGGAAAGTACTACACACCTATGGCAGAACAGCAACCATCAGTTAATGGCTATGTTAAACCTCATCTGATC
ACTCACGTCCCGGGATGGTCAGGTGCAGGATCAATGGATTCTTATCCTAACACTCCACAGCCAATTTGCCAAATGCATGA
TGGTGGCATGGGTGATCCTCCGTCCGTCAGTTCAAACCCCTCTGACTGTGTCTCAACCGACCAAAAGCCTTCGTTGGATT
CTCCTTTATTTGATGCTGCCAATGTCCTCTCAGACTTCCCGTAGGTTGGAGTGACCAACCAATTATTAGTTCCCTAAAAC
CACCATTTTCCTCAGACCAGTTTTTGTTGCACCAGAAAGATCAAAATTGACAAGTGACCCATTGTGGTGACAAACTGACT
GGCTTAAGTCATCACATGTTGGTTATTCAGCCCGTCCTCTTGATTTTTCCCAATGACCGTTTTATGGGGTACTATCTGTA
CGAACGAACCTAACCTAACCAAACCTCCATAGAAAACGGGTGTTTTTGTGAGCCGCTACTTTTCATAGTACCCTGTAGTT
TGGACGTTGGAGCAATAGCGGCCAAAACTTGGTGTACAGTTGAGAGGACGGGTTGGGTTATTGTGGT
>Transcript_67429
ATATGGTGAGGTTTCCACGAAATGTGCGTGTGTTTTGATGAATCGATCTGAGAGAACATTTTCTACTGGGAAACAATAAT
TGTCTTTGAGATACCGCTGTGACAGCATCCACGGCAGTTAGCTTCGTCTGTAGATGGTGAGAGGTAGGTGCAGGAGCGGC
GTTAGGAGGCGGAGAGGTGGTGGAGTGGGGTTGTGATGGAGTGTGGGGGAGGGTGGCCATGGCCAGTGGTGGGGGAAGAC
AAATAAACACTGAGTGAAGCGGTCTGGTCACCTCCGTCAGAGTGACAGTCGACGCTATCGGAAACGCTGCCTTCACGCTT
ATCTCCCTCGACTGTCTATAGGTCACAATGTCTTTGTGGAACAGAGCACAGCAGTTACCTCCAGATGCACTTCGCCAAGT
CCAAAATGTTTATGGTGAACAGTTCCCAATTGAGGTGCGACATTACCTGGCTGGATGGATTGAAGATAAAATGCAGCAAT
GGAATGAAATTGATCCCGAAAATGTAGGCCATAGCCAGTTTGCACATTCATTAGTATCGCAGCTAATCCAAGAAATGGAA
ACCAAAGCTCTCAGTTATGGCAGCAATGAAGACCTTTTTCTTGTTCGTATTCGCCTGGATGAAGCTGCAAATTTATTTAA
GACTCGGTACCTGAATAGTAATCCCCTTGCTTTAGTGTCCATTATACGCGAGTGCCTCAAAACAGAACTTCATCTGGTTC
AACAACACGAAAATATGTTGGGAGGTGTTGCACATGTATCCAACATGGTTGTGGAACCATGTGCGGAAATAGTTAGTGAA
CTTGATATATTACATCGGCGAACCCGTGAAACAGCAGATGAATTAAGACATCTGGAACAAGAACAGGAATCATTTGCCCT
ACAGTATCACGATTGTGCAAAAATTAATGCTCATCTCTCTCACATTCAAGGTCAAGAGAGAACGGCACAGAATCGAGAAG
TAGAACAGAACCTAAGGAGACGGAAAGAAATTGGTGAACAACAGTTGGCTCAGAAGGTGTCAGGGTTGCTGCAGCGGCGC
ATGGACCTGGCAGAGAAACACAAGGGAACCATCGATCGCCTAAACAGTCTTCAGCAGCGGATTCTTGATGAAGAACTCAT
TAACTGGAAACGGGAACAACAAATGGCTGGGAATGGAAAACCATTTAACCAAAATAAACTTGATCAGATACAAGAATGGT
GTGAGGCACTGGCAGAAATAATATGGTTGAATCGACACCAGATTAAGGAGTGTGAACGTCACCAAACAAAAATACCTATA
GCGCCGCCTGGAGGAGTTGATATGCTACCTACTCTCAACTCTCATATTACACGTCTTTTGTCTTCTCTTGTCACAAGCAC
ATTCATCATTGAGAAACAACCACCACAAGTGATGAAAACAAACACCCGGTTTACAGCAACAGTACGGTTGTTAGTGGGTG
GCAAACTCAATGTCAACATGACACCACCTCAGGTTCGAGTATCTATCATCAGTGAAGCACAAGCCAATGCACTTTTAAAG
AATGATCAGATGAACAAAGGTGAACAGTCAGGAGAAATTCTAAATAACACAGGCACCATGGAATACCATCAGGGTACGAG
ACAACTATCTGTTAGTTTCCGCAATATGCAGCTGCGCAAAATTAAACGAGCTGAAAAGAAGGGTACAGAGTCGGTCATGG
ATGAGAAATTCTCCCTACTCTTCCAATCACAGTTCAGCGTTGGTGGTGGTGAACTTGTTTTCCAAGTGTGGACGTTGTCG
TTACCAGTGGTGGTGATCGTCCATGGCAACCAGGAGCCTCATGCATGGGCAACAGTTTCGTGGGACAATGCTTTTGCGGA
GCAAGGGCGCATACCTTTCACAGTCCCGGAGAAGGTACCATGGCCCCAGATTGCAGATATGCTGGATTCCAAATTTAAGT
CTGCCACTGGTCGAGGGCTGACTGATGATAACCTCAAGTTCTTAGCAGGCAAGGCTTTCAGGAGTCCCCAAGTGCAAGAC
TTCAATAATATGTACTTGTCATGGTCGCAGTTTTGCAAGGAGCCACTGTCAGAGCGTAACTTTACCTTTTGGGAATGGTT
CTTTGCTGTTATGAAGGTTACAAGAGAACATCTGCGCCAGCCCTGGAATGACGGTTCAATAATGGGCTTTGTCGGGCGTC
GTCAAGCAGAGGACATGTTAAAAAACTCCATCTCTGGCACTTTCCTTTTACGCTTTTCTGATTCAGAGCTAGGCGGTGTC
ACAATTGCCTGGATGTATGAAGATACCACTAAGGCCGGTGATCAGCGAGATGTGTTCATGCTTCAGCCATTCACAAGTAA
AGCCTTTGCTATCCGTCCTCTTGCTGATGTGATTGCTGATCTAAAGTATCTGCTCTTCCTGTACCCTAACATACCCAAGG
AGCAAGCATTTGGAAAGTACTACACACCTATGGCAGAACAGCAACCATCAGTTAATGGCTATGTTAAACCTCATCTGATC
ACTCACGTCCCGGGATGGTCAGGTGCAGGATCAATGGATTCTTATCCTAACACTCCACAGCCAATTTGCCAAATGCATGA
TGGTGGCATGGGTGATCCTCCGTCCGTCAGTTCAAACCCCTCTGACTGTGTCTCAACGTAAGTAAACAATCTCATACATT
GGATTATGGTAGATGTTTTTGTTTTTGGGAATATTTTTGCTAGTAAAACAAAATGTAGTTATATCTGCTAAATTGATTCC
AGTCTAATTGCTCGTTAAAAAAAAAAAAAAAAAAAAAAAAAAAAAAAAAAAAAAAAAA
>Transcript_67427
ATATGGTGAGGTTTCCACGAAATGTGCGTGTGTTTTGATGAATCGATCTGAGAGAACATTTTCTACTGGGAAACAATAAT
TGTCTTTGAGATACCGCTGTGACAGCATCCACGGCAGTTAGCTTCGTCTGTAGATGGTGAGAGGTAGGTGCAGGAGCGGC
GTTAGGAGGCGGAGAGGTGGTGGAGTGGGGTTGTGATGGAGTGTGGGGGAGGGTGGCCATGGCCAGTGGTGGGGGAAGAC
AAATAAACACTGAGTGAAGCGGTCTGGTCACCTCCGTCAGAGTGACAGTCGACGCTATCGGAAACGCTGCCTTCACGCTT
ATCTCCCTCGACTGTCTATAGGTCACAATGTCTTTGTGGAACAGAGCACAGCAGTTACCTCCAGATGCACTTCGCCAAGT
CCAAAATGTTTATGGTGAACAGTTCCCAATTGAGGTGCGACATTACCTGGCTGGATGGATTGAAGATAAAATGCAGCAAT
GGAATGAAATTGATCCCGAAAATGTAGGCCATAGCCAGTTTGCACATTCATTAGTATCGCAGCTAATCCAAGAAATGGAA
ACCAAAGCTCTCAGTTATGGCAGCAATGAAGACCTTTTTCTTGTTCGTATTCGCCTGGATGAAGCTGCAAATTTATTTAA
GACTCGGTACCTGAATAGTAATCCCCTTGCTTTAGTGTCCATTATACGCGAGTGCCTCAAAACAGAACTTCATCTGGTTC
AACAACACGAAAATATGTTGGGAGGTGTTGCACATGTATCCAACATGGTTGTGGAACCATGTGCGGAAATAGTTAGTGAA
CTTGATATATTACATCGGCGAACCCGTGAAACAGCAGATGAATTAAGACATCTGGAACAAGAACAGGAATCATTTGCCCT
ACAGTATCACGATTGTGCAAAAATTAATGCTCATCTCTCTCACATTCAAGGTCAAGAGAGAACGGCACAGAATCGAGAAG
TAGAACAGAACCTAAGGAGACGGAAAGAAATTGGTGAACAACAGTTGGCTCAGAAGGTGTCAGGGTTGCTGCAGCGGCGC
ATGGACCTGGCAGAGAAACACAAGGGAACCATCGATCGCCTAAACAGTCTTCAGCAGCGGATTCTTGATGAAGAACTCAT
TAACTGGAAACGGGAACAACAAATGGCTGGGAATGGAAAACCATTTAACCAAAATAAACTTGATCAGATACAAGAATGGT
GTGAGGCACTGGCAGAAATAATATGGTTGAATCGACACCAGATTAAGGAGTGTGAACGTCACCAAACAAAAATACCTATA
GCGCCGCCTGGAGGAGTTGATATGCTACCTACTCTCAACTCTCATATTACACGTCTTTTGTCTTCTCTTGTCACAAGCAC
ATTCATCATTGAGAAACAACCACCACAAGTGATGAAAACAAACACCCGGTTTACAGCAACAGTACGGTTGTTAGTGGGTG
GCAAACTCAATGTCAACATGACACCACCTCAGGTTCGAGTATCTATCATCAGTGAAGCACAAGCCAATGCACTTTTAAAG
AATGATCAGATGAACAAAGGTGAACAGTCAGGAGAAATTCTAAATAACACAGGCACCATGGAATACCATCAGGGTACGAG
ACAACTATCTGTTAGTTTCCGCAATATGCAGCTGCGCAAAATTAAACGAGCTGAAAAGAAGGGTACAGAGTCGGTCATGG
ATGAGAAATTCTCCCTACTCTTCCAATCACAGTTCAGCGTTGGTGGTGGTGAACTTGTTTTCCAAGTGTGGACGTTGTCG
TTACCAGTGGTGGTGATCGTCCATGGCAACCAGGAGCCTCATGCATGGGCAACAGTTTCGTGGGACAATGCTTTTGCGGA
GCAAGGGCGCATACCTTTCACAGTCCCGGAGAAGGTACCATGGCCCCAGATTGCAGATATGCTGGATTCCAAATTTAAGT
CTGCCACTGGTCGAGGGCTGACTGATGATAACCTCAAGTTCTTAGCAGGCAAGGCTTTCAGGAGTCCCCAAGTGCAAGAC
TTCAATAATATGTACTTGTCATGGTCGCAGTTTTGCAAGGAGCCACTGTCAGAGCGTAACTTTACCTTTTGGGAATGGTT
CTTTGCTGTTATGAAGGTTACAAGAGAACATCTGCGCCAGCCCTGGAATGACGGTTCAATAATGGGCTTTGTCGGGCGTC
GTCAAGCAGAGGACATGTTAAAAAACTCCATCTCTGGCACTTTCCTTTTACGCTTTTCTGATTCAGAGCTAGGCGGTGTC
ACAATTGCCTGGATGTATGAAGATACCACTAAGGCCGGTGATCAGCGAGATGTGTTCATGCTTCAGCCATTCACAAGTAA
AGCCTTTGCTATCCGTCCTCTTGCTGATGTGATTGCTGATCTAAAGTATCTGCTCTTCCTGTACCCTAACATACCCAAGG
AGCAAGCATTTGGAAAGTACTACACACCTATGGCAGAACAGCAACCATCAGTTAATGGCTATGTTAAACCTCATCTGATC
ACTCACGTCCCGGGATGGTCAGGTGCAGGATCAATGGATTCTTATCCTAACACTCCACAGCCAATTTGCCAAATGCATGA
TGGTGGCATGGGTGATCCTCCGTCCGTCAGTTCAAACCCCTCTGACTGTGTCTCAACAATGCCCTACAACGACACTGATT
ATCCCGACATCTTGGATAACCTGCCAGAACCTGACTTCACTGATATCAACCTCGACTTCCTCCCACCCAACTTTATGAAG
CTTCAGTGAAGTTGTTAAATGTAGCATCCTCCTTTTTTTTTTTTTTTTTTTTTTT
>Transcript_67431
ATATGGTGAGGTTTCCACGAAATGTGCGTGTGTTTTGATGAATCGATCTGAGAGAACATTTTCTACTGGGAAACAATAAT
TGTCTTTGAGATACCGCTGTGACAGCATCCACGGCAGTTAGCTTCGTCTGTAGATGGTGAGAGGTAGGTGCAGGAGCGGC
GTTAGGAGGCGGAGAGGTGGTGGAGTGGGGTTGTGATGGAGTGTGGGGGAGGGTGGCCATGGCCAGTGGTGGGGGAAGAC
AAATAAACACTGAGTGAAGCGGTCTGGTCACCTCCGTCAGAGTGACAGTCGACGCTATCGGAAACGCTGCCTTCACGCTT
ATCTCCCTCGACTGTCTATAGGTCACAATGTCTTTGTGGAACAGAGCACAGCAGTTACCTCCAGATGCACTTCGCCAAGT
CCAAAATGTTTATGGTGAACAGTTCCCAATTGAGGTGCGACATTACCTGGCTGGATGGATTGAAGATAAAATGCAGCAAT
GGAATGAAATTGATCCCGAAAATGTAGGCCATAGCCAGTTTGCACATTCATTAGTATCGCAGCTAATCCAAGAAATGGAA
ACCAAAGCTCTCAGTTATGGCAGCAATGAAGACCTTTTTCTTGTTCGTATTCGCCTGGATGAAGCTGCAAATTTATTTAA
GACTCGGTACCTGAATAGTAATCCCCTTGCTTTAGTGTCCATTATACGCGAGTGCCTCAAAACAGAACTTCATCTGGTTC
AACAACACGAAAATATGTTGGGAGGTGTTGCACATGTATCCAACATGGTTGTGGAACCATGTGCGGAAATAGTTAGTGAA
CTTGATATATTACATCGGCGAACCCGTGAAACAGCAGATGAATTAAGACATCTGGAACAAGAACAGGAATCATTTGCCCT
ACAGTATCACGATTGTGCAAAAATTAATGCTCATCTCTCTCACATTCAAGGTCAAGAGAGAACGGCACAGAATCGAGAAG
TAGAACAGAACCTAAGGAGACGGAAAGAAATTGGTGAACAACAGTTGGCTCAGAAGGTGTCAGGGTTGCTGCAGCGGCGC
ATGGACCTGGCAGAGAAACACAAGGGAACCATCGATCGCCTAAACAGTCTTCAGCAGCGGATTCTTGATGAAGAACTCAT
TAACTGGAAACGGGAACAACAAATGGCTGGGAATGGAAAACCATTTAACCAAAATAAACTTGATCAGATACAAGAATGGT
GTGAGGCACTGGCAGAAATAATATGGTTGAATCGACACCAGATTAAGGAGTGTGAACGTCACCAAACAAAAATACCTATA
GCGCCGCCTGGAGGAGTTGATATGCTACCTACTCTCAACTCTCATATTACACGTCTTTTGTCTTCTCTTGTCACAAGCAC
ATTCATCATTGAGAAACAACCACCACAAGTGATGAAAACAAACACCCGGTTTACAGCAACAGTACGGTTGTTAGTGGGTG
GCAAACTCAATGTCAACATGACACCACCTCAGGTTCGAGTATCTATCATCAGTGAAGCACAAGCCAATGCACTTTTAAAG
AATGATCAGATGAACAAAGGTGAACAGTCAGGAGAAATTCTAAATAACACAGGCACCATGGAATACCATCAGGTAGGTGT
TCTAGGATGAACACGTAACATTTAACGGCATGTCGATTATTTCCTTGTGTACCTATTAAATGTTGTGT
>Transcript_59306
CCTCCTGGAAGCTTGACCCGTAGATGTTGGACCCGTCCAGGTAGTGTGTGACCTGGTTCATCTGCTCAGCGTATCCTAAA
TTACAGGGGTTGGTGCGGGGGGCGAACATGGACCTGACGAAGTTCATACAGCGGCGACCACTCCCACCGAAGAATGGGTC
ATTGGCGGGGACCTCGATAGGGAGGCAAGCCGGGTGCAAGAAGGCGGAGTTAACCACGTCGCGGCCATCGTTGCTACAAC
ACTGGATACCACTCATGTTACCGAGCCTATTGACGGGAGTCTGGACGAGGTCATGGTCGATGAATTGACCCCACTGCATA
ACTGAGAGGGTCAGGTCTGGGCTGGGTCTGTCCACGTCGCCTGCTATGCTGGTCGACACCAACCTGGCGGAGGGCAGGGG
GCCACCCAGGACACTCTGACGTGGTCGGAACAAACCGTCGCTGTAGTGTGGAGGACGCAGTCTCTGGAAGCCGGTCCTGG
CCTGGCCCCACATGGGGTTCTCCAGGTTGTTGCAGGAGCCGTCGATGGTGCGGTAGAACCTGTCCCTCTCCTGGCACCCG
GGCTCCTCGGGACATGTTTCAGAGAGGACAGAGTTGGACAGTTCAAACTGCTGCAGACCATATCCAGCCTGCAGTCGACT
CAGTCGAAATCTGTTCAGGAGATGGTTTCCAGCCATGGCGTTAACAAAGGCGTCTCGGCTGAGCTTAATAGCTAAAGGCG
ATGTCCTGACATTCTGGAGATGCCCGAACGCCGGGTCAGAGAGCTCCGTGACCTCGATGTCGCGCGCTCGCAACTCCCTG
TCCAAGACATCCTTGGCCGCCAGAACCTGGAAGCCAGCTCTCCCAGCCTCGTTGATAACATCATTAGAGAAGCCCAGCGC
CGGTATCCTGATATCCGGCTCCGTGAACAGCTGCCGCAGGTTACTTCTATTGGGTTGTTCGGGGCAGCAGACGCCGGCAG
CCGCACCGAAGATGGAGCATGACAGTTGGGTCTGGTTCTCTACCTCGTGGTAGCAGGGAGCGCAGCTCACCAGCGGCATA
CACTGCATGCCATTTGGGCACTGTCTTGGCCCAGGGAAGTGGCGTATTTCTCCGTAGGCGTGTGTGGGAGGTTGAGGCTG
GAGGGGCCGGAGGTGTTGAGGTACAGGGCTGACCTGAGGACCGATGCCGGAGCCGGGGCCCAGGAAGGGCTGGCTGACCG
CCGGGGTGCGGCTGGGCGTGTATATGGCCTCACCTGACCTCAGAGGCGCCTTCGTCAGTTGATTCCGGGACGCTTTGAGG
AACGATGGTTTTCCTCCGGTGCCAGATGGCGTGATGATGGGTGTGTGGAGAGGTCTGGCAGGGACTCCGCCCAGATGGTG
TGAGTTGAGCACTTGAGAGATGAAGGTGGGACGGGAATGAATGACTGAGTAAGGTGTCAAGAACGCTGCTGGTGTGTAGG
GCGGCAGCACGCCGAAGGGCCTGTAAGACTGGACCAGAGGGTACACCTGACGTCTGTCTCTCTCGGCGTCACACGAAGGA
CTGACGCTGCTGCTCTTCTCCGCCGCCTCTGTTGGGTTGGTAGCACTGTCTTTCTCATCGTTCTTAAATTCGCTGGCAGA
ACTGAGCCCAGCCAGAAGCAATAACAAGGCGGCTGCTGTACACCTAGAGGTGTAGAGACGAAGAGAGCTGAAATTGAGCA
GAAACTCAGTGGTGA
>Transcript_43206
GCAAGGTGCTGCTGGCTGGCCGGACGCTGGTCGCCTCAAGGAACCTTGGCAAAACCCAGGCGGAGGCGTGCCGAGAGCCG
TTTGTGCAGGTGGGAGGACAGTGCTATTACTTCCATACAAGTACCATATTGGCATGGCAAGATGCTCGAGATTACTGTCT
GTCCATGGACACGGCCGCCGACCTGGCTGTGGTGGACGACTGCCACCAGTTCACACTAATCTGGAATCACATCCTAATTT
ACTATGCCGGACACACGTGGTGGATCGGCGGGAATGACCTTGAACAGGAAGGTGAATGGTACTACGTAGATGGCAGCCCA
GTACCGATGGGGACGCCCTTCTGGTATCCTGGAAACCCCAGCGGCGATGGCAACTGTCTTCTTATAACCAATGTTCATGG
ATACCTGAACGATTATCCCTGTGAAACTCTTTTCTCTTTCATCTGTCAACAGGTGTACTAAACATAGCTCAAGTACCGAG
GTTAACATAGACGATATGAGGATATTTACAGACACCATTGATTCCACTGGTGTCAACTCTTTTCTGTTTCAGGACAATGA
GGCTCTATCGAGCACAAGTATGAGATTGTATTTACAATAGACTCCAGCATTACAATGAGTTGAATCTCTATCTGGCTATA
CACACAAGCATATTCAAATCATGTCTTAAAGATGGAGGATTATAATGTATTGAAATTTGTATATAATTATTTCAAAATTC
TATTAATTGTAATATAATTTAGATGTGGTGATCTTGCGAAGTGTATAATGGAGAGTGTGAGTGGACTGTTATTCAAGGGA
TATATACACCAAGAGGTGCATCTCGCTTCTCGGTGAATATACGTTAAGAGTTTACTTTAGTCTGGACTATGCTCAGGACT
AAAGTATACTTGATGGTTGTTCAGTTAGCTATTGTGGTGGCCTTAATAACCCTCCAGAGGTTGATAGGCCTTAATGTCCC
TCAAGTGGTTGATAGACCTTAATAACCCTCCAGAGGTTGATAGGCCTTAATGTCCCTCAAGTGGTTGATAGACCTTAATA
ACCCTCCAGAGGTTG
>Transcript_51919
GTATCCCCAATAGGCCTTTGCCACTATTCGTGTCCACCTGTGCCCACGTAGAGACGCCAACGGAATCCTTTTCTCTCTTG
ATGAAGGCCGATGGCATTGCGTTGAAGTCGACAAGTTCTGGAAAACATTGAGCCCTGGAAAGAACCATGTAGTTCGAAAA
TCCACTGACGCCTCTACCACTGTTGACGATAGTCCAAGCTTCAAACACCTATTTGATCTTGCTGATGAAGCAGTTACCTC
CGGCAAAGCTTTGGATGTAGCCAAATACCATAGATCATGCGGTATCCCCAATAGGCTCCTTTTGCCCAAGGGTACAACTG
AAGGTATGGAATTCGCCCTCATTGTGGTTGTTACCGATGGCAGCAAGGACGCAGCCATTGATGGACTTGAGAATGACGAA
CATGGAGGCACTCACGCACAGTGCGGAATTCACGGAGAAACCTATCCAGATAAGAGGCCCCTTGGTTTCCCTCTGGACAG
ACATATTGAAGATGACAGAGCAGTCCTATCGTTCCCCAACTTTAGCAAGACTGTTGTCACCATCACTCACAACGACCATC
ATTAACCTCATCGAAAATGACTCCTATTTTGTATATTTATTTTATAAATCAAATAATGTATTGAGCAAACAAAATTTTAT
TTAATAATATTGGT
>Transcript_43240
GGCGTGGTGGGCGTGGGTGGTGGGCGTGGCGATGATGGTGTAGCCTTGGACGGGGGCGTGGGCGCAGTGTGCAGGTGGGG
GGGACCACCACACTCGAACCCCGCCCCGCCCTGACCCACGGCACGACACTCCCGCTGGCGGACACGACGGAGCCTCGTGG
GTGGTGGAGTCAACTATCCTGGGAGAGGAGAGCGGCCCAGGACCCGCCCTGGTGAAGGCTCTGACAGCCACCTCGTACAG
CGTCGCTGGCGTCAGGCCCTGCACCTCGTACTGCTCCACACTATCCACACCTGTGACAGGTCTGGTGATGAAGGTAAGGT
GCCCCTGCAAGTTCTGGCGACGGAGGGCGAGGGTGTAGCCCCTGAGAGGACCGTGGGTGAGCTTTGGGGGCGGCGCCCTC
CAGGTCACCAGCAGGGAGCGGGGTCCACCTACAGCCACACGGACATCCTGCGGTGCTCCTGACGGTGCTTCCTCCGTGGT
GGTGAAGATGTGGACTAAGGAGGGCTGGGACACCCCGAGGTCGTTGTGGGCCATAAGCCTGACGGCGTAGGTCCTGTAGG
GCGCCAGCGCCGTCAAGACGTGTGACGTGGCCCACTGACCCACACTCACGTTCCTCCCATGGACAGCCCACGACTCCTCC
TCCGACGCGCGGTATTGTATAGTGACGGCAGCGGGCTGAGGGAGGGTCCAGGAGATGACGGCGGAGCGGCTGGTGACGTC
ACTGACACTCACTCCTGCTGGTGCTGTGGGCGGCTCTATGATAGCGATGTCAAACACCTGGGTGTGGTCGCCGTGGGGGT
TGGTGGCGCGGCAGGTGTAGGGGCCGCCATCTCCTGAAGTCACGGCCCGGATCTCCAGGACAGCGCGCACCACGCTCCCT
ACCTCGCTCTCGCGCACCGATGTCCTGTGACCTGGTGAGACAGGAGCGTGGTGACGGCGCCAGGAGACAGTGAGAGGGTC
GTCACCCGTAGCATCGCAGGTTACCGATACTGTCTGACCAGCGTGACCCGTGACCCGTCGTCCCTCCGTCACCACACGAG
CGGGAGCGTGGACGGTAAGCTGAACAACCTTGGTGATAGGCTTGCCAACGGAGTTAGCGGCCCGACACAAGAACCATCCA
GCGTCATTAGTCTTGGTATCCTGCAAGATCAGGGACCCGTTGGCTGCCTGCAAGGACCTCACGCCGTCCACCACCACGGG
CTGGAAGTCCTGTGCTGCCTCTCCTGGAGCCTTCATCCAGGTGAGGACAGGTGTCGGGTAGCCACGAGCGCTGCAGTCCA
GCACCACCGTCGCCCCCACCAGTGCTGTGCCTCCTCCAGGCTCCACCACCCACTTCGGCGACACCTTGACCCTGAGGGTG
GCGGTGTGGTTGACGGAGGCAGCGGCGTTGGCCGCCTCACAGGTGTAAGAACCAGAGTGGTGTTCCCGCAACTTCTTGAA
AACCAACACCGTGGAGAACTCGCTGACTTGTTTACTCTCAACATCCGGGTCGTGCTGGAGGTGCCGGCCGTCCTTCAGCC
AGTTGATGGTGATGGGCAGATCTCCCGCCGTCACCATGCACGATAGCTGCGTCCGTCGTCCCTCCTCCAGGTTAGTTC
>Transcript_44788
GCCAGCCAGTGCGGACGTCTCAGTACCTGTTGCCATGGTGTCCGCTGACTCACTCCTTCTCTGTGTCCTGGCTCTCATCA
CTGCCCTTACCCATGGAGACTACGTTATCACAACGCCGAGGCAGTGGGTCGCAGGATATCCTGCCCAGCTGTGCGTCTTC
GTTGGCAGCCCGTCTGCTCCAGCCGGCAAACTAACGCTCGCAGTGACCGCCTATGACCATGAGAAGAACATTACCATCGT
TCCCAACACTGCTATAGACATTCCAGCAGGAAAGACAGCGTCGTGCTATGACGTAGCAGGGCCAAGTTCTTCCCAGTACT
CCAGTTTACTCCACGTGTTTGGCAGTGTGGGCGGCGCCAAGATCAACCGAACTGTTACTCTTAGCTTGAAGACATACAGC
GGCATCACTTATATCCAAACAGACAAATACCTGTATAAGCCAGGCCAGAATGTTAAGTTCAGGCTCCTCTCTCTCACAGG
AGCCTACCTCAACGTCTCTACTGACCCGTACCCGGAGATCTGGGTGGAGACTCCAGACCGCAATCGCATCGTCCAGTGGA
AGAACGTCAACAACACCGCCGGGCTCCTCCACCTTGACTTCGACCTCGCAGACGAACCCGAGAAGGGACTTTACACCATC
TATGTGAAGACACCGCTGGGCCAAAGTAAGAGTATCAACTTCAAGGTGGAGGACTTCGTGTTGCCACGCTTTGAGGTGAC
TTTAAAGGCTCCCAGCTACATCCTGGCCTCTGACGAGACCTTCACCTTCACCGTGTGTGCCAATTATACCTTCGGACAAG
CGGTCAAGGGCAACCTGTCACTGACTGTGGACACAAACCAGCGAGGGGAATGCAAAGCGGAAATCACCAACAATTTTACT
ATCTCTGGGTGTAGAGAGGTGGACTTAACAGCAGGAGAGCTGAAGATCATCGCCTGCCACGTGTATAGTGTGAAGGCTTC
AGCTACCATCACTGAGGAG
>Transcript_51920
GTATCCCCAATAGGCCTTTGCCACTATTCGTGTCCACCTGTGCCCACGTAGAGACGCCAACGGAATCCTTTTCTCTCTTG
ATGAAGGCCGATGGCATTGCGTTGAAGTCGACAAGTTCTGGAAAACATTGAGCCCTGGAAAGAACCATGTAGTTCGAAAA
TCCACTGACGCCTCTACCACTGTTGACGATAGTCCAAGCTTCAAACACCTATTTGATCTTGCTGATGAAGCAGTTACCTC
CGGCAAAGCTTTGGATGTAGCCAAATACCATAGATCATGCGGTATCCCCAATAGGCTCCTTTTGCCCAAGGGTACAACTG
AAGGTATGGAATTCGCCCTCATTGTGGTTGTTACCGATGGCAGCAAGGACGCAGCCATTGACGGACTTGAGAATACCGAA
CAAGGCACTCACGCCCAGTGCGGAATTCACGGAGAAACCTACCCAGACAAGAGGCCCCTTGGTTTCCCTCTGGACAGACA
TATTGAAGATGACAAAGCAATTCTATCTTTCCCCAACTTCAGCAAGACTACTGTAGTTGTCACACACAATGAACATCATG
ATGATCAATAAAGAATTTGGC
>Transcript_69978
CGTTCTCAGGACTGATCTGGTCAGCTAGGTCACTGAAGGTGCGGGCCCGAGGCAGGCCGCAGATCTCCCGCATACTGTTG
TAGGTGGCGATGCCGTGGTCGCGCCCGCGCTGCAGGTTCAGACTAGGCAGGTCCAAGCCGAAGGTGAACCTGACGGTCTG
GAACAGATGGTTTGTTAAATCCTGTACGACGAATGAGTCAAATTTCTGAGTAGCAAGTTGTGTGAAGCTTCGAACAATAT
CGTCCAGTCGGCCTTCATTCTGGATGAGGTGTGGAGAGTTGAAGTGGTCGCGCAGCCGGACGGTGTCCACGCCTCCACTC
GCAGTAAACAATCGCAAGGTCCCTTGGGCCACAGAATGTCCAAACCTGTAGGCAGCGGTGGAAAATTCAATGTTCATGTT
GGGGTTGATGTTGG
>Transcript_45558
GGAGAAGACCCTGACTCTTCCTTGTGCCCGGCGGCGTTGTTTGTCTTCGTGAAGACTCTCTGCCCAGAATTAACACATCG
GTCAATAGGCTAAGATGTGGAGGCTGGTCCTGGTGGCGGCGGTGGCGGCGGTGGCGGCCGCTGGGGGGAGAGGCAACACT
CATCAGCCAGTCAACACTCATGAGTTGTTCCCCCTAATCCACGAAAATTGCACACAAAGCCTGACAGAGCTGCTGTTGTT
GCGGCAGGAAGTTCATCTGAGCGAGATCCTGGTCACAGAGAGAGAGTCAGCTGCCACACTCACCAGCGTGGCTAACCTTC
TCACTCAACTCACTAATGCTCTTATCAACAAACACACACTCCCAGTTAACATGGAGGAGTGCCTGCCACCGTACACACAG
GTAGGGAAAACCTGTCTCCTGCTGGCACTTGGTGAGCGGCTGACCTGGGCTGGTGCTCGTCAGTACTGCGCAGCACGGGC
TGGGGATCTGGCTACCTTCAGTGATGCTAACACCTACGCTCAGTATCTCGGCTTTATCAACAAAATCAATTCGGAGAACG
TAAATGTTGGAGTGTGGCTTGGTGGGTCAGACGAATCTTCGGAGGGTGTGTGGACTTGGATCACTGGAGAACTCATGCCT
AAAGGGCCACCCTTCTGGGGATCAATTGACGGGTACAGACCAGAACCAGGCGGAGGACGCGGAGAGAACTGCTTAATTAT
GTATCATCCTGACAAGTACTACCTGCATGATATTGCCTGTGGCTATACCCAGGCTGCGCCCCTCTGTCAACACTTTCTAT
AAGTGATCTATGTTGTTAAATATTTAACTCCATGCTTTCAGCTATCCTAAGGAGAGCATGTATATTCACAGTATAGTTAT
GCTAAGG
>Transcript_41077
CACACATTTCTGCAAAGGCTAGAGAATGGTGATGACCTTTCGGGTCTCAGAACTTCAGATGCTCCTAGGATACGCAGGCA
AGAATAAAACTGGTCGCAAGAATGAGCTACAGAGTCGAGCTATTGAAATAGTGAGATTAAGAAATCCTGCCATACAAGCC
AAGATCAAAGAGTTATACAAGAGCATTCAATATGACTGCCCGCAGTCTCTACCGGTTTCTGAGAAAAAAGACGACAAGCC
TTATCACAATGCCTTTGATGTTTTGATGAAGAATTCACACGAAAAACAATTGCAACCAAAAAGATCACTGAGACTAGAGA
TGATGTCGTTTGGTGACAGGTCACAAGCAGCAGCCAGTGGACCAACAGGAATCCATCCAACCCAGAAAGTTCCAATGGGC
CTCAACACAATAGCAGGTTATACTCAGGCAGGAAATGTGGGAAGCATTGGTGGGGTAACCTCGACACACAGCAGTTCAAG
ATATTCCTCCAGTTCTGCACAAGTGGCTGCTACGGCTATATCTACAGCTGTGGGCTATTCGACATTGACTAGTAATAGTC
ATAACTCCTCTTATCCAATCAATCCTGATGTCAAATTAAAAAAGCTACCATTCTATGATATTCTTGGGGAACTCCTGAAA
CCATCGTCACTGGCCCCCCAAGGTTCAGGACGCTATCAGGAGTCCACATTCACATTTTCCCTCACTCCACATCAAGCCAA
CAAAATTGCAAACTCGAGAGATTTGCGGCCGGGCAAGCAGGACTACTCTGTTCAGGTCCAAATGAGGTTTTGCTTACTTG
AGACAACATGTGAACAAGAAGATAACTTCCCACCAAATATTGCTGTTAAAATAAATGAAAAGATGTGTCCATTACCTACA
CCCATCCCCACCAACAAGCCTGGAGTTGAACCAAAGCGACCATCTCGACCAGTCAATGTAACTGCACTGTGTCGTATATC
TCCTACTGTTACAAATAGAATACAGGTATCTTGGGCGTCGGAGTATGGTCGATGCTACGTCATATCTGTATATTTAGTAC
AGAAATTATCTTCAGATGACTTACTACAGAGACTTAAAAATAGAGGAGCCAAAATTGCTGATTTTACAAGATCACTTATA
AAACAAAAACTACAGGAAGATGCAGATTGTGAAATAGCTACAACTTCTCTACGATGTTCACTTATGTGTCCACTCGGAAA
GATGCGCATGATGTTACCTTGTCGTGCAAGTACCTGTGATCACCTTCAATGCTTTGATGCATCTCTCTACCTTCAAATGA
ACGAACGGAAACCCACCTGGACCTGCCCAGTTTGTGACAAATCTGCTGTTTATGACTATTTGGTGATTGATGGGTATTTT
CAGGAAGTTCTCCAGCAGAATTCCAGCTGCAATGAAGTGACGCTGCACAAAGATGGAGGCTGGACACCTCTCATGCCCAA
AAAAGAGAAAGAGCCTGAGGTGGAGAAACGGAAATCTGAAGTAGCTGTGGAGACATTAAGTGACGATAGTGATGATGACA
CCCGAGATCAAGATGATGCACCCATTGTAGAAGAGGTAAACAACCCCAAGAAAAAATCTGCAGAGCCTGAGATCATCACA
CTAACTGATAGTGAGGGTGATGACGACGACTCGCCACCACCCGCCAAACGCCCTAATACTGGTCAAACTGCTGTGCCGGT
TTCTACAGCATCTGCAACAGGCACTACAGGAAACACTACACCACACGGCTCAGAGGGCACTAAGTCAAACGATTCTTGGT
GCGTAGGGGAAGTTGACCCTGGGAAACGACTCGTCTTTAGGAAATCCCTCTCTTCCTCTTCTAATGGGACCGGAGGATTG
TTGACACCAGCAGTAGGCAGCGGTGGTGGTGCAGCTTTCTCCCCTCCATCTTCTGGGTCAGTGAGCCCCCAGGTGATTTG
TTTGGACAGCCCTGCATCATCCCCATCTCCTCCTCCTCGTAGACCAAACCAGGGGCCATCTCCCCTGCCTGCAGGACTTA
CAGTCACTCCTGTAGTTTCAACATCTTCTCCTACCTTTTCTTCTGGCTCTGAACTACGGCAGGTCATTAATGTTACATCA
AGAAGCACTCCACCAATCACAGCTGGCAGCAACAGCACCAGTAGCAGTAGTCCTGTTCCACACACCACTATAACACCACT
ATCGTCTTCCTCAAGTTCTTCTGTAACTATATCCTCTTCCACCACAAATGCCCCGTCTTTTCTAACTCCCACCTTACAAG
ACCCATTGGCCGCATCAACATTTAATATACAGCCTACCTCCTCAGCCGCTGCAGCTGCAGCGGCTGAGGAGGTAGGCTGT
ATATTAAATGTTGATGCGGCCAATGGGTCTTGTAAGGTGGGAGTTAGAAAAGACGGGGCATTTGTGGTGGAAGAGGATAT
AGTTACAGAAGAACTTGAGGAAGACGATAGTGGTGTTATAGTGGTGTGTGGAACAGGACTACTGCTACTGGTGCTGTTGC
TGCCAGCTGTGATTGGTGGAGTGCTTCTTGATGTAACATTAATGACCTGCCGTAGTTCAGAGCCAGAAGAAAAGGTAGGA
GAAGATGTTGAAACTACAGGAGTGACTGTAAGTCCTGCAGGCAGGGGAGATGGCCCCTGGTTTGGTCTACGAGGAGGAGG
AGATGGGGATGATGCAGGGCTGTCCAAACAAATCACCTGGGGGCTCACTGACCCAGAAGATGGAGGGGAGAAAGCTGCAC
CACCACCGCTGCCTACTGCTGGTGTCAACAATCCTCCGGTCCCATTAGAAGAGGAAGAGAGGGATTTCCTAAAGACGAGT
CGTTTCCCAGGGTCAACTTCCCCTACGCACCAAGAATCGTTTGACTTAGTGCCCTCTGAGCCGTGTGGTGTAGTGTTTCC
TGTAGTGCCTGTTGCAGATGCTGTAGAAACCGGCACAGCAGTTTGACCAGTATTAGGGCGTTTGGCGGGTGGTGGCGAGT
CGTCGTCATCACCCTCACTATCAGTTAGTGTGATGATCTCAGGCTCTGCAGATTTTTTCTTGGGGTTGTTTACCTCTTCT
ACAATGGGTGCATCATCTTGATCTCGGGTGTCATCATCACTATCGTCACTTAATGTCTCCACAGCTACTTCAGATTTCCG
TTTCTCCACCTCAGGCTCTTTCTCTTTTTTGGGCATGAGAGGTGTCCAGCCTCCATCTTTGTGCAGCGTCACTTCATTGC
AGCTGGAATTCTGCTGGAGAACTTCCTGAAAATACCCATCAATCACCAAATAGTCATAAACAGCAGATTTGTCACAAACT
GGGCAGGTCCAGGTGGGTTTCCGTTCGTTCATTTGAAGGTAGAGAGATGCATCAAAGCATTGAAGGTGATCACAGGTACT
TGCACGACAAGGTAACATCATGCGCATCTTTCCGAGTGGACACATAAGTGAACATCGTAGAGAAGTTGTAGCTATTTCAC
AATCTGCATCTTCCTGTAGTTTTTGTTTTATAAGTGATCTTGTAAAATCAGCAATTTTGGCTCCTCTATTTTTAAGTCTC
TGTAGTAAGTCATCTGAAGATAATTTCTGTACTAAATATACAGATATGACGTAGCATCGACCATACTCCGACGCCCAAGA
TACCTGTATTCTATTTGTAACAGTAGGAGATATACGACACAGTGCAGTTACATTGACTGGTCGAGATGGTCGCTTTGGTT
CAACTCCAGGCTTGTTGGTGGGGATGGGTGTAGGTAATGGACACATCTTTTCATTTATTTTAACAGCAATATTTGGTGGG
AAGTTATCTTCTTGTTCACATGTTGTCTCAAGTAAGCAAAACCTCATTTGGACCTGAACAGAGTAGTCCTGCTTGCCCGG
CCGCAAATCTCTCGAGTTTGCAATTTTGTTGGCTTGATGTGGAGTGAGGGAAAATGTGAATGTGGACTCCTGATAGCGTC
CTGAACCTTGGGGGGCCAGTGACGATGGTTTCAGGAGTTCCCCAAGAATATCATAGAATGGTAGCTTTTTTAATTTGACA
TCAGGATTGATTGGATAAGAGGAGTTATGACTATTACTAGTCAATGTCGAATAGCCCACAGCTGTAGATATAGCCGTAGC
AGCCACTTGTGCAGAACTGGAGGAATATCTTGAACTGCTGTGTGTCGAGGTTACCCCACCAATGCTTCCCACATTTCCTG
CCTGAGTATAACCTGCTATTGTGTTGAGGCCCATTGGAACTTTCTGGGTTGGATGGATTCCTGTTGGTCCACTGGCTGCT
GCTTGTGACCTGTCACCAAACGACATCATCTCTAGTCTCAGTGATCTTTTTGGTTGCAATTGTTTTTCGTGTGAATTCTT
CATCAAAACATCAAAGGCATTGTGATAAGGCTTGTCGTCTTTTTTCTCAGAAACCGGTAGAGACTGCGGGCAGTCATATT
GAATGCTCTTGTATAACTCTTTGATCTTGGCTTGTATGGCAGGATTTCTTAATCTCACTATTTCAATAGCTCGACTCTGT
AGCTCATTCTTGCGACCAGTTTTATTCTTGCCTGCGTATCCTAGGAGCATCTGAAGTTCTGAGACCCGAAAGGTCATCAC
CATTCTCTAGCCTTTGCAGAAATGTGTGTCCCTCACCGCAACTGGTCTTCCGAATCTGCCATATTTGTTTGGGTTTGTTT
TCG
>Transcript_60160
AGAGAGAGAGAGAGAGAGAGAGAGAGAGAGAGAGAGAGAGAGAGAGAGAGAGAGAGAGAGAGAGAGAGAGAGACACCATG
AACATAAACATGGCACATGAAAACTGCAAATATTGACTATTTCTGCGAGACTGCAATATTTTAGGATGCCATAACAAATT
GAAAGTGAGCAAAACAGAGAAAATGGGAATCCAATTTAGACTCTTATTTAAAACAATAGCTTTTACACCAATTCTTCATT
GACCAAAAATATCATCAAAATTATTGTCTCTGTTTCTTGCCTATTGTGGCATCAATGGAATCCGACGAGTTTAAAAGATC
TTCAGTGATACCAAGAGCTGTCCACCACAGGTAAACTTCTACGAAATTCTTCAGAGGTACCAGAGTTTATCACAGAGGTT
GTGGTGGGGGATGTCATGGATGGCCTGGCCAGTGACGTAGGCCAACTTGTGGGCGTAGAGGCAGGGGGCTGGCACTCTCA
CGGGGCCCTCTCCGGGAGCGTAATGACATCGTCGCAGACGGTGCCTGGGGGCGGGTTGATGGGGTTGCCCGTGGTGGAGC
CTTGGGCGAAGAGCCTGGTGTTGATCCTCTTGCTGACCACGATGAAACTGAAGCGGGGAGAGAAGTTGTTGGCCTGGAAG
CACGCCTTGATAGCAGCGATCTCGGTGCCCTTGACGTAGTGAAGCTGGCCCTCGCCTACACCGTCCCGGTATACCACCAC
CCGCTCTGGCAGCTGCGCGTTCACCTCCACGTAGTGGTACAGCGCATTCTGTATAGAGGCGCAGAAGTTGGCAGTGAGCT
CCTCATGGTTGGCATGACGGGACACCTGGCCGTAGTACCTGGTGAGGTTCCTGTTGAAGGATGCCACCACGGCGCCCCAA
GACGCCCCCCGACGCCCACTGTCGTGGTAGGCGTCGTAGCCCACCACCATCGTGTTCTGGAACGGGATCTGGACATTCCA
GACCTCACCTCCCAGCTTGCAGTTGATCTGGATGGCGATCTTGGTTATAATGCTCATCATCCTGACCTTGTTCTGTAGAC
TCTTGCCCAGCACCATCTGCGAGGGTATGCCCATGATAACAGAGGCGTGCTTCTTGACGGCGGCGTACCTGTCCAGCCTG
TTGTTGGGCAGGATGCATACCACCACCTGCACGCCACCGTGCAGCGCCACCGCCCTCACGTACTCCTGGGTAAAGTCCTG
ATGCACGCACTCTAGTTTTGGCTGCGCCACCACCAGACCGAGGGAGCGGCTGACTCGCCTAAGGCCGGAGAGCAGGTCAT
CAGCCTCCTGCTTGAGCTTGGTTGGGTACACCAGGACCCAGTTGGTTAGTTTCTGACCCACGTTCATCGGCACATCTTTC
AAGTTCTTGGACCAGTCAGGTTCGGTAGTGTTGTAGGTGAAAGTGTGGGCACCCTGGGTGATCACCTCACCTGGGAGGAC
GCGGCCCCTCACCTGACACAGCGTCTGTGAGAACTGGAGACCCCACTGCTGCAGCTCAGCCTTCACCTGCTGGTTCTCGA
AGAGCTTAGTATTAAACTTTCTGATCGCCATGACCCTTTTGTCCGGGGGCATCCGCGTCCACGTGGCGAAGTCCTTCATG
AGGTTGTTGTCGCGGCGCATGTCGTCAGAGAGCCCCGTGGGCACACACAGCTCTGGGATCAGGTAGATGCTGGTCAGGCC
TCGACGCAAGTCCTTCTTCCTCGGTTTCGACATCAAGAGCGGTTGGTGGGGGTCCCTGATGGCCACTTGGTACGTCTTCT
GGTAGTAGTCCATGTAGGTGATGTCTTGCCCCTGGCAGGAGAACTTGCTGGTGGCGGTGATACTCCAGGCGATGTCGTCG
ATCCTGTAGGTCCTCTGGTTGTAACGCGTCATCACCACCATTCCCAGCAGCTGCTTTCCCGCCAGAAACTTAAAACTGTC
GGGTTTGGTGTTCCTGATGGTCCTGAGGATGTCATAGACGGTGTCCAGTCTCAGGAACTTGTGCAGGACATCCGTCACCA
TCAGGATCCCTGCCTCGTGCTGCCTGATGCTCGAGACGTGGCCAGGCCAGATGGCTACCCTGTACTTCTGGTTCTGAACC
TCCTCCCGACTGTGGTAGTAGTGCCGGCCCACCTGTGTCATGCCCAGGTACTCGTAACATCGACGCAGCAAGATGGAGAA
TATCTGGAGGAAGAGGGTGTCCGAGGGCGGGATCTCCTTCAGGAAGCGGATCTTTACAATATAAGGTTCCTGGTTGTCCG
GACGCTTCGATGCCAACTCCAGCGGATCTTGCAGGAGCTTGTGTGCGAGGTAGAGCTGGTTGCCATCGAAGATGTAGTTG
CCGAGAGCCTGTGAGTGCTGGCGGAGGAGCATCTTCTTCACCCCGGTCCTCACCTCCTCGGGGCAGAAGACCACGTGGTA
CATACACAGTGCCCAGTCCGGGGTGGCCTGCACCTCGTAGTAGTTGGCCCGCAGGATGATGGGCATTCCAGTGGTGCCTT
TTTTGTCTGTGATGTGCTGGGGTCGGGTCCACACGACACATTCCTTCGTGTTGCTCATCGCCTGAAGGGGGTTAAACCCC
TCCCTGGAGGCTCCCCCTCGACCTCGACCTCGACCTCTGCTGCCTCCTCGACCTCTGCTGCCTCCTCGACCTCTGCTGCC
TCCTCGACCTCTGCTGCCTCCTCG
>Transcript_119853
TCTGGATAATAATTTCATACAGGTGGCCCGGAAGTTGAGGAGACGCAAAGATGGCTACCGCTCAGAGTGAGCTGCTTCAA
CTGTTCCAGCGGCCGTTCGACCCCGTGAACACAGCGCGAGGTGCAGGTGGCTCAGTTGTCTATGAACTTCCCGGAGATCC
GAACAGAGTGGATGTGAGGACTGGTGTGACAGTACAGACACGTCCAGAGATAAATAAGAACAGTCTGGGAACAGCAACCT
CCGTACCCCGTGGCGCCCCCTTCTGTTTCTTCAGTAGGTCACACCGCCAGGCTGCCAGGGATCTCTCTAATATCTTCATG
AGGGCTAAAACTTCCACCGACCTGATGCAGTTGGCAGTCAATGTGAAGAACCTTGTCAATGAAACCCTCTTCATTTACGC
ACTCTCCTTCACCATCCTACGCAAGCAGGAATTGCGAGGTGTTCGTCTGCCGCCAATCTTGGAGGTCTTTCCCCAGAAAT
TCATTCCAGCAGAAGAACTGACGAAG
>Transcript_15595
GTTTTTAATCAAAGAAACAATACAAATCTTGTCCAAACTCGGCAAGTGTAGTTATAAGCTCATTAGGCGATTGGGGTTTT
GCAGACGTGTTCCTCGAGGCACCTGTCGAAGCAGCACTTGTCGAGGCCGTAACAGGCGTCGTCGTGGGCACACGTTTGAG
GTCCGACGCCCCCGAATCGCGTGCACTCGGCGCGGATGATAGGGCAGATGCCGGGCTTACTCCCGTACCCTGAAGGTAGG
CTGGGTGGCTGTTCGTTGGTCTCGCAGCAGTAGTTCTTCCCTTCAGGCGTCTTGCACCAGTACCTGCACGTAGCGGGCTG
TGCCACATTCCCGCCTGGCAGCAGACCTCCGCCCACGCCAGGCAACAGACCTCCGCCCACGCCAGGCAACAGACCTCCGC
CCACGCCAGGCAACAGACCTCCGCCCACGCCAGGCA
>Transcript_45658
GAAATCTGATTGACAGGGTACACACAGTTAGTCCCGTCGCTGCTCACAACAACAACAAAGTGTAGGTTCAGCCTCGCAGC
TGACAGTGCAGTCATCGGGAGGATAAAACCTTCACACAAACTGCACATACCAGAAAGAAGAAGAGACCTATCAACCTCTG
GTAACAAAAACATATGAGCAAATTCCATTCAACATGAAGATGAGACCAAGGTGTTGGAGTATTTTAACGACATTACAGTT
TTGTACGTCATCTGTAACCAATAAGGTTATTCCTAAGAACTTGAAGGGGCGAAGCAAGAGTTCGCAAGATTGGTTGACCA
GACAGCTCAACGATCCATTTGTAAAGCTTGCTAAACAAAAACAATTTAGGGCTCGAAGTGCTTTTAAGCTGTTAGAGATT
GCAGAAAAGCACAAGATCCTAAAACCTGGACAGGTGGTGCTGGAATGTGGTGCTGCTCCAGGTGCCTGGACTCAGGTAGC
CGTCACTGGAACAAATAGTCTACTTCAAGATAAAAACAAGCCGCAAGGAATGGTGGTTGCTGTTGATATTTTATCCATTT
ACCCACTGCCAGGAGCAACGCTGCTTTGTGGGAAGGATTTCACTCGAAAGGAAACACACCAAGAAATACTAAATATACTA
CAGGGAAGAAAAATTGATGTAGTGCTTTCCGACATGGCACCAAATGCTTCGGGCATGAAGGAACTCGACCATGAGAACAT
CATCACACTTGCATATTCTGCTTTAACATTCGCCATTCAACATTCTGCATTAGAGTCCACGTTTCTCTGCAAGATATGGG
AAGGCTATAGGGATGGCAAGCTTGTGAGTGACATGGAAAAATTCTACAGAACAGTTAAAGTGGTTAAACCATCGTCCAGT
AGAAGCGAGTCTTCAGAAAAATTTTTGCTTGGCAAAATGTTTTGTGGTGTATATACTAAGTAAACACTTTTTATTGTATA
TATTTTGTATTACTGTATATTATAAATATATTATATACCGGTATACAGTATCAAATTAGGTTTTGTACAATTTTCTAAAG
CCTTTCACTTGTATAAATGCAATTGTAGGAGTATAATTATTATGTGCAATCTCAAAACATAAAATACTACAGGACCCACA
TATATGCAAATGGCCAGTGTCTTATATTAGAAGACAAGGTTTACATAAAACAGGAGACCAAGGGTCCATAATATCATTTA
ATATTATCTGTACTCTGGTGTAACAGTCTGCTACCGATGTTTCATTCACTTTACACTGAGGTATAATCCAATCATTATAC
AATGTGGCATAATTCAAGAGCAGAAAACAAGTCGGTACTTAAAAGCTAAATTACATTTTCCAGGATTGTTAATTTTTGTA
TAGTTATCACACATTGATATTATTATATTTTGGTTTGTTTTTTGGTTTGTAATAAAATTTTAAAATAATATAATCAGGAA
TGGATTATTTTCCTTACGTGCATGGATAAGTACAAAATTAGGGAAACAATAAGATTACATATGGGAAAATTGTATGTTGT
ATGTATATACAGTACAATATATTATGCCGTACCAAATAGCCAGATTTGCCTAAAAAGCTGAATTTTGTTGGAATGTTTTT
TTTTTTTTTTTTTTTTTTT
>Transcript_66050
AAGCCATCGGTGGAGGGTGTGTCTTGCCTCTGTCTTGCTAATATAATATATTTCTATCATCAGCCATAAGTGAGGAACTG
TTGTTAACTTCAGTGACCAGTTATTGACAAATTTTTGTAATTACACATTCGAGAAATTTAAGAATGAGTGTTTGAGAGAG
AAGAGGATTGAGGAGGGGGTGGGACTGGCCTTGCCGAGGCAGGCGTGTGTTGTCACTACGACCGTGTGTGTGTGTAAGGG
ATTCCCAGCTCTCCCATGCTTGTTCATTCATCATGAGGTAATTTGTTCCTGGTGTCTGCCGAGGGGTGAAACTTAGAAAT
ATTCGTGACCACGTAGTTGAGGAATTTAGCAAGTATAGCTGAGGACACCCTACAACGCTCTCACGATTTTGAGGTGATCG
CCATCAGTAGCAGAGATACAGGTCTTGAACATCATCACTGAAGACTCTTCCAATGATCCATCATCATGGCCTCATGGATG
ATACTGGCACTCCACCTGCTACACTTGTGCTCAAGCACAAGCGTAGCCAATGTTATGTGTGGCAAATGCGAGAGAAGCTT
AAACTCTAATAAGATGATTTGTCCAGATTCGCTATATGACCAGAAATTCGTACTGACAATAAGTGACCTGAAAGATTATC
CCCAGGGAGCGTTAACTCTTAAGTGTCACCATAAAGCACAGAATATCAACATATCGCTCATTGAAGACTGTACATTTTCT
TCAGTAAAGTATGTACGTTTTGAATGGTGCCCCTTGCTTAACGTGTCTTTCAGTGAAACCTTTCAACGAATTGGCATTCA
TCCAGAGAACGTAACGACGCTGTTATTTATTGATATTGGTCAGCGAGATGTGTATGAATTAGAGGAATGGCACCTTCAAG
GTCTCAATAACCTAAAGAATTTGTTGTTTGATGGCAATAAATTTACTTCCATACCACCAAATCTATTAAAAGCAACTCCA
GAATTAAAATATTTTAGTTTTACTTCAAATAAAATGGAAAATCTCCCAGAATCTTTATTTGTAAGTACACCAAACCTCAC
AGAAATTTATCTGCATAAAAATGAGTTTACTAGTTTGCCAGATAATTTGTTTGCAAATCTTTCCAAATTGACAAATTTGA
GCTTATGGGAGAATAACTTGACTGAAATTCGTCCAGAGTTATTATCAACAATTCCAAATCTGCAGTCACTTGAACTTTCA
CATAACAAAATATCACACCTAGATACAAAAGTGTTTTCCAATCTTCCAAACCTTAGAAAGATTTTACTAAATACAAATTC
GCTTGAGTCTCTCCCTGTGGATATTTTTCATAACTGTACAAATTTGGAAATTCT
>Transcript_66053
AAGCCATCGGTGGAGGGTGTGTCTTGCCTCTGTCTTGCTAATATAATATATTTCTATCATCAGCCATAAGTGAGGAACTG
TTGTTAACTTCAGTGACCAGTTATTGACAAATTTTTGTAATTACACATTCGAGAAATTTAAGAATGAGTGTTTGAGAGAG
AAGAGGATTGAGGAGGGGGTGGGACTGGCCTTGCCGAGGCAGGCGTGTGTTGTCACTACGACCGTGTGTGTGTGTAAGGG
ATTCCCAGCTCTCCCATGCTTGTTCATTCATCATGAGGTGATCGCCATCAGTAGCAGAGATACAGGTCTTGAACATCATC
ACTGAAGACTCTTCCAATGATCCATCATCATGGCCTCATGGATGATACTGGCACTCCACCTGCTACACTTGTGCTCAAGC
ACAAGCGTAGCCAATGTTATGTGTGGCAAATGCGAGAGAAGCTTAAACTCTAATAAGATGATTTGTCCAGATTCGCTATA
TGACCAGAAATTCGTACTGACAATAAGTGACCTGAAAGATTATCCCCAGGGAGCGTTAACTCTTAAGTGTCACCATAAAG
CACAGAATATCAACATATCGCTCATTGAAGACTGTACATTTTCTTCAGTAAAGTATGTACGTTTTGAATGGTGCCCCTTG
CTTAACGTGTCTTTCAGTGAAACCTTTCAACGAATTGGCATTCATCCAGAGAACGTAACGACGCTGTTATTTATTGATAT
TGGTCAGCGAGATGTGTATGAATTAGAGGAATGGCACCTTCAAGGTCTCAATAACCTAAAGAATTTGTTGTTTGATGGCA
ATAAATTTACTTCCATACCACCAAATCTATTAAAAGCAACTCCAGAATTAAAATATTTTAGTTTTACTTCAAATAAAATG
GAAAATCTCCCAGAATCTTTATTTGTAAGTACACCAAACCTCACAGAAATTTATCTGCATAAAAATGAGTTTACTAGTTT
GCCAGATAATTTGTTTGCAAATCTTTCCAAATTGACAAATTTGAGCTTATGGGAGAATAACTTGACTGAAATTCGTCCAG
AGTTATTATCAACAATTCCAAATCTGCAGTCACTTGAACTTTCACATAACAAAATATCACACCTAGATACAAAAGTGTTT
TCCAATCTTCCAAACCTTAGAAAGATTTTACTAAATACAAATTCGCTTGAGTCTCTCCCTGTGGATATTTTTCATAACTG
TACAAATTTGGAAATTCT
>Transcript_45659
GAAATCTGATTGACAGGGTACACACAGTTAGTCCCGTCGCTGCTCACAACAACAACAAAGTGTAGGTTCAGCCTCGCAGC
TGACAGTGCAGTCATCGGGAGGATAAAACCTTCACACAAACTGCACATACCAGAAAGAAGAAGAGACCTATCAACCTCTG
GTGGGTTATTAAGACCCATCAACCTCTGGTAACAAAAACATATGAGCAAATTCCATTCAACATGAAGATGAGACCAAGGT
GTTGGAGTATTTTAACGACATTACAGTTTTGTACGTCATCTGTAACCAATAAGGTTATTCCTAAGAACTTGAAGGGGCGA
AGCAAGAGTTCGCAAGATTGGTTGACCAGACAGCTCAACGATCCATTTGTAAAGCTTGCTAAACAAAAACAATTTAGGGC
TCGAAGTGCTTTTAAGCTGTTAGAGATTGCAGAAAAGCACAAGATCCTAAAACCTGGACAGGTGGTGCTGGAATGTGGTG
CTGCTCCAGGTGCCTGGACTCAGGTAGCCGTCACTGGAACAAATAGTCTACTTCAAGATAAAAACAAGCCGCAAGGAATG
GTGGTTGCTGTTGATATTTTATCCATTTACCCACTGCCAGGAGCAACGCTGCTTTGTGGGAAGGATTTCACTCGAAAGGA
AACACACCAAGAAATACTAAATATACTACAGGGAAGAAAAATTGATGTAGTGCTTTCCGACATGGCACCAAATGCTTCGG
GCATGAAGGAACTCGACCATGAGAACATCATCACACTTGCATATTCTGCTTTAACATTCGCCATTCAACATTCTGCATTA
GAGTCCACGTTTCTCTGCAAGATATGGGAAGGCTATAGGGATGGCAAGCTTGTGAGTGACATGGAAAAATTCTACAGAAC
AGTTAAAGTGGTTAAACCATCGTCCAGTAGAAGCGAGTCTTCAGAAAAATTTTTGCTTGGCAAAATGTTTTGTGGTGTAT
ATACTAAGTAAACACTTTTTATTGTATATATTTTGTATTACTGTATATTATAAATATATTATATACCGGTATACAGTATC
AAATTAGGTTTTGTACAATTTTCTAAAGCCTTTCACTTGTATAAATGCAATTGTAGGAGTATAATTATTATGTGCAATCT
CAAAACATAAAATACTACAGGACCCACATATATGCAAATGGCCAGTGTCTTATATTAGAAGACAAGGTTTACATAAAACA
GGAGACCAAGGGTCCATAATATCATTTAATATTATCTGTACTCTGGTGTAACAGTCTGCTACCGATGTTTCATTCACTTT
ACACTGAGGTATAATCCAATCATTATACAATGTGGCATAATTCAAGAGCAGAAAACAAGTCGGTACTTAAAAGCTAAATT
ACATTTTCCAGGATTGTTAATTTTTGTATAGTTATCACACATTGATATTATTATATTTTGGTTTGTTTTTTGGTTTGTAA
TAAAATTTTAAAATAATATAATCAGGAATGGATTATTTTCCTTACGTGCATGGATAAGTACAAAATTAGGGAAACAATAA
GATTACATATGGGAAAATTGTATGTTGTATGTATATACAGTACAATATATTATGCCGTACCAAATAGCCAGATTTGCCTA
AAAAGCTGAATTTTGTTGGAATGTTTTTTTTTTTTTTTTTTTTTTTT
>Transcript_68327
TTTTTATTTTTTTTTTTTTTTTTTTTTAAAATTCGTTCATTTATTAAGGGTAAATGTGTACAAATTTATTGGAAAAAATC
AAGGGAATATGCCTATTCCCTTAAAAATGGGACCGGGGTGCACGTTTAGAGGTGAAATTTTATTACATTCACCAGGATTG
TTAGAAAGTAAATGAGGATGTGGTGGGACTGAAACCTGATAATCAGCAGTGTACACAATTTAGGAGTGTTGTGTACACAA
GGTATAAATGAAAGATGGCAAGAACTTAATAAATTTAGTAACATTACAATAAAAAAGAAAGATCCAGGTATATGCTAGTT
AGGAGTTTTAATGGGCAGGTTTACAGGTATGGTGATCAAGGCAAGTGTCGAAACAGCATTTCTGGTCCCGTGGACAATGG
CCATCATGGGGGCACATTTGAGGTTGGGAGAATGCTGCAAAACGAGATGTACATTGACTTAAGGGAGTTGGGCATCTGCC
TCTATGTCTTTGTTCTCTCTTAACAGAGAGAGACGCGGGGCCGCAGCAATAATTGTCACCTTTGTTCGGACCTTCAGGTT
TCCTGCAGTAAGTGTTACATCCCTCTTGAAACCCGTTTTCTGTGTCATCTTGAGGTCTTCCCATCACAACGACCACCACC
ACAGCAAGCAGTATGTAGTACTTCATGATCAGGAATGTTTCCGTGGCCCTTAAACCAGCTCTTG
>Transcript_60158
AGAGAGAGAGAGAGAGAGAGAGAGAGAGAGAGAGAGAGAGAGAGAGAGAGAGAGAGAGAGAGAGAGAGAGAGACACCATG
AACATAAACATGGCACATGAAAACTGCAAATATTGACTATTTCTGCGAGACTGCAATATTTTAGGATGCCATAACAAATT
GAAAGTGAGCAAAACAGAGAAAATGGGAATCCAATTTAGACTCTTATTTAAAACAATAGCTTTTACACCAATTCTTCATT
GACCAAAAATATCATCAAAATTATTGTCTCTGTTTCTTGCCTATTGTGGCATCAATGGAATCCGACGAGTTTAAAAGATC
TTCAGTGATACCAAGAGCTGTCCACCACAGGTAAACTTCTACGAAATTCTTCAGAGGTACCAGAGTTTATCACAGAGGTT
GTGGTGGGGGATGTCATGGATGGCCTGGCCAGTGACGTAGGCCAACTTGTGGGCGTAGAGGCAGGGGGCTGGCACTCTCA
CGGGGCCCATCCAGTTGTAGTAGAGGTAAGTAAGCTTGTAGGCCAGGCGCTGGTGCCGGTCCGCGTCCAGGTTGGAATTG
ACGTCCTGGAGGATGTTGTAGGAGGTGGGAGTGACCGTGCCCTGCAGCACCCTCTGGCTCACCAGGTAGAAGTCGTACCT
CTCCGGGAGCGTAATGACATCGTCGCAGACGGTGCCTGGGGGCGGGTTGATGGGGTTGCCCGTGGTGGAGCCTTGGGCGA
AGAGCCTGGTGTTGATCCTCTTGCTGACCACGATGAAACTGAAGCGGGGAGAGAAGTTGTTGGCCTGGAAGCACGCCTTG
ATAGCAGCGATCTCGGTGCCCTTGACGTAGTGAAGCTGGCCCTCGCCTACACCGTCCCGGTATACCACCACCCGCTCTGG
CAGCTGCGCGTTCACCTCCACGTAGTGGTACAGCGCATTCTGTATAGAGGCGCAGAAGTTGGCAGTGAGCTCCTCATGGT
TGGCATGACGGGACACCTGGCCGTAGTACCTGGTGAGGTTCCTGTTGAAGGATGCCACCACGGCGCCCCAAGACGCCCCC
CGACGCCCACTGTCGTGGTAGGCGTCGTAGCCCACCACCATCGTGTTCTGGAACGGGATCTGGACATTCCAGACCTCACC
TCCCAGCTTGCAGTTGATCTGGATGGCGATCTTGGTTATAATGCTCATCATCCTGACCTTGTTCTGTAGACTCTTGCCCA
GCACCATCTGCGAGGGTATGCCCATGATAACAGAGGCGTGCTTCTTGACGGCGGCGTACCTGTCCAGCCTGTTGTTGGGC
AGGATGCATACCACCACCTGCACGCCACCGTGCAGCGCCACCGCCCTCACGTACTCCTGGGTAAAGTCCTGATGCACGCA
CTCTAGTTTTGGCTGCGCCACCACCAGACCGAGGGAGCGGCTGACTCGCCTAAGGCCGGAGAGCAGGTCATCAGCCTCCT
GCTTGAGCTTGGTTGGGTACACCAGGACCCAGTTGGTTAGTTTCTGACCCACGTTCATCGGCACATCTTTCAAGTTCTTG
GACCAGTCAGGTTCGGTAGTGTTGTAGGTGAAAGTGTGGGCACCCTGGGTGATCACCTCACCTGGGAGGACGCGGCCCCT
CACCTGACACAGCGTCTGTGAGAACTGGAGACCCCACTGCTGCAGCTCAGCCTTCACCTGCTGGTTCTCGAAGAGCTTAG
TATTAAACTTTCTGATCGCCATGACCCTTTTGTCCGGGGGCATCCGCGTCCACGTGGCGAAGTCCTTCATGAGGTTGTTG
TCGCGGCGCATGTCGTCAGAGAGCCCCGTGGGCACACACAGCTCTGGGATCAGGTAGATGCTGGTCAGGCCTCGACGCAA
GTCCTTCTTCCTCGGTTTCGACATCAAGAGCGGTTGGTGGGGGTCCCTGATGGCCACTTGGTACGTCTTCTGGTAGTAGT
CCATGTAGGTGATGTCTTGCCCCTGGCAGGAGAACTTGCTGGTGGCGGTGATACTCCAGGCGATGTCGTCGATCCTGTAG
GTCCTCTGGTTGTAACGCGTCATCACCACCATTCCCAGCAGCTGCTTTCCCGCCAGAAACTTAAAACTGTCGGGTTTGGT
GTTCCTGATGGTCCTGAGGATGTCATAGACGGTGTCCAGTCTCAGGAACTTGTGCAGGACATCCGTCACCATCAGGATCC
CTGCCTCGTGCTGCCTGATGCTCGAGACGTGGCCAGGCCAGATGGCTACCCTGTACTTCTGGTTCTGAACCTCCTCCCGA
CTGTGGTAGTAGTGCCGGCCCACCTGTGTCATGCCCAGGTACTCGTAACATCGACGCAGCAAGATGGAGAATATCTGGAG
GAAGAGGGTGTCCGAGGGCGGGATCTCCTTCAGGAAGCGGATCTTTACAATATAAGGTTCCTGGTTGTCCGGACGCTTCG
ATGCCAACTCCAGCGGATCTTGCAGGAGCTTGTGTGCGAGGTAGAGCTGGTTGCCATCGAAGATGTAGTTGCCGAGAGCC
TGTGAGTGCTGGCGGAGGAGCATCTTCTTCACCCCGGTCCTCACCTCCTCGGGGCAGAAGACCACGTGGTACATACACAG
TGCCCAGTCCGGGGTGGCCTGCACCTCGTAGTAGTTGGCCCGCAGGATGATGGGCATTCCAGTGGTGCCTTTTTTGTCTG
TGATGTGCTGGGGTCGGGTCCACACGACACATTCCTTCGTGTTGCTCATCGCCTGAAGGGGGTTAAACCCCTCCCTGGAG
GCTCCCCCTCGACCTCGACCTCGACCTCTGCTGCCTCCTCGACCTCTGCTGCCTCCTCGACCTCTGCTGCCTCCTCGACC
TCTGCTGCCTCCTCG
>Transcript_60162
AGAGAGAGAGAGAGAGAGAGAGAGAGAGAGAGAGAGAGAGAGAGAGAGAGAGAGAGAGAGAGAGAGAGAGAGACACCATG
AACATAAACATGGCACATGAAAACTGCAAATATTGACTATTTCTGCGAGACTGCAATATTTTAGGATGCCATAACAAATT
GAAAGTGAGCAAAACAGAGAAAATGGGAATCCAATTTAGACTCTTATTTAAAACAATAGCTTTTACACCAATTCTTCATT
GACCAAAAATATCATCAAAATTATTGTCTCTGTTTCTTGCCTATTGTGGCATCAATGGAATCCGACGAGTTTAAAAGATC
TTCAGTGATACCAAGAGCTGTCCACCACAGGTAAACTTCTACGAAATTCTTCAGAGGTACCAGAGTTTATCACAGAGGTT
GTGGTGGGGGATGTCATGGATGGCCTGGCCAGTGACGTAGGCCAACTTGTGGGCGTAGAGGCAGGGGGCTGGCACTCTCA
CGGGGCCCATCCAGTTGTAGTAGAGGTAAGTAAGCTTGTAGGCCAGGCGCTGGTGCCGGTCCGCGTCCAGGTTGGAATTG
ACGTCCTGGAGGATGTTGTAGGAGGTGGGAGTGACCGTGCCCTGCAGCACCCTCTGGCTCACCAGGTAGAAGTCGTACCT
GCAGGCCACAACTCTCCGGGAGCGTAATGACATCGTCGCAGACGGTGCCTGGGGGCGGGTTGATGGGGTTGCCCGTGGTG
GAGCCTTGGGCGAAGAGCCTGGTGTTGATCCTCTTGCTGACCACGATGAAACTGAAGCGGGGAGAGAAGTTGTTGGCCTG
GAAGCACGCCTTGATAGCAGCGATCTCGGTGCCCTTGACGTAGTGAAGCTGGCCCTCGCCTACACCGTCCCGGTATACCA
CCACCCGCTCTGGCAGCTGCGCGTTCACCTCCACGTAGTGGTACAGCGCATTCTGTATAGAGGCGCAGAAGTTGGCAGTG
AGCTCCTCATGGTTGGCATGACGGGACACCTGGCCGTAGTACCTGGTGAGGTTCCTGTTGAAGGATGCCACCACGGCGCC
CCAAGACGCCCCCCGACGCCCACTGTCGTGGTAGGCGTCGTAGCCCACCACCATCGTGTTCTGGAACGGGATCTGGACAT
TCCAGACCTCACCTCCCAGCTTGCAGTTGATCTGGATGGCGATCTTGGTTATAATGCTCATCATCCTGACCTTGTTCTGT
AGACTCTTGCCCAGCACCATCTGCGAGGGTATGCCCATGATAACAGAGGCGTGCTTCTTGACGGCGGCGTACCTGTCCAG
CCTGTTGTTGGGCAGGATGCATACCACCACCTGCACGCCACCGTGCAGCGCCACCGCCCTCACGTACTCCTGGGTAAAGT
CCTGATGCACGCACTCTAGTTTTGGCTGCGCCACCACCAGACCGAGGGAGCGGCTGACTCGCCTAAGGCCGGAGAGCAGG
TCATCAGCCTCCTGCTTGAGCTTGGTTGGGTACACCAGGACCCAGTTGGTTAGTTTCTGACCCACGTTCATCGGCACATC
TTTCAAGTTCTTGGACCAGTCAGGTTCGGTAGTGTTGTAGGTGAAAGTGTGGGCACCCTGGGTGATCACCTCACCTGGGA
GGACGCGGCCCCTCACCTGACACAGCGTCTGTGAGAACTGGAGACCCCACTGCTGCAGCTCAGCCTTCACCTGCTGGTTC
TCGAAGAGCTTAGTATTAAACTTTCTGATCGCCATGACCCTTTTGTCCGGGGGCATCCGCGTCCACGTGGCGAAGTCCTT
CATGAGGTTGTTGTCGCGGCGCATGTCGTCAGAGAGCCCCGTGGGCACACACAGCTCTGGGATCAGGTAGATGCTGGTCA
GGCCTCGACGCAAGTCCTTCTTCCTCGGTTTCGACATCAAGAGCGGTTGGTGGGGGTCCCTGATGGCCACTTGGTACGTC
TTCTGGTAGTAGTCCATGTAGGTGATGTCTTGCCCCTGGCAGGAGAACTTGCTGGTGGCGGTGATACTCCAGGCGATGTC
GTCGATCCTGTAGGTCCTCTGGTTGTAACGCGTCATCACCACCATTCCCAGCAGCTGCTTTCCCGCCAGAAACTTAAAAC
TGTCGGGTTTGGTGTTCCTGATGGTCCTGAGGATGTCATAGACGGTGTCCAGTCTCAGGAACTTGTGCAGGACATCCGTC
ACCATCAGGATCCCTGCCTCGTGCTGCCTGATGCTCGAGACGTGGCCAGGCCAGATGGCTACCCTGTACTTCTGGTTCTG
AACCTCCTCCCGACTGTGGTAGTAGTGCCGGCCCACCTGTGTCATGCCCAGGTACTCGTAACATCGACGCAGCAAGATGG
AGAATATCTGGAGGAAGAGGGTGTCCGAGGGCGGGATCTCCTTCAGGAAGCGGATCTTTACAATATAAGGTTCCTGGTTG
TCCGGACGCTTCGATGCCAACTCCAGCGGATCTTGCAGGAGCTTGTGTGCGAGGTAGAGCTGGTTGCCATCGAAGATGTA
GTTGCCGAGAGCCTGTGAGTGCTGGCGGAGGAGCATCTTCTTCACCCCGGTCCTCACCTCCTCGGGGCAGAAGACCACGT
GGTACATACACAGTGCCCAGTCCGGGGTGGCCTGCACCTCGTAGTAGTTGGCCCGCAGGATGATGGGCATTCCAGTGGTG
CCTTTTTTGTCTGTGATGTGCTGGGGTCGGGTCCACACGACACATTCCTTCGTGTTGCTCATCGCCTGAAGGGGGTTAAA
CCCCTCCCTGGAGGCTCCCCCTCGACCTCGACCTCGACCTCTGCTGCCTCCTCGACCTCTGCTGCCTCCTCGACCTCTGC
TGCCTCCTCGACCTCTGCTGCCTCCTCG
>Transcript_60157
AGAGAGAGAGAGAGAGAGAGAGAGAGAGAGAGAGAGAGAGAGAGAGAGAGAGAGAGAGAGAGAGAGAGAGAGACACCATG
AACATAAACATGGCACATGAAAACTGCAAATATTGACTATTTCTGCGAGACTGCAATATTTTAGGATGCCATAACAAATT
GAAAGTGAGCAAAACAGAGAAAATGGGAATCCAATTTAGACTCTTATTTAAAACAATAGCTTTTACACCAATTCTTCATT
GACCAAAAATATCATCAAAATTATTGTCTCTGTTTCTTGCCTATTGTGGCATCAATGGAATCCGACGAGTTTAAAAGATC
TTCAGTGATACCAAGAGCTGTCCACCACAGGTAAACTTCTACGAAATTCTTCAGAGGTACCAGAGTTTATCACAGAGGTT
GTGGTGGGGGATGTCATGGATGGCCTGGCCAGTGACGTAGGCCAACTTGTGGGCGTAGAGGCAGGGGGCTGGCACTCTCA
CGGGGCCCATCCAGTTGTAGTAGAGGTAAGTAAGCTTGTAGGCCAGGCGCTGGTGCCGGTCCGCGTCCAGGTTGGAATTG
ACGTCCTGGAGGATGTTGTAGGAGGTGGGAGTGACCGTGCCCTGCAGCACCCTCTGGCTCACCAGGTAGAAGTCGTACCT
GCAGGCCACAACTCTCCGGGAGCGTAATGACATCGTCGCAGACGGTGCCTGGGGGCGGGTTGATGGGGTTGCCCGTGGTG
GAGCCTTGGGCGAAGAGCCTGGTGTTGATCCTCTTGCTGACCACGATGAAACTGAAGCGGGGAGAGAAGTTGTTGGCCTG
GAAGCACGCCTTGATAGCAGCGATCTCGGTGCCCTTGACGTAGTGAAGCTGGCCCTCGCCTACACCGTCCCGGTATACCA
CCACCCGCTCTGGCAGCTGCGCGTTCACCTCCACGTAGTGGTACAGCGCATTCTGTATAGAGGCGCAGAAGTTGGCAGTG
AGCTCCTCATGGTTGGCATGACGGGACACCTGGCCGTAGTACCTGGTGAGGTTCCTGTTGAAGGATGCCACCACGGCGCC
CCAAGACGCCCCCCGACGCCCACTGTCGTGGTAGGCGTCGTAGCCCACCACCATCGTGTTCTGCGAGGGTATGCCCATGA
TAACAGAGGCGTGCTTCTTGACGGCGGCGTACCTGTCCAGCCTGTTGTTGGGCAGGATGCATACCACCACCTGCACGCCA
CCGTGCAGCGCCACCGCCCTCACGTACTCCTGGGTAAAGTCCTGATGCACGCACTCTAGTTTTGGCTGCGCCACCACCAG
ACCGAGGGAGCGGCTGACTCGCCTAAGGCCGGAGAGCAGGTCATCAGCCTCCTGCTTGAGCTTGGTTGGGTACACCAGGA
CCCAGTTGGTTAGTTTCTGACCCACGTTCATCGGCACATCTTTCAAGTTCTTGGACCAGTCAGGTTCGGTAGTGTTGTAG
GTGAAAGTGTGGGCACCCTGGGTGATCACCTCACCTGGGAGGACGCGGCCCCTCACCTGACACAGCGTCTGTGAGAACTG
GAGACCCCACTGCTGCAGCTCAGCCTTCACCTGCTGGTTCTCGAAGAGCTTAGTATTAAACTTTCTGATCGCCATGACCC
TTTTGTCCGGGGGCATCCGCGTCCACGTGGCGAAGTCCTTCATGAGGTTGTTGTCGCGGCGCATGTCGTCAGAGAGCCCC
GTGGGCACACACAGCTCTGGGATCAGGTAGATGCTGGTCAGGCCTCGACGCAAGTCCTTCTTCCTCGGTTTCGACATCAA
GAGCGGTTGGTGGGGGTCCCTGATGGCCACTTGGTACGTCTTCTGGTAGTAGTCCATGTAGGTGATGTCTTGCCCCTGGC
AGGAGAACTTGCTGGTGGCGGTGATACTCCAGGCGATGTCGTCGATCCTGTAGGTCCTCTGGTTGTAACGCGTCATCACC
ACCATTCCCAGCAGCTGCTTTCCCGCCAGAAACTTAAAACTGTCGGGTTTGGTGTTCCTGATGGTCCTGAGGATGTCATA
GACGGTGTCCAGTCTCAGGAACTTGTGCAGGACATCCGTCACCATCAGGATCCCTGCCTCGTGCTGCCTGATGCTCGAGA
CGTGGCCAGGCCAGATGGCTACCCTGTACTTCTGGTTCTGAACCTCCTCCCGACTGTGGTAGTAGTGCCGGCCCACCTGT
GTCATGCCCAGGTACTCGTAACATCGACGCAGCAAGATGGAGAATATCTGGAGGAAGAGGGTGTCCGAGGGCGGGATCTC
CTTCAGGAAGCGGATCTTTACAATATAAGGTTCCTGGTTGTCCGGACGCTTCGATGCCAACTCCAGCGGATCTTGCAGGA
GCTTGTGTGCGAGGTAGAGCTGGTTGCCATCGAAGATGTAGTTGCCGAGAGCCTGTGAGTGCTGGCGGAGGAGCATCTTC
TTCACCCCGGTCCTCACCTCCTCGGGGCAGAAGACCACGTGGTACATACACAGTGCCCAGTCCGGGGTGGCCTGCACCTC
GTAGTAGTTGGCCCGCAGGATGATGGGCATTCCAGTGGTGCCTTTTTTGTCTGTGATGTGCTGGGGTCGGGTCCACACGA
CACATTCCTTCGTGTTGCTCATCGCCTGAAGGGGGTTAAACCCCTCCCTGGAGGCTCCCCCTCGACCTCGACCTCGACCT
CTGCTGCCTCCTCGACCTCTGCTGCCTCCTCGACCTCTGCTGCCTCCTCGACCTCTGCTGCCTCCTCG
>Transcript_60159
AGAGAGAGAGAGAGAGAGAGAGAGAGAGAGAGAGAGAGAGAGAGAGAGAGAGAGAGAGAGAGAGAGAGAGAGACACCATG
AACATAAACATGGCACATGAAAACTGCAAATATTGACTATTTCTGCGAGACTGCAATATTTTAGGATGCCATAACAAATT
GAAAGTGAGCAAAACAGAGAAAATGGGAATCCAATTTAGACTCTTATTTAAAACAATAGCTTTTACACCAATTCTTCATT
GACCAAAAATATCATCAAAATTATTGTCTCTGTTTCTTGCCTATTGTGGCATCAATGGAATCCGACGAGTTTAAAAGATC
TTCAGTGATACCAAGAGCTGTCCACCACAGGTAAACTTCTACGAAATTCTTCAGAGGTACCAGAGTTTATCACAGAGGTT
GTGGTGGGGGATGTCATGGATGGCCTGGCCAGTGACGTAGGCCAACTTGTGGGCGTAGAGGCAGGGGGCTGGCACTCTCA
CGGGGCCCATCCAGTTGTAGTAGAGGTAAGTAAGCTTGTAGGCCAGGCGCTGGTGCCGGTCCGCGTCCAGGTTGGAATTG
ACGTCCTGGAGGATGTTGTAGGAGGTGGGAGTGACCGTGCCCTGCAGCACCCTCTGGCTCACCAGGTAGAAGTCGTACCT
CTCCGGGAGCGTAATGACATCGTCGCAGACGGTGCCTGGGGGCGGGTTGATGGGGTTGCCCGTGGTGGAGCCTTGGGCGA
AGAGCCTGGTGTTGATCCTCTTGCTGACCACGATGAAACTGAAGCGGGGAGAGAAGTTGTTGGCCTGGAAGCACGCCTTG
ATAGCAGCGATCTCGGTGCCCTTGACGTAGTGAAGCTGGCCCTCGCCTACACCGTCCCGGTATACCACCACCCGCTCTGG
CAGCTGCGCGTTCACCTCCACGTAGTGGTACAGCGCATTCTGTATAGAGGCGCAGAAGTTGGCAGTGAGCTCCTCATGGT
TGGCATGACGGGACACCTGGCCGTAGTACCTGGTGAGGTTCCTGTTGAAGGATGCCACCACGGCGCCCCAAGACGCCCCC
CGACGCCCACTGTCGTGGTAGGCGTCGTAGCCCACCACCATCGTGTTCTGGAACGGGATCTGGACATTCCAGACCTCACC
TCCCAGCTTGCAGTTGATCTGGATGGCGATCTTGGTTATAATGCTCATCATCCTGACCTTGTTCTGTAGACTCTTGCCCA
GCACCATCTGCGAGGGTATGCCCATGATAACAGAGGCGTGCTTCTTGACGGCGGCGTACCTGTCCAGCCTGTTGTTGGGC
AGGATGCATACCACCACCTGCACGCCACCGTGCAGCGCCACCGCCCTCACGTACTCCTGGGTAAAGTCCTGATGCACGCA
CTCTAGTTTTGGCTGCGCCACCACCAGACCGAGGGAGCGGCTGACTCGCCTAAGGCCGGAGAGCAGGTCATCAGCCTCCT
GCTTGAGCTTGGTTGGGTACACCAGGACCCAGTTGGTTAGTTTCTGACCCACGTTCATCGGCACATCTTTCAAGTTCTTG
GACCAGTCAGGTTCGGTAGTGTTGTAGGTGAAAGTGTGGGCACCCTGGGTGATCACCTCACCTGGGAGGACGCGGCCCCT
CACCTGACACAGCGTCTGTGAGAACTGGAGACCCCACTGCTGCAGCTCAGCCTTCACCTGCTGGTTCTCGAAGAGCTTAG
TATTAAACTTTCTGATCGCCATGACCCTTTTGTCCGGGGGCATCCGCGTCCACGTGGCGAAGTCCTTCATGAGGTTGTTG
TCGCGGCGCATGTCGTCAGAGAGCCCCGTGGGCACACACAGCTCTGGGATCAGGTAGATGCTGGTCAGGCCTCGACGCAA
GTCCTTCTTCCTCGGTTTCGACATCAAGAGCGGTTGGTGGGGGTCCCTGATGGCCACTTGGTACGTCTTCTGGTAGTAGT
CCATGTAGGTGATGTCTTGCCCCTGGCAGGAGAACTTGCTGGTGGCGGTGATACTCCAGGCGATGTCGTCGATCCTGTAG
GTCCTCTGGTTGTAACGCGTCATCACCACCATTCCCAGCAGCTGCTTTCCCGCCAGAAACTTAAAACTGTCGGGTTTGGT
GTTCCTGATGGTCCTGAGGATGTCATAGACGGTGTCCAGTCTCAGGAACTTGTGCAGGACATCCGTCACCATCAGGATCC
CTGCCTCGTGCTGCCTGATGCTCGAGACGTGGCCAGGCCAGATGGCTACCCTGTACTTCTGGTTCTGAACCTCCTCCCGA
CTGTGGTAGTAGTGCCGGCCCACCTGTGTCATGCCCAGGTACTCGTAACATCGACGCAGCAAGATGGAGAATATATCTTG
CAGGAGCTTGTGTGCGAGGTAGAGCTGGTTGCCATCGAAGATGTAGTTGCCGAGAGCCTGTGAGTGCTGGCGGAGGAGCA
TCTTCTTCACCCCGGTCCTCACCTCCTCGGGGCAGAAGACCACGTGGTACATACACAGTGCCCAGTCCGGGGTGGCCTGC
ACCTCGTAGTAGTTGGCCCGCAGGATGATGGGCATTCCAGTGGTGCCTTTTTTGTCTGTGATGTGCTGGGGTCGGGTCCA
CACGACACATTCCTTCGTGTTGCTCATCGCCTGAAGGGGGTTAAACCCCTCCCTGGAGGCTCCCCCTCGACCTCGACCTC
GACCTCTGCTGCCTCCTCGACCTCTGCTGCCTCCTCGACCTCTGCTGCCTCCTCGACCTCTGCTGCCTCCTCG
>Transcript_60156
AGAGAGAGAGAGAGAGAGAGAGAGAGAGAGAGAGAGAGAGAGAGAGAGAGAGAGAGAGAGAGAGAGAGAGAGACACCATG
AACATAAACATGGCACATGAAAACTGCAAATATTGACTATTTCTGCGAGACTGCAATATTTTAGGATGCCATAACAAATT
GAAAGTGAGCAAAACAGAGAAAATGGGAATCCAATTTAGACTCTTATTTAAAACAATAGCTTTTACACCAATTCTTCATT
GACCAAAAATATCATCAAAATTATTGTCTCTGTTTCTTGCCTATTGTGGCATCAATGGAATCCGACGAGTTTAAAAGATC
TTCAGTGATACCAAGAGCTGTCCACCACAGGTAAACTTCTACGAAATTCTTCAGAGGTACCAGAGTTTATCACAGAGGTT
GTGGTGGGGGATGTCATGGATGGCCTGGCCAGTGACGTAGGCCAACTTGTGGGCGTAGAGGCAGGGGGCTGGCACTCTCA
CGGGGCCCATCCAGTTGTAGTAGAGGTAAGTAAGCTTGTAGGCCAGGCGCTGGTGCCGGTCCGCGTCCAGGTTGGAATTG
ACGTCCTGGAGGATGTTGTAGGAGGTGGGAGTGACCGTGCCCTGCAGCACCCTCTGGCTCACCAGGTAGAAGTCGTACCT
CTCCGGGAGCGTAATGACATCGTCGCAGACGGTGCCTGGGGGCGGGTTGATGGGGTTGCCCGTGGTGGAGCCTTGGGCGA
AGAGCCTGGTGTTGATCCTCTTGCTGACCACGATGAAACTGAAGCGGGGAGAGAAGTTGTTGGCCTGGAAGCACGCCTTG
ATAGCAGCGATCTCGGTGCCCTTGACGTAGTGAAGCTGGCCCTCGCCTACACCGTCCCGGTATACCACCACCCGCTCTGG
CAGCTGCGCGTTCACCTCCACGTAGTGGTACAGCGCATTCTGTATAGAGGCGCAGAAGTTGGCAGTGAGCTCCTCATGGT
TGGCATGACGGGACACCTGGCCGTAGTACCTGGTGAGGTTCCTGTTGAAGGATGCCACCACGGCGCCCCAAGACGCCCCC
CGACGCCCACTGTCGTGGTAGGCGTCGTAGCCCACCACCATCGTGTTCTGCGAGGGTATGCCCATGATAACAGAGGCGTG
CTTCTTGACGGCGGCGTACCTGTCCAGCCTGTTGTTGGGCAGGATGCATACCACCACCTGCACGCCACCGTGCAGCGCCA
CCGCCCTCACGTACTCCTGGGTAAAGTCCTGATGCACGCACTCTAGTTTTGGCTGCGCCACCACCAGACCGAGGGAGCGG
CTGACTCGCCTAAGGCCGGAGAGCAGGTCATCAGCCTCCTGCTTGAGCTTGGTTGGGTACACCAGGACCCAGTTGGTTAG
TTTCTGACCCACGTTCATCGGCACATCTTTCAAGTTCTTGGACCAGTCAGGTTCGGTAGTGTTGTAGGTGAAAGTGTGGG
CACCCTGGGTGATCACCTCACCTGGGAGGACGCGGCCCCTCACCTGACACAGCGTCTGTGAGAACTGGAGACCCCACTGC
TGCAGCTCAGCCTTCACCTGCTGGTTCTCGAAGAGCTTAGTATTAAACTTTCTGATCGCCATGACCCTTTTGTCCGGGGG
CATCCGCGTCCACGTGGCGAAGTCCTTCATGAGGTTGTTGTCGCGGCGCATGTCGTCAGAGAGCCCCGTGGGCACACACA
GCTCTGGGATCAGGTAGATGCTGGTCAGGCCTCGACGCAAGTCCTTCTTCCTCGGTTTCGACATCAAGAGCGGTTGGTGG
GGGTCCCTGATGGCCACTTGGTACGTCTTCTGGTAGTAGTCCATGTAGGTGATGTCTTGCCCCTGGCAGGAGAACTTGCT
GGTGGCGGTGATACTCCAGGCGATGTCGTCGATCCTGTAGGTCCTCTGGTTGTAACGCGTCATCACCACCATTCCCAGCA
GCTGCTTTCCCGCCAGAAACTTAAAACTGTCGGGTTTGGTGTTCCTGATGGTCCTGAGGATGTCATAGACGGTGTCCAGT
CTCAGGAACTTGTGCAGGACATCCGTCACCATCAGGATCCCTGCCTCGTGCTGCCTGATGCTCGAGACGTGGCCAGGCCA
GATGGCTACCCTGTACTTCTGGTTCTGAACCTCCTCCCGACTGTGGTAGTAGTGCCGGCCCACCTGTGTCATGCCCAGGT
ACTCGTAACATCGACGCAGCAAGATGGAGAATATCTGGAGGAAGAGGGTGTCCGAGGGCGGGATCTCCTTCAGGAAGCGG
ATCTTTACAATATAAGGTTCCTGGTTGTCCGGACGCTTCGATGCCAACTCCAGCGGATCTTGCAGGAGCTTGTGTGCGAG
GTAGAGCTGGTTGCCATCGAAGATGTAGTTGCCGAGAGCCTGTGAGTGCTGGCGGAGGAGCATCTTCTTCACCCCGGTCC
TCACCTCCTCGGGGCAGAAGACCACGTGGTACATACACAGTGCCCAGTCCGGGGTGGCCTGCACCTCGTAGTAGTTGGCC
CGCAGGATGATGGGCATTCCAGTGGTGCCTTTTTTGTCTGTGATGTGCTGGGGTCGGGTCCACACGACACATTCCTTCGT
GTTGCTCATCGCCTGAAGGGGGTTAAACCCCTCCCTGGAGGCTCCCCCTCGACCTCGACCTCGACCTCTGCTGCCTCCTC
GACCTCTGCTGCCTCCTCGACCTCTGCTGCCTCCTCGACCTCTGCTGCCTCCTCG
>Transcript_68325
ATAGGAAAGCACTCTGGGTGGACCGTCTGCGGGGAATCACAGCTCCTGCAGTCCAGGATGGAGTCCTGGAACCCTTTGTT
GACTGGGGTGAAGATGATGTCGTGGTCGATAAACTGTCCCCACTGCATCACCATGAGGGTGTAGCGCACGTGAGGTGCCG
AAACATCGTTGTGCATGTTTGTCGAGATGAGTCTAGGTGAGGGGAGCGGGAACTCCGTACACTTAAGGACGGGCTGCTGA
AGGGGACAACCAACCCTCTCCGTGGCAAGCCTCTCCTGCCCACAGAGTCCGACAACCACGAGTGTCAGGCACCTTCAGGA
AAATGTTTTATTGGAGGGGACACCCGCGCATCGGAGCAGCCAGGACTAACAGCCCTTCACACCCTGCTGATGCGTGAACA
CAACCGGGTAGCACATGTGCTGAAGGACCTCAATACCCACTGGACAGATGAGCAGCTCTTCCAGAACGCCCGTCGCATCG
TCACTGCGGTCAACCAACACATCACCTACAACGAGTTCCTCCCCAGGGTGCTAGGTTGGAACGCCATCAACCTCTATGAG
CTCGGACTCCTCCCCGAGGGCTATTTTGAGGGTTACGACCCATACTGCAACCCCACTGTTGTGAATGAGATCGGGATCGC
CTTCCGCTTTGGCCACTCGCTGCTGAAGCCGTCGCTGGAGAGGATGGACAGCATCTTTGCTAAGCGGGACCCGCCAGTGA
AGCTGAGTGACCACTTCTTCAACCCTGATCTCCTTTACCAGCCGGGAATGTTGGATGAAATCATCCGTGGCCTCACCACT
GTGTCCATGGAGACCCTAGACCAGTTCATCACAGATGAAGTAACCAACCATCTCTTTGAGGACACCAAGAAGCCATTCTC
GGGTCTTGATCTCGCTGCGCTCAACGTTCAGCGTGGGAGAGATCATGGCCTCCAGCCCTACAATGAATATCGTGCCCTCT
GCAATCTCACAAAGGCCCGCAACTTTGACGACCTCCATCGTGAGATTGCAACTCCAGTCATCGAACGCCTCAAGCGAACC
TTTGCCCATGTCGACGACATCGATCTCTTCACCGGTGGTCTGATAGAGACGCCCCTCCATGGGGGGTTGGTCGGGCCCAC
CTTCGGCTGCATTCTAGGCATTCAGTTCCGCAACCTGCGGATGTGCGACCGCTTCTGGTATGAAAATGCTGACCCGCTGG
TCCGCTTCACTGATCCACAGCTTACTGAGATACGAAAAGTGACGCTGGCAAAGCTGCTCTGTGAAAACTGCGACACTGTT
GAGTCGGAGCAGCGCTCCGCCTTCGACCTCCCCGATCCTTTCTTGAACCCCAGGGTAGCGTGCCGGGACTTGCCTGGTGT
CAACCTGGAACTTTGGAAGGAGAGAGTGTCCTGCGGAGTTGGCAGGACCAACATCGAAATCGGAGGTGCCGAAAGAATAT
CGCCCTGTGTCATGTGTACCTGCACTAAGGAAGGGCCTGTGTGCCAGAGCCTGAAAATCGACAACTGCTTCCACCTGGCC
CAGTCGTACAGTCCGGAGGCCATCCTCAACGACCACGTCTGCAAGGTCCAGTGTGCCTTCGCCTTCCGCGCCTTCCCCAA
AGTGGGCTCCCAGAACTCAAACCAACTCGGCTTCTCCAATAGATAAGCCACACCGGGCACCAATCCGCTCGGCTTCTCCA
ACGGAGAAGCTGAGAGCTGAGGAGTGGGTGTATGTGTTGTTGTGTTCTTTTTTGTGATCAGCCGCGTCTGGTATTTATTG
GACAATCAAAAATCCGAACATAGTCAAACAAATAAAAAATTGCAGAATACTCAAATTACCGCATAGTTAAGCAGCCAATG
ACTATCGATATTCAAATGATCACATACTCAAACAGTTACGCACTCCAAAGTTTCTGAAACAATCAGAAATTATATAAACA
AATCTGAATTAAGAGTATACATGAGTCAAAAACCAGATTGTTTTTAATTTTCAATCGTGAAAAAACTTTTAAAATACAAA
GAGAAATGTTCTAGATCAGTGAGTAGTTGTGTTAACTCAGATGGCCACAAACTACTTGATAATTCCCTCAAACTACTCAA
ACCTTCGGCTATCTTTCTCTGCAACCTTAACTACTTCAAACTCTTCACTCAACACAATTCAATTAGATTCAGAAGATTCA
AAAGCAGTAATGCGTCACAAACTACCAAGATAAATTTATTAGTAACCCAACCATTAAATGGACCAATGTTATAAACCGTT
TTTAACCCTTCAAAATTATTACTGTACTAAACGGAAGTCACTGGTAAATAACTCCAATTGCTTACATGTGATTCACTTCA
AAATACTTGGTCATGATAGTAAACAGCTTTCATAAAGTGATCAAGTAGGCACAACTAGTAGTCCGTTTACACCCTGTCCC
CTCCCTCAACACCCTCCTACAGTAATGAGTGAGGACATCTACACCCTGTCCCCTCCCTCAACACCCTCCTACAGTAATGA
GTGAGGA
>Transcript_47072
CTAAGGTTTATATACTTGAAGAAGGAAAACATAATAGACAGACGACTGGGGCATTATCTGACAATAACACCAGACCAGAA
CAAGATGCACAGGGAAGCCGTTCTTCTTGTGCTGCTGGGCTCGATTCTGATCAATGGGAAGCCGCCGGCAAGCGAAGAAA
AACAACGAGATCTGGCTACAGCATGCACCTTGCCGTTCCAATCGGTTGGATCCAAATGTTTATTATTTGGCATTTCTACT
TCTGGCACCTGGCACGACATGGAGTTCTACTGTGAGGCTATGGGTGGCACCTTGGCCAAAATTGCCGACGCAAATGATCT
GGGATATATTAGTGCATTCATCGCCTCTGAAGGGTTTGCATCCACACAATTCTGGCTAGGAGCGACCGATGAGGCATCTG
AAGGCAACTGGGTGTGGGTACAGGACCAAACTCCTGTCAAACTTGGAATGCCGACTTGGCTGACCTGCGCGGGGGATATA
GAACCAAATGGAGGCACCAGGGAGAACTGCTTGGCTATCACAAGTTCTTCACACTACTACTTTACAGACACTGTTTGCAC
AAATATCATGACTCCAATTTGTGAACCCTAGTGAGACGATGAGTTTGGCATGGCTTGGTGATCATGAGGACTGTGACGTC
ATCGAACACTGCTAGTTAAATCGATGCCATTTCCTCTCTGGAAATAAGAACATAAGAAAAGGAAAAATGCAGAAGGCCTA
TTGGCCATACTATGCGGTTCCTAATTGAACCCAACAAAATTCATTCATACATATGTCTATCTTTCGTTTGAAATAATCAA
AATCATTTAATGAATATAATTTGTTTCTCATGGCACACTATGACATATTTTTAGGTAGAGCATAATAACACAATAATAAC
AGCTGTCAGTGTTTTCGATGGTGGCCACATAAGATTAAATAAAAACATAAGACGAGATCATTTAAATTTTGTTTCTTATA
TTTGCTAATCAAAATGAGTTTCCTTGTGACGTGGAATAATTTGCAGTATCGTTCTATGCTTGCCATTAACATAACAAAGA
TCAGTTTTATAATAGTGACCAGAACTGTAACCTAACACCAGGAGAGGTTTGGTTTGGTGTTGGGTTTAGGGCCTATTAAC
CTCTGGGGAGTTATTAAGGTCACCAGCTTAATAACAAACCAGCAAGTATACATTTGTCCTGACCGTAGTTCAACACTTAA
GTAAACAATCAGTAAATATACACCGAGAAGTATTGTATATCACTCGGAGTATATTTCCCTTGCCAAATGAAGTCCAACAA
GAGGTTCAAGATAAGGATGAAGGACAGCATTATACTTTTGTTTACTTGCGCTTCCTGACATATATCCTCGCTTTATTTCC
TTCATTTCTGTATTATTTTGTTAGTTTCATCTCTGTTAATTATGTTTCGTTAGTTTCATCTCTGTTCATTATGTTTTGTT
AGTTTCATCTCTGTTAATTATGTTTCGTTAGTTTCATCTCTGTTCATTATGTTTTGTTAGTTTCATCTCTGTTA
>Transcript_46997
GGGACCTTTAAATCACACTGAGGCGATTGGAGCATAGGGGCAAATCGCTCCCAGGCGACTGGAGCAGTGTAAGGGTAAAA
GCTAGAGTGAGCAAGAACATAACCTAAATTTGTAATATGGCATACATTTGAACTGATATATACTATACAATATTTATAAC
AGGCCTAGTAAATAGGAAGAACAATGAAAGACTTAAACTTAGAATAAGGACACAGTTTTTGTTTACAATTAAAATTATAA
TTGTATCCATAAATACTAGGAAATAAAAAACAGATCTATTTGTAGCTTATTTACAACTCTTCAAATAGTGTCTAACCTTT
AAGATATTTGGGCCAGAGTGAGCTTAGGCTGTCTATAGTTTCTTTAGAATAACTAGACAGATGTGTAGTGAAACACAGTA
ACAATCAATTAAATATATTCTCAAAATAAATAAGAGAATTGTAACAAGCCATTTATGATAAGAGTTAGGACCCTTGAGAT
GCTAGAATTCTTGCTATAGGCAGAGTCCTGTGTTGACTGCTGAAGCCAGGAGAGAAGTGTTATTCCTAGAGATGGTGTAG
ATCCAATCATTCTAGCTGGCTGGCGCCCGCCTTATTTTGCAGAGGCCAGGCTCAGCCCAGAGTAGTTGACGTAGTGCTGG
GTCATGATTGGCCCCCTGCAGGCCAATACCGTTTGTGCATTGGCTAGTCACCGAACTCGCAATTCCAGTTGCATTCAGGC
ATGACTGAGTGTGGCCACAGATGCTCCGCCAATCTCGGGAGATTTGTAGTGTTCTGATTCTGCTGAATTTAATTCCTCCA
ACAATAAGAAGAACAAGTCCAAGAGCTATTAAGGTGCCACAGATGGCATTGACAACGACGAAGGGCAGAGACACTCCTTT
TCTAACCTCTTTGGACACTGTTGCATTAACCTCTGCACTTTCATTAACCCAAAGAATAGGAAAGATGACTTCAGGAACAT
TTTTGAAAGAAGGAAGGTTGCCATAGGGTCTTAAAGGTACATTTATCTGGATTTTCTTGGCTGCTTTCATAGTTACACCA
GTCCTAGGTTCTACGTCCAAGAAGGTTTCATGTTCTTCCTTACTAGGGTTCAACCCCACTAGCTTTGCAAGTTCAATCTT
GTCACCCATGTAGAAGTGTGGTGTTGACATGATCACTTTTGCACCTTTCACACATGGTTCCAAGTTGAGCATGCCGCTGC
CTAGACAGTGATTCATATCAGGATAGCAGTAGCAGGCATTGTCGGGGTTTTCACTGGCAGCCTGCAACATTTTCTCTGGT
GCCGTGAAGCGTAAGGCATGGATGCCATTGTGCTTGATCTCCTTCTCAAAGGTGAGGTACAGTGACCTGCAGAGTTCTGA
CGTGTAGATCCTAAGTATGCTGTCCTTAGTGACCTTGGGAGGGTACTGTGAGCCATCTGTTCCGTTGATCATGTTGCAGT
ACTTGCTTTTCCAGTACCCGAGGGCCGATTTGCCATTCCATTCTTGGGTCTCCAGGTAGGTGCTCATGTCTTTCTCACCG
GTGCTGACTGTGTGCGTCCCATCGTTGGTGTTGTTACGCCCAAACAAGAGGCTCAGTTTGTTCTCTTGCAAAATAGAAGG
GATATTAGGCACGCCCATTTTCTGCAAAATCTCATAGATTGTCCCAGTCCAGCCTTGCGTGAAATTTAATTTGGGCGACA
GATGTGAGAAGTCGAAGTCGAATTCCGGCAAAAGATACCCATCGAAGAGGAGTTCACCAACATTGTGTCCTTCAAAGAGA
TCCAGTCCTTTTTCCAACTGACTCCAGATTGTGTTCAGTATCAGATCATTCTGGGTGCCAAAGACTTGGGCTGCAATAAC
CATGATAGCATTAATGGTAGTTATGTAGTCGGTCTCCTTGAGGCCATTGGACATCTCTTCTTTGAAGAAGAAGCTAACGT
TCTGGATATAGGAGACGGTGCCGTTCTCGTGGTTCCAGTCAAGGTTGTACTTCTCGCGAACCTCCTGGTAGGTGTAGGGG
CCGACCTGCTTGAGGACAGGCTTGGCCCCGTGGTACCGGATGGCATCTGGGTTAGTGACGTTGAAGAGGTAGATCTGCAT
GTAGATGGGCACGGGCGCCTTGATGAAGGCCTCCAGGGTCTTCCCGTTCTCAGACAACACCAGCATCTTGTTTACAATGG
AGCTGAAGATAACAGGGAAGACTCCCATAAAGACGGCACTGAGGACCACCAAGATGGTGCCTACACTCGCCACCACCGTC
ACCTGCTTAATTGGCACCATGGTGGCACTGCCAACACGCCTTTACTGAGCCCAAGTCACCAGCTCCTCTTCCAACTGTTT
ATATCAGTGTTAAGCCCCTAGGTGGTGCTTGTTTATCATGGTACTGTAGTTATTCCGTCTTCTCTAACACAATATCTGGC
TTTTATGAGCTACCACTGCTTGTTTTCAAGGATGATTTCCGACAAGTATTATATCACAGATCACTAAAAGTTATGAAGGA
GATGGTAGGAGCGCGAGAGACGCCACTGTGAACTAGAGCTGAGGGTGCGTGTACTCTCCCCACTGCGGCTAGCA
>Transcript_43170
ATATATATATATATATATATATATATATATATATATATATATATATATATATATATATATATATATATATATACAGTATA
TATATAAATAAATCTTAATTTCACATGGCTGTATCTTCAAAACTAGGAGGCACCAGATACTAAACAATCATGTGATTGCT
ACATAAATACATTAATCCTATTATTGGAAAACAAATAAATTAATAAAAATTGAAATCATGATTGCTTAGAAAATAATTAA
ACAAAGTAATGGATTAAACTGAAATTCATGTTAGTAATTACCATCTGCAAGTTTCATATGGTGAAAATTTGTATAATTGA
AAATAAACTTGCTTTGCAATGGCAAATAATATGAGCCCATCAGTTTAGTTTAGCAATCATTAACTGCCTCCAGTATGGCA
AGCCAATTTATGTTTCAGAAGACAACTTGGAAGGCTTCCCTATTATATCTTCAATTGTAATGGCTCAATGCAGATCCCTT
GCCTAATGAAGTGATAAAATGTCCAGCTTGTTCTTTGGAATATCAAAGTTTAACAATTGAAGTTCAAAAAGAAAAAAATC
TACGGTGTTATTGGCATGTTTCAGGCAATAGATATGAAACTTAAGTCATTCACACTCACTTGCAATCCTTTAAACTAAAT
ACGAATAATCCGAGTTCATTTTTAATACGCTCACTTCATTGACCTGGTCCAGCATTTCACCTCAAATAGTTAATGGGGAA
TAACTTTACAATAATGAATTTTATGCTACTACAATGGATACATTCAAAAGGCATACTAATGCCTGCAAGGAACAACAAGC
ATGGGGGGTCCCTAACAAGGTGAACAAAATTTAAAAAGAAATTGAATAAAAATAAAAAAAGCAATATTCCCCCATACAGT
CTTGTCTTCACGACAATGTGGTTTCCCTTGGGCATTGGGAACTGCCCATGAGTCCCCATACGTATCCAGTCTATCACATA
ATGGTTCCAGTCCTTACTCTATCACTCTTTGGCTCATGTCCTTCACTTCACCACAACCTCAATTCGAGTTTCATTTGGAA
GATGAGTTAATTCACAGGGCGACTTTTTCACTGTCATTTCAACTTACATTTCTGAGTTTTGGTATTCCAGCCTCTTTTAA
GTGTTCATAAAAGTTTAAACTACAGGCTAAGATATCATCATATTTGTTCAAAATTTCAAATTTTTCTGTTCGTTATCCAA
TAATCTGGGCACTTATTTAAGATTGTCATAGCCATCTGACAAAGTTCCCATAAAACAGAGAACTGCTTCCATCCACAAGC
AAGAGGTAATAGTAATTAAAACATAAGCACTCATGATTTGTCATGGTGAGGTCTGGATACCATAGGTCATATCTTGTGTA
CAGGCATGAGGTATTTACAATTCTGAGTGGGCAATGTTCCTTAGTTTCCTCACTCACGTTAGCTTCATTATACAACAGTA
AACATTCATCTTGGAGATACAAGAAAAAAAAGCACCATTGGTTTCACAAATAAACCACATTAAAATAATCACTAGTTCCA
TTTTGCTGCCAACAACTTCTGTAATGCTGCAAACGAGGCGCAAATATATATACAGAATGAGGGTATGTACGTGTGTGGGG
GCAAAGTGGTAACAGGGTGGTCACTGAAGGGTATCCTGAGCTGGCAGTTGAAGGGCAGCCCGATCATGGCCCTCCACTGG
CCTTGGGTAACACATTTTTGTGGGTAGGATCGTCATAATCCATTAGCCCACTAAGTTAACAACATATTTTGTACACCTGA
TTCAATAAACTGCATACTCCTAATCAATTGACAACATGCCAAGTATTCATATTAATAAATGAATCTCATTGAAATATCCA
TTTTACAATTTACATATTTCATTCAAATCTGATATGATTCATTGAAAAGCTAAAGTTTCAATATTTCAACCAATTCCTTT
TTTCTTAATGGGTTAACTGAATACATTGGCAGATGGATTAACGAACCACACCCACTTTTCCACACACTAAAACACTTGCC
AGGGGGGCACAACCAGAATTTTCCTTATGCCTGAATTACCGAGTTGAGCTTTAAGCTGCACTATGAGCTGCAAAAATGGC
TGGATGCAAAGTATGCTGATCTTAGCTCTAGAAATTAAGTCTCTTTCTTTCTTTTTTTTTTTTTATTATTATTATTATTA
TTATTATTTTTTTTTTTTTTTTTTTTTTTATTATTATTATATAAACAAGGACATGTACAGTAGTTAGAAAATAAATGCAT
GCCTAACTTTTAACAGTGCTTATTAACTGTGGAATATGAGCTATTATTTTAATATTTTATACTTTACAGTACAGTGGGAA
TTTGGTGGACCAAAACTAGTTTCAGCAAATTATCACTTGAGCTGAAGAAATTCTGGTCCAGTAAGAGTACCCACTGCATC
ACACAGCAGTGTGGCGCATGTGTTACTGTTCGCCTTGGTTGTAGATGCTTCCAAGCCTCTGACTTATCGCTAAATGTGTG
TAAAAACTTGAAAATAAAATCAAATAATAATAACAAAATCATTATTTTTGCAGAGGTTACTTGGATTTGTTGATTTGGTG
CAAGTATTGTACAGATCATAAATATAAATATTGGGTGGCCAGGTGGCCATTTGTATTGTTGGAGAGAAGCTAACCAGCTC
AGCCACCAACACTTATTTTCCCTCATTTGTTATGATACAGTTTTTCCTTTTGATTTATAGCTCTTGACATTACAGTACCT
TGTATTTATTATTTTATTTTATTCATGATAAATTAGCAGGCACTGTGTAGATAAGTCATAACACTTGCTGGGTTTGACAT
GGATTGCCTCTGATTTATATATTTTTGTGGCTGTGGTTTCAGAGATCACATTGCCAACACAACAAGATTGCATCAGGATG
ATGGTTAGAGATTGTGTACTTTGCCAATATTTATTAAAGAATCTTGCTAAATACATAACAAATTGAACTGAATATTTACA
TTAATCAGACAGGCACAACACAGTATATTTTGCTTGGCCGCTTCTAACACACCTGGATATCGTACAAGATACAATCAGAT
CATCTTCTAGAACAGAAACATGTAAAGGTTCTAGGAATAATGTCGAACGATCTAACGTTTCGTGAGCATCGCAAATTAAA
CTCGGCAACAGCCAGGGAAATAATAGGGTGGATTATGAGAAGCTTCAAATGATGGGATGCCACCACAATGCTCTTTTCAA
ATCACTTTCCTGCCTCGAACACTGTTTGATACACACCTCTTTTAAAGCAGGAGAGAGAGCTGAAATAGAAGGAATACAGA
GTACATATAATGCACTCATAAACACAGTAAAACACCTAAATTACTGGGACTATCTCAATAGGATATATAAATAAGAGCTG
CCTTGTATGGGCCAATAGGCTATTCTTTAGTATCCACAATTCTTATGTTCTTATGTAAAACATCTCATTCTGGTGTCTAG
GGGGTAAAAAAAACAATTAGTAATATTAGTTTGGCTGTAGTAACTTGACCAAATAATCAGTCAAATTCTGATAAATAATT
TTAAAGTAAACTATTTGCAATATATTTCTCATTATGACTTATATCTTCCTGGTCCATAAAAGTCCTTTAAATTTTGCATG
GCGTCAATGGGTCTGAGCATAGGCGTCAGTAAATGGATGGTGATGCACATGACATGGCAAATGATTGCCAGAGGCCTCTA
GTGTCGAATGACAGCCACATAGATATGGTGCGACTTGAATAATAAGTGGCACATTAAATCGCCCACAGGAGCACATCGAT
CAATCGCTTGGTTGCGACGAGCAGTTTAAGGGTTAAAGTGGGGAAACAGGGTAATGATGGTGATCATGAATGCTTGTGAA
ACAAAATTTGTAGAATGGTTTTGGAAATATTTTTGTATTTTAGTAAATTCTCATTAAATACAGCTAGTTCCATTGATTTT
GTGTATCCAGTAATTGTGGTTGCAGAAGCAGATTGCCTTATTTGCTCATCTTATGATTTGCGTGGATGAAACCAGAATTT
GTATCTGTTGAATGCTCTTCTACATTATTTACCAGTAAAATACTTGATTGAATTTTTCCTACGTTTAATACCAGTATATT
TGGAAAAAACAATGCAGTCATTATTGTAAAAAAAATTGTAAAAACTTTCTTAATGCAATACTGTTCTGTAACTAGTCCTG
AGGCCTTGTGTTGATAGTTGGAAACTAGTGTAAAGAAATTGAATGGAAGGGGACACAAGGCTTCAAGGTGAATACTGTAA
TGTGTAGGCTGTTGTATATATGATGCCCAATTTTGGTTTCACTTACAGCAAAGTTCAAATAGTATGGGGCTGTACTAGGA
AAACATTTTGGGTGCAAATAAATTTTGTTTAAACAAAATATCAATAAGTTCTACTGTATAATAAATTGTTTTTTTCTTCA
GTCTTAAGTTTGAAGTGCATGTTAAGCAGTTTTAAATTTCAAGGAAATTATAATCGTCGTGATAGAGGAAACTAGAATTT
TATTCAGGCACTGGAAAGACATATTGGTAATCGTAAATACATATTTGAGTTCTGTTTTATATTTTAATGATACATGATGG
AAGGTTTACATTGCCATATAAACAAATTTATTTGAGACAAAGTGAAATCTACACTAGGTCTACAGTATATTTCCTCTTAC
ATACTACCATGCAATAAGAATGCTTTATCTATGGGTTGTCTAATAAGAAAGGGAAATGTGTAGAAGTTACAACTGCTAGG
CTCAGGCTCGGCTATAAGTACTGTACTGTATCTTCAGGAATTTGCATCGCCTGCATATATAGTGCTGACCTAATGTAAAC
TTAATCAGCAAAACTATTCACATACGCTACAGTGCTACCATATATGTAATTGATTGTGAATAAATCCAAGAATTTAAAGA
TAATTCTTATCCCGTAATGTTCAAGAAATGTCCAAATATTTATTCCAGGATGACTACAATATCCAAAATCCTAGCCAAGC
AAGCTATCCCAAGTTTGCCAACGGTAGAACGTGCACTCTACTATAAGTTTGCAATGCCTGCTTGTCTCATGACCACTGTA
ACATTAACTGCATTACATACACTGTAATTAGACTACTACCCTTGTAACTTTATCACTAAATTTGCTTAGCTAAACAAACT
CAGGTTTTAATGCCTGAGCCTGTTGTGTGTGGGGCTGTAGACCTCCCACTGCTGCCAACTGGATGAGTGGGATGAATTAT
ATAGAAATAAAAAACAAATGTAAAAAGCTCAACACAAAATTAACCTATAGTGGTGACCATAAAGGAATTTGGGGCCAGTT
ACTGATGCCTCTGTATGACTCGGTGACCCTTTTGCCACAGCGAACGGGATGGGTATGGGGCTTTTAATAGGCTATTTCTG
GAAACAAAATCTAAATGCACTATTGATTTATATGTTAAACTTTAATTATAGTTCATCAATTCTACAACTTGCTTAGCTAA
ATTAATATTTGAGTTCAGTTTCTGAGCCCATTATGTGCCTGTAACATTTCCACCACCATTCAAAGGATTATAGAATGCGT
AATAAATGGAATAACCAAAACAAATTCATTGGTAATAAATATATTTTGTTTTCTTTTTTTATTTCCTGCATTGAACTTGG
TTAGTTCTGAAAATTTGCCATTAACCTATTCACACTCATGCCAGTGTTTAATAGGGCAGACTAGCTAGACAGCTCCAATT
AGACAAAGATGTAGCAATGTTTAACACTGTATCATCGTTCCTCTAATATCGTTTGACTAGGAGACTTCCTAGGCATGGTG
TACTCTGGGAAAAATAAGAAGCGTGTTGAGTTTTATCTAATTTATTTATATATCTAATGCAGTGAAATGTAACCACAGTA
TAAATTTATCTCCTGTTGCCCCTAAAGCATATTAACATTTAAATATGTATTACTGTAAAAATTGTATAGCTGAAAGTTGG
CATATATTTCAGCGACCAAAGCCCTCAGGGGGTTTGCAGGTGTGTTGCTGTAGACAAGTGTCGAAGCAGCACTTGTCGAC
GCCTGCGCAGGAACCATCGTTGGAGCAAGATATTGGAGCAAAGAAGCTTCTGACAGGTGGACAAACAAGGCGAACAGGAG
GACAATAGCCGGATTTTACACCAACAAAGTTTTGAGGTTGACTGGCATCTTCACAGCAGTAAGCCTGACCCCTGGGCGTC
CTGCACCAGTAGCGGCAGCCACTGCTAACAGCAGGGATGCCGGGGCCCGCAAATCCACCACCGAGTCCACTTCCAAATCC
ACCACCGAGTCCACTTCCAAATCCACCACCGAGTCCACTTCCAAATCCACCACCGAGTCCACTTCCAAATCCACCACCGA
GTCCACTT
>Transcript_17190
AGAGGATCAGCTTCCTAGGGAGGAGGAGGAAGATCAATGGGGTCTGCTGCCCGAAGAAGTGGACGCCTTCAGGGATGTGT
TGATTAATCTGATGGATATTTTCGACGATGGGAATGGCGCAGCGAGCAAGAAGAAGAAATGTGGTCGACGTGAGTGTCGC
AGTGGGAGGGACGACGAGCACGAGGAGGAGTCCATGGTGGTCATCATGGTGGAGGACAGTGATGCCGAACCCATGGACCT
GACCCTGGCCTCGCTCCTCTACGACCAGGAGGCGCAGTGGGGACGCTGCACCAGGTCCTGCATTGTTACGAGAGTAAGGA
AATGCAAGTATGAGAGTCTGTGTGGAGAGGCGCCCCTGGTGGAGGAAGCCTACTGCTACACCCCCGGCTCCACCTGCCAC
CACAAGGTGAATGAGCAGCTGGCTTTGGATGGTTACATAATCGTGGAGGACAATGAGGACGATATTATGGCAGATGATGC
AGAGTCTGACCCAAATGACTTACCAGATTACAATGCAAGAGAGGCAAAGAATGTCGACACTTCTGATAAAGATATCAAAG
ATAGTGACAACTACGATTATGGTTGGTTTGACTACCAAACTGGCAACACTGGTGGTGATTCCTCAAACACTATAGAAGGC
AATCATGAGGAGGAGGAAGAACCACAGGAGGAGGAAGAGGAGGAGGAACACCAGCTGCATGAGGAAGAAAAACGCTGCGG
AAAGAAGAGTTTCAAGACCCGTGATAACCTTCTAAAGATCATAGGGGGACGGCAGGCTAGGAAAGGAGAATGGCCCTGGC
AGGTAGTCATTCTTAATAGGGTTAAGGATGCCATTTGCGGTGGTACCATTATTGCCCCTCAATGGGTCCTGACTGCAGCA
CATTGTATAGAAAAGCGGCTCTATGTTCGGATGGCAGAGCATGACTTGACGACCCACGACCAACATGAAACAGAAATGCG
GGTAGACCAGGCCTTTGAACACCCCGACTATGACCCTGAGACCCTGGAACATGATCTGGCACTCCTGAAGCTGCCGTGGG
AAGTAACGTACAGCAGACACATCAGCAGTGCTTGTCTACCACGAAGAGGGACACAGCCCCCTAAAAAGATCAAGTGTGTC
ATAGCAGGCTGGGGCAAGGAGAGGGAAGCACACATCTTTGGCTCCGACGTTCTAAACTATGCCAGGGTGCCCATCGTTTC
CACGTCGTCATGCAGACGAGCATATCCCGACCATCCCATCACCAACAACCATATCTGTGCTGGCTACAAGAAGGGCTCCA
CCGATGCATGTGCTGGGGACTCGGGAGGGCCACTGGTATGTGAGGACAAGCAAGGGGTGTGGACGGTTCACGGCGTTACC
TCCTTTGGGATGGGGTGTGACGACAGTGGCAGGTACGGCGTTTACACCAAGGTGGTCAACTATGTCCCCTGGATCAAGCA
GATCATCACTCATAACTGAGCCAAATCCCTGGAAATGGAAAACACAGGCGAGAGGCAGAGTGGGAAGTGAAGAACAGGAA
AGAGAAACGGAAAAAAAGGAGGAAAGAAGACTGTATAAACTGCACGAGCACAGTATGAGGTAACCGAGTCAATTCCCTGG
AAAGGGAAAGCACAGGCGAGAGGCAGAGTAGGAAGTGAGGAATGGGATAACAGATGCACAGGGAAAGAAAGATGAAAAAC
AAAGACTAATTTACATGAGCACAGTACAAGGTGCAGTAATTATGGTATCATTTATGTGAGATGATTTAATAAATTATACA
GCAGTTGGTTGTGTACCGGTAATTAGAAACATGCAGTTAGAAAGAATAACTTATAATAAAGAAGGATAAATGTCTATATT
ATGGATGAACAAATCAACGATACACATATCAAGTTAAATATATAAGAAACATGAACAAATATGGGCTTAGGAACAAAATA
TATTCACACAAATATGAACTGTATTAAAAAATCAACGGTCCTCCACATTACAGGCATAGTACTGTATAGGCAACTATAAT
TATGCGCTAAGGATAGAGGCATACAATGTACCGGGGTATACATTTACCGGACTAACAAGCACCGGTCTTGGTAGTTTAGG
AGGGTGAGTGAGCATTGTTTAAAAGCAAACAAATTGGACACTTGTTAAATTGTTAGATGAAGCTAAACAAAAAATTATAA
TGCTGTGCTGTACTGAACAGTGAAACCTCGCTCAATCGAAAAATGGTTCAGTGGAAGACCAGAGGAAATGGAGAGACTGC
TTCGGTCACAAGATCGGCAAGTTCAGATGCAATGAGTAAAAAAGGCTGGGATTGTGTCGATCAAGCAGGGTTGGGTATTC
CCTGGACTGGAATACAGTGCAGCAAACCTGAGAAAAATTCATTTTTTTTTGTATTATTAAAATGTGCATTTCCAAGTGAT
TGTGAATTACAATGTGTTCTAAAGTGTGTTCTATTGTCGAGTAGGGTCCAAGACCTGAGAAAAGTGTGTAACCTTCTCAT
CACTACTCTTTTTAAAGTTTAAACTAACCTAATCCTACCCAGTCCACCTAACCTATCCTAACCCAATGAAAATAAGAGAT
GAAATGTTGTATTTTATATGGCATGCACGAAGTATGTGACGTCGCTATGATGTCATAATGTTTAGGCTGGCACAGGTTTT
GGATCCTACTGCTATTGTTTGCACTAATGGAGTGGTCCAAGTTAAGGTAATAATGAACATGACCCAAAATGGGAAGCTGC
CCACATACACTGGCTTCTGCAGGCAGAAGCATTCTTCACCTTGAATAACATCAGAGGATGACTTCAGGTTCCTATGTCTT
TATTTTGTCCTTTCCACAGACCCCCTAAACAAAATATCAGCACCTTTTTCAGGACCTATACCCAACAACCAAGAAGTTTG
ATGCCCTTCCTTAGACACTCACAGCATGGTCAACTTTTCTCCAGCCTTACCTTCAGGAACTGCATACCAGCTCAACTCCT
GCCACATGCAGCACCTGCTACAGCAGCCTGTCCTCACATGATGCACTCTATTTTTTATGCTCAACCAGTATTAAAATGCT
TGTGCTTCATTGAAATTAAAAGCACTGTCATATTGACACATTCTCAAACTAACGAGCACTGGCTTAGATAGGTTAGGCGA
GTTGCATAGGTTTGAACACTTCTGGTTAGGCAAATTTACTTCAAATTTGGCACTTGTCAAATTGTGAGGACGGGCTGGTT
ACAGATGTTAACTGGTCCTTGCAACTCTGAAACCCTCGAGATACTATTCTCCAGTGCTTGCCATGACACAGTTAGAACAT
TGCAGCTAATATTGCCACATCATTGGAGGTGAGGTGATGATCGGGAGAAAGCACTCAGCCAGTACGACTATATAGCACTT
GGGAGGGATAAGGAAAGGGATTTGGGATAGGACAGAGGGAAGGGGCTGGTTACAGATGTTAACTG
>Transcript_80529
TCCCCAGGATGCAGTTGCCTAACTTCTGGGTACCTATTTTACTACTAAGTGAGCAGAGGCATCAGGTGAAAGGAAACGTT
CCAACGTTTCTATCCTGCCCGGGGATTGAACCTGGTTACCTCGGTTGTGAGCCAAGGACGTAGATCACTGTGATACAGGA
CCCTGTGGTGGTGACCTGCCTCAGAGGTCAGTGGTCAGTTTCAGCATTGTTCATTTCAATATTTCCTATGTTAAGTCGAG
CTCCTCTAATCTTAATTAGTTTTTTGACTATTTCATCTTTTTTCTTTTCTTATTTGCCTCAGAGAGGAGCATTAACTTTT
TGAATCCTTGTACTACTTGTAATCATCAACGAATGAATTTAGCATATGTTTTATGTATTATTGATTCATAGTGTTATATT
ACTACAGCGCGTGATGGTCCGTATTAGGTCTTGAAGAGAGTTGGTGAAGGGTGTTGAGTGGTTCCCGTTTGTTAGCTATA
GTGGAGGTAAAAGGTGTTGATTGCCTATTGGTTTGCTCTGATCCAGTCGCGGTACTTGCTGACTCTGGTGTAGACACCGG
GGTTGCCAGCCTCGGCACAGCGTATGCCCCAGGACACTACGCCCACCACAGCCCATCTGTTGGCACCTCCCTGCTGCAAC
ATGAGCGGCCCGCCGCTGTCTCCCGACGACGGTGCCCTGCCTGTCAACATAAGACTCGTCACTCTCCGGCAGACAGATGG
GCCAGATGTCAGCGTTGAACTCGGTGCTCTTGTTTAGGGTGATGAGCGCGATATCGTTGACGTAGGTGGTGGTGTCGTAA
GCCTCGTGCTCCTTGATCTTCAGCACCCCGAAGGTCTGGGCTCCTGGGCTGGCCTGTTTGAAGTCGTACTCCCCCAGACG
GATGGTGATCGTGGTCTGGTCAAATCCACGGACACAATGGGCAGCAGTAAGCACGTGCTGGTTGGTAACAAGGACTCCAC
CACAATATTGAGTGCTTCCCTGCCTCAGGAGGGCAGCCACCCACGGCCACTCGCGTGGGTCGGCTGGCTTCCCACCCACG
ATGCGGGTTGGGGGTCTCTTGGCCACCAACCCACAACCAGCAGCCTCGCTTGGAGGGGTGGTGGGGCGCGGTGTGGGGGC
GGGTGTTGGGGGTGGTGGTGGGGGCGCTGTCACTCCCACGTTGTTGACGGTGGTGGGACAGCAAGCACCCACATACGTTC
CCTGAATGAAGCACACATACTGCAGGAAGACTTGGAAGTTCTGGGCAAACTCCGGCAGGATGCAGTACTGTAGGAAGCGA
CACTGACCTCGCTTGGCCTTTGGAGTCCTGCACTGCTGGTATGGTATGTCGGGCTGTCCAATGCCCAGCTGGAAAAAGGT
GTTCTGTGCCTGCCTTAGTGGAAGTTTAGGCAGACCTTCCAAAGTAATTTCGTTGTTATTGGTTCCACTGACGACATTGT
TGAACCACGAGAGCTGGTTGTTGAGGTTATGTCCTTGGCCCAGTATTTGAGCGTCGGGTCTGCCAGCGCCCGCACCGGGG
CGCCCGCGGTTCTTGTTGTGTCCAGGTGGACCGACGCCCCCGTGTCCATGCCCATGTCCAGAGAAATTATTACGGTGGGG
GTTGCCGCCGCGTCCACGGTTGAAGCCAAACTGCCTCCTGACTCTGCTATGGGCCTCCCACTCCGTCACATCCAGGCCCA
CGGCCGCCCAGGTCACCAGGGACAGCACCAACACCACCGCCACAACCTTCATCCCTCCAGCGAGATGACAGCGGCGTACC
ACCTCAAGTATTCCACAATATCCCAAAACTCAACAATATCTGTCAGGGAGACCTTCCAC
>Transcript_46998
ATTCAGGGATAATATAGGGAGAACTTTGACAAGCTGATGGCTTCCTGATCTCGTTGAGACCACTAGAGATGGTGACCCTC
AGGTAAATTCAAGTAAACTACACAGTCTATATACATCCGTCTATACTTATATGGTCAAACTGCCACATTTTGCACTCTAA
GAAATTTGAGTATTGCGGTGTTCAATGGTGGCATCCTGAAGGCCAATTTTTAAGGCAAGAAGTTTTTCTGATTAACTTAA
GTGTTTATCACAGTCCACAGCTTCGGCCCACCTTCACACGAACTCCAAGTTTAAAGCTTCTGCTGCCCTCGGGTTTTTCT
GATTCTGCTGAATTTAATTCCTCCAACAATAAGAAGAACAAGTCCAAGAGCTATTAAGGTGCCACAGATGGCATTGACAA
CGACGAAGGGCAGAGACACTCCTTTTCTAACCTCTTTGGACACTGTTGCATTAACCTCTGCACTTTCATTAACCCAAAGA
ATAGGAAAGATGACTTCAGGAACATTTTTGAAAGAAGGAAGGTTGCCATAGGGTCTTAAAGGTACATTTATCTGGATTTT
CTTGGCTGCTTTCATAGTTACACCAGTCCTAGGTTCTACGTCCAAGAAGGTTTCATGTTCTTCCTTACTAGGGTTCAACC
CCACTAGCTTTGCAAGTTCAATCTTGTCACCCATGTAGAAGTGTGGTGTTGACATGATCACTTTTGCACCTTTCACACAT
GGTTCCAAGTTGAGCATGCCGCTGCCTAGACAGTGATTCATATCAGGATAGCAGTAGCAGGCATTGTCGGGGTTTTCACT
GGCAGCCTGCAACATTTTCTCTGGTGCCGTGAAGCGTAAGGCATGGATGCCATTGTGCTTGATCTCCTTCTCAAAGGTGA
GGTACAGTGACCTGCAGAGTTCTGACGTGTAGATCCTAAGTATGCTGTCCTTAGTGACCTTGGGAGGGTACTGTGAGCCA
TCTGTTCCGTTGATCATGTTGCAGTACTTGCTTTTCCAGTACCCGAGGGCCGATTTGCCATTCCATTCTTGGGTCTCCAG
GTAGGTGCTCATGTCTTTCTCACCGGTGCTGACTGTGTGCGTCCCATCGTTGGTGTTGTTACGCCCAAACAAGAGGCTCA
GTTTGTTCTCTTGCAAAATAGAAGGGATATTAGGCACGCCCATTTTCTGCAAAATCTCATAGATTGTCCCAGTCCAGCCT
TGCGTGAAATTTAATTTGGGCGACAGATGTGAGAAGTCGAAGTCGAATTCCGGCAAAAGATACCCATCGAAGAGGAGTTC
ACCAACATTGTGTCCTTCAAAGAGATCCAGTCCTTTTTCCAACTGACTCCAGATTGTGTTCAGTATCAGATCATTCTGGG
TGCCAAAGACTTGGGCTGCAATAACCATGATAGCATTAATGGTAGTTATGTAGTCGGTCTCCTTGAGGCCATTGGACATC
TCTTCTTTGAAGAAGAAGCTAACGTTCTGGATATAGGAGACGGTGCCGTTCTCGTGGTTCCAGTCAAGGTTGTACTTCTC
GCGAACCTCCTGGTAGGTGTAGGGGCCGACCTGCTTGAGGACAGGCTTGGCCCCGTGGTACCGGATGGCATCTGGGTTAG
TGACGTTGAAGAGGTAGATCTGCATGTAGATGGGCACGGGCGCCTTGATGAAGGCCTCCAGGGTCTTCCCGTTCTCAGAC
AACACCAGCATCTTGTTTACAATGGAGCTGAAGATAACAGGGAAGACTCCCATAAAGACGGCACTGAGGACCACCAAGAT
GGTGCCTACACTCGCCACCACCGTCACCTGCTTAATTGGCACCATGGTGGCACTGCCAACACGCCTTTACTGAGCCCAAG
TCACCAGCTCCTCTTCCAACTGTTTATATCAGTGTTAAGCCCCTAGGTGGTGCTTGTTTATCATGGTACTGTAGTTATTC
CGTCTTCTCTAACACAATATCTGGCTTTTATGAGCTACCACTGCTTGTTTTCAAGGATGATTTCCGACAAGTATTATATC
ACAGATCACTAAAAGTTATGAAGGAGATGGTAGGAGCGCGAGAGACGCCACTGTGAACTAGAGCTGAGGGTGCGTGTACT
CTCCCCACTGCGGCTAGCA
>Transcript_69275
GTCAGATCGCTTTTCCTTGAGTTTGCGTTTTTGTTATCAACTTAAGTACTTTCGTGAACTCATTGTTATTCCTCTAGGGT
CTTGACCTTGACCACCTTAGTATAGACGCCGGAGACGTTGGGGTTGGCACAGTTGGTGGGGCCGAAGGAGACGACGCCGA
CCACCTGCCACTGGTCCTCCACCCTGGCCATCATGGCGCCTCCGCTGTCATCAAAGCAGGCGTCCTTGTCGGGGGCGGCG
GCGCAGATCATGTTGTCTGTGATGACTCCAGCCTGGTACTGCTTCATACACTCTGCTAGAGGCAGCGTCGCCAGCTCCAC
TTTCTGAAGCACTCTAGCCTGGTGCCCGGGGAAGCTTGTGTACCCCCACCTAGAGGTGTAGAGACGTGAAGAGGGCTGAA
GAAAGCAGAATATCCAGTGTGGAGTGGCGGGGCCCTGGG
>Transcript_108719
GTCTCAGTGTGGAACGATACCAAGCAGCATCTCGCCTCGCCTGCTGTGCTGTGCTCTCTCTTACAGGTGTGATAATGAGG
CGGTTCATGGTCATAATGATGATGGTGACAGCGATGGTGATGATGGGTTGTGATGCACACCATAAAACCAAGTGTTTGCG
AGGCGGAGGACGGCAGGGAACGTGTGGACACATCAGCACATGTCCGCAGCTACTCTCTCTCCTCCGCCAGCTGCGCACTG
GCATTGCGCCGCCATACGCCTTCCAGGTTTTGCGCAGGTCTGTATGTGGCTTTGAAAACAATTTCCCCCTTGTGTGCTGC
GCAGCCCCTGCTCCTCCCGCCAGAGCTACGTCACAACCTTCGGGCCGCTCCCTGCTGCCAGCGCGCTGCGGCATCTCCAT
CCTCACTGATCAGATCATTGGTGGAGAGGATGCCAAGCTCATGGCCTGGCCCTGGATGGTGTTACTGCGAGGCACCATGA
ATGGAGTGTTGCAGTGGACCTGTGGAGGAGTGCTGATATCCGAGCGTTACGTGGTGACAGCTGCTCACTGCTACAACCCC
TCGCTTGTTACCATAGAGAGTGTGAGGGTGGGCGAGCACACACTGCAACAATTATGAGGTGTTAATGTGTCTCCTGGTGA
CAGAGTATGAGTGTGGGCGAGCACACACCCCAACAAGTATGAGGTGT
>Transcript_1429
ATTCAGCCGCTGATTGGCATTGGCTATAACTGCAAGATCACTGTATTGATTTGATGATTTTGACTTCATTTAGAAGAATA
AGCAATAAGACTTAGCCACTAATCCATTCCGGGGCTGCATCTTCAGTGATGAGGTTAAGACTTAGCCACTAAGCCATTTC
TGAGCTGCTTCTTCAGTGATGAGGTTAGCCTTGTGAGCCTTGTTGATGAAGTCACGAGTTGCCTCCTTGATAGCACCACT
CCTGCTCCGGGTGAGGGCTTCTCCCCTGATGTTAGTCCATTTGGGGCAATAGACTGCAGCCTTGTAATACAGCTGCCAAC
TCCGAATCCTGGGCGCCACGCTGAACTTGCAAACGTTGCCAAATAGATTTACGTCTCCTTTCCCCCACAATTTAATAATT
CTGTCGACGACGGCTTTTACCAATTTTGCCCAATCCACTTGTCTTGTCTTGACCTGTAAGTCACTGGACTGTAAGTCCAG
GTTATTGGACTGTGGGGCGCTAGGAGCCACCAGCAGCGCCGCCACCACGAGACTCATTAACATAGGATGGTTCATCTTGG
CTGTTATCGGCTTGCAGGAGAAGAGTGATCTGTGGAGCGTGTTCTGAGTGTGTTGCCTCCGG
>Transcript_69977
TTCTTGAGTCGAGCGAACTGGTCCCCCACAACACACACGAAGGTCCAGCCCAGGATACTACCGGGGATCGGGTTCTCTGA
GAGACCCCCGGCAAACAAGTCGATATCATCAACACTCTTGTAGATTCTGGCCAGTTTTTGTACGGCCTCAGGAGTCATCT
GGTCAGTGAGGTCGTTGAAGCTTCGGGCTCGCCGCAGACCGCAGATCTCCCGCATACTGTTGTAGGTGGCGATGCCGTGG
TCGCGCCCGCGCTGCAGGTTCAGACTAGGCAGGTCCAAGCCGAATCTAAATCTGGCGGTCTGGAACAGATGGTTTGTTAA
ATCCTCTACGACGAATGCGTCAAATCTCTGAGAAGCAAGTTGTGTGAAGCTTCGAACAATATCGTCCAGTCGGCCTTCAT
TCTGGATGAGGTGTGGAGAGTTGAAGTGGTCGCGGATCCGGACGGTGTCCACGCCTCCACTCGTAGAAAACAATCGCAAG
GTCCCTTGGGCCACAGAATGTCCAAACCTGTAGGCAGCGGTGGAAAATTCAATGTTCATGTTGGGGTTGATGTTGG
>Transcript_54874
GTGTGCGAGCTCGTGTATGTGTGCCAGCTCGTGTATGTATAACGTGTCCGGGCGGCTGCCTCAGTGCCCTCCCCTCGCCG
GAGGTGACAACATCTGGAGTTTTCAGTTCCCGAATTCCCACCTCTCCACGTTAAATCTCGCAGTTTTTATAAATTATTAC
CAACCAAGTGGTGCGTATATAGTGTGCGGGTGTCATGGCGCACCTACTTGGTGCCATTATACGCCACGACACTCAGTAAA
TATCACGGAGACAAGTGTAGAGGCAAGAATCAAGATATTTTATATTCAAGAAAACGAGCTTTGTTGAATCGTATTGTGTG
CGATTTGACAATACCCTGTTACATAGCAGTCTGAGGACAAATCCTTCACTGTATCCACCTCCACTGCTGACCCCACACCA
CACCATGGGCGACCTGACCACTGATGCCGTGCCCATGGCGAGCCAGCCGAATTGCAGTTCTGAAGAACTCAGAGGAAATA
GGAACCTGCAACGGGAGCAACAGGTGTACAACATCACTGGTAGCACAGGCGTCCACATCGGCCCTGTCATCCACCACACA
GTGGCGCAGCAGCGGCCCCGGCTCAGCCCTCAGGAGATGCCCCTGCAGAAGGACGTAGACGCCCTAAAGAGGTGCAGACG
GGAGATCGAGGAGCGCGACAAGTTTGTGGTTAGCGAACACCTTGGAGCCTCATGGAAGTCCCTAGGTCGCTTAATGGGGT
TCTCCCCGGGCCAGATCGACAACGTCGAGGCTGACAACTCCCGCAGTGTCGACCGCGCCTACGAGCTCCTCAACTCCTGG
CATGACAGAGAGGCTCAGGACGCCACTTTAGACAAGCTGACCAACCTTCTCCTCGTTGTCAAGGCCTACCCTGTTGTCAA
GAGGCTCAAGCCTTGATGGACGAACCCAACCTAGTCAGACGACAAATAGACTGATACTTT
>Transcript_76901
GGAAAACTTGGTGATCTTGTGTAAACACACTGTTTCTCTTTTATAGTCTTGGTTTCTATCTCTACAGAAGTTCTCTATTT
ATATGTCTCTGCTACCTTTTATCTCCCTCTCTTTCATGTTGTTCTCGTTGATTCTCTCTGTATTTTTTTCTCTCCAAACA
TCTTTGTCTCTGTCAGCATCCACAAACGATCTCGTCGCTCGTGGCTGTATATTTGATGCAGCGCCGCATCTCATGTCTGG
GGCGTCTTGTAGACGCCAATGAACAGGACGTTCTTTGTTTCGTTGTCGTGAATGATAAACACGAACGGTCTGTTGCAGTG
AAAACTTTGTTCCAAGCCATCTAATGACCTAGCGTAGGAATTCACCTTGGTTACAGCTGCGGCCTCTGTGCCTTCTTCAT
TCACCTCGACGAAGGCTTTGTGGATGGTACTGGTGACGACGAGCTGCTCGTTCACAGCGAATTTCGAGAGGTCGGCTAAC
GTATCGTTGAAGATGTCGCGTATTCCCAGGTCCTTGAGGCCCTTCTTCAAGTCATCCTTGAGCATCTGTTCCATCTTGAA
CTTGGGCAGGAGGAGGTCAACCATTACAGTTTCTGCACTGCCATTGGTGACCCCCAGCAGGGTGTCGGAAGTCAGCGCTG
ACACCATGTTTGATAACCCTTCCTCTCCTTCTGTGTTGGGCAGAAACAACAACATGGAGATGGTGGCACCGGCGTAGGGC
AGTTCGAGTACTTGGGCGTCTAGCTCCTTTGACTGGGCTAGCTTGAGCTTAGTCTTCGTCTCCATCATGAGCACGTCCAC
AGCGTTGCGAGGGGAGACGAAAAACTGCTTGGTGTTTGTTGATGAGGGATCGAACTGGTACTTCCAGGCACCCTTGAAGT
AGGCACCGTTGATGAGCATCATGACAGCTTGCACCATGTCGTCAGGGCTAACCAAGCTTTTGATGGTGCCTCTGGTGGTT
GTCGACACAAACTGGTTGATGTTGGACGAAGATACTTGAAGATCTGTAAAGTCGATAATTTGCAGATCGTTTTTCAGAGT
GTTGAAGATGTCAGGTCGCAGGTGGAGGGATTGGTCGAAGTAGGCGCGATTGGCTAGACCCAAGGTGTACTGAGATTGGT
TTTTGGCGCGCTGAGTGTACATTTTCTCAAGAGCGCGCCACAATATCAGTGTTGATGTCTCGTCTGTGGCCCTGAGTGCA
GCCTTCAGTTGTTTCTGCGTGTTTCCCGCCGCCCCGAAGTACGCCAGGGTAAGGGCTGTCCAAATACTATATGGTGAGAA
AAAGAAGTTGTCAGCTGTTCCTTTTCCGGAAAGTTGTCTGAAGAGATCAAAACTGAAGTCGTTGATGCGAGAGAGATTGA
TGTCGTAACCCATGGAGGTGTTGATGTCAGTGAGGTACTGTGGGACGACGCTACCCACCGTCGCCATAGCAACTGTTGCT
ATAGCTTGCCAGTTCATAGCTCTGAAGGAGCCGGTTGAGATAAGGACAGTGTCGTAAAAAGTGAAGGACAAGCTCCGGTG
AACGCTTGCGGCCCGG
>Transcript_47388
TGTTAAATATCCTCGTCAGGTCAATGTTAAATTTCCTCGTCAGGTCAATGTTAAATATCCTCGTCAGGTCAATGTTAAAT
TTCCTCGTCAGGTCAATGTTAAATATCCTCGTCAGGTCAATGTTAAATTTCCTCGTCAGGTCAATGTTAAATATCCTCGT
CATGTCAATGTTAAATATCCTCGTCAGGTCAGTGTTAACCTTGTCACTTGAGTTATGTTTATAACAAATGTTGACAGATG
AAAAAGCCTTTATTGACACAGGGATAGTCGTTGAAGTATCCAGAAGCAGCGCTGATATCAAGACAATTTCCTTCGTCGTT
GGGGCTTCCAGGGAGCCAGAAGGGCGTCCCCATCGGTACTGGACTTCCATCGATGAAGTACCATTCACCTTCCTGTCCAA
GGTCAGTGCCGCCGATCCAGAACCATTTTCCAGTATAGTATATGAGGATGTGATCCCAGATAACAGTGAACTGGTGGCAG
TCATTCACTACAGCCAGGTCGGCATCCGTGCCCATGGACCAGCAGTACTCGCGAGCGTCTTGCCAGCTCAAGGAGGTACT
TGTATGGAAGTAATAGCACCCTCCTCCCAGCAGGACGAACGGCTCGGGACACGCCTCCGCCTGGGTTTTGCCAAGGTTCC
TTGAGGCGACCAGCGTCCGGCCAGCCAGCAGCACCTTGCAGCTCCACGTCCCGTGGTCCTCAACGCTGACGGAGTCGATG
ACGACACCGCACTGGTTGTCAGTGAGGTCCTCCGGCGCTCTCATCCCGAGGTGGACGCCGGCGTGGACATCCTCAACCTG
GAAGATGTCTCCTCTCTCGTTCTCCCATAAACAGTGACGGAAGTCTTGCCT
>Transcript_45626
GAGGGAGGATGTACCATTTTACTCCCGTGGTCACTCGTGAACTCTGCTGAGATGACCGAGATGTGCTAGCACAAAACCTT
AAACACGAACTATAGTGCACTTGTGGTACATTTCACCCACCACGAAAATGAAGTTTACTGTGGCATTATCCGTGTTTGCA
AGTGTTTTTGTAGCACGTTCCGTGGCATTTGTTTACAATGCTCCCGAAAACTGTGACTGGAGATTGCGTGACTCTGAACG
TGAGGAAGTGGCTCTGTCCTGCAGTTTGAGGACCATTGGCAGTGACTTTTCCGGTAACAACTTTACGATTTCTCAAAGTG
AACACATTTCTGAGCTGGAAATTCTCTGCAGTGATGTGTTATTCTTCCAGTCCTCTCTCCAGCCGCGTATGTTCCAGCGC
CTCTACAACTTGGACACAATCGTCATCGAATTCTGCAAGCTGACGAGTCTACCTCCTGGAGCTTTCCTTGGTCTGGATGC
CATGAAGCGACTGACAGTGAGGACCCACAACAGTGACTGGAGCGCTATGGCTCTGGAACTGACTCCTGACAGTCTGGTCG
GCATGCCTCATCTGGAACGCCTCGACTTGGGACAGAACAATATTTGGAACTTGCCCGAGCGTGTGTTCTGCCCCTTGCCT
GCCCTGCGACACCTGAACCTCACTTGGAATCGTCTGCAGGATGTGTCTGAGGTAGGCGTGACAGGAAGCTGCGGGGCACA
CCTGGTCACCCTCGACCTGTCTGGCAACGACCTGGTGGTGCTGCCTGAGTCGGGCCTGGCCGGGCTGCAGTCGCTGCGGG
AGTTATACCTGCAGTACAACGACGTATCCATGTTGGCTGACGGCGCTTTCCTGGGGCTCACCGCGCTCAACGTGCTCAAC
ATCTCCAGTAACCGCTTGGTGGCGCTCCCACCGGAGGTGTTCAACGAAACGTTGGGCCTGACGGAGCTCTATATGCAGAA
TAACAGTGTGAGCGTGTTAGCTCCGGGGCTCTTCTCGGCGCTCAGTCAGCTGACTGTCTTGGACATGTCACACAACCAGC
TCACGTCGGAATGGGTGACAGCGGATACCTTCCGTGGTCTCCTTAGGCTGGTAGTACTCAACCTCAGCCACAACCGCCTC
ACTCAGGTTACTCTCGACATGTTCCGCGACCTGTCCACGCTGCAGGTACTCGAGCTGAGCCATAACGTCTTGACGGTGGT
GAGTGACATGACTTTCTCTCCTCTGGCCAATCTTCACCGATTGGACCTGAGCTATAATCATCTGCTAGCTGTAGAGAGAC
GTAGCCTCTCGGGGCTGCACGTGCTGTCATCTCTCTCAGTGTCCCATAACAACATCTCGAGGATCGCCTCCGAGGCGTTT
GACAACTGTACCAACCTTCGTGACATCCGTCTCGAGTACAACTTCCTTCAGGAGATCCCAGAGGCCGTGCGTGAGGCGGT
TTCTCTACGAACTCTCAGGATCAGCCACAACCAGCTGTCCAGTGTGTTGCAGGATGACCTTACAAGCCTCTCGGCTCTCC
GGCATCTTGACCTGTCAAATAACCTTCTGCGTGGGTTGTGCAAGAGCTGTCTTGTTGGCCTCGAAGACCTTGAAGTTCTC
GATCTTTCCCGGAACGAGTTAGGGTCAGTGCCTCACGGAGTGTTCGACACCAACACTGGTCTCAAGTTACTGCGTATGGA
CGGCAACAAAATGAGTGATATTAACGGATTGTTCGCATCTCTCCCGAATTTATTGTGGCTCAATGTGTCTGATAACAGAA
TTACCTGGTTCGATTATGCTCTCATTCCTAATCAACTTCAGTACCTCGACCTTCACAACAACAGGATTGGTGATTTAGGA
AATTATTTCAGTATTGAGAGCAAGTTAGAACTGCGGACCCTTGACGCTAGTCATAATCAATTAGAAACTCTGACAGGTGC
TTCCGTGCCAAACAGTGTTGAACTTCTTTTTGTAAATAGCAACAGAATTACTCGCATCGGTGCAGGCACATTCTCCGAGA
AACATAACTTGTCTATGGTGGATTTATTTGACAACCTTCTCAGCAAACTTGACCTAAATTCAATCAGCCTTCCTCCAGTT
GCCGAGGACCGTGACCTTCCCGAGTTCTACATCGGTGGGAACCCTATATTCTGTGATTGCAACATGGAGTGGATGCACCG
CGTCCACCAGATCAGTGGGCTTAGGCAACACCCGCGTGTTATGGACCTTGACAAGGTGATTTGCACGCTTCCTTACCCGC
GATCTGAGGAAAATCGAATCCCATTTTTGGAGACACATGCCTCCCAGTTCCTCTGCCCCTACACCTCGCACTGTTTTGCT
CTTTGTCAGTGCTGTGACTTCATCGCTTGTGACTGTCAGATGACTTGTCCTCAAGGCTGTTCCTGCTACCACGACGAGAC
GTGGGCCACCAACATCGTTGACTGCTCTGCCAGAAATCATCACCACCTCCCCGACGATATCCCAATGGATGCTACCGTCG
TGTTTATGGACAATAACGAGATGCCCGTCCTCGATGCCCACCAGCTCATCGGACGTAAGAACATGATGGCTCTCTATCTC
AACAGCTCCCGGATTGAAAGAATCCAGAACAGAACATTCCATGGTCTGTCGTCCCTCAAACAGTTACATCTTCATGACAA
TATTCTGGTCGAACTCGAAGGCTTCGAGTTTGAGCATCTTGAACATCTTCGTGAGCTATATCTTCAAAACAATCGTCTGA
AAGTGATTAATAATGCCACGTTTGCAGGCTTGAAATCACTTGAGTTCCTCAGACTGGACGGGAATTTTCTGTTTGACTTC
CCTGTTTGGCACTTGAAGCTCAACAAGGGCCTGAAGGACGTGACCCTTGGCGTCAATCTGTGGTCGTGCCAGTGTCAGTA
CATGGTGGACTTCAAGAACTGGCTCATCCGGGAAACTGACGTGGTGAAGGATGCAAAGACAATATTTTGTGTCTCCAATT
CTTCAGGAGATCCTGGTCCCTATGTTCTGGAGAGCTCCTACTCTTGTGAGAATTTCGTGGCGACATCCATCGTGCAGGAG
AAGCTGGAGAACGACTTCTTGCAGCCAGTGCTAATCACTCTGGGTATCTTCTTCTTCGTGCTGGTGCTCGGCGTGGTGTT
CGCAGTGTTCAGAGTGCGCCTGCAAGCTAGCGTGTCTAAGAAATGTGGCTTGAAGTGCTTCCCGTCTCAGCCTGCACCAG
CCAAGGAGGAAGAAAGGAACATGATCTACGACGCCTTCGTCAGCTATAGTGAAATGGATGCTCCCTTTGTGACGGAAGTG
TTTGCCTCTGAACTTGAGAACGGTGACACCTCTTATAAATTGTGCCTTGCCTCCAGAGACTATCAAACCGTCGGTACATA
TGTGGGTGATTTTATTGTTCATTCGATAGAGTCGAGTCAAAAAAATAATTCTAGTCCTTACTAAAAACTTTGTTGATCAT
GATTGGTGTAAATTTTCATTCAAGGCAGCTCATTTAGAGGCGCTGAAAAATCTTAAAAATCGCGTGATTATCGTAATGTG
TGGCGAAGTGAGCGAGAGTGATATGGACTCTGATCTCGCAGCCATTGTGAAAAGTGCCACTAAACTCAAGTACGAGGATA
AGTCCTTCTGGAGCAAGCTCCACGCTGCTCTGCCGGGAGGGGCCAACAAGAACCAGCAGTGCTTCATCACCGACACTAAC
TATATTATGAGGAACAGCGTGTCGGCACTCACCCCGTCCCACACACTCACTCAGCAGGGCCAGCTGGTGCCCAACATGGT
ACTAACCAACTCCATCAAGACCCCCGTCTCACACTACCACCAGCAGCACCACCACTACCATCACCAACAACCGTCCATAA
ACAGTGACCCTGGCGAGCTCGACAAGACCTTCGTCAGCGTGGAGACGGCCCAGTCCAGCCTCGCCCCTAGTCTTAATCAC
TCTTACATGTCCATCGACTACGTAGCCGCCCGCAACTCCCACATTTATGCCTCTATTGACGAGACGACACCGGCGCTGCC
ACCGTCCACGCTGCCGTCGGTACATAACCTCCACCACCACCTCCGCCAGCAGCAGCAACAGCTGGAGCGACGCCAATACC
TCCCGCAAGAGTTGCTTTGTAGTAGTCAACAGCGCCGGCCCCTCTCTGGCACCACGTTACAAACATTCGACCAGCCAGCA
GTCAGTGCGTCCTATTTCATATAACTATGTATTAAAATCCTTGAGATAAATTATATATATATATATATCTTATTACTGTT
AAGGTTCGTGCGAGAGACCCCTTGTTGACTGCGGGTGCTTGAGGACAAGGTGAGGAG
>Transcript_68324
CGGTCCACCCAGAGTGCTTTCCTATTCACATCCCGCCCAATGACCCGTTCTTCCCCCCAGTCAACATCTCTTCAGGACAG
CCCTTCTGCATGCCTTTAACGCGTTCCATGCCCGGCCAACTCACCCTCGGTTACCGAGAGCAGATGAACCAGGTGACTGC
ATTCATCGACGCCTCCCACACCTATGGCTCGGACAAGTGTGAACAGCGGGAACTCCGTACACTTAAGGACGGGCTGCTGA
AGGGGACAACCAACCCTCTCCGTGGCAAGCCTCTCCTGCCCACAGAGTCCGACAACCACGAGTGTCAGGCACCTTCAGGA
AAATGTTTTATTGGAGGGGACACCCGCGCATCGGAGCAGCCAGGACTAACAGCCCTTCACACCCTGCTGATGCGTGAACA
CAACCGGGTAGCACATGTGCTGAAGGACCTCAATACCCACTGGACAGATGAGCAGCTCTTCCAGAACGCCCGTCGCATCG
TCACTGCGGTCAACCAACACATCACCTACAACGAGTTCCTCCCCAGGGTGCTAGGTTGGAACGCCATCAACCTCTATGAG
CTCGGACTCCTCCCCGAGGGCTATTTTGAGGGTTACGACCCATACTGCAACCCCACTGTTGTGAATGAGATCGGGATCGC
CTTCCGCTTTGGCCACTCGCTGCTGAAGCCGTCGCTGGAGAGGATGGACAGCATCTTTGCTAAGCGGGACCCGCCAGTGA
AGCTGAGTGACCACTTCTTCAACCCTGATCTCCTTTACCAGCCGGGAATGTTGGATGAAATCATCCGTGGCCTCACCACT
GTGTCCATGGAGACCCTAGACCAGTTCATCACAGATGAAGTAACCAACCATCTCTTTGAGGACACCAAGAAGCCATTCTC
GGGTCTTGATCTCGCTGCGCTCAACGTTCAGCGTGGGAGAGATCATGGCCTCCAGCCCTACAATGAATATCGTGCCCTCT
GCAATCTCACAAAGGCCCGCAACTTTGACGACCTCCATCGTGAGATTGCAACTCCAGTCATCGAACGCCTCAAGCGAACC
TTTGCCCATGTCGACGACATCGATCTCTTCACCGGTGGTCTGATAGAGACGCCCCTCCATGGGGGGTTGGTCGGGCCCAC
CTTCGGCTGCATTCTAGGCATTCAGTTCCGCAACCTGCGGATGTGCGACCGCTTCTGGTATGAAAATGCTGACCCGCTGG
TCCGCTTCACTGATCCACAGCTTACTGAGATACGAAAAGTGACGCTGGCAAAGCTGCTCTGTGAAAACTGCGACACTGTT
GAGTCGGAGCAGCGCTCCGCCTTCGACCTCCCCGATCCTTTCTTGAACCCCAGGGTAGCGTGCCGGGACTTGCCTGGTGT
CAACCTGGAACTTTGGAAGGAGAGAGTGTCCTGCGGAGTTGGCAGGACCAACATCGAAATCGGAGGTGCCGAAAGAATAT
CGCCCTGTGTCATGTGTACCTGCACTAAGGAAGGGCCTGTGTGCCAGAGCCTGAAAATCGACAACTGCTTCCACCTGGCC
CAGTCGTACAGTCCGGAGGCCATCCTCAACGACCACGTCTGCAAGGTCCAGTGTGCCTTCGCCTTCCGCGCCTTCCCCAA
AGTGGGCTCCCAGAACTCAAACCAACTCGGCTTCTCCAATAGATAAGCCACACCGGGCACCAATCCGCTCGGCTTCTCCA
ACGGAGAAGCTGAGAGCTGAGGAGTGGGTGTATGTGTTGTTGTGTTCTTTTTTTGTGATCAGCCGCGTCTGGTATTTATT
GGACAATCAAAAATCCGAACATAGTCAAACAAATAAAAAATTGCAGAATACTCAAATTACCGCATAGTTAAGCAGCCAAT
GACTATCGATATTCAAATGATCACATACTCAAACAGTTACGCACTCCAAAGTTTCTGAAACAATCAGAAATTATATAAAC
AAATCTGAATTAAGAGTATACATGAGTCAAAAACCAGATTGTTTTTAATTTTCAATCGTGAAAAAACTTTTAAAATACAA
AGAGAAATGTTCTAGATCAGTGAGTAGTTGTGTTAACTCAGATGGCCACAAACTACTTGATAATTCCCTCAAACTACTCA
AACCTTCGGCTATCTTTCTCTGCAACCTTAACTACTTCAAACTCTTCACTCAACACAATTCAATTAGATTCAGAAGATTC
AAAAGCAGTAATGCGTCACAAACTACCAAGATAAATTTATTAGTAACCCAACCATTAAATGGACCAATGTTATAAACCGT
TTTTAACCCTTCAAAATTATTACTGTACTAAACGGAAGTCACTGGTAAATAACTCCAATTGCTTACATGTGATTCACTTC
AAAATACTTGGTCATGATAGTAAACAGCTTTCATAAAGTGATCAAGTAGGCACAACTAGTAGTCCGTTTACACCCTGTCC
CCTCCCTCAACACCCTCCTACAGTAATGAGTGAGGACATCTACACCCTGTCCCCTCCCTCAACACCCTCCTACAGTAATG
AGTGAGGA
>Transcript_39119
GCAAGTTGCCAGCAGGATCATAATTAGTGAGGTCAGCAGCATTAGAGAACAGGTCCGTGATCCCAAGGTTCTGGAGAGCC
AACTTAAGTTCATTAGTGATGGTTTGCTCCAGCTTGAACTTTGGAAACTTGAGAGTTACTTCATCTCGTCTGAGGTTGGT
GAGGGCGTGGCTGAAGGTGTTGTGGGAGAGGCGTCGCAGCATGGCGTCGAGGGGTGTGGTGGCGTCGGTTTTGACAGGGG
CGTCGCCGGGCTTGTTGTGAGGCAGCAGCACGAACATGGACGCCGCCTTGCCCTTGTATGGCATCTCTAACACCGTCGCT
CCCAGCTCACTCGAGTCTCCAATGTTGAAATAACCAACTTGGTTCATCATGTCAACGAGTGTGTGACGGGTCGGGGTGGG
GAAGAACTTCTCCCGGGACGTGGCCTGTGTCTTGAAGGCCGCCAGCCAGAGACCCTTGAAGTAGGCGGCGTTCACCAGCA
CCATCGCAGCATCACCCACGTCTCCTTCTGATACCAGTTTTGGGATCTTGCCTCGTGTTGTCTTGCTAACAAAGTCATTG
ATTGTCGCTGCTGCCTCATCGCCCTTTTGAAAGTTGATTCTCTGCACCTCTGTAGGGAGGACCTCTCTGACGCAGTCCCG
GAGGGCGAAGCTCAAGTCAATGTATATCTTGTTTGCCAAGTCTATCACATATTCGCTGGTGTTGGCCTTTCTCTCTGCGT
ACAGGCGGTCGAGGGCCTTGTAGGTAGCAAGAGTGTTTGAAGGATCTCTGAGACGAAGAGTGTCCTGCAGCTGCTGACGG
GTCCTGCCAGCCGACCCAAAGTAGGCCAGGACGAGGGCGGTCCAGATGCTCTCAACTGTAGCGGTGATAGAAATACACAA
GTAAACAGCAGCAACTGCAGCATCAGCAGCAACAGCACCAACAGCAGCAACAGCACCAACAGCA
>Transcript_76899
TTTTAACTTTATAAATATATTTATAATCTCATAACAGTGAACAAATATAAATGTGCTTATTTAACATTAAATAATGTATT
TGTATATACAGTACTAAGCTACCAGACTCAATACATCGTTAATGTATTTAATGTATATTATGTATATTATGCTCATTGTT
TCTCTTTCATTTTCTTGGTTTCTGCCTCTATAGAAAATCTCTATCTGTCTCCAATTCATTGATCTACCTCTCTTTTTTTT
ATCATCAATTCTCTCTCTGTATTATATTCTCTAAATATATATTTGCCTCCTTCACCAATCACAAACCATCTCGTTGCTCA
TGACTATTTATTTTATCCACTGCCGCCTCTCCTGTTGGCTGTCTGGGGCTTCTTGTAGGTGCCAGTCTGGGGCTTCTTGT
AGCCATCTGTCTGGGGCTTCTTGAAGGCGCCCATGAACAGGACGCTCTTGGTTTGGTTGTCGTGAATGAGGAACAAGAAC
GGTCTGTTACAGTTGAAGCTGTGTGGTCTGTTGAAGCCGGACCTGACAAAGGCCACTACTGCTGTTGCAGCTGCGGCCTC
TGTGCCTTCTTCATTCACCTCGACGAAGGCTTTGTGGATGGTCTTGCTAACAACGAGCTCCGCATTGGCTGTGAACTGCG
ACAGGTCGGCTGAGGTACCGTTGAACAGGTCACGGATTCCCAGGTTCTTGAGGCCCTCCTTCAAGTCATCCTTGAGCATG
TCTTCCAAGTTAAACTTTGGCAGGAGAAGTTCGACCGTATCAATATAGGCACTTTCCTTGGTGGCCCTCAGTAGAGAGTC
GGAAGTCAGTGCTGACACCATGCCTGAGAACCCTTGCTCTCCTTCTACGTTTGGCAGAAGCAGCAGCATGGAGATGGCGT
CGCCGGCGTAGGGCAGTTCGAGAACTTGGGCTCCCAGCTCCGTTGACTGGGCTAGCCTGAGCTTGGTCTTGATCTTCATC
ATGGGCACGTCGACAGGGTTGCCAGGGGAGACGAAAAACTGCCTGGGTACTGTGAGCGAGGGCTGGAACTGGTACCTCCA
GGTTCCCTTGAAGTAGGCAGCGTTGATGAGCACCATGACAACGTCCACCATGTCCTCAGGGCTGACCAGCTTTGGGATGA
GGTGGTTGGTGGTACTGGACACGAACTCGTTGATGGTGGCCGAAGATCCGTGAATATCAGAGAAGTCGATCATCTGCAGC
TCCTTGTGCAGGATGGTGGAGATGCACGGTCGCAAGTGGAGGAGGTTGTCAAAGTAGGCGCGATTGGCAACAGTGAAGGT
GTACTGAGGCTGGTTGGTGGCTCGCTGAGCATACATAATTTCAAGTGCGCGCCACAACTTCAGTGTTGACGCTTTGTCCG
TAACCCTGAGCGCGGCTTCCAGTTGGGTCTTTGTATTTCCCGCCGTCCCGAAGTACGTCAGGGTGAGGGCTGTCCAAATG
CTATATGGCGAGAAAAATAGGTTCTCGGCAGGTCTTTTGCGGGAAAGTTGTCTGTAGAGATCAAAGCTGAAGTCGTTGAT
GCCAGAGAGGTTAGTGTTGAAACCCCTGGAGTTGCTGCTGCCGGAGATGCATTGTGGGACAATGTTTCCCACCGTCGCCA
TGACAACCGTCGCCATGGTAACTGCCGCCAAAGCTTCCCACCTCATATCTCTGGAGGAACCGGTTATTGGCTGCTGGATG
AGACCGGTAGTATAGGATGGTAAACAGTGAAGGAGAAGCACTGGTGGACGTTGACGGCCAGGGTCGCTGGTTGACTGTGT
CGGGTGTTGCTCAGGGCAAGCATATATACCCTCCCGTCCAGCCTGCCTTCTGTCT
>Transcript_96126
GGTGGGAGTGAAAATGTAACAATAAAGCCCGTAGCGGCGGCAGCCTCGGAGCCTTCTTCGTTGACCTCCACCACGGCCTT
GTGGATCCCCTTGCTTACCCTCAGCCGCCCTGTTGGTTCGTAGATCGTCAAGTCGGCGTTAGACGTGAAGAGGTCCTCGA
TCCCCTGACGTTGGAGAGCATCAACAAGTTCATTTGAGATGGTTTGTTCCAGCTTGAACTTCGGGATCTGGAGTTCGACT
TCTCGTTTTTCGAGGCTGGCGAAGGCGGAGCGGAGGGTGTCAGAGGTGAGGCGATGTAACATAGCGTCGAGGGGCGTGGT
GGCCGTGCCTGTAGTAGCATCACTGGTTGTGGTAGTGTTACTAGCCGTGGTATCGTCCACTCTGGTGGTAGTGTCTGTCG
TGTGAGGTAGCAACACAAACATGGACGCAACCTCTCCCTTGTACGGCATCTCCAGCACAGTCGCTCCCAGGTCTTCAGAC
TCTCCAATTTTGAATGCACTTATCAGCTTCATCATGGGAACGAATGTGTGTTGATCCGGGGAAGAGAAGAACTTCTCCGG
AACAGTTTCGGAGGCTTTGAAGGCATTGGACCAGAGACCCTTGAAGTAGGCGGCGTTGATGAGGACCATGGGGACCCCAG
ACACGTCGCTCGCTGTTACCAGCTCCGAG
>Transcript_7722
ATGAGCTCTGCATCTACAATGATGACCACTCACACAGTGAGCCAGCTGTGTTAACTGGCTATAATATATGAGCTCTGCAT
CTACCGTGATGACCACTCACACAGTGAGAGGCAATGACTATGTTACAATAATTGTGCATCTTGAGTAGTGATTAGACCAG
TACAGTGTTACAAGAAAAGCTTCTTGGCTATACTACATTTAACGGATCATACTGGAATCTTATGAAAAACATATCGGCAC
AATATATTTGCCAGGATTTAACTGCACTAACTCTTAACAAAATTATAATATAAAATATTAAGATTGGCTTCATTCCTTAA
ATTTTATGTGCATGTGTGCTTCAGTATTAATTATTGATGAAGTAATACATTTCACCTGGTATTAACTAATTTTCAGGTGT
ACTGCATTGCTCAATTTGTCGTGAAGACATCATGGGAAGACCACCTGTATGTACCACAGGTGACATGCTTGTCTGTAAGT
AATTGTACTCATTCTAACCTCCTCAAGCCTTGGGGTTCTTGTAGGCACCCAAGAAAAGGACATTCTTGGTAAGGTTGTCA
TAAATTATGAAGAGGAACGGATGGTTACACTCAAACTTCTCGGGTCCCACTGGCCGGGCAATTCTCCAGGAGATGAGGGC
CGTAGCTGCTGCTGCCTCAGTCCCTTCCTCAGACACCTCCACAAAGGCCTTATGAATGCTCTTGCCAATGCTTAGCCTAC
CAGATGGGACAAAGGCAGTCAGGTTGGCAAGTCCCTGGTCAAACAGGTCAGTGACACCCATGCCAGCCAGGGCCACTATC
AGCTCGTTCTCAACCAGCTGCTCCAGCTTAAACTTGGGGATGATCACCTCGACCTGCATGCGCCACATGTTGTTGAAGGC
CTCGTGGAGGAGAGAAGCATTGAGGCGCTCTACCATGGCATTGAATCCATTCTCTCCACTGATGAAGGGTGGGAGGAGGA
TATACATGGACACCGCCTCGCCTGTGTATGGCAGCTCTAAGATATGTGCACCCAGTTCCTCTGACACTCCGTGTCTGAAG
TTGCCCTTTTGTGTCATCATGTCAACGAAGTAGTAATCCTCGGGGGTGGCATAGAAGAGGTTCTTGCGAGTTTGTGAAGG
CTTGAATTGGTAGAGCCAGGTTCCCTTGAAGAAGGCAGCATTGGCCAGCACCATCTTAGCGTGCGACACATCCGAGGGAT
CCACCAGATTAGAGATGCGGCCCTTGGTTGTCTCGCTAACAAAGTTGTTGATCTCGTTCGCGGCCTCCGTTGGCTGGGAG
AAATCGAGAATCTGGAGCTCATTGTGGAGGATGGCATCTACACAAGGACGTAGTGTCACTGTCTTATCAAAGAAAGCGCG
ATTGGCAAGGTTGAAGGTGTAGTCACTGTTGTTGGCCTGCCGCATGCGGTACAGGAACTCCAGCGCCCTCCAGTTCTTGA
GTGTGGAGACCTTGTCAGTGACGCGCAGAGCTTCCTCCAGCTGAAGCTGTGTTTCGCCCCCAGAGCCGAAGTAGGCGAGG
GTGAGGGCGTTCCACACGCTGTAGGGGGAGAAGAAGAAGTTCCTGGTCGTGGAGTTGTAGGGGAAGAGCCCCTTGAACAG
CTCCAGCCCGAAGTCCGTGATGGGTGAAAGATCGCTGCTGGCGGGGATGTCGAGGTTATCATTCTCTGAGAGGCACTGAG
GCCGCACACCGGCCACCACTGCCAACACCACTAACACAACGCCGTTCTGCATCTCCGAATATATTCACGAGGAGGCCCGG
GGACAGATCAGTACCAGTATCACAGGATAAGCAGAACTGAACACACTTCCTCCACGGCGTGAG
>Transcript_37160
GGTACCCAGCTGGCAGTTTCCAGCTGGAGGTACCCAGTAGGAAGTACCTCATTGTTACCATACCAGAGTTATTATTATCA
ATGTGTGGACAGGAGACAACCGCGTGAACCAGCACATCAGCCTTACTGCAATACAAACATCGTTCTTGAGGCTCCACAAC
CGGATCGCCCGGGAGCTGGCTCGTCTCAACCCAGACTGGTCAGACGAGACCATCTACCAGGAGACCAGGAGGATAGTGGT
GGCCATTTACCAGCACATCATCTACAACGAGTTTCTTCCTCTAATCCTAGGCAAGGACTACATGGCCGAGAACGGACTAC
TGCCGATGCGGGAGGGCTACTCCAGGGACTACGACAGCAGCATCAACTCTGCTCTCTTCAATGAATTCACCACCGTCGCC
TTCCGCTTCGGCCATTCCCTCGCTCAGGGTATGCTTGAGCTGGTGGGCAAGAAGGGCATGTCAGAGGGCTCGGTGTTGCT
ACACGAGAACTTCAACAACCCGCGGGGCGTATACACCCCTGGCAGGCTGGACGGTCTCCTCAGAGGCCTGGCCACGCAAC
CCACCCAGCAGCTGGACAATTTCTTCTCTTCTTCACTCACTAACAGACTTTTCCAAACTGAACAGATGCCGCTCGGACTG
GACCTGGTGGCCCTTAACACCCAGCGAGGCAGGGACCACGGTATTGCCCCTTATAATGAACTAAGGGCCGCTTGCGGACT
TCCAAGGGCCAGGACCTTTGAAGATTTGCTTGATGTTATCCCGCCGGAGGTGGTGCAGGTGTTCCAGCAGCTCTACGCCT
CAGTGGATGACATCGACCCCTTCGTGGCTGGCGTCTCTGAGAGGCACATACCTGGATCTATCCTTGGACCCACCTTCAGG
TGCATCGTTGGTGAGCAGTTTACTAGACTGAAGCGGGGAGACAGATTCTTCTATGACTTCGCGGACATGCCATCTTCCTT
CACTGAAGCACAACTCAACTCGATCCGGATGATGTCTTGGGCCCGCGTCCTGTGTGAGACTGGCGACATGTTGGGTTACG
TCCAGCCCCTTGCCTTCCGTCTTCCTCGTGGCCTGAACGAGAGAGTTCCTTGTGACAGTCCAGGCATCCCGGGCCTCGAC
CTCACGCCTTGGATCTCCCGGACAAAATAATAATGGCTTCCACACCCGGGCCTCGACCTCACGCCTTGGATCTCCCGGAC
AAATTAATAATGGCTTCCACACCAGGGCCTCGACCTCACGGCTTGGATCTCCCGGACAAAGTAATAATGGCTTCCACACC
CGGC
>Transcript_37159
TGGTCTCCGTTAGACTTTTGCAGGACTCAGTGCTGTTGTCGCTTGCCGTGTTGAGCTGTCCAGCAGTGAATAGCTAACGG
GAGCCACCCAGTGATCACCCAGAAATGGGCATTTCATTACATTCAATGCTAGGTTTTAATCTGGACTTCAGTTCACATAT
GCTGTCCCATTTAACCCTTAGTGCGGCTTACGTCAGTTCACATAAAGGGTTAAGCCGAGGAGACAACCGCGTGAACCAGC
ACATCAGCCTTACTGCAATACAAACATCGTTCTTGAGGCTCCACAACCGGATCGCCCGGGAGCTGGCTCGTCTCAACCCA
GACTGGTCAGACGAGACCATCTACCAGGAGACCAGGAGGATAGTGGTGGCCATTTACCAGCACATCATCTACAACGAGTT
TCTTCCTCTAATCCTAGGCAAGGACTACATGGCCGAGAACGGACTACTGCCGATGCGGGAGGGCTACTCCAGGGACTACG
ACAGCAGCATCAACTCTGCTCTCTTCAATGAATTCACCACCGTCGCCTTCCGCTTCGGCCATTCCCTCGCTCAGGGTATG
CTTGAGCTGGTGGGCAAGAAGGGCATGTCAGAGGGCTCGGTGTTGCTACACGAGAACTTCAACAACCCGCGGGGCGTATA
CACCCCTGGCAGGCTGGACGGTCTCCTCAGAGGCCTGGCCACGCAACCCACCCAGCAGCTGGACAATTTCTTCTCTTCTT
CACTCACTAACAGACTTTTCCAAACTGAACAGATGCCGCTCGGACTGGACCTGGTGGCCCTTAACACCCAGCGAGGCAGG
GACCACGGTATTGCCCCTTATAATGAACTAAGGGCCGCTTGCGGACTTCCAAGGGCCAGGACCTTTGAAGATTTGCTTGA
TGTTATCCCGCCGGAGGTGGTGCAGGTGTTCCAGCAGCTCTACGCCTCAGTGGATGACATCGACCCCTTCGTGGCTGGCG
TCTCTGAGAGGCACATACCTGGATCTATCCTTGGACCCACCTTCAGGTGCATCGTTGGTGAGCAGTTTACTAGACTGAAG
CGGGGAGACAGATTCTTCTATGACTTCGCGGACATGCCATCTTCCTTCACTGAAGCACAACTCAACTCGATCCGGATGAT
GTCTTGGGCCCGCGTCCTGTGTGAGACTGGCGACATGTTGGGTTACGTCCAGCCCCTTGCCTTCCGTCTTCCTCGTGGCC
TGAACGAGAGAGTTCCTTGTGACAGTCCAGGCATCCCGGGCCTCGACCTCACGCCTTGGATCTCCCGGACAAAATAATAA
TGGCTTCCACACCCGGGCCTCGACCTCACGCCTTGGATCTCCCGGACAAATTAATAATGGCTTCCACACCAGGGCCTCGA
CCTCACGGCTTGGATCTCCCGGACAAAGTAATAATGGCTTCCACACCCGGC
>Transcript_37161
GGTACCCAGCTGGCAGTTTCCAGCTGGAGGTACCCAGTAGGAAGTACCTCATTGTTACCATACCAGAGTTATTATTATCA
ATGTGTGGACAGGAGACAACCGCGTGAACCAGCACATCAGCCTTACTGCAATACAAACATCGTTCTTGAGGCTCCACAAC
CGGATCGCCCGGGAGCTGGCTCGTCTCAACCCAGACTGGTCAGACGAGACCATCTACCAGGAGACCAGGAGGATAGTGGT
GGCCATTTACCAGCACATCATCTACAACGAGTTTCTTCCTCTAATCCTAGGCAAGGACTACATGGCCGAGAACGGACTAC
TGCCGATGCGGGAGGGCTACTCCAGGGACTACGACAGCAGCATCAACTCTGCTCTCTTCAATGAATTCACCACCGTCGCC
TTCCGCTTCGGCCATTCCCTCGCTCAGGGTATGCTTGAGCTGGTGGGCAAGAAGGGCATGTCAGAGGGCTCGGTGTTGCT
ACACGAGAACTTCAACAACCCGCGGGGCGTATACACCCCTGGCAGGCTGGACGGTCTCCTCAGAGGCCTGGCCACGCAAC
CCACCCAGCAGCTGGACAATTTCTTCTCTTCTTCACTCACTAACAGACTTTTCCAAACTGAACAGATGCCGCTCGGACTG
GACCTGGTGGCCCTTAACACCCAGCGAGGCAGGGACCACGGTATTGCCCCTTATAATGAACTAAGGGCCGCTTGCGGACT
TCCAAGGGCCAGGACCTTTGAAGATTTGCTTGATGTTATCCCGCCGGAGGTGGTGCAGGTGTTCCAGCAGCTCTACGCCT
CAGTGGATGACATCGACCCCTTCGTGGCTGGCGTCTCTGAGAGGCACATACCTGGATCTATCCTTGGACCCACCTTCAGG
TGCATCGTTGGTGAGCAGTTTACTAGACTGAAGCGGGGAGACAGATTCTTCTATGACTTCGCGGACATGCCATCTTCCTT
CACTGAAGCACAACTCAACTCGATCCGGATGATGTCTTGGGCCCGCGTCCTGTGTGAGACTGGCGACATGTTGGGTTACG
TCCAGCCCCTTGCCTTCCGTCTTCCTCGTGGCCTGAACGAGAGAATTCCTTGTAACAGTCCAGGCATCCCAAGCTTCGAC
CTCACGCCTTGGATCTCCGAGAGAAACAAATAATGGCTTTCACACCCGGCGACCCGACACCCGCTCCAAGTGTTGTTGTG
GGGGTTAGTTTAAGATTGACTTATCTTCAGAGTGCAAGTTATGGCGGGTGCTGCATGGCTCTCCAGGCAAGACCACCTCC
ACTCTCAAACCTCCTCCAGACACAATTTTATTAAGGTTCGAAGAACCACATTTGAGGTCCTACAGTTAAATTACTGTAAC
CTATTTATTCATAGATCCTAATTTCCACGTCCACCTGTGTTTTGCTGTTAGCGCCATAATTAACAACTTTATTTGTATTA
TTAC
>Transcript_37158
TGGTCTCCGTTAGACTTTTGCAGGACTCAGTGCTGTTGTCGCTTGCCGTGTTGAGCTGTCCAGCAGTGAATAGCTAACGG
GAGCCACCCAGTGATCACCCAGAAATGGGCATTTCATTACATTCAATGCTAGGTTTTAATCTGGACTTCAGTTCACATAT
GCTGTCCCATTTAACCCTTAGTGCGGCTTACGTCAGTTCACATAAAGGGTTAAGCCGAGGAGACAACCGCGTGAACCAGC
ACATCAGCCTTACTGCAATACAAACATCGTTCTTGAGGCTCCACAACCGGATCGCCCGGGAGCTGGCTCGTCTCAACCCA
GACTGGTCAGACGAGACCATCTACCAGGAGACCAGGAGGATAGTGGTGGCCATTTACCAGCACATCATCTACAACGAGTT
TCTTCCTCTAATCCTAGGCAAGGACTACATGGCCGAGAACGGACTACTGCCGATGCGGGAGGGCTACTCCAGGGACTACG
ACAGCAGCATCAACTCTGCTCTCTTCAATGAATTCACCACCGTCGCCTTCCGCTTCGGCCATTCCCTCGCTCAGGGTATG
CTTGAGCTGGTGGGCAAGAAGGGCATGTCAGAGGGCTCGGTGTTGCTACACGAGAACTTCAACAACCCGCGGGGCGTATA
CACCCCTGGCAGGCTGGACGGTCTCCTCAGAGGCCTGGCCACGCAACCCACCCAGCAGCTGGACAATTTCTTCTCTTCTT
CACTCACTAACAGACTTTTCCAAACTGAACAGATGCCGCTCGGACTGGACCTGGTGGCCCTTAACACCCAGCGAGGCAGG
GACCACGGTATTGCCCCTTATAATGAACTAAGGGCCGCTTGCGGACTTCCAAGGGCCAGGACCTTTGAAGATTTGCTTGA
TGTTATCCCGCCGGAGGTGGTGCAGGTGTTCCAGCAGCTCTACGCCTCAGTGGATGACATCGACCCCTTCGTGGCTGGCG
TCTCTGAGAGGCACATACCTGGATCTATCCTTGGACCCACCTTCAGGTGCATCGTTGGTGAGCAGTTTACTAGACTGAAG
CGGGGAGACAGATTCTTCTATGACTTCGCGGACATGCCATCTTCCTTCACTGAAGCACAACTCAACTCGATCCGGATGAT
GTCTTGGGCCCGCGTCCTGTGTGAGACTGGCGACATGTTGGGTTACGTCCAGCCCCTTGCCTTCCGTCTTCCTCGTGGCC
TGAACGAGAGAATTCCTTGTAACAGTCCAGGCATCCCAAGCTTCGACCTCACGCCTTGGATCTCCGAGAGAAACAAATAA
TGGCTTTCACACCCGGCGACCCGACACCCGCTCCAAGTGTTGTTGTGGGGGTTAGTTTAAGATTGACTTATCTTCAGAGT
GCAAGTTATGGCGGGTGCTGCATGGCTCTCCAGGCAAGACCACCTCCACTCTCAAACCTCCTCCAGACACAATTTTATTA
AGGTTCGAAGAACCACATTTGAGGTCCTACAGTTAAATTACTGTAACCTATTTATTCATAGATCCTAATTTCCACGTCCA
CCTGTGTTTTGCTGTTAGCGCCATAATTAACAACTTTATTTGTATTATTAC
>Transcript_76900
CAAATGTAATTAGTTAAATCATTGACTAATTAACTTTAGAAATGTATTTATCATTTCTTAACCGAGAACAATTAATATTG
TTTATTAAATGATATAGCTTAAACTACTGGCTAATTAACTTTCAACAATATATTTAAAATTTCATAACAGTGAACAAATA
TGTATATTCCTATTTAACATTATTTAATGTCTTTTATTGCAATATTGATCAATCTAACTATTCATGTCTAATATGTATGT
AAATTATATAGAAATCGATGTCCATTTCATTTTTCTTCGAGGTGATATTGTGTAATGACTTTTGATTTTCTTTATTTTCC
ATGGTTTCTGTCTCTATATAATCTCTTTCTATCTATTTCCACTTCAATGATCCACCTCTTTCTTCTGTGTTTCTCGTCGA
TTCTCTTCTTTTCTCTAAATGCATCTCTGTCCTTCAGCATTCACAAACTATCTTGTCGCTCGTGACTACATATTTGCCCC
ACAGCTTTTCTGTTGTCTGCCTAGGGCTTCTTGTAGCCACCTGTCTGGGGCTTCTTGTAGGCATCTGTCTGGGGCTTCTT
GTAGGCACCCATGAACAGGACGCTCTTGGTTTGGTTGTCGTGAATGAGGAACAAGAACGGTCTGTTACAGTTGAAGCTGT
GTGGCCTGCTGAAGCCGGATCTGACAAAGGCCACTACTGCTGTTGCAGCTGCGGCCTCTGTGCCTTCTTCATTCACCTCG
ACGAAGGCTTTGTGGATGGTCTTGCTGACGACGAGCTCCTTTTCGACTGTGAACTGCGAGAGGTCGGCTGAAGTACCGTT
GAACAGGTCACGGATTCCCAGGTTCTTGAGACCCTCCTGCAAGTCCTCCTTGAGCATCTGCTCCATCTTAAACTTGGGCA
GGAAGAGGTCGACCATCACGGTCTGGACACTACCCTTGGTGGCCCTCAGTAGGGTGTCGGAAGTCAGTGCTGACATCATG
CGTGAGAACCCTTGCTCTCCTTCTACGTATGGCAGAAACAGCAACATGGAAATGGCGTCGCCGGCGTAGGGCAGTTCGAG
AACTTGGGCTCCCAGCTCCGTTGACTGGGCTAGCCTGAGCTTGGTCTTGATCTTCATCATGGGTACGTTGACAGGGTTGC
CAGGGGAGATAAAAAACTGCCTGGGTACCGTGAGCGAGGGCTGGAACTGGTACCTCCAGGTTCCCTTGAAGTAGGCAGCG
TTGATGAGCACCATGACAACGTCCACCATGTCCTCAGGGCTGACCAGCTTTGGGATTTTTCCTTTGGTGATGATGGACAC
GAACTCGTTGATGTTGGCCGAAGATCTGTGAATATCAGAGAAGTCGATCATCTGCAGCTCCTTGTGCAGGATGGTGGAGA
TGCACGGTCGCAAGTGGAGGAGGTTGTCAAAGTAGGCGCGATTGGCAACAGTGAAGGTGTACTGAGGCTGGTTGGTGGCT
CGCTGAGCATACATAATTTCAAGTGCGCGCCACAACTTCAGTGTTGACGCTTTGTCCGTAACCCTGAGCGCGGCTTCCAG
TTGGGTCTTTGTATTTCCCGCCGTCCCGAAGTACGTCAGGGTGAGGGCTGTCCAAATGCTATATGGCGAGAAAAATAGGT
TCTCGGCAGGTCTTTTGCGGGAAAGTTGTCTGTAGAGATCAAAGCTGAAGTCGTTGATGCCAGAGAGGTTAGTGTTGAAA
CCCCTGGAGTTGCTGCTGCCGGAGATGCATTGTGGGACAATGTTTCCCACCGTCGCCATGACAACCGTCGCCATGGTAAC
TGCCGCCAAAGCTTCCCACCTCATATCTCTGGAGGAACCGGTTATTGGCTGCTGGATGAGACCGGTAGTATAGGATGGTA
AACAGTGAAGGAGAAGCACTGGTGGACGTTGACGGCCAGGGTCGCTGGTTGACTGTGTCGGGTGTTGCTCAGGGCAAGCA
TATATACCCTCCCGTCCAGCCTGCCTTCTGTCT
>Transcript_27800
CGCCGCCACAATTTCCAGCTGCCTCACCACTGAGTTTCTGCTCAATTCCAGCTCTCTTCGTCTCTACACCTCTAGGATGC
TGTGTGGAATGATTCGATACGTCTTGCTGGCAGTATGTATGCAGACATACGCATGGGCCTGGGCGCATGAGGGGCCAATA
AATCCATGCGCTCTCCAGATAGTGCGTGGTGGCAAGCCCAGCACATCTCTCCATCACCATCTTTACGCCAACGTGCTTAA
CGTGCCTGTTCCGGGCACGGTGTGTGTGACCTACGGAGATGTTGATGCTGCGCTCTTCTCCGCCTCCACACGAATAGCGG
TCAACCCCCCCGAGAGAGGAGAGTGGACGCCTGAGCAGCTGGCGCGCGTGGGGGAGCTCCTCCTCGAGACTTCAAAGATC
ATCGCCGCACAGTACGGATTAACAGCGGCGGAAGTGACGTATAACCTGCCACTATTGGACACTATTAAGACGGCGGTGGC
TAACGTGTGCCCGAGATTCGCTTCACCCATGACCTGTACCCCGGGCAAGTATCGCAGATATGACGGCCTCTGCAACAACC
TCTACAACCCTACCTGGGGCTCTGTCAATGCTGTGTTCTCCAGGTTTCTCCCTCCGGACTACGCGGACGGGATCAGCGCC
CCCCGACTGGCCTTGGACGGCTCCCCCCTGCCCAACGCTCGTAAAGTCTCCGCCTTGATCCATCGCGATGACGGCTTCCA
TGACCACGCCGCCACCCTCATGCTCATCGCCTGGGGCCAGCTCATGGACCACGACTTTACCCTCACCGCTACTGCTCTAG
ATCGTCGGAACCGTAACGAGCTGGAGGAGTGTTGCAACCGTCCTCCCCACGCCCGGAACCCCTACTGCATGGAGATCACC
ATCCCTCACGACGACCCCTTCTACAGGCTCTTCAAGTTCACCTGTTTAGATTTCGTTAGGGGCTTCCCAGGCGTCAAACA
GAACTGTAAATTAGGTCCACTCCAACAGTTCAATCTCCTGACCGCTGTGATTGATGGCAACACGGTGTATGGAGGCAGCG
CAACGGCGGCCAGGGAGCTGCGTTCGGGTGTTGGGGGCCTCCTGCATCACCACGACTCCTTCCCTGGGCTGCCACTCAAG
CATCTCCTCCCACTCAAGAACGACATCCCTGATGAAGGCTGCATCCGTTCCACTGGCTCCCAGAGGTGCTTCCTCGCAGG
TGAGATCAGGGTGAATGAGCAGCTGATCCTGACGTGCGCCCACACCCTGATGATGAGAGAACACAACCGTGTCGCACTCC
AGCTCTCGGCCCTCAACCCGCACTGGGACGACGAGAGAATCTATCAGGAAGCGCGATGCATCGTGGTGGCGGAGATCCAG
CACATTACCTACAACGAGTTCCTCCCTCAGCTGCTGGGGAAGGACGTCATGCACAAGTTTGGTATCCTGCTGCAGAAGGA
GGGCTACTGGGACGGCTACGACCCCAAGGTCGACCCCAGCATCTCCGCCTCCTTCTCCTCCGCCGCCTTCAGGTTTGGTC
ATTCCCTCCTGCCGTCTTCCGTCGAGCGCTGGAGTCCCACTCACAAGTTCATTGCCTCGAAGCGTCTGCATGAACTGATC
CGTCAGCCTTACGACCTCTTCCGTCCTGGAGTGTTGGACGAGTACTTCATGGGTATGTTGAACCAGCCCAGCCAGGCCAT
GGACGACGGCATCACTCAAGAGGTCACCAACCACTTGTTCGAGAAGGAAAACCAACGCCATGGCTTCGACTTGGTGGCCT
TCAACTTAGCACGAGGCCGAGAGTTTGGCGTGCCCGGCTACGGTGCTTGGAGGAGGTTCTGCGGACTGGAGCCCATCCCG
TCCTTCCAGGCCCTGGCTCACCTCATGACTAACAACACCGCCGCCATGTACGCCAGTGTCTACAAGTCAGTGGATGACAT
TGATCTGTGGAGCGCCGGGGTGTCTGAGCGGCCTCTCCCAGGCTCCCTCCTGGGACCCACCTTCTCCTGCATCATCGCTA
CCCAGATGCAGCGGATAAGGCGAGGTGACCGCTACTGGTACGAACTGCCCAATCAGCCCTCCTCCTTGACCCCTGACCAG
CTGGAGTCCATACGTAAAGTTCGCCTAGCGCGGGTCCTCTGCGACAACACTGACAACATTGAAAGCCTGCAGGTGTACCC
GATGGTGTTGCAGGACCCCCGCATTAACCCGCGAGTGTCTTGCAAAAGTGGCATTATCCCCCATATGGATCTAACGCCTT
GGATCGAACACCCACATGCTGCTCATCCACCTCAACAGATTTTGGCGGGCTCAAACTTGAAGACCGGAGTGCCCAGAACT
TTAGCGCACCATTCATTCTACTACTCCTTTGGTCTCTTACCTTAAGGAAATATATTACAACGGCCACAACTACTCTCTAT
ACTAGTGCTAATGTATAAAAATGTTTAGAGAAGAATATTAAGACTGGTTGGTGAAATTTCATCAGTGTAATGTACACGAA
AGACAATAAAGTGTTTATTTTCACTGATATTCCCATTGAATGAATCACTGACACCTCAGAAAGAAACCATTGCCTCTACA
CTGTCATTAATTCCCATACCTCTCATATACCTCTCATAACCTATGTCAACCTAACCACCATCTTTAGTTTTAATGCAATG
GTCAGACGAATAATTTATTTAATGTAAAAAAAAAAAAATCCGTTTATTCTTAGTTATTTAATTTGTCTTTGTTAAATCAA
GGACACACGGAGCAACTCTGATTCATCTTTAACACCTTCAATTATTGTACAGCTTTTTAAATGTTTCTACTTTTTGATTG
TCCATGCAATAGTATAATTAGTGTAGTATTTTTAAAAAGGCAGTTGGAAACATATTTTACATGGAAAAGTAAGGTTTTGA
GAGTTGTGACACAGGCAACACGGCGCACACGACTCAACAACCACAGTGAGT
>Transcript_39116
CGGGTCTTTTCAATGATTCGATTGATAAGCAAAACAGTGGCAGCGGCAGCCTCAGAGCCCTCCTCGTTGACCTCCACCAC
GGCCTTGTGGATGACCGTCCCCACACTCAAGTTGCCGCCTTCAACATAGTTGGAGAGATCACTGCTGGCAGAGAATAGGT
CCTTGATCCCCATATTCTCAAGAGTCGACTTAAGTTCATCCCTGACTGTTTGCTCCAGCTTGAACTTTGGAAACTGGAGA
TTGACTTTCTCTTTTTTGAGGTTGGTGAGGGCGTGGCGGAGGGTGTGTTGGGAGAGGCGTCGCAGCATGGCGTCGAGGGG
TGTGGTGGCGTCGGTTTTGACAGGGGCGTCGCCGGGCTTGTTGTGAGGCAGCAGCACGAACATGGACGCCGCCTTGCCCT
TGTATGGCATCTCTAACACCGTCGCTCCCAGCTCACTCGAGTCTCCAATGTTGAAATAACCAACTTGGTTCATCATGTCA
ACGAGTGTGTGACGGGTCGGGGTGGGGAAGAACTTCTCCCGGGACGTGGCCTGTGTCTTGAAGGCCGCCAGCCAGAGACC
CTTGAAGTAGGCGGCGTTCACCAGCACCATCGCAGCATCACCCACGTCTCCTTCTGATACCAGTTTTGGGATCTTGCCTC
GTGTTGTCTTGCTAACAAAGTCATTGATTGTCGCTGCTGCCTCATCGCCCTTTTGAAAGTTGATTCTCTGCACCTCTGTA
GGGAGGACCTCTCTGACGCAGTCCCGGAGGGCGAAGCTCAAGTCAATGTATATCTTGTTTGCCAAGTCTATCACATATTC
GCTGGTGTTGGCCTTTCTCTCTGCGTACAGGCGGTCGAGGGCCTTGTAGGTAGCAAGAGTGTTTGAAGGATCTCTGAGAC
GAAGAGTGTCCTGCAGCTGCTGACGGGTCCTGCCAGCCGACCCAAAGTAGGCCAGGACGAGGGCGGTCCAGATGCTCTCA
ACTGTAGCGGTGATAGAAATACACAAGTAAACAGCAGCAACTGCAGCATCAGCAGCAACAGCACCAACAGCAGCAACAGC
ACCAACAGCA
>Transcript_47389
TGTTAAATATCCTCGTCAGGTCAATGTTAAATTTCCTCGTCAGGTCAATGTTAAATATCCTCGTCAGGTCAATGTTAAAT
TTCCTCGTCAGGTCAATGTTAAATATCCTCGTCAGGTCAATGTTAAATTTCCTCGTCAGGTCAATGTTAAATATCCTCGT
CATGTCAATGTTAAATATCCTCGTCAGGTCAGTGTTAACCTTGTCACTTGAGTTATGTTTATAACAAATGTTGACAGATG
AAAAAGCCTTTATTGACACAGGGATAGTCGTTGAAGTATCCAGAAGCAGCGCTGATATCAAGACAATTTCCTTCGTCGTT
GGGGCTTCCAGGGAGCCAGAAGGGCGTCCCCATCGGTACTGGACTTCCATCGATGAAGTACCATTCACCTTCCTGTCCAA
GGTCAGTGCCGCCGATCCAGAACCATTTTCCAGTATAGTATATGAGGATGTGATCCCAGATAACAGTGAACTGGTGGCAG
TCATTCACTACAGCCAGGTCGGCATCCGTGCCCATGGACCAGCAGTACTCGCGAGCGTCTTGCCAGCTCAAGGAGGTACT
TGTATGGAAGTAATAGCACCCTCCTCCCAGCAGGACGAACGGCTCGGGACACGCTGTCAAGGAGGAACTTGTAGTTACCT
CCGCCTGGGTTTTGCCAAGGTTCCTTGAGGCGACCAGCGTCCGGCCAGCCAGCAGCACCTTGCAGCTCCACGTCCCGTGG
TCCTCAACGCTGACGGAGTCGATGACGACACCGCACTGGTTGTCAGTGAGGTCCTCCGGCGCTCTCATCCCGAGGTGGAC
GCCGGCGTGGACATCCTCAACCTGGAAGATGTCTCCTCTCTCGTTCTCCCATAAACAGTGACGGAAGTCTTGCCT
>Transcript_8744
GATCCGGGGAAGAGAAGAACTTCTCCGGAACAGTTTCGGAGGCTTTGAAGGCATTGGACCAGAGACCCTTGAAGTAGGCG
GCGTTGATGAGGACCATGGGGACCCCAGACACGTCGCTCGCTGTTACCAGCTCCGAGATCTTACCTCGTGTCGTCTCGTT
CACCAGCTGGTTGATACTCGCAGCTGCTTCCTCCGCCTTTCCGAAGTCGATGGCTTGCACTTCCTGGAAGAGAACGCCTT
TGACACACTCCCGTAGAGGGAACGTTTCGTCCACATACACCCGGTTGGCCAAGTCTATGACGTAGTCGCTGGTATTGGCC
TTTCGCTCTTCGTACAGATGACTGAGAGCCCTGTAGGTGGCCAGGGTGTTCGCTGGGTCGTCGAGGCGCAGGACCTTCTG
CAGCTGTTGACGTGTGCTGCCAGAGGAGCCGAAGTAGGCGAGGACGAGGGAGTTCCAGATGCTGTAGGGGGAGAAGAAGA
AGTTGCTGGTTGTTCCGGCTGGGTTGAGCTCCTTGAAGAGGTCGACGGCGAAGGGGGTGATGCGGGCGAGGTCAGGGGTG
GGGGGAAGGGCCAGGGTGTCGTTGAGGGAGATACACTGAGGCCGCACCACCCCTGCCAGCCCCATCAACAACACTACTGC
TAACTTCATCCTCCTGTATTGTAGTCTATATAAAAGACCCGACTTGCGTGAGTGGCGATCAGTGAGAGCCAGCTTGCGGT
AACTTGCGTGAGGGGCGATCAGTGAGAGCCAGCTTGCGGTAACTTGCGTGAGTGGCGATCAGTGAGAGCCAGCTTGCGGT
AACTTGCGTGAG
>Transcript_47620
GCTAATCTGGGCAGACTATGCAGCTCCGTTCTGTTGCAGGATGTTCAAAAGGCACTAAATATCACTCACGATGCCAATGA
AAGGACAAGGCGAGCGATAAAGGTATCTGATTCACAAAGGAGATATCTTGAATGATTAAGAAAGATTCATGTCTTGGAAG
CAAGGAAACTGGTAGAGGAGTGGTCTTGTTACTAACACTTTCAATGTGACCGAATCCCGGACTCTTGTCCAGATCTAGGT
GCCTTTTGAATTTGACTGGCCCTGATGGATGCACAGGGGACTCCTCTTGGAGAAGCAGTCCTCATCAGTGATGTAGTGGT
AATGCTGGTAGGTGAGGGCTGCGCAGTGGCCTACAGGAGGGGTGTTCGGGGCCTGCACATAGTGGTAGCATTGCCCATCA
TTAACCAGTCTGGTGATCGTAGTGTTAGGGTCTGGGCCTGGTGTGGTGATGCTGCGTGTGACGCACTGCTCCATGTGCCT
GACGGCCCAGTAGGGAGAACCGAACTTCATGGGCGAGTTATCAATCCAAGTCCAGCCCACTGACTCATTGATGTATTGTC
CTCCTGTCCACAGGTCTACCGTCAGCTGCTGTTGATTGAGATGGTCGAGGAGGATGGAAAAGGCGGCGGGGTCAGAGAGG
GAGAACAGGTCACCTCCTGTGGCTTGACAAAAGCTTCTTGCATCCATCCAGTTCATTTTGCCGATGAAGAAGATGGAGAG
GCAGTATTGGCCGACCTTGGTGTAGAGCTGCGCACAGAGTGGGTCCTGCATCGTCTTATCCATCTGCGCTAAGAACTGTT
TCTCAAACACCACCTCCCTCATGTGCACGGATGGTTCGTCTCTCCTGTCCACAGGCGGCTGGAGCGGCACCACCATACGA
AATAAGGGCCAAGGAGTAGGGGTCCTGACTATTTCGACATTAACTGGGCCAGGATACATGTATATGGTCGCCTCGCTCGA
CGTCAACACTCGGTCTGACGCCATGTCTTCCTCTGGTGGCTGCCGTCGCCTCGCGTCTCGATAATTTCTCCTACTATGGT
GCCTACTGTCCAG
>Transcript_93263
GAACATTACGAGACCGCCACCCGCGACCCAGTCTTCTACCAGCTACACAAGTACATCGACGACCTCTTCAGGAAGTACAA
AGACCGTCTTACACCTTATAACAAGGAGGAGCTTGAGTTCCGAGGTGTTGCCATCAACAGTATTAACATTGATGGTCCGC
TGGAGACTTACCTTGAAGATTATGAATACAGCCTCATCAATGCTGTGGACGACAAGGATGAAGTTGAAAATGTAAAGATT
AGCACATTTATACCGCGTCTGAAGCACAAAGATTTCTCCTTCAATATTGGCATAATTAACAACAATGATGCCAAAGTCTT
GGCCACAATCCGTATCTTCGCCTGGCCACACCGTGACAGTAACGGAGTCATCCTTCCATTCAACGAGGGCCGCTGGCACG
CCATTGAGCTCGACAAGTTCTGGAAGGCTCTGAACCCTGGAAACAACCACATCGTCCGGAAGTCAGTTGAGTCGTCAGTG
ACTGTGCCTGACGTGCCCAGCATCAAGACCTTACAAGACATGACAGAGGCAGCCCTCAGTGGAGGCAGCGACTTACATCT
CGAGCAGTTCGTGAGCGCCAC
>Transcript_63465
CCCGACTACCATCCCCACACCTTCACTCCTGCTGCTGCTCCTGTTGTGTGCTTCTTCCCTCCCTCCAGGTCCACTACAGT
ATTGGTGAGAATGAGGCAAGTGTGGTGTGCGGTAGTGATGGTGGTGACGCTGGTGAGTGTTGTGAGGCCTCAGTGTATCT
CCGACAACGACAACCTCACCTTGCCCCCTACCCCTGACCTGGCCCACATCACCCCCTTCAGTTTGGACCTCTTCAAGCAG
CTCAACCCGCCCACCACCACAGCAAACTTCTTCTTCTCCCCCTTCAGCATCTGGAACGCCCTCGTCCTGGCCTACTTCGG
GTCGGCTGGCAGGACCCGTCAACAGCTGCAGGACACTCTGCGTCTCAGTGACCCTTCAAACACTCTGGCCACCTACAAGG
CCATCGACCGCCTGTACGCGGAGAGACAGGCGAACACCAGTGAGTATGTGATAGACTTGGCCAACAAAGTCTATGTGAAC
AATACCATCGCCCTCCCGGAGTGCGTCAGAGAGGTCCTCCCTAAAGAAATCCAGAATATCAACTTCTATCAGGCGGCTTC
AGCTGCTGCAACAATCAACCAGTTCGTTAGCAAGATAACACGAGGTAAGATCCCAATCCTGGTGTCCGAGGCCGACGTGT
TTAATGTGCCGATGGTGCTGGTCAACGCCGCCTACTTCAAGGGGCTCTGGCTGACGGCCTTCGAGAAACAGGACACGTCA
CAGAAGAAGTTTTTCCCCACCCCGGACCAGCACAAACTCGTTGACATGATGACACAAACTGCTGACTTCAAGATCGGAGA
CTCGAGTCAGCTGGGAGCGACGGTGCTGGCGATGCCATACAAGGGGAAGGCGGTGTCCATGTTGGTGCTCCTGCCTCACA
ACACTCCCAGCGACGCCACCACCGCTACCACACCCCTTGACGCCATGCTGCGACGCCTCTCACACCAAACCTTCACACAC
GCTCTCACCAAACTCACAACACAGAAAGTTATTCTCCAGCTTCCAAAGTTCAAGCTGGAGGAAACAATCACGGATGAACT
TGCAACGGCTATTGAGCGTCTGGGGATTAGGGACCTGTTCACTGA
>Transcript_24177
GCACAACACAGCTCACATAATGCTTGGTCGCCAAGGTGATCCTCACGGCAAGTTCGACATGCCTCCAGGTGTCATGGAAC
ACTTCGAGACTGCGACCCGTGACCCAAGCTTCTTTAGACTGCATAAGTACATGGACAACATCTTCAAGGAACACAAAGAC
AGCCTTCCTCCCTACACCAAATCAGACCTCGAGTTCCCCGGCGTAGTTGTGGAAAGTGTTGCCATTGATGGAGAACTGAA
GACATTCTTTGATACTTTCGAGTTCAGTCTTGTTAATGCAGTAGACAAGTCTGACAACGTGGCAGACGTTGCCATCTCTG
CTGATGTAAAGCGCCTCAACCACCAAGAATTTTCCTACAATATTGAAGTCACCAACAACAATGGCGGAAATGTACTAGCA
GCCATTGTTGTGGAAAGTGTTGCCATTGA
>Transcript_63915
TACCGACTTGGCATTTACGGCTTCAGCAGGTAGGCGGTTCCATGTGTTTATAACCCTATGTGTGAAAAAGCATCTCCTTT
TGTCTGTTTAGGTTTGACATGAGGTGGGAGAGATTCATGTTGCTCCTGGCTGGAGTTTAGGATTGAATTTGGTTTTAAAC
AAATGTGACTGGATTTTTTGTCTCGCTTAAATAGATGATTGTCACCTCTTAGACTGGCTTTCTCTCTCTCTCGGGAATTT
AGGCGAGCACACATTTTTAATTTGTCGTTTAACAATTTTACACTATTTTAGTTAACAAATTTATTGTATTAATCCTTATG
TTTTTTATTTTAATATTCTGAACTTCATTTTTAGTACATCAGACTGAACTAAATTCTTCCATTTTTTTTTTTCGGAATGC
ATTTTGTTACATCGTTTGAATGCATAATTTTAAACAATTTCAGCTGTTCTTGATTTTTCTTCCAATTTTCAAACTCTGTG
TGTACAAATACTTTTTTCTTTTCTCAATTATCTGTCAACGTACTTGACCTTTCTAGAGGTGTATAACGACATAGCGCATG
AGGTGGTGGGGACGGACTACAGCAGCTGGGCGGTGTTGTGGAGCTGTACGTCCGCCATGTTTGGTCACCTCCAGTCTGGC
TTCATACTCTCCCGAACCCGCTCCCTCCAAAGAGATGAAATTGCGTTTCCTGCGCCATGTGCTGGTCTAGGTCAGCTCGT
GTCATCTTTTGGTGGCAACCATGCTCAGCAAAGGAGCATGCAACTACCACCCTGGGACAAGTTTCTGTCATGTGGGTAGC
GACGTCACCGCGAGCCACCATTGTCCCGCACATCTCGCATGACACTACCACATGGACGCAAGTAAGCAGATGAAGCTGCT
CTTGGTTGAAAGTAAAGGGCTCATCACAGAGAGCACACTTTTTGACCCGTAAGACACACTCAGACATCAAGTGCTGTTCT
AGTTCTTTCTGAAGCACTGTAGCTGAACACTCATTTGGACACATAATTGGTTGGAAGGAGCATGCCTGAGTGTGATGCTC
AATGTACATGAGGTCTATTGTGCGGGTACAGCCAAGTGCATGATTCGGACATTTGACCTTTAGCTGCAGGATCTCCCTCT
CGGCACACGAGTCGGGAAACAAGTCTGCTTCTGTTAGAGGGGTATTGTCAATTGGGCAACGATTGCTGCTTTCACTCATG
CTGTTAAAGATGCATTCTTTGCAAAAGCGATGTCCACAAGCGGTCTGTACTGGAGACCTGAGCCCCAACAGACATATGGC
ACACTCATACTTTGAGTCGAGGACAGGTACGAACTCATAGTCGTAACCCTCCTGTCTGGAAATTATGGTCATAGAATCTG
TCTCTCCACACTCCATTGTTCATAATTTGGCAAGGTGTGGCACAATAGATGAGCTTGTCTTGGGCAAGGTGTGGC
>Transcript_39118
GCAAGTTGCCAGCAGGATCATAATTAGTGAGGTCAGCAGCATTAGAGAACAGGTCCGTGATCCCAAGGTTCTGGAGAGCC
AACTTAAGTTCATTAGTGATGGTTTGCTCCAGCTTGAACTTTGGAAACTTGAGAGTTACTTCATCTCGTCTGAGGTTGGT
GAGGGCGTGGCTGAAGGTGTTGTGGGAGAGGCGTCGCAGCATGGCGTCGAGGGGTGTGGTGGCGTCGGTTTTGACAGGGG
CGTCGCCGGGCTTGTTGTGAGGCAGCAGCACGAACATGGACGCCGCCTTGCCCTTGTATGGCATCTCTAACACCGTCGCT
CCCAGCTCACTCGAGTCTCCAATGTTGAAATAACCAACTTGGTTCATCATGTCAACGAGTGTGTGACGGGTCGGGGTGGG
GAAGAACTTCTCCCGGGACGTGGCCTGTGTCTTGAAGGCCGCCAGCCAGAGACCCTTGAAGTAGGCGGCGTTCACCAGCA
CCATCGCAGCATCACCCACGTCTCCTTCTGATACCAGTTTTGGGATCTTGCCTCGTGTTGTCTTGCTAACAAAGTCATTG
ATTGTCGCTGCTGCCTCATCGCCCTTTTGAAAGTTGATTCTCTGCACCTCTGTAGGGAGGACCTCTCTGACGCAGTCCCG
GAGGGCGAAGCTCAAGTCAATGTATATCTTGTTTGCCAAGTCTATCACATATTCGCTGGTGTTGGCCTTTCTCTCTGCGT
ACAGGCGGTCGAGGGCCTTGTAGGTAGCAAGAGTGTTTGAAGGATCTCTGAGACGAAGAGTGTCCTGCAGCTGCTGACGG
GTCCTGCCAGCCGACCCAAAGTAGGCCAGGACGAGGGCGGTCCAGATGCTGTAGGGGGAAAAGAAAAAGTTTCCTGTGGC
GGTGGGTGGATAGAGCTGCTTGAAGAGGTCCAAGCTGAAGGGGGTGATGTGGCCCAGGTCAGGTGTGGAGGTCAGGACCA
GCTGGTCATTGTCGGAGATACACTGAGGCCTCACCACACTCACCAACGTCACCAGCAACACTGCTGCACACCACAGCGGA
CTCATACTCTCAACTGTAGCGGTGATAGAAATACACAAGTAAACAGCAGCAACTGCAGCATCAGCAGCAACAGCACCAAC
AGCAGCAACAGCACCAACAGCAGCAACAGCACCAACAGCA
>Transcript_39114
GCAAGTTGCCAGCAGGATCATAATTAGTGAGGTCAGCAGCATTAGAGAACAGGTCCGTGATCCCAAGGTTCTGGAGAGCC
AACTTAAGTTCATTAGTGATGGTTTGCTCCAGCTTGAACTTTGGAAACTTGAGAGTTACTTCATCTCGTCTGAGGTTGGT
GAGGGCGTGGCTGAAGGTGTTGTGGGAGAGGCGTCGCAGCATGGCGTCGAGGGGTGTGGTGGCGTCGGTTTTGACAGGGG
CGTCGCCGGGCTTGTTGTGAGGCAGCAGCACGAACATGGACGCCGCCTTGCCCTTGTATGGCATCTCTAACACCGTCGCT
CCCAGCTCACTCGAGTCTCCAATGTTGAAATAACCAACTTGGTTCATCATGTCAACGAGTGTGTGACGGGTCGGGGTGGG
GAAGAACTTCTCCCGGGACGTGGCCTGTGTCTTGAAGGCCGCCAGCCAGAGACCCTTGAAGTAGGCGGCGTTCACCAGCA
CCATCGCAGCATCACCCACGTCTCCTTCTGATACCAGTTTTGGGATCTTGCCTCGTGTTGTCTTGCTAACAAAGTCATTG
ATTGTCGCTGCTGCCTCATCGCCCTTTTGAAAGTTGATTCTCTGCACCTCTGTAGGGAGGACCTCTCTGACGCAGTCCCG
GAGGGCGAAGCTCAAGTCAATGTATATCTTGTTTGCCAAGTCTATCACATATTCGCTGGTGTTGGCCTTTCTCTCTGCGT
ACAGGCGGTCGAGGGCCTTGTAGGTAGCAAGAGTGTTTGAAGGATCTCTGAGACGAAGAGTGTCCTGCAGCTGCTGACGG
GTCCTGCCAGCCGACCCAAAGTAGGCCAGGACGAGGGCGGTCCAGATGCTGTAGGGGGAAAAGAAAAAGTTTCCTGTGGC
GGTGGGTGGATAGAGCTGCTTGAAGAGGTCCAAGCTGAAGGGGGTGATGTGGCCCAGGTCAGGTGTGGAGGTCAGGACCA
GCTGGTCATTGTCGGAGATACACTGAGGCCTCACCACACTCACCAACGTCACCAGCAACACTGCTGCACACCACAGCGGA
CTCATACTTACAAGAGAAGCAGAAGTAAAGGTGACGGCAGGGTAGTCAGGAGATATCTTGCGTAAATACCTGAGTCTGCC
TCTTATAGTGTCTCCCCTGACT
>Transcript_47621
ATTTTATTTATAAGATATACTAAGGATCAATTACAGTGGTTAGAAGGCCTGGCATCATTTAGCCTAGGCCTAGCTCTGGT
AACCAAGCCCAGGCCTGGTGCCGGTAACCAAGCCCAGGCCTGGCAACTACATTGTCAATCTGTTTACAAAACACGTTGCT
TCCCAAATAGGCTCTTCTACATTCATGGTATTGCATGTAAGGAGTTTTAAATCAGCTACAACTTATCTTAATTTCTGACA
TTCAGAGCCATTAAATAATTGTCTTCTGTATATCTATTGATTGATTGAAGTAAGAGACCAAAAGGTTTTATTTAAATTCT
TTCAAATACCTTTATGTAATATCAGGACTTTTTCAAGAAGGATTAAACAAAATCAAAGATGCAACACAGTTGTATTACCA
CAATTTAGCATCAATATTAAATCTACTTTCCTTTATAAACGACTTATATGAAAAACTCTTGGCTTTAACTTGTGTCAGAC
TGCCTGGAATTATTGACATACCCTGAAAGATAACATCTACCTGAAAGGTGACATCGTGAACCAAAGTCGTTGCTGTTTGA
TGAAGAAATCAACACGTACCAATGTGACCGAATCCCGGACTCTTGTCCAGATCTAGGTGCCTTTTGAATTTGACTGGCCC
TGATGGATGCACAGGGGACTCCTCTTGGAGAAGCAGTCCTCATCAGTGATGTAGTGGTAATGCTGGTAGGTGAGGGCTGC
GCAGTGGCCTACAGGAGGGGTGTTCGGGGCCTGCACATAGTGGTAGCATTGCCCATCATTAACCAGTCTGGTGATCGTAG
TGTTAGGGTCTGGGCCTGGTGTGGTGATGCTGCGTGTGACGCACTGCTCCATGTGCCTGACGGCCCAGTAGGGAGAACCG
AACTTCATGGGCGAGTTATCAATCCAAGTCCAGCCCACTGACTCATTGATGTATTGTCCTCCTGTCCACAGGTCTACCGT
CAGCTGCTGTTGATTGAGATGGTCGAGGAGGATGGAAAAGGCGGCGGGGTCAGAGAGGGAGAACAGGTCACCTCCTGTGG
CTTGACAAAAGCTTCTTGCATCCATCCAGTTCATTTTGCCGATGAAGAAGATGGAGAGGCAGTATTGGCCGACCTTGGTG
TAGAGCTGCGCACAGAGTGGGTCCTGCATCGTCTTATCCATCTGCGCTAAGAACTGTTTCTCAAACACCACCTCCCTCAT
GTGCACGGATGGTTCGTCTCTCCTGTCCACAGGCGGCTGGAGCGGCACCACCATACGAAATAAGGGCCAAGGAGTAGGGG
TCCTGACTATTTCGACATTAACTGGGCCAGGATACATGTATATGGTCGCCTCGCTCGACGTCAACACTCGGTCTGACGCC
ATGTCTTCCTCTGGTGGCTGCCGTCGCCTCGCGTCTCGATAATTTCTCCTACTATGGTGCCTACTGTCCAG
>Transcript_42930
CTGAGGATGGGATCTATGGGCGGACTTTCTGCGTCGTTTATTTGGCCCACTTGGCATGTCGGAGAGGGTCGTACAGCGCT
GCTTCCAGGGAGAGAAGATCGTCCAGCAGTAATTCCAGGGCTGATTCCAGCGAGAAAAGGTCGTCCAGCGATACTTTCAG
GGAGAACTTGGATAAGCGACGACAGGTAGAACGTGACCGGAAGGAAGGGAATCAGGAGAGAAAAGGTTCTTAACCCAACA
AGATGCCGGGACTGCGCGTTCTGCCCCTTCTAGTGCGTTCTTCACTCGTCATTCTGGCGCTAGTAGCTGTCGGGGTTCGC
CCTATGTCTGTCTGGGCGAGTGTGGGCCCCAAGGCTCCAGGGATACCTTCTATATGGGCGCCTATAGGCCGCACACCTCA
TTGGGATCTCTCTGACCCGGGATCTATCGACGATACCTATCCACACACGCGCTCATCCATGCAAGACCTCCCTCTTCAAC
ATGCACCCTCCAACAGACCAGCCATGCAAGACCTCCCTCTTCAACATGCACCCTCCAACAGACCAGCCATGCAAGACCTC
CCTCTTCAACATGCACCCTCCAACAGACCAGCCATGCAAGACATCTCCCATCAAAAAACACCCTCCAACCAACCACTCAA
ACAATTCCTCGGCCATGCAAATATACCCTCCAATGGGCATCCCTCGAGACAAAGTGAGAGGTCCCCTGGGACACCCCACA
GCAACAGCCCCTTCAACCAGGTCTCACCAAGGGAGCCCTTCCAGTGCATAGGCTGTAAGGACCCCTCTAAATACCGTCCC
TTGCACTGGGACTCCATAATATACATGATTCTTGACAAGATCACCGATCGTATGTACGTAGGTAACGAGTTTGAACTGCT
GAATCACCAGTGCGCCTACCACACCCGCCCCGTGTTGTTCAACTGGAGTATGCATATTATGGCAAAGGTCTGGTGTCCGG
GCTGGGTCAATCTGGCTGGTACAGCCATCACCGACAGAATCCCGAAGAGCATCGAGTTCGCAACCCGAGACTTCGTGAGG
AAGGCCCTGGAAGCTGGCGTCATCAGCGAGGTGGACGCCCGGCCCTGGATGTAATACGTGTCATAAATCTATAATTCTCT
TCTTTCCATTTAACCAAAAACCCCAAATGATTCGGTGGATTGAGAGAGGAGGGTGTGCATAGGTTCGTGGGGTGAAAAGA
AGTGCGGTAGAAGAGTGTTTGAGAGAGATATATGTAATGAGTTGTATATATACATGTTCCATGTTCCAGCCAACCAGTTG
CCCAGCATATCCAGGCGGGGAACTAACCCAGCCA
>Transcript_42931
CTGAGGATGGGATCTATGGGCGGACTTTCTGCGTCGTTTATTTGGCCCACTTGGCATGTCGGAGAGGGTCGTACAGCGCT
GCTTCCAGGGAGAGAAGATCGTCCAGCAGTAATTCCAGGGCTGATTCCAGCGAGAAAAGGTCGTCCAGCGATACTTTCAG
GGAGAACTTGGATAAGCGACGACAGGTAGAACGTGACCGGAAGGAAGGGAATCAGGAGAGAAAAGGTTCTTAACCCAACA
AGATGCCGGGACTGCGCGTTCTGCCCCTTCTAGTGCGTTCTTCACTCGTCATTCTGGCGCTAGTAGCTGTCGGGGTTCGC
CCTATGTCTGTCTGGGCGAGTGTGGGCCCCAAGGCTCCAGGGATACCTTCTATATGGGCGCCTATAGGCCGCACACCTCA
TTGGGATCTCTCTGACCCGGGATCTATCGACGATACCTATCCACACACGCGCTCATCCATGCAAGACCTCCCTCTTCAAC
ATGCACCCTCCAACAGACCAGCCATGCAAGACCTCCCTCTTCAACATGCACCCTCCAACAGACCAGCCATGCAAGACATC
TCCCATCAAAAAACACCCTCCAACCAACCACTCAAACAATTCCTCGGCCATGCAAATATACCCTCCAATGGGCATCCCTC
GAGACAAAGTGAGAGGTCCCCTGGGACACCCCACAGCAACAGCCCCTTCAACCAGGTCTCACCAAGGGAGCCCTTCCAGT
GCATAGGCTGTAAGGACCCCTCTAAATACCGTCCCTTGCACTGGGACTCCATAATATACATGATTCTTGACAAGATCACC
GATCGTATGTACGTAGGTAACGAGTTTGAACTGCTGAATCACCAGTGCGCCTACCACACCCGCCCCGTGTTGTTCAACTG
GAGTATGCATATTATGGCAAAGGTCTGGTGTCCGGGCTGGGTCAATCTGGCTGGTACAGCCATCACCGACAGAATCCCGA
AGAGCATCGAGTTCGCAACCCGAGACTTCGTGAGGAAGGCCCTGGAAGCTGGCGTCATCAGCGAGGTGGACGCCCGGCCC
TGGATGTAATACGTGTCATAAATCTATAATTCTCTTCTTTCCATTTAACCAAAAACCCCAAATGATTCGGTGGATTGAGA
GAGGAGGGTGTGCATAGGTTCGTGGGGTGAAAAGAAGTGCGGTAGAAGAGTGTTTGAGAGAGATATATGTAATGAGTTGT
ATATATACATGTTCCATGTTCCAGCCAACCAGTTGCCCAGCATATCCAGGCGGGGAACTAACCCAGCCA
>Transcript_42932
CTGAGGATGGGATCTATGGGCGGACTTTCTGCGTCGTTTATTTGGCCCACTTGGCATGTCGGAGAGGGTCGTACAGCGCT
GCTTCCAGGGAGAGAAGATCGTCCAGCAGTAATTCCAGGGCTGATTCCAGCGAGAAAAGGTCGTCCAGCGATACTTTCAG
GGAGAACTTGGATAAGCGACGACAGGTAGAACGTGACCGGAAGGAAGGGAATCAGGAGAGAAAAGGTTCTTAACCCAACA
AGATGCCGGGACTGCGCGTTCTGCCCCTTCTAGTGCGTTCTTCACTCGTCATTCTGGCGCTAGTAGCTGTCGGGGTTCGC
CCTATGTCTGTCTGGGCGAGTGTGGGCCCCAAGGCTCCAGGGATACCTTCTATATGGGCGCCTATAGGCCGCACACCTCA
TTGGGATCTCTCTGACCCGGGATCTATCGACGATACCTATCCACACACGCGCTCATCCATGCAAGACCTCCCTCTTCAAC
ATGCACCCTCCAACAGACCAGCCATGCAAGACATCTCCCATCAAAAAACACCCTCCAACCAACCACTCAAACAATTCCTC
GGCCATGCAAATATACCCTCCAATGGGCATCCCTCGAGACAAAGTGAGAGGTCCCCTGGGACACCCCACAGCAACAGCCC
CTTCAACCAGGTCTCACCAAGGGAGCCCTTCCAGTGCATAGGCTGTAAGGACCCCTCTAAATACCGTCCCTTGCACTGGG
ACTCCATAATATACATGATTCTTGACAAGATCACCGATCGTATGTACGTAGGTAACGAGTTTGAACTGCTGAATCACCAG
TGCGCCTACCACACCCGCCCCGTGTTGTTCAACTGGAGTATGCATATTATGGCAAAGGTCTGGTGTCCGGGCTGGGTCAA
TCTGGCTGGTACAGCCATCACCGACAGAATCCCGAAGAGCATCGAGTTCGCAACCCGAGACTTCGTGAGGAAGGCCCTGG
AAGCTGGCGTCATCAGCGAGGTGGACGCCCGGCCCTGGATGTAATACGTGTCATAAATCTATAATTCTCTTCTTTCCATT
TAACCAAAAACCCCAAATGATTCGGTGGATTGAGAGAGGAGGGTGTGCATAGGTTCGTGGGGTGAAAAGAAGTGCGGTAG
AAGAGTGTTTGAGAGAGATATATGTAATGAGTTGTATATATACATGTTCCATGTTCCAGCCAACCAGTTGCCCAGCATAT
CCAGGCGGGGAACTAACCCAGCCA
>Transcript_47842
TGTAAGTTGGGTGTTTTAACCTTGATATGGAGCTAGGAGGCGAAGGGAACACGACATGTGCAACTTGAGAAGGCTGACTC
TTATCTTCCCGTGACGCAGAATACGCCATAAAGACGACCAGCTCCACCACCACTCCCTGATACCTGCCTCAGGTACTAAC
ACAGTACATACACTCTTGCTGCTGTAGATTCGCCAACCAGCTGCCGTACAGCGTCATGGCGCCAAGAATGTGGAGCTGGA
AATTTATTTTATTGGCAACTGCTTGTGCAGGTTTTGTTCTGGACGGAGTTGAAAGTTACTGGAGCAGCAGTGATGAGCGA
GCCGAGTGTCCCTACATACAACTGGGGGACCAATGCCTGCTGTTTGTCACCTTCCAGCTGGACACCCGTGACGTCGCCCA
GGCACTATGTCAAGGTTTTGGAGGAAACCTGGTCGTTATCAAGACTGCTACACAGATGAAAGCCATCATGGACTACCTGT
ATACTGACGGAGACACCAGCCAGTCCTACTGGACAGACGGCATGTGGGACAACCACACGGGCCTCTTCACGTATTCATCT
GCGGAGTTAATGCCCATGGGCACGCCGTTCTGGGCAGCAAAACCCGACAACCATTCTGAACCCACTGGTGACGGCCCTTG
TAGTGACCTATATTTGTTTGAACATCACTACATAAATGACGTACCTTGTGATCACATTCGTTTTCCTTTATGTGAATTTC
CCTTTTCATCAGTTAGTGAAGAGCGAGAAGAGGAGGTGCAGGAGGTGGTGTGCGAGGCGCCGTATGCTGCCGTGGGCGAC
ATGTGCCTCACCTTCCTCACCCAGGAGCACATGTCCTGGGAGGACGCTGTGGTAACTTGCCGCCTGCTGGGGGGACACCT
GGCCATCTTTGACGACATCGAGATGCTCAGAAGCATTTACTTACATATACACGACCAAAAAATAGAGAGCAAATCGTACT
GGCTGGCGGGCTCGGATATGGTTACGGAGGGAACCTGGCTCTGGACCAATGGAAACCCCGTTCCAATGGGTTCACCTTTC
TGGGGTGCTACGACCCCGGCTCCCTGGATAGAACCCTTCCCGAACACAACCCTTAACTGCCTCGGTCTACAGGCAGCCGG
AATGCATTACTTTAGGGCTGTGGACTGCCAAACCCTGCAGTACCCCCTCTGCATGGCTACCTAACCCCAAGGGCCCTACC
CAGGCAATAAAATTTGATCATGTCGTCTACCTGGAACCTTGACGACAGCGTCTGTCGTCTACCTGGAGGTCTTACTTTGC
TAGCCTCGACGACAACGTCTCCAATGTAGAAAACATGGAAGTTTGGTGCAGCTTTGACATTGCACATAAATAAATTGATT
ATAATTCAAAAAAAAAAAAAAAAAAAAAAAGTTGAATCCTTAGGTAATTTGTATCATTCACACATTTAAATTTAATTTAG
ATTTTTTTGTGCTTGCTTTAATCTTTGTTGAATGAGTAGTTTCCAGATTGTGTTTTGTGCCGTTTGTTGTGTATGGAAAT
GGTCATCTTACATCGTATATTATTTGGTTTTAATATAAAAGAAGTTTACTCTTAACCAATTTAGATTGTAATTGGAAAAA
ATAAGTTTAAATGACAGTATGTATTAACTGTTCAAAAGATTCTAAAGATTAGCTCATGTTTGAAATAAAATGTTAAGTCA
GTCCTAGTTGTACTGTAATAATGTCCAGTTAGATGCTGCCTAGTAATTTGGAGGACAAGTATTTATATAATAGGTGTAAT
TTTATGATCTTTAGAATTTTGATTAGTGAACTCTGCCCAATCCTTTTAATATAACTGGAATGAGACTTTACACATATTCT
ATATGAATTTTGAGGTTGTATGCTTTCTGTTTTGAAAGCTGGTAAGTTTTATCGTGCAAGAGAAATTTAGGATCTAAATA
TTACTTTTTACTATGGAACTCGGGGTAGATATTTTATCACTTACTGCATTATATATACTGTATGTTAATTGAAAGGCATC
CTCATAATTTATGGATATCCAAAAGATAGTTAATTGTTGATACAATGTTAAAATGGTTATTGTATACAAACTTTCATGCT
GTATGTATTCCCAAATGTTGCCTTGCACGAGTCTGTTCCGAGTGTTGCTTGGTTATTGAGAGAACAGTTGCATACAGGCA
GCACAGGATAAGGTCTGGATAATTTGTCGTAAGATATAAATCTCTCGTGCCCTGCAATAAGTACAAGTTACCTTTTTAGG
CAACTGTCATGAGCAAATATATATTGTACATCAGAGGACCCAGGTATCATTACCGGTTATTTCTCATCAGGTACTTGAAT
ACACATTGATTAAATGTGATAATGGTCTGAGCTATGTGGCATGTTTGATTTATTTTGTATTTGCTATGGATCTTTAATTC
TAAAGAACTTGCTGCTCTTTTCTTTTGTCATTTTAGTAGCAACTTTTAAGGTTATATAATAAAACAATAACCTTGCGGTG
ACCATACTGAATTACTTTTTGGAAATTTATTAAATGCAGGGTTTAAAAATATCTGCCTTCATTAAACCTCGGTTATACTG
TCAAGAAGTGTTGGAACAGCTATTTATAAAGGTAACAAATCGACACAACATTGAATAGTACATACTGTATATATATTTGT
CAATATTGTACTTCCTGTTTCCAATAAGTTTGATACCTTTCAATGATATGTTGGTGCCTTCTGATAAATACTTACTTTCA
ATGATATGAACTGAATGTTCATTTACAGTGATAACTACCACCTAAATCAGGATTTAGTTTTCATGAGTGAGGGTGTATAT
TTTCTTGGCAAGTTAGTAGTTTTCTCTCTACTTTTGAAGCTCCTCTTCCAGTATTACCAGAGATTATTTTTCAATTTTTA
ACCCCCCAACCCCCCACCCCCTTTTTTTTCTGATAGTTACAAAAAAAATTGTGGAAAGACAAAAATACTCTTAAGCTTTA
TCATGGGAGGTATGATAATGGTGAATGGGACTTTTAACTTCAGTAGCCTTAAAAAGAAGTGTTATCCTTATTTGCTTTAG
CAAATGCAACCATTGTAACTTGATATTGGATATATATTTTTTCACATGTTTTTTTTTTTTTTTTTTTTTTTTTTTTTTTT
TTTTTTTTTTTTTT
>Transcript_47843
TGTAAGTTGGGTGTTTTAACCTTGATATGGAGCTAGGAGGCGAAGGGAACACGACATGTGCAACTTGAGAAGGCTGACTC
TTATCTTCCCGTGACGCAGAATACGCCATAAAGACGACCAGCTCCACCACCACTCCCTGATACCTGCCTCAGGTACTAAC
ACAGTACATACACTCTTGTTTTACCTGCTTCAAGCTGCTGTAGATTCGCCAACCAGCTGCCGTACAGCGTCATGGCGCCA
AGAATGTGGAGCTGGAAATTTATTTTATTGGCAACTGCTTGTGCAGGTTTTGTTCTGGACGGAGTTGAAAGTTACTGGAG
CAGCAGTGATGAGCGAGCCGAGTGTCCCTACATACAACTGGGGGACCAATGCCTGCTGTTTGTCACCTTCCAGCTGGACA
CCCGTGACGTCGCCCAGGCACTATGTCAAGGTTTTGGAGGAAACCTGGTCGTTATCAAGACTGCTACACAGATGAAAGCC
ATCATGGACTACCTGTATACTGACGGAGACACCAGCCAGTCCTACTGGACAGACGGCATGTGGGACAACCACACGGGCCT
CTTCACGTATTCATCTGCGGAGTTAATGCCCATGGGCACGCCGTTCTGGGCAGCAAAACCCGACAACCATTCTGAACCCA
CTGGTGACGGCCCTTGTAGTGACCTATATTTGTTTGAACATCACTACATAAATGACGTACCTTGTGATCACATTCGTTTT
CCTTTATGTGAATTTCCCTTTTCATCAGTTAGTGAAGAGCGAGAAGAGGAGGTGCAGGAGGTGGTGTGCGAGGCGCCGTA
TGCTGCCGTGGGCGACATGTGCCTCACCTTCCTCACCCAGGAGCACATGTCCTGGGAGGACGCTGTGGTAACTTGCCGCC
TGCTGGGGGGACACCTGGCCATCTTTGACGACATCGAGATGCTCAGAAGCATTTACTTACATATACACGACCAAAAAATA
GAGAGCAAATCGTACTGGCTGGCGGGCTCGGATATGGTTACGGAGGGAACCTGGCTCTGGACCAATGGAAACCCCGTTCC
AATGGGTTCACCTTTCTGGGGTGCTACGACCCCGGCTCCCTGGATAGAACCCTTCCCGAACACAACCCTTAACTGCCTCG
GTCTACAGGCAGCCGGAATGCATTACTTTAGGGCTGTGGACTGCCAAACCCTGCAGTACCCCCTCTGCATGGCTACCTAA
CCCCAAGGGCCCTACCCAGGCAATAAAATTTGATCATGTCGTCTACCTGGAACCTTGACGACAGCGTCTGTCGTCTACCT
GGAGGTCTTACTTTGCTAGCCTCGACGACAACGTCTCCAATGTAGAAAACATGGAAGTTTGGTGCAGCTTTGACATTGCA
CATAAATAAATTGATTATAATTCAAAAAAAAAAAAAAAAAAAAAAAGTTGAATCCTTAGGTAATTTGTATCATTCACACA
TTTAAATTTAATTTAGATTTTTTTGTGCTTGCTTTAATCTTTGTTGAATGAGTAGTTTCCAGATTGTGTTTTGTGCCGTT
TGTTGTGTATGGAAATGGTCATCTTACATCGTATATTATTTGGTTTTAATATAAAAGAAGTTTACTCTTAACCAATTTAG
ATTGTAATTGGAAAAAATAAGTTTAAATGACAGTATGTATTAACTGTTCAAAAGATTCTAAAGATTAGCTCATGTTTGAA
ATAAAATGTTAAGTCAGTCCTAGTTGTACTGTAATAATGTCCAGTTAGATGCTGCCTAGTAATTTGGAGGACAAGTATTT
ATATAATAGGTGTAATTTTATGATCTTTAGAATTTTGATTAGTGAACTCTGCCCAATCCTTTTAATATAACTGGAATGAG
ACTTTACACATATTCTATATGAATTTTGAGGTTGTATGCTTTCTGTTTTGAAAGCTGGTAAGTTTTATCGTGCAAGAGAA
ATTTAGGATCTAAATATTACTTTTTACTATGGAACTCGGGGTAGATATTTTATCACTTACTGCATTATATATACTGTATG
TTAATTGAAAGGCATCCTCATAATTTATGGATATCCAAAAGATAGTTAATTGTTGATACAATGTTAAAATGGTTATTGTA
TACAAACTTTCATGCTGTATGTATTCCCAAATGTTGCCTTGCACGAGTCTGTTCCGAGTGTTGCTTGGTTATTGAGAGAA
CAGTTGCATACAGGCAGCACAGGATAAGGTCTGGATAATTTGTCGTAAGATATAAATCTCTCGTGCCCTGCAATAAGTAC
AAGTTACCTTTTTAGGCAACTGTCATGAGCAAATATATATTGTACATCAGAGGACCCAGGTATCATTACCGGTTATTTCT
CATCAGGTACTTGAATACACATTGATTAAATGTGATAATGGTCTGAGCTATGTGGCATGTTTGATTTATTTTGTATTTGC
TATGGATCTTTAATTCTAAAGAACTTGCTGCTCTTTTCTTTTGTCATTTTAGTAGCAACTTTTAAGGTTATATAATAAAA
CAATAACCTTGCGGTGACCATACTGAATTACTTTTTGGAAATTTATTAAATGCAGGGTTTAAAAATATCTGCCTTCATTA
AACCTCGGTTATACTGTCAAGAAGTGTTGGAACAGCTATTTATAAAGGTAACAAATCGACACAACATTGAATAGTACATA
CTGTATATATATTTGTCAATATTGTACTTCCTGTTTCCAATAAGTTTGATACCTTTCAATGATATGTTGGTGCCTTCTGA
TAAATACTTACTTTCAATGATATGAACTGAATGTTCATTTACAGTGATAACTACCACCTAAATCAGGATTTAGTTTTCAT
GAGTGAGGGTGTATATTTTCTTGGCAAGTTAGTAGTTTTCTCTCTACTTTTGAAGCTCCTCTTCCAGTATTACCAGAGAT
TATTTTTCAATTTTTAACCCCCCAACCCCCCACCCCCTTTTTTTTCTGATAGTTACAAAAAAAATTGTGGAAAGACAAAA
ATACTCTTAAGCTTTATCATGGGAGGTATGATAATGGTGAATGGGACTTTTAACTTCAGTAGCCTTAAAAAGAAGTGTTA
TCCTTATTTGCTTTAGCAAATGCAACCATTGTAACTTGATATTGGATATATATTTTTTCACATGTTTTTTTTTTTTTTTT
TTTTTTTTTTTTTTTTTTTTTTTTTTTTTT
>Transcript_50689
GGTCCAGGTCTTCTCTCTCAGGAATCCCTCGGCCTCGACTCTGATGGCCTTTATCAGAGAGTCTCTTCTGTTGATGGACG
TGTCTCCCGAGCCACAGGGCTGATAATACTCATGGTCCACGAACGCTGCCACTGTAATATTGACGTCTCCGATCTCCCGA
GGTTTGATCCTAACAGTGTGGACGACCTTGTCTTGTGCTGGCAGACAAGAGCTACGCTTCCCAACCCCGCCCTGCTCCCC
TGCCTCTTCCAATATCTCGTATAGCCCACTTTCTATCACCTTAACAGTCACAGGTATTGCTTGGCCGAGATAGTTGAAGA
TAGACATCTTGACAGGGAGGATCTCTCCTCGCTTGACAGTGGGGGGAAGGGTGAGGTCGACGAAGAAGGGGGTGAAGGTG
GTGATGGACTCCCTCTGGGACAGTCCCACGCCCTTCTGCGGGTGGGCACACACGGCCTTGCC
>Transcript_50690
TGATGGGCTTTATCAGAGAGTCTCTTCGGTTGATGGACGTGTCCCCGGAGCCGCAGGGCTGAGAGTACTCATGGTTCACG
AACGCTGCCACCGTAATGTTGACTTGTCCTATCTTCAGCGGTTTGATCCTGACGGTGTGGACGACCTTGTCATGTGCTGG
CACACAAGAGCTGCGCCTCCCAAGCCCGAACTCCTCGTCTGTCTCTCTCAGGATCTTGTATTCCGCACTCTTTCTCACCT
TAACTGTCACGGGTATTGGTTCACCGAGGTAGTTGAAGACAGACATCTTGACAGGGAGGATCTCTCCTCGCTTGACAGTG
GGGGGAAGGGTGAGGTCGACGAAGAAGGGGGTGAAGGTGGTGATGGACTCCCTCTGGGACAGTCCCACGCCCTTCTGCGG
GTGGGCACACACGGCCTTGCC
>Transcript_53722
TTTTTTTTTTTTTTTTTTTTTTTTTTTTTTTTTTTTTTTTTTTTTTTTTTTTTTTTTTTTATATATATCACTTAGAATTT
ATTGTTATTAAAGTATTCATAGAGTGCATACAATGTATTATAGCAAGGAAAGTCATTGAAATACAACAAATCGTTGAAAA
GCAAGTTGTAATTTGTATCAAACAGTTTTGGGAGTCTCCAACGGCTGCCAAAACTGCCATAGTTGGTTCAGTGATGCATC
ACTCTTTGATCTTGTTTGGTAATGAACATCAGAATTATTGTATCAATGATCACTACCAATAAAACAAAGCACAAAATACC
ACCTGGAGTATAGACTTATTGCTCACAGATAGCGTGCATTGAAGCTGAACATACTCCATCATTGAAATACAAGTGATAAT
TACTATCAACACAAAGACAGTTTTGAGTAGTTCCACCAGTTGGCATTTGGAGGTTGTCACAGCCATAGTTGGCCCAGTAA
GGTGTCCCCATCTGCACCGGTTCCTCGTTCACCCACAGCCACAGTCCCTCCTGGGCCTCGTCTGTGGCGCCGATCCAGTA
CTGAAGATCTGGGTATCCGCTGCCGTGCATGAAGCGGATGAGGGCGGAGTAGACTTCTGCGTCATCGAGAATGGCCAGGT
CGCCGCCAAGACTCTTACAGTGGTTACGCATGGTAGCCCACGTCCCGGTGTTTGAGACGTCAACATAGAGGCAGCGTCCT
CCCACATCATGGAACGGTGACAGGCAGCTGATGCTACCGTCCACTGGGGACACAGTTGCCATCCCAGCATTAACAACAGC
TGCTCCTGAAGAACAAACCAGGAGGAGCAGCAGCAGGAGCCAACAGTGGTCCATGGTGACTGGTTGTGTTATGGGCGGAC
GCTGCCTCTATGTTGACGT
>Transcript_53723
TTTTTTTTTTTTTTTTTTTTTTTTTTTTTTTTTTTTTTTTTTTTTTTTTTTTTTTTTTTTATATATATCACTTAGAATTT
ATTGTTATTAAAGTATTCATAGAGTGCATACAATGTATTATAGCAAGGAAAGTCATTGAAATACAACAAATCGTTGAAAA
GCAAGTTGTAATTTGTATCAAACAGTTTTGGGAGTCTCCAACGGCTGCCAAAACTGCCATAGTTGGTTCAGTGATGCATC
ACTCTTTGATCTTGTTTGGTAATGAACATCAGAATTATTGTATCAATGATCACTACCAATAAAACAAAGCACAAAATACC
ACCTGGAGTATAGACTTATTGCTCACAGATTGCGTACAGGATATGAGAACAAGATAAATCATTGAAATACAAGTGATAAG
TATAATCAAGACAAAGACAGCTTTGAGTAGTTCCACCAGTTGGCATTTGGTTGTTGTCACAGCCATAGTTGGCCCAGTAA
GGCGTCCCCATCTGCACTGGTTCCTCATTCACCCACAGCCACAGTCCCTCATGGGCCTCGTCTGTGCCTCCGATCCAGTA
CGTAAGATCTGGGAATCCGCTGCCGTGTATGTAGCGGATGAGGGCGGAGTAGACTTCTGCGTCATCGAGAATGGCCAGGT
CGCCGCCAAGACTCTTACAGTGGTTACGCATGGTAGCCCACGTCCCGGTGTTTGAGACGTCAACATAGAGGCAGCGTCCT
CCCACATCATGGAACGGTGACAGGCAGCTGATGCTACCGTCCACTGGGGACACAGTTGCCATCCCAGCATTAACAACAGC
TGCTCCCAGGAGGAGCAGCAGCAGGAGCCAACAGTGGTCCATGGTGACTGGTTGTGTTATGGGCGGACGCTGCCTCTATG
TTGACGT
>Transcript_53724
TTTTTTTTTTTTTTTTTTTTTTTTTTTTTTTTTTTTTTTTTTTTTTTTTTTTTTTTTTTTATATATATCACTTAGAATTT
ATTGTTATTAAAGTATTCATAGAGTGCATACAATGTATTATAGCAAGGAAAGTCATTGAAATACAACAAATCGTTGAAAA
GCAAGTTGTAATTTGTATCAAACAGTTTTGGGAGTCTCCAACGGCTGCCAAAACTGCCATAGTTGGTTCAGTGATGCATC
ACTCTTTGATCTTGTTTGGTAATGAACATCAGAATTATTGTATCAATGATCACTACCAATAAAACAAAGCACAAAATACC
ACCTGGAGTATAGACTTATTGCTCACAGATAGCGTGCATTGAAGCTGAACATACTCCATCATTGAAATACAAGTGATAAT
TACTATCAACACAAAGACAGTTTTGAGTAGTTCCACCAGTTGGCATTTGGAGGTTGTCACAGCCATAGTTGGCCCAGTAA
GGTGTCCCCATCTGCACCGGTTCCTCGTTCACCCACAGCCACAGTCCCTCCTGGGCCTCGTCTGTGGCGCCGATCCAGTA
CTGAAGATCTGGGTATCCGCTGCCGTGCATGAAGCGGATGAGGGCGGAGTAGACTTCTGCGTCATCGAGAATGGCCAGGT
CGCCGCCAAGACTCTTACAGTGGTTACGCATGGTAGCCCACGTCCCGGTGTTTGAGACGTCAACATAGAGGCAGCGTCCT
CCCACATCATGGAACGGTGACAGGCAGCTGATGCCCAGGAGGAGCAGCAGCAGGAGCCAACAGTGGTCCATGGTGACTGG
TTGTGTTATGGGCGGACGCTGCCTCTATGTTGACGT
>Transcript_54191
TTTTTTTTTTTTTTTTTTTTTTTTTTTTTTTTTTTTTTTTTTTTTTTTTTTTTACTGTACTTATGATTTAATTTCACTGT
ATTAAGTGCATTATTATACATAGTTTTCACAGTTATACATAGTAATACAATGTTATGAAAAGTATTACATTCTGACAATA
GTTCAACATACAGTAGTTTTACATAGTAATACATAGTTATACATAGTAATATATACTAATGTATAGATATACATAGCAAT
ACATACAATACATAATAATTCATGGTTATACATAGTGTTTGTTATAGAGGAATAGCTATGAATGAAAAAGTCTGACAGGA
CACGAAAGCAAATGATCAAAACTACTGCGTACCTGGTGTTAATATCTTATTATCTTACAGCGACATTTTGATGCGATCAC
TCTTGTTGTTGTTCGTTCAGTTTAGTCATGGTGCCATCAAGGAGAGATTAGTTATGGTGCCATCAAGGAGAGATTAGTTA
TGGTGCCATCAAGGAGAGATTAGTTATGGTGCCATCAAGGAGAGATTAGTTATGGTGCCATCAAGGAGAGATTAGTTATG
GTGCCATCAAGGAGAGATTA
>Transcript_55119
GGACAGAAGGCAGGTGTTATTCCATGGACATTTACATTTTCTCACAAATAACTCCACATTGTTCTTGGCAAGAAAGATCG
AAGAAAAAGTAATGATCATCCCGGAACATTCCTATGCAGTTTTGATTTGCTTCTCCGTCGGGTTCCTGAATATTGTCACT
AATCCCGTCTCCCCAAAAGGGTGTTCCCATCTTGACCCTGGTACCATCAGTCCAGAAGAAAGATCCCTCGTGACCTTCAT
CTCTCCCTCCGACCCAGTAATTCTTCGTAGCCAGACCGTTACTGTGAAGGAACCTGACGAGGTAATACATGAAGTTGTCA
CTGTCCACCTTGACAATGTCGCCGCCCTTCTGCTGACAGTGTTGTCTCATTGTTTCAGGATCCCGTCAAGGCTGTTTCCA
CTGCAATACAGTGACCATGAACGGACGTAAACGGTGACACGCACTCTACGACCCCGTCTGAGTGAGGCAGATCCCCGCGT
GCTCTTCCACAACC
>Transcript_39117
CGGGTCTTTTCAATGATTCGATTGATAAGCAAAACAGTGGCAGCGGCAGCCTCAGAGCCCTCCTCGTTGACCTCCACCAC
GGCCTTGTGGATGACCGTCCCCACACTCAAGTTGCCGCCTTCAACATAGTTGGAGAGATCACTGCTGGCAGAGAATAGGT
CCTTGATCCCCATATTCTCAAGAGTCGACTTAAGTTCATCCCTGACTGTTTGCTCCAGCTTGAACTTTGGAAACTGGAGA
TTGACTTTCTCTTTTTTGAGGTTGGTGAGGGCGTGGCGGAGGGTGTGTTGGGAGAGGCGTCGCAGCATGGCGTCGAGGGG
TGTGGTGGCGTCGGTTTTGACAGGGGCGTCGCCGGGCTTGTTGTGAGGCAGCAGCACGAACATGGACGCCGCCTTGCCCT
TGTATGGCATCTCTAACACCGTCGCTCCCAGCTCACTCGAGTCTCCAATGTTGAAATAACCAACTTGGTTCATCATGTCA
ACGAGTGTGTGACGGGTCGGGGTGGGGAAGAACTTCTCCCGGGACGTGGCCTGTGTCTTGAAGGCCGCCAGCCAGAGACC
CTTGAAGTAGGCGGCGTTCACCAGCACCATCGCAGCATCACCCACGTCTCCTTCTGATACCAGTTTTGGGATCTTGCCTC
GTGTTGTCTTGCTAACAAAGTCATTGATTGTCGCTGCTGCCTCATCGCCCTTTTGAAAGTTGATTCTCTGCACCTCTGTA
GGGAGGACCTCTCTGACGCAGTCCCGGAGGGCGAAGCTCAAGTCAATGTATATCTTGTTTGCCAAGTCTATCACATATTC
GCTGGTGTTGGCCTTTCTCTCTGCGTACAGGCGGTCGAGGGCCTTGTAGGTAGCAAGAGTGTTTGAAGGATCTCTGAGAC
GAAGAGTGTCCTGCAGCTGCTGACGGGTCCTGCCAGCCGACCCAAAGTAGGCCAGGACGAGGGCGGTCCAGATGCTGTAG
GGGGAAAAGAAAAAGTTTCCTGTGGCGGTGGGTGGATAGAGCTGCTTGAAGAGGTCCAAGCTGAAGGGGGTGATGTGGCC
CAGGTCAGGTGTGGAGGTCAGGACCAGCTGGTCATTGTCGGAGATACACTGAGGCCTCACCACACTCACCAACGTCACCA
GCAACACTGCTGCACACCACAGCGGACTCATACTCTCAACTGTAGCGGTGATAGAAATACACAAGTAAACAGCAGCAACT
GCAGCATCAGCAGCAACAGCACCAACAGCAGCAACAGCACCAACAGCAGCAACAGCACCAACAGCA
>Transcript_39120
CGGGTCTTTTCAATGATTCGATTGATAAGCAAAACAGTGGCAGCGGCAGCCTCAGAGCCCTCCTCGTTGACCTCCACCAC
GGCCTTGTGGATGACCGTCCCCACACTCAAGTTGCCGCCTTCAACATAGTTGGAGAGATCACTGCTGGCAGAGAATAGGT
CCTTGATCCCCATATTCTCAAGAGTCGACTTAAGTTCATCCCTGACTGTTTGCTCCAGCTTGAACTTTGGAAACTGGAGA
TTGACTTTCTCTTTTTTGAGGTTGGTGAGGGCGTGGCGGAGGGTGTGTTGGGAGAGGCGTCGCAGCATGGCGTCGAGGGG
TGTGGTGGCGTCGGTTTTGACAGGGGCGTCGCCGGGCTTGTTGTGAGGCAGCAGCACGAACATGGACGCCGCCTTGCCCT
TGTATGGCATCTCTAACACCGTCGCTCCCAGCTCACTCGAGTCTCCAATGTTGAAATAACCAACTTGGTTCATCATGTCA
ACGAGTGTGTGACGGGTCGGGGTGGGGAAGAACTTCTCCCGGGACGTGGCCTGTGTCTTGAAGGCCGCCAGCCAGAGACC
CTTGAAGTAGGCGGCGTTCACCAGCACCATCGCAGCATCACCCACGTCTCCTTCTGATACCAGTTTTGGGATCTTGCCTC
GTGTTGTCTTGCTAACAAAGTCATTGATTGTCGCTGCTGCCTCATCGCCCTTTTGAAAGTTGATTCTCTGCACCTCTGTA
GGGAGGACCTCTCTGACGCAGTCCCGGAGGGCGAAGCTCAAGTCAATGTATATCTTGTTTGCCAAGTCTATCACATATTC
GCTGGTGTTGGCCTTTCTCTCTGCGTACAGGCGGTCGAGGGCCTTGTAGGTAGCAAGAGTGTTTGAAGGATCTCTGAGAC
GAAGAGTGTCCTGCAGCTGCTGACGGGTCCTGCCAGCCGACCCAAAGTAGGCCAGGACGAGGGCGGTCCAGATGCTGTAG
GGGGAAAAGAAAAAGTTTCCTGTGGCGGTGGGTGGATAGAGCTGCTTGAAGAGGTCCAAGCTGAAGGGGGTGATGTGGCC
CAGGTCAGGTGTGGAGGTCAGGACCAGCTGGTCATTGTCGGAGATACACTGAGGCCTCACCACACTCACCAACGTCACCA
GCAACACTGCTGCACACCACAGCGGACTCATACTTACAAGAGAAGCAGAAGTAAAGGTGACGGCAGGGTAGTCAGGAGAT
ATCTTGCGTAAATACCTGAGTCTGCCTCTTATAGTGTCTCCCCTGACT
>Transcript_3923
CTTGTGCTGGTGCAGGTGTGCCACTACCTGGGTCCTCACTGCTCACATCACGTGGAGGAGCTGGCACTGCCTGGCTGACC
TGCTCTGACCCAGCTGTGTTCTGGTGCTTGTTGAGTGGTGGGAAGACATAAGCATACCCCTGGATGTGACACGAACAGCA
GCTTGGTACCTTAAAGATATCCATGTGGAGGCCTCGACCATCATCCCAGGAGAGCAGTCGGTGATAGTTGTAGACCTGGT
TGCAAGTTGCACGGTAGTGATGCGACACATAGCTGCACGCTCCACCAGGCTTCATGCACTTTTCCATGCGGATGGTCTGG
GAATATTTGTCCATGTTTACAATGTACTTCCACGCTCCCTTGGAGTTCCTGGCCCTCTTCGGTCTGGCATATTTCACTTC
AGCTGGGCATAAGAACCCG
>Transcript_56285
ACACCATCCAGGTGTCTGCTGGAAAATAAGAGATTAGCAAGCACAGCTAACTGTACCTTTACTCCAATTATTGTATTGTA
ACGAACGAATTAAAAGGCTTATATGAATCCCTTGAATAAAGTGGACTTAATCTTGGGCTAGATCTATATAAGGAGCTTTA
TTACTCATCATCTGTTTTCTGTTTACTTAAGTGCCTATACTCAAGTGTTCAAGTGTGAAGTGCTGCTCTCTCTTACCTTG
ATGAGGCTTGACTTTACCCAAATGAATACTCCACCAATCTTACTCAACTGAACAGTACTCAAGAATTATACAAGGAGTAT
TAGCACTTACTTTACATTAATAAAAGGCAATAATATGAAATAGCACTTTTAACACTTAATCAACACTTCTGCAACACTAG
AGCACACATGAACACTTTAACAAGAGCTGCAGCAAACCAACCAAGATCAGTGACTCACTCCACTGAGTTTCCTTTTAAGA
ATTTTACTTAAAAAACAATGACTGTATACTAATATTCGTTCAGGTACTTGTTAACGTCTTTAAGACAATAGATGTTAAGG
TCGCTGCCACCACCCCTGATAGGCTGTGATTAGGGACACACTACACTTACTGGTATATTGATATACCAAAAGAACTACAC
TTCAACACCCTCCACTAGGAATCAAAGTAGCACTCGACTGATTGTTCTCACTTTAATTAACATATCAACTCATTAACAGA
ACAACATCTAATATATCTTGCACTCAGACTGACTCTCAACAAGATAACACCCTCTTTACTGGCTTTCACAAAAGCACAGA
CCCTCATTGGTTCACACTACATAATGAAAACACGAACTGGCATGTACTGAGGTCGTACAGATTATCTCCCACACATATAC
AACTTCCACTTTGTCTCTGGGAAGACACACACTAAGAAAAAACTCTTTCTCTTTGCCTTTTAACCCGGTGCTACACACTT
TTCCCGGCTTGGTGCCTTCTCCTGATAATTAGTTACTTTACCTTTTAGGCAGGAAGAATTTGTCAACCACTCTGGATGAG
GCTGGGTGACCCCTCCGAGGCTGGCAACCGGACACACACACACACACACACACCAAGAAAAAACTCTTTCTCTTTGC
>Transcript_58483
GTTTAATATAATAAAATTGTACAAATAAAATAGAGGAAGTACAATATCAAACTGATGATAATATTATACACAAATCATTA
AATAATAATTAACAATATTTTCGCACAAGGAATATGAATAAGAATCTTTGGATACCGTAAATGTATAATGCAGCTGTCGT
GAATGCATGACAGCTCCGTCAAATACCTATTTTAACAATGAAAACCAGACATAACTCTTCTACTCATCTTAAAAATGTGA
TGAAAGTTTCAGGTAACAAGACTAATTGCATGGTTTCGCAGTACTATACATGGTAAAGCTTTGTGTGTGGGTCAAAAAAT
GTTCCAAGCACCATTGCAGCTCTGAAAGAGAATGTTTACAATGTCACTCCAGGTTCAAGCGGCGGCCCACCCGCCTGTAG
TGGATGGTGATCACCGTCAACACGATGAACACCGCCAACACTAACATCACCCACCACATGAGGCTGGTGGTGATGGGAGA
ATTTATTATAAACAAGACTATCCGAAGATTTTTAGCCATCTCCGGCGTCATTTCTGCCAGCACTTCAAACCACAACATTG
GAAGGTACACATCCGGCACTCTTCTCAAGATGTCTACCCTGTCGAAGTGCATCATGTTGTGGCCCGGGTAGGGAAGAACA
CGCATATTTATCTGCAGCCTGGCAGCCACCCTCATCGGCACCCCCAGCTCCGGTATGATGTCGATTGCGAATGAGTGTTT
CCTCTCGTCTGGAGAGAGACCAGTGACTGCTTTGAGAAGGAAGGGGTCAGCCTTCAAGAAGTGTGGGAAGGAGACGAAGG
CCGGGGCACCCATACGACACGACTCTGCGTTCAGTAGACCTGTAGGGGCACACGTGCCCTTGACGCAGTAACATTCCCTG
CCGGGGACAACGCTGCCGTTGGCGAAGGTGTGGTTGGTGCCCCAGTAGCGGTAACCACGCACTCCGCTGGCGTAGGTCGT
CTCCTTGTAGAACAACTCCATGCTCGTGCAGAGGTCTGAACTGAAGACTATGCGAGGCTTCTTGCTACTGTCGGGTGGAA
AGAGCTCTCCGGCCGACCCGTTGACGTGGTTGCAGGGGGGAGGGAAGTAGGGCGTGTCCCGCTCCTTATTCCACCAGTCT
ATGTCACCCAAGGTTGCTACCGTGTCTGCTCCAGTCTTCATGTTGAATAAACCATCATAGTCCGCAGACATATTGCGATT
ATAGAACCAGGCGAATTTGTCGAAGTTGACGATTGCAGAATCCTCGCCGATTATAGACAAGAGGAAGTGGTATGTGCCAT
TCTTGGCGACCACTTCTTCCTGTATCCAGTCCAGCACAGGGTCCTTGACGCCATTGAAGACTATGTCGCTGGCTGTGGAG
GAGATGACAAGCTTCTCACTTAGGTCATTGAACATCCTGTTGAGAGCAGCCATGTACAGCTCGTGGTCCCGTACCGCCCA
CACGGCCGACACAGGGACGGTGTTGAGGCTGAAGATGAGGTCGTGCTGAGAGGCGTTGCCAGAGAGTTGGGCGTCCCACA
CCCACCACCGCTGCTGCAGGTACGTCACCGTAGAGTTGGCATTAAACGTCACGTTCACCTTCTCGTGGTACTCTCTCCAC
ACGTAGGGCCCACACTCCTGCAGGGCGGGTTTCTCTCCTCTCTTGAACTGCTCGGGGTTGGTCAGGTTGAAGAGGTACAA
CTTCAGTATCAGAGGGAACGGGGTAGTCCTCCACATGTCGTACGACTCTGAGTCCTCCACGACCTCCAAACGCGAGTGGA
GAATACAGCTGATGATAGCCTGGAACCCCCCCGCCAACATGGCCGCGCTCAACACGAACAGCAGCGACGCCAACACTACC
ACGGCCACTTGACAGGGTGTCAGCCATCTCAACTTGGCAATCTCCTTCAACACAAAATCTTTGGCTGCGGCAAAACTGGT
GTCCGAGCTGGTGACAGAGGTGTCAGGCGACTCACCCCCAACAGGGTGTTGCATCGTGCTGCTGTTCTGGACCTCGCCCG
CTCTGCCCTCTGCCCCCTCGCCTTCCTCTTGGACCAGCTTGGCGGTGTCTTGGGAATTCTCCATCACTCATGTATGACAC
GTACGAGTCGCCGCCAAGGAACATGAGCCTCTACCGAAGCATATAAGTCACCACCGACGATCATGAGTCATCATTGAGAG
GCACGAGGTGTCACCACTGTGGTGTCACCACTGAGAGGCACGAGGTGTCACCAC
>Transcript_58547
CAGGTTTTAATGATTAATAAGTACATTACACGCTAGTAAAACCATTGACAATCCGCATCGAAGCTTAAAACTGAGAGTTG
ACATTCAAACACAAGTTCATTAGTAAAGCCCAAACTCATAAATATCCTGCCAAGGCAACAACTCACATCCTAGTTCATCC
ATGGCATTGGTACAGTGGATCCTGCCATCACACAGCTGGTCATGGAGAAAGCAGGAACCGTCGCCACACTCCAGGTAGCC
CCGGCTCAGGTCACACCTGCGTTCTCTGCCAGGCGTGAGGTTTACGGTGGCATCAGAGAGAAGCACAACTGCAGCATCCT
GGAAGGTAGCGAGGACATCACTGGCATAGCTGTGGGCAGGCAGGGACACCAGACGGTCAGCAAACTCTCCTTCACCAGAC
CGGTGTAGCACCCGATGGAATGTCCTGTGTAATGGCTCCATCTTGGCCATGGTGTCAGTGATGCGGGCAAGGGTGAGGGC
ATTAGGGTGCTGCCTGTGGTAGTTGAGGCCACGTTGGCAGAATACAACATAGAAGGATCCTGCCGGAGCACCCATCTCCA
TCTCCACTGTCTTCTTGGTGTGATCCTTATGCTGGTTCAACGACAGCTGCACCTCCATGCTCTCAAATATCCTGACCGGC
AGAGTAATAGCATCAGCGAGGACCTCCCCATCATCAGTGGTGGCGTAACTGAGGATGGTGAACCTTGGGGCCATAGAGGA
GGCGACCGCTATGCTTATAGTCACCACATCGTCACCGTGGCTCATCTCACTCGCCGAGTAAACCATCACTCCTTTGGAAA
TGATCATATAGACAAACTGTTGAACCGGAATGCTGCTTCGAATATGGAAGATAGCAAAGTCTCCCACCTTGGCCTCAGCT
GTGCTTGAGCTCACTTTAATATATCTTCGGTCTGGGTGGTGGTAGGCATAGCCGTAGGCTGATCCGGAGGACTGAGAGTG
CTCGTCAGTGTAGGCAACATCCAGACGAAAAGATGCTGCATCCTTTGGAATGTCAAGTTCAAACCTGTGGATGCCAATCT
CCCGGTACTCGGCCAGGTACTGTTCTCTGGTGTAGCCATCCATCAGCTCCTGCAGCTCCCTCTCTGCCAGGATAACCTCA
TTCATCTCCTCCAGACCCAGCTGATATGCCAGCTGCCCCTTCCGCAGAGCATCCAGTATCTCTTCCCGCAGCTTTCCCTC
TGTTGAGTGTGTTGGGATGACCATCAAGGCTGGGATTGATGGGGATAGATGAGCGATGACGTCATTGGAGTAGAGCGGTG
GTGGTGTGTGGGCTGGTGTCGCTCGCCTCCTTAACG
>Transcript_58548
CAGGTTTTAATGATTAATAAGTACATTACACGCTAGTAAAACCATTGACAATCCGCATCGAAGCTTAAAACTGAGAGTTG
ACATTCAAACACAAGTTCATTAGTAAAGCCCAAACTCATAAATATCCTGCCAAGGCAACAACTCACATCCTAGTTCATCC
ATGGCATTGGTACAGTGGATCCTGCCATCACACAGCTGGTCATGGAGAAAGCAGGAACCGTCGCCACACTCCAGGTAGCC
CCGGCTCAGGTCACACCTGCGTTCTCTGCCAGGCGTGAGGTTTACGGTGGCATCAGAGAGAAGCACAACTGCAGCATCCT
GGAAGGTAGCGAGGACATCACTGGCATAGCTGTGGGCAGGCAGGGACACCAGACGGTCAGCAAACTCTCCTTCACCAGAC
CGGTGTAGCACCCGATGGAATGTCCTGTGTAATGGCTCCATCTTGGCCATGGTGTCAGTGATGCGGGCAAGGGTGAGGGC
ATTAGGGTGCTGCCTGTGGTAGTTGAGGCCACGTTGGCAGAATACAACATAGAAGGATCCTGCCGGAGCACCCATCTCCA
TCTCCACTGTCTTCTTGGTGTGATCCTTATGCTGGTTCAACGACAGCTGCACCTCCATGCTCTCAAATATCCTGACCGGC
AGAGTAATAGCATCAGCGAGGACCTCCCCATCATCAGTGGTGGCGTAACTGAGGATGGTGAACCTTGGGGCCATAGAGGA
GGCGACCGCTATGCTTATAGTCACCACATCGTCACCGTGGCTCATCTCACTCGCCGAGTAAACCATCACTCCTTTGGAAA
TGATCATATAGACAAACTGTTGAACCGGAATGCTGCTTCGAATATGGAAGATAGCAAAGTCTCCCACCTTGGCCTCAGCT
GTGCTTGAGCTCACTTTAATATATCTTCGGTCTGGGTGGTGGTAGGCATAGCCGTAGGCTGATCCGGAGGACTGAGAGTG
CTCGTCAGTGTAGGCAACATCCAGACGAAAAGATGCTGCATCCTTTGGAATGTCAAGTTCAAACCTGTGGATGCCAATCT
CCCGGTACTCGGCCAGGTACTGTTCTCTGGTGTAGCCATCCATCAGCTCCTGCAGCTCCCTCTCTGCCAGGATAACCTCA
TTCATCTCCTCCAGACCCAGCTGATATGCCAGCTGCCCCTTCCGCAGAGCATCCAGTATCTCTTCCCGCAGCTTTCCCTC
TGTTGAGTGTGTTGGGATGACCATCTTGGGAAGGGTGGAGGTGACGCCGGTATCGGAGGTGACGGTGGTGGTGATGACGA
GAGATGACCCGGCCAAGCGCTCCTTTTCCACTGGCTCTCCACTGCTGTGTCTCACATACACCGCACCACTGAAGGCCATC
CCAGGGCGGAAGACAAAGGGGGGAGTGCCCACCACCCCCACCTCAATACCACCACTCAGAATCCGAGTCCTAGAGTGTCC
CTCTGCCTTGATCCAGGTGAAGACATCATGGAACACGCACTCCACCTTCACTTCTGCTCCTTCCAACTCCTTCACGTGAT
CCAGCAATGACACCATCGGGAAGGAGAAATCCACTGCTACGTCTACGTAGTCGTAGTAGACCGAGGAGACAAGCTTGAAC
TGTGAGTCAGGTAGTGTCCAGGGCTGCTTGACGTGCAGGCTGAGGGAGGCGTTGCCATAGAGTGGCTTGTCTGTTAGGTA
GCTCCCAGTCAGTGTGCCTGTGATCGCCTCCTCGTCTGTCATCTTGTAGAAGGGCATCTCCACGAATACCTCATAGAGCG
GCTCATAAATCTTGTGCACGAGGAACCTCTTCTCCTCGACCTGACCTTGAGCGTTGACCTTGACCTTCCACCACCCGGGA
TGTGGCAGTTCCGGCAGCCGATAGGCCACATTGACCACTCCTATGTGAGGTGACCTCGACACCCAGCGCTTGACGATGTT
CTCTTGGGGGTCCAGAATGGAGACATCAATAGGTTCGTCGTACGGCTTGAGATCCGTCGTAAGGAGAATCATCCGGACTT
CAACCTCCTGGCCGCCGGTGAAGCAAGGTCTGGAGAGGTGCGTGAGGATAGTGAGGAAGGTGGGCGTAGCTGTCACGTGG
GAGGAGTTACGGAAGACGAGGGCGTGGCCTCGGTAACCCTCCACCAATAACGTGTAGGAACGCACTCCATTCGAGTAGGG
CACCTGGATAAGAAGGTTTTGGGCCTCCCCGGGAGCAATGGTGGCGTGGGCGGGGTGAAGGTTGACCTCATGGGAGGTCA
AGTGGGCGGTGACCTGGACGGGTGTCGACCCGGAGAGGACGCTCACCACCACGCGGTACACGGTAGCCGGTCGAGCCAGT
CGGGGGGCCACAATGACGTAGCTTGATTTGGTGTTGAAGAAAGCAGGATGGTAATGGTCATGGAAGGAGGTGCTGTTATT
CCTGGCAACGTCTGGCCAGCCACCTCGCTCGGTGCCTCGTAGTGCCATGTTCCACAGCTGCCTGTTTCGTCTGTCAGGGT
CATCCAGATCGCGTTCATTGGTACCTGACACTCTGATATTACCCCCAGTGTCACTGGGCACTCTGATATTACTTTCAGTG
GCACCTGAGATGCCGATATTATTCCTAGTGGCACTGGGCATTCTAATATTACTCCCACTGGTACCTGAGATGCCTATATC
ATCCCCAGTGGAACTTGGCA
>Transcript_58549
CCCAATCATCCACCGTCTTGGCTATTTCTCGCTGCAGTTCCTCTTGTCCACGGTGGCCAATCAAGACTTCAGAGTTGCAC
CAGTTGACGTCATCCTCGTCAAAGATGTCCACAATGAAGTTAGTTCTCAACAGCCGAAAAAGCGAGTCCGAGCTCAGCTC
AAGTGGATCCATCTGCTTCTCATGTTGGGGTGGAAAATCTTCATACAGCCTCTCACATCCTAGTTCATCCATGGCATTGG
TACAGTGGATCCTGCCATCACACAGCTGGTCATGGAGAAAGCAGGAACCGTCGCCACACTCCAGGTAGCCCCGGCTCAGG
TCACACCTGCGTTCTCTGCCAGGCGTGAGGTTTACGGTGGCATCAGAGAGAAGCACAACTGCAGCATCCTGGAAGGTAGC
GAGGACATCACTGGCATAGCTGTGGGCAGGCAGGGACACCAGACGGTCAGCAAACTCTCCTTCACCAGACCGGTGTAGCA
CCCGATGGAATGTCCTGTGTAATGGCTCCATCTTGGCCATGGTGTCAGTGATGCGGGCAAGGGTGAGGGCATTAGGGTGC
TGCCTGTGGTAGTTGAGGCCACGTTGGCAGAATACAACATAGAAGGATCCTGCCGGAGCACCCATCTCCATCTCCACTGT
CTTCTTGGTGTGATCCTTATGCTGGTTCAACGACAGCTGCACCTCCATGCTCTCAAATATCCTGACCGGCAGAGTAATAG
CATCAGCGAGGACCTCCCCATCATCAGTGGTGGCGTAACTGAGGATGGTGAACCTTGGGGCCATAGAGGAGGCGACCGCT
ATGCTTATAGTCACCACATCGTCACCGTGGCTCATCTCACTCGCCGAGTAAACCATCACTCCTTTGGAAATGATCATATA
GACAAACTGTTGAACCGGAATGCTGCTTCGAATATGGAAGATAGCAAAGTCTCCCACCTTGGCCTCAGCTGTGCTTGAGC
TCACTTTAATATATCTTCGGTCTGGGTGGTGGTAGGCATAGCCGTAGGCTGATCCGGAGGACTGAGAGTGCTCGTCAGTG
TAGGCAACATCCAGACGAAAAGATGCTGCATCCTTTGGAATGTCAAGTTCAAACCTGTGGATGCCAATCTCCCGGTACTC
GGCCAGGTACTGTTCTCTGGTGTAGCCATCCATCAGCTCCTGCAGCTCCCTCTCTGCCAGGATAACCTCATTCATCTCCT
CCAGACCCAGCTGATATGCCAGCTGCCCCTTCCGCAGAGCATCCAGTATCTCTTCCCGCAGCTTTCCCTCTGTTGAGTGT
GTTGGGATGACCATCTATATGTCACACTGCTGTCATATATCACATTGACCATGTCACACTGACATCATGTCACACTTGTT
TCAATAGTGAACAATAATTAGTTTAATGTGCCGAAACTCTAAATAGGGCATCATGGCCTGAGTGAATGAGATCAAACAGA
TCATATAGAGGAAATGTTAACAAAGTTGATAGGCGAAAATGAGAATTTAAACCTGGTATGCATAAAAATCGCAAAAAACC
TAAAAAGTATGGAGGAGTATAACACGACAAAGAACTGAGGGAAACGCTAAGGGAGTTTAAAAAGGCAGATCAACAGAG
>Transcript_24178
GCACAACACAGCTCACATAATGCTTGGTCGCCAAGGTGATCCTCACGGCAAGTTCGACATGCCTCCAGGTGTCATGGAAC
ACTTCGAGACTGCGACCCGTGACCCAAGCTTCTTTAGACTGCATAAGTACATGGACAACATCTTCAAGGAACACAAAGAC
AGCCTTCCTCCCTACACCAAATCAGACCTCGAGTTCCCCGGCGTAGTTGTGGAAAGTGTTGCCATTGATGGAGAACTGAA
GACATTCTTTGATACTTTCGAGTTCAGTCTTGTTAATGCAGTAGACAAGTCTGACAACGTGGCAGACGTTGCCATCTCTG
CTGATGTAAAGCGCCTCAACCACGAAGAATTTTCTTACAATATTGACATCAGCAACAATAATGGACATAAAGTACTAGGA
ACCATCCGCATCTTCTTGTGT
>Transcript_58550
CAGGTTTTAATGATTAATAAGTACATTACACGCTAGTAAAACCATTGACAATCCGCATCGAAGCTTAAAACTGAGAGTTG
ACATTCAAACACAAGTTCATTAGTAAAGCCCAAACTCATAAATATCCTGCCAAGGCAACAACTCACATCCTAGTTCATCC
ATGGCATTGGTACAGTGGATCCTGCCATCACACAGCTGGTCATGGAGAAAGCAGGAACCGTCGCCACACTCCAGGTAGCC
CCGGCTCAGGTCACACCTGCGTTCTCTGCCAGGCGTGAGGTTTACGGTGGCATCAGAGAGAAGCACAACTGCAGCATCCT
GGAAGGTAGCGAGGACATCACTGGCATAGCTGTGGGCAGGCAGGGACACCAGACGGTCAGCAAACTCTCCTTCACCAGAC
CGGTGTAGCACCCGATGGAATGTCCTGTGTAATGGCTCCATCTTGGCCATGGTGTCAGTGATGCGGGCAAGGGTGAGGGC
ATTAGGGTGCTGCCTGTGGTAGTTGAGGCCACGTTGGCAGAATACAACATAGAAGGATCCTGCCGGAGCACCCATCTCCA
TCTCCACTGTCTTCTTGGTGTGATCCTTATGCTGGTTCAACGACAGCTGCACCTCCATGCTCTCAAATATCCTGACCGGC
AGAGTAATAGCATCAGCGAGGACCTCCCCATCATCAGTGGTGGCGTAACTGAGGATGGTGAACCTTGGGGCCATAGAGGA
GGCGACCGCTATGCTTATAGTCACCACATCGTCACCGTGGCTCATCTCACTCGCCGAGTAAACCATCACTCCTTTGGAAA
TGATCATATAGACAAACTGTTGAACCGGAATGCTGCTTCGAATATGGAAGATAGCAAAGTCTCCCACCTTGGCCTCAGCT
GTGCTTGAGCTCACTTTAATATATCTTCGGTCTGGGTGGTGGTAGGCATAGCCGTAGGCTGATCCGGAGGACTGAGAGTG
CTCGTCAGTGTAGGCAACATCCAGACGAAAAGATGCTGCATCCTTTGGAATGTCAAGTTCAAACCTGTGGATGCCAATCT
CCCGGTACTCGGCCAGGTACTGTTCTCTGGTGTAGCCATCCATCAGCTCCTGCAGCTCCCTCTCTGCCAGGATAACCTCA
TTCATCTCCTCCAGACCCAGCTGATATGCCAGCTGCCCCTTCCGCAGAGCATCCAGTATCTCTTCCCGCAGCTTTCCCTC
TGTTGAGTGTGTTGGGATGACCATCTATATGTCACACTGCTGTCATATATCACATTGACCATGTCACACTGACATCATGT
CACACTTGTTTCAATAGTGAACAATAATTAGTTTAATGTGCCGAAACTCTAAATAGGGCATCATGGCCTGAGTGAATGAG
ATCAAACAGATCATATAGAGGAAATGTTAACAAAGTTGATAGGCGAAAATGAGAATCTGAACATTTCCCAAGTAGGGAGG
TTAGGTAGGCCGGAAGCAAACCTGGTATGCATTAAAATCGCAAACCTCGATCAAAGGAAGAGAATACTCGGAAGTGCAAA
AAAC
>Transcript_110336
CGTCAAGAAGAGAACGGTCTGTAAGAGATGACGACTCCCACCTGACGTAACCATTCCAAGAAGTTGGTTACGTCGACGTA
GACACCGGGGACGCCAGGCAGGCCGCAGCCCACGCCCCACGACACCAGACCAGCCAGGTGGAACCTTCCCTCAGGACCCG
GGCACACCAGGGGGCTGCCTCCGTCACCCTTGCAGGTGTCGCGACCTTCCTCGCCGCCAGCACACACCATACCCTGGTGG
AGGGTGAAGCTGGGTCCCAGTCGAGTGTGTCGGAGAGCCTCCTGGCACTGGTGGTAATCTACCACGGGCAACTCCACCTC
CTGCAGCACACTCTGGTACTTGCCATTACTGCCGAAGGCGTCCTTTCCCCAGCCAGTAGAGTAGCAGCGCTGACCCACAA
AGCTGCTGTACGAGTCTGGCAGGCACACGGGCGAGATGTGTGGGTTGGATGAGAAATCAACAGTAGTTTGGAGAGTG
>Transcript_58551
CCCAATCATCCACCGTCTTGGCTATTTCTCGCTGCAGTTCCTCTTGTCCACGGTGGCCAATCAAGACTTCAGAGTTGCAC
CAGTTGACGTCATCCTCGTCAAAGATGTCCACAATGAAGTTAGTTCTCAACAGCCGAAAAAGCGAGTCCGAGCTCAGCTC
AAGTGGATCCATCTGCTTCTCATGTTGGGGTGGAAAATCTTCATACAGCCTCTCACATCCTAGTTCATCCATGGCATTGG
TACAGTGGATCCTGCCATCACACAGCTGGTCATGGAGAAAGCAGGAACCGTCGCCACACTCCAGGTAGCCCCGGCTCAGG
TCACACCTGCGTTCTCTGCCAGGCGTGAGGTTTACGGTGGCATCAGAGAGAAGCACAACTGCAGCATCCTGGAAGGTAGC
GAGGACATCACTGGCATAGCTGTGGGCAGGCAGGGACACCAGACGGTCAGCAAACTCTCCTTCACCAGACCGGTGTAGCA
CCCGATGGAATGTCCTGTGTAATGGCTCCATCTTGGCCATGGTGTCAGTGATGCGGGCAAGGGTGAGGGCATTAGGGTGC
TGCCTGTGGTAGTTGAGGCCACGTTGGCAGAATACAACATAGAAGGATCCTGCCGGAGCACCCATCTCCATCTCCACTGT
CTTCTTGGTGTGATCCTTATGCTGGTTCAACGACAGCTGCACCTCCATGCTCTCAAATATCCTGACCGGCAGAGTAATAG
CATCAGCGAGGACCTCCCCATCATCAGTGGTGGCGTAACTGAGGATGGTGAACCTTGGGGCCATAGAGGAGGCGACCGCT
ATGCTTATAGTCACCACATCGTCACCGTGGCTCATCTCACTCGCCGAGTAAACCATCACTCCTTTGGAAATGATCATATA
GACAAACTGTTGAACCGGAATGCTGCTTCGAATATGGAAGATAGCAAAGTCTCCCACCTTGGCCTCAGCTGTGCTTGAGC
TCACTTTAATATATCTTCGGTCTGGGTGGTGGTAGGCATAGCCGTAGGCTGATCCGGAGGACTGAGAGTGCTCGTCAGTG
TAGGCAACATCCAGACGAAAAGATGCTGCATCCTTTGGAATGTCAAGTTCAAACCTGTGGATGCCAATCTCCCGGTACTC
GGCCAGGTACTGTTCTCTGGTGTAGCCATCCATCAGCTCCTGCAGCTCCCTCTCTGCCAGGATAACCTCATTCATCTCCT
CCAGACCCAGCTGATATGCCAGCTGCCCCTTCCGCAGAGCATCCAGTATCTCTTCCCGCAGCTTTCCCTCTGTTGAGTGT
GTTGGGATGACCATCTTGGGAAGGGTGGAGGTGACGCCGGTATCGGAGGTGACGGTGGTGGTGATGACGAGAGATGACCC
GGCCAAGCGCTCCTTTTCCACTGGCTCTCCACTGCTGTGTCTCACATACACCGCACCACTGAAGGCCATCCCAGGGCGGA
AGACAAAGGGGGGAGTGCCCACCACCCCCACCTCAATACCACCACTCAGAATCCGAGTCCTAGAGTGTCCCTCTGCCTTG
ATCCAGGTGAAGACATCATGGAACACGCACTCCACCTTCACTTCTGCTCCTTCCAACTCCTTCACGTGATCCAGCAATGA
CACCATCGGGAAGGAGAAATCCACTGCTACGTCTACGTAGTCGTAGTAGACCGAGGAGACAAGCTTGAACTGTGAGTCAG
GTAGTGTCCAGGGCTGCTTGACGTGCAGGCTGAGGGAGGCGTTGCCATAGAGTGGCTTGTCTGTTAGGTAGCTCCCAGTC
AGTGTGCCTGTGATCGCCTCCTCGTCTGTCATCTTGTAGAAGGGCATCTCCACGAATACCTCATAGAGCGGCTCATAAAT
CTTGTGCACGAGGAACCTCTTCTCCTCGACCTGACCTTGAGCGTTGACCTTGACCTTCCACCACCCGGGATGTGGCAGTT
CCGGCAGCCGATAGGCCACATTGACCACTCCTATGTGAGGTGACCTCGACACCCAGCGCTTGACGATGTTCTCTTGGGGG
TCCAGAATGGAGACATCAATAGGTTCGTCGTACGGCTTGAGATCCGTCGTAAGGAGAATCATCCGGACTTCAACCTCCTG
GCCGCCGGTGAAGCAAGGTCTGGAGAGGTGCGTGAGGATAGTGAGGAAGGTGGGCGTAGCTGTCACGTGGGAGGAGTTAC
GGAAGACGAGGGCGTGGCCTCGGTAACCCTCCACCAATAACGTGTAGGAACGCACTCCATTCGAGTAGGGCACCTGGATA
AGAAGGTTTTGGGCCTCCCCGGGAGCAATGGTGGCGTGGGCGGGGTGAAGGTTGACCTCATGGGAGGTCAAGTGGGCGGT
GACCTGGACGGGTGTCGACCCGGAGAGGACGCTCACCACCACGCGGTACACGGTAGCCGGTCGAGCCAGTCGGGGGGCCA
CAATGACGTAGCTTGATTTGGTGTTGAAGAAAGCAGGATGGTAATGGTCATGGAAGGAGGTGCTGTTATTCCTGGCAACG
TCTGGCCAGCCACCTCGCTCGGTGCCTCGTAGTGCCATGTTCCACAGCTGCCTGTTTCGTCTGTCAGGGTCATCCAGATC
GCGTTCATTGGTACCTGACACTCTGATATTACCCCCAGTGTCACTGGGCACTCTGATATTACTTTCAGTGGCACCTGAGA
TGCCGATATTATTCCTAGTGGCACTGGGCATTCTAATATTACTCCCACTGGTACCTGAGATGCCTATATCATCCCCAGTG
GAACTTGGCA
>Transcript_80528
TCCCCAGGATGCAGTTGCCTAACTTCTGGGTACCTATTTTACTACTAAGTGAGCAGAGGCATCAGGTGAAAGGAAACGTT
CCAACGTTTCTATCCTGCCCGGGGATTGAACCTGGTTACCTCGGTTGTGAGCCAAGGACGTAGATCACTGTGATACAGGA
CCCTGTGGTGGTGACCTGCCTCAGAGGTCAGTGGTCAGTTTCAGCATTGTTCATTTCAATATTTCCTATGTTAAGTCGAG
CTCCTCTAATCTTAATTAGTTTTTTTGACTATTTCATCTTTTTTCTTTTCTTATTTGCCTCAGAGAGGAGCATTAACTTT
TTGAATCCTTGTACTACTTGTAATCATCAACGAATGAATTTAGCATATGTTTTATGTATTATTGATTCATAGTGTTATAT
TACTACAGCGCGTGATGGTCCGTATTAGGTCTTGAAGAGAGTTGGTGAAGGGTGTTGAGTGGTTCCCGTTTGTTAGCTAT
AGTGGAGGTAAAAGGTGTTGATTGCCTATTGGTTTGCTCTGATCCAGTCGCGGTACTTGCTGACTCTGGTGTAGACACCG
GGGTTGCCAGCCTCGGCACAGCGTATGCCCCAGGACACTACGCCCACCACAGCCCATCTGTTGGCACCTCCCTGCTGCAA
CATGAGCGGCCCGCCGCTGTCTCCCTGACAGGAATCCTTGCCACCTGCCTTATCTCCAGCACACAGTTGCTTGTCGATAA
TGTTCTGCTCGTAGGCGGCGTCACAGTCAGCATTGGTCCAGATGGGAATAGACACCTCCATCAATACGCTGGACACTGGA
CCCCCATAGTAGATGGTGCCCCAGCCGACGACGGTGCCCTGCCTGTCAACATAAGACTCGTCACTCTCCGGCAGACAGAT
GGGCCAGATGTCAGCGTTGAACTCGGTGCTCTTGTTTAGGGTGATGAGCGCGATATCGTTGACGTAGGTGGTGGTGTCGT
AAGCCTCGTGCTCCTTGATCTTCAGCACCCCGAAGGTCTGGGCTCCTGGGCTGGCCTGTTTGAAGTCGTACTCCCCCAGA
CGGATGGTGATCGTGGTCTGGTCAAATCCACGGACACAATGGGCAGCAGTAAGCACGTGCTGGTTGGTAACAAGGACTCC
ACCACAATATTGAGTGCTTCCCTGCCTCAGGAGGGCAGCCACCCACGGCCACTCGCGTGGGTCGGCTGGCTTCCCACCCA
CGATGCGGGTTGGGGGTCTCTTGGCCACCAACCCACAACCAGCAGCCTCGCTTGGAGGGGTGGTGGGGCGCGGTGTGGGG
GCGGGTGTTGGGGGTGGTGGTGGGGGCGCTGTCACTCCCACGTTGTTGACGGTGGTGGGACAGCAAGCACCCACATACGT
TCCCTGAATGAAGCACACATACTGCAGGAAGACTTGGAAGTTCTGGGCAAACTCCGGCAGGATGCAGTACTGTAGGAAGC
GACACTGACCTCGCTTGGCCTTTGGAGTCCTGCACTGCTGGTATGGTATGTCGGGCTGTCCAATGCCCAGCTGGAAAAAG
GTGTTCTGTGCCTGCCTTAGTGGAAGTTTAGGCAGACCTTCCAAAGTAATTTCGTTGTTATTGGTTCCACTGACGACATT
GTTGAACCACGAGAGCTGGTTGTTGAGGTTATGTCCTTGGCCCAGTATTTGAGCGTCGGGTCTGCCAGCGCCCGCACCGG
GGCGCCCGCGGTTCTTGTTGTGTCCAGGTGGACCGACGCCCCCGTGTCCATGCCCATGTCCAGAGAAATTATTACGGTGG
GGGTTGCCGCCGCGTCCACGGTTGAAGCCAAACTGCCTCCTGACTCTGCTATGGGCCTCCCACTCCGTCACATCCAGGCC
CACGGCCGCCCAGGTCACCAGGGACAGCACCAACACCACCGCCACAACCTTCATCCCTCCAGCGAGATGACAGCGGCGTA
CCACCTCAAGTATTCCACAATATCCCAAAACTCAACAATATCTGTCAGGGAGACCTTCCAC
>Transcript_24176
GCACAACACAGCTCACATAATGCTTGGTCGCCAAGGTGATCCTCACGGCAAGTTCGACATGCCTCCAGGTGTCATGGAAC
ACTTCGAGACTGCGACCCGTGACCCAAGCTTCTTTAGACTTCACAAATACATGGATAACCTTTTCAAGGAACACAAAGAC
AGCCTTCCTCCTTACACCAAATCGGACATAGAGTTCCCCGGCGTGGTCGTGGACAGTGTTGCCATTGATGGAGAACTCAA
GACATACTTTGACACTTTCGAGTTCAGTCTTGTTAATGCAGTAGACAAGTCTGACAACGTGGCAGACGTTGCCATCTCTG
CTGATGTAAAGCGCCTCAACCACGAAGAATTTTCTTACAATATTGACATCAGCAACAATAATGGACATAAAGTACTAGGA
ACCATCCGCATCTTCTTGTGT
>Transcript_58552
CAGGTTTTAATGATTAATAAGTACATTACACGCTAGTAAAACCATTGACAATCCGCATCGAAGCTTAAAACTGAGAGTTG
ACATTCAAACACAAGTTCATTAGTAAAGCCCAAACTCATAAATATCCTGCCAAGGCAACAACTCACATCCTAGTTCATCC
ATGGCATTGGTACAGTGGATCCTGCCATCACACAGCTGGTCATGGAGAAAGCAGGAACCGTCGCCACACTCCAGGTAGCC
CCGGCTCAGGTCACACCTGCGTTCTCTGCCAGGCGTGAGGTTTACGGTGGCATCAGAGAGAAGCACAACTGCAGCATCCT
GGAAGGTAGCGAGGACATCACTGGCATAGCTGTGGGCAGGCAGGGACACCAGACGGTCAGCAAACTCTCCTTCACCAGAC
CGGTGTAGCACCCGATGGAATGTCCTGTGTAATGGCTCCATCTTGGCCATGGTGTCAGTGATGCGGGCAAGGGTGAGGGC
ATTAGGGTGCTGCCTGTGGTAGTTGAGGCCACGTTGGCAGAATACAACATAGAAGGATCCTGCCGGAGCACCCATCTCCA
TCTCCACTGTCTTCTTGGTGTGATCCTTATGCTGGTTCAACGACAGCTGCACCTCCATGCTCTCAAATATCCTGACCGGC
AGAGTAATAGCATCAGCGAGGACCTCCCCATCATCAGTGGTGGCGTAACTGAGGATGGTGAACCTTGGGGCCATAGAGGA
GGCGACCGCTATGCTTATAGTCACCACATCGTCACCGTGGCTCATCTCACTCGCCGAGTAAACCATCACTCCTTTGGAAA
TGATCATATAGACAAACTGTTGAACCGGAATGCTGCTTCGAATATGGAAGATAGCAAAGTCTCCCACCTTGGCCTCAGCT
GTGCTTGAGCTCACTTTAATATATCTTCGGTCTGGGTGGTGGTAGGCATAGCCGTAGGCTGATCCGGAGGACTGAGAGTG
CTCGTCAGTGTAGGCAACATCCAGACGAAAAGATGCTGCATCCTTTGGAATGTCAAGTTCAAACCTGTGGATGCCAATCT
CCCGGTACTCGGCCAGGTACTGTTCTCTGGTGTAGCCATCCATCAGCTCCTGCAGCTCCCTCTCTGCCAGGATAACCTCA
TTCATCTCCTCCAGACCCAGCTGATATGCCAGCTGCCCCTTCCGCAGAGCATCCAGTATCTCTTCCCGCAGCTTTCCCTC
TGTTGAGTGTGTTGGGATGACCATCTATATGTCACACTGCTGTCATATATCACATTGACCATGTCACACTGACATCATGT
CACACTTGTTTCAATAGTGAACAATAATTAGTTTAATGTGCCGAAACTCTAAATAGGGCATCATGGCCTGAGTGAATGAG
ATCAAACAGATCATATAGAGGAAATGTTAACAAAGTTGATAGGCGAAAATGAGAATTTAAACCTGGTATGCATAAAAATC
GCAAAAAACCTAAAAAGTATGGAGGAGTATAACACGACAAAGAACTGAGGGAAACGCTAAGGGAGTTTAAAAAGGCAGAT
CAACAGAG
>Transcript_58553
CCCAATCATCCACCGTCTTGGCTATTTCTCGCTGCAGTTCCTCTTGTCCACGGTGGCCAATCAAGACTTCAGAGTTGCAC
CAGTTGACGTCATCCTCGTCAAAGATGTCCACAATGAAGTTAGTTCTCAACAGCCGAAAAAGCGAGTCCGAGCTCAGCTC
AAGTGGATCCATCTGCTTCTCATGTTGGGGTGGAAAATCTTCATACAGCCTCTCACATCCTAGTTCATCCATGGCATTGG
TACAGTGGATCCTGCCATCACACAGCTGGTCATGGAGAAAGCAGGAACCGTCGCCACACTCCAGGTAGCCCCGGCTCAGG
TCACACCTGCGTTCTCTGCCAGGCGTGAGGTTTACGGTGGCATCAGAGAGAAGCACAACTGCAGCATCCTGGAAGGTAGC
GAGGACATCACTGGCATAGCTGTGGGCAGGCAGGGACACCAGACGGTCAGCAAACTCTCCTTCACCAGACCGGTGTAGCA
CCCGATGGAATGTCCTGTGTAATGGCTCCATCTTGGCCATGGTGTCAGTGATGCGGGCAAGGGTGAGGGCATTAGGGTGC
TGCCTGTGGTAGTTGAGGCCACGTTGGCAGAATACAACATAGAAGGATCCTGCCGGAGCACCCATCTCCATCTCCACTGT
CTTCTTGGTGTGATCCTTATGCTGGTTCAACGACAGCTGCACCTCCATGCTCTCAAATATCCTGACCGGCAGAGTAATAG
CATCAGCGAGGACCTCCCCATCATCAGTGGTGGCGTAACTGAGGATGGTGAACCTTGGGGCCATAGAGGAGGCGACCGCT
ATGCTTATAGTCACCACATCGTCACCGTGGCTCATCTCACTCGCCGAGTAAACCATCACTCCTTTGGAAATGATCATATA
GACAAACTGTTGAACCGGAATGCTGCTTCGAATATGGAAGATAGCAAAGTCTCCCACCTTGGCCTCAGCTGTGCTTGAGC
TCACTTTAATATATCTTCGGTCTGGGTGGTGGTAGGCATAGCCGTAGGCTGATCCGGAGGACTGAGAGTGCTCGTCAGTG
TAGGCAACATCCAGACGAAAAGATGCTGCATCCTTTGGAATGTCAAGTTCAAACCTGTGGATGCCAATCTCCCGGTACTC
GGCCAGGTACTGTTCTCTGGTGTAGCCATCCATCAGCTCCTGCAGCTCCCTCTCTGCCAGGATAACCTCATTCATCTCCT
CCAGACCCAGCTGATATGCCAGCTGCCCCTTCCGCAGAGCATCCAGTATCTCTTCCCGCAGCTTTCCCTCTGTTGAGTGT
GTTGGGATGACCATCAAGGCTGGGATTGATGGGGATAGATGAGCGATGACGTCATTGGAGTAGAGCGGTGGTGGTGTGTG
GGCTGGTGTCGCTCGCCTCCTTAACG
>Transcript_59154
AAAAAAACGTTTCATTACATTAAACGCTTGATTTATACAGTAGTGATGTAATACTAAAATAAAAAGTTAACATGATAAAC
AAAATTTGTAAAATAATGATAATTGAGTAGATACATATTTCTTATAACACCCCTTTTTTTCCCCTCTACAGCCAAATCAA
GGTGTTCCAGCATAAATTGAACCTCGATCTGGATTTACCAGTTGGCCTTGACCCTAATGATGTGAGAAACTTCCACCCAT
CTCTAATTGCTGCAGTTGAAGGCAAGAAGCCATGGTACAAGAACATCCAGATACTCAGAGAAAAGAAAATATCAACAAGC
ACCACCACTTCTAACACTTCAGAGGAACAAGATCTCATAAAACCGGGAAGTGAACGTCAGGGCCGCAACTTGTCGGGTGA
TTCCGGTACTTCTGAAGGTGACCCAGGTGACTCCTCAGGCTGTTCAGTGGGAGGCGAGTCCGATTCGTCATCTGGAAGTG
ATCGTGTTCATCAGTCTTCTGATTCCGGAACAGTTCAGGAGGAGCCTGGATTCCCAGCTGAAAATAAGAAGTGGTCTGGG
TCGGTGAGGCTGAGAACGCCTGGCCCACCGTATGTCCGCCAGGGAATGCCTGAAAAAATATCTGACATGGGAGGATACGT
TTCTGTCGGATCTGTGCCTAATTTGGCTGGAGGGATGACAGGACTACTTTCTTTACAGCAATCTACTCCAAGTCTTGCCC
TTGGGGCTCTACCAGAAGTGCCTTTAGGAGCTAGGCGCACTTCGACTGGATATATTAGTATGCCCGACACTGATGCTGAA
GGCATTAACCTACCTTTGGATGTACTTGGCAATTTCACCTTTCCTCATGAGGGACGAGCACAAAGTGGCTTCCCTGCTTA
CTCTCGACACAACTTCTCAAATAAGAAAGGTTCAACACCTGAATTATCACAATATACAAAGGCAGAGTCATTGCCATGGC
TTAATACAGGATATGTTGCGGTGGCTCAAGCCGAGGGTGTGATGAGAGACGCTCCAAGTGCTGGTGGGTATGTGGCTCTT
GGTGATGGTATCGGTGGCATGAAAAGACAACCTTCTCTTCCTTCACTTCCCTTTGGTATGGACAAGTCCATAACTACCCC
AGATGAAGATCTTCCACCTGGTGCATACTGCAGGGTTGGTGCTCGTGGCTCACCTGGGCCCCCTCCTCCATTCTCCACCG
GGTATGTTAGTATCACTCAGGACTTGCCATCACAGACTACACCAACCATTACTTCCTCCTCTTCAGTTAATAAGTCCCCA
TATGTTACATGTGCAATAGCAGAAGCAATTGCATCACCCAAAAAAGAGCCCGAGAAAGTAAAGGCTGACTATGTATCGGT
CGGGGAAATGCCAAATGGTTGTTGGGCTCATCCAGTAATACCACCCAGCACTAGTGATGAGAGTCGAGAAGTGACATCAG
CACCATTAGAAGGTTCCCGGGGTCGACCTTCTCTACCAGCTAGACCAAATACGTCGGAAACAAATCACAACCGAGCAGGA
AATCGGTGGACCCCCTTGGGACCTTCTCTCTCCAAGCAAAGCTCAGGCTATGTGTCTGGGAATGTGTCCCAGGAGACATT
AGCCTTCCATGATCCTGTGGTTATGTCTCCGAAAAAGCTTTTGGCTCGGAGCCATGAACCTCATTCAGTGGTTTTTTCAC
CTAATCACAAATCATCAATGGTGTGAGATGCATTTCATAGTAGTAAATGGTCTTGCCATCTTCAGAATTTAACTATTAAC
AATTTGATTAGCCATTGCATTTTCAGCACAATATGAAAATGTGTTTAGCAAGACATTTTATAATAAACTTTTGGATTAGT
CCAAACACAAAGTTACCCTTAATCTGGGAACAAACTTCCATTTTTTCCTCCAAAAACTTGTATATGAAGGAATGCAAACA
GTATGTTACCAAATGTTAAGTGCAGTGATGATCTGATAATGGTTTGGCAAAAACTAAGGAGAAAAAATAACTATCTTAGG
GTTTTGTGTAGTGACATTGGGGATTTATAGTGCAAATCTTGAGCTTTGCTAATTATTGATCCCTCTGTTATCAGTGTGGT
ACACCTTTAGAAAGTACAAAGACTTGCTCCTGGTAGTTGGTGTCGAGCCAGCAGAATGAGATGGAATCAGATCCAAGATG
TAAAGATAGTGTTCATAAGGTAGATATGCTTTTGAACAAAATAGAAAATGAACCTTACTGTTTATCCATCCATAGACTTT
TATTGCAGTTGTGTGGCATTTCAAAGAAGAATCTCCACATTAAAAGCTCCTTTTGCCAAAGGAGCTTATTTTGACAGAGT
CAATAAAGGTAGATTTTTTTTGTAAATAAAGTGAATTTTTGAAGTTTAAAGCATTATTTTTGATTATCTAGATTGTTCAC
AAAATTGTTGTCTTGAGTGTCATCTGGAAGATTGTTTTGTGGCAATAATGTAGAAAAATGAGACATTTTTGAGCCTCGGC
AATGAGTTGTGTTGTTTCTAGCTGGTTGTTCACAATGCATTTCTTGCCGATCAATAGCCTGCTATGCTCTAGCAAGTACA
CACACACACACACACAAATAGTAAATACACATACTCACACTCACTAGAGCAAGAGGTAAATATCTCAACATAGAA
>Transcript_59155
ATCCATCCATCCATCCATCCATCCATCCATCCATCAACCCGCTGGCTAGTGCATATGGAGATGGAAAAGATGTAGGGCCG
GCGTGGAGAGTGGAGGTGAAGCAAGCTCAGTTTCTCCCTCCAGCCAGCCCACGACCTCCGTTCCACTAACCACCTCCCTG
CCACCGACCACCTCCCTGGCACCATGGCGGGCTTGACGTGGAGAGAGGGCAGGATAGTCGTGGCACTGGTGGCCTTCTGC
ACGCTTTGTCAAGCCAGCCAGGCACCCAATTACAAGTGTTTCCCTTTCTCAGCCACTCAACAAGGAAAACGAAGCCATGA
CAAAAGTGTATCTCGTCAACATCGGAAATGGGGCGCCAACCAATGTCCAGGTCCCGATTGCGTAGCTATAGAACCAACAG
GGGATATTATCCGTGAAGTTGGCACATCATATGAAGCTTCGTGTCTCTTTGACCCCAACCAAGTAAGAGCAGAGGAAGTC
TTCTTTATGCACTGGGGGAAGACACCAAAGGATCAGTACCGGATTCAACACAAAGTTGTTAATGACTCTGCCATTAGTAT
ACAAGTCACGCATGAAGAAACGACGGAATACAAGCTCAGGTGTCTTGAGGGCAACACAACGTTCTTGTGTGAACGTACAG
TCAAATTTGGATATATGCCACAGGATGTGAAGAACTTCACGTGTATTTCCAAAAATTGGACTAAATTAAATTGTACATGG
ACGGCTCCAGAGAATCCCGTCACAGTTCGTTACCAACTCACAGAATGCCCCAAATCACAAAAGGGAATTAATTGGTGCTA
TTGGGGTGAAAATGACTTCAATGATAGAGACACGTGGGTTATGACATTAACAGCTAAAAATCCACTTAATCCGAAAGGTG
TTCAGTTTGAACATCGAATAAGTGTCTTTGAAAATGTACTGCCAGATCCACCAGTGGAATTGGTAGCTAAAGTGAATGGC
CCTTATGAAGTTAATGTAACATGGAAACTGCCACACCCAATTGATGTGTTTATTGGTGGTATTGTTCATGAAGTTTCGTA
TAGAGAACGGCAAGATGGAGACCAGTCTGAAGAAGTTCCTTGGGTTTTAGTTGAGCACAAGATGGTTATGCCAGATAGGT
TTAAAACGGAAACATTCAGTCAAGTGATCAGCAATCTTCATGCTTACATTCGTTATGACTTCCGTGTGCGCCTTCACACT
GGAACAGGACCTATTCGACAACACATGTGGTCAGATGCTGCTATTCGTACCGAGAGGACTGCTGCTACTCGTCCTACAAA
AGCACCCTTGACGGATATTGGCACATTTGAAATAGAAGAAACTCTTTCCCATCGTGACATTTACATCAGCTGGCAAATGG
TTGACAAACTGTTCTGGAACGGTCCTAATTTTTATTACAATGTGTCTGCATTTGAATTTCAAACTAACAGGCCTGTTATC
AAAATCTCTCATGAAGTTGATATCAGAGATGCTTATGCCAAATTTACCAGCATGGATAAGGATATTGCTTACAGGTTCGA
GATCATACCCATGAATGATGAAGGAGACCCTGATAATGATTTAAAATCAGTTGTTGTAGTACCAGAGATGACAGCCATAT
TGAAGCCCATAAAGTACTTCAAAGTTTTCGCCTATGGTGATTCAAACAACATTTATAGCTTGAGGTGGCGTCTCCCTGAA
AGTCAACAAGAGAACCAGAAGATAGAGAGTGTCTCTCTCTATTGGTGCAAGAAAGATAAATATGAAGAACGCTGTCAGAA
CAAACTTGAATGGGTGACTGTTGAAGATCTAAATATCACATCCAAGAATCTTACAGACCTTAAGAATTCATCCCTATATA
TGTTTGGCATATCTGCCAACTCTAACTCCTCCTCCAGTGGAATAAAATGGCACACATGCATTGCTAGCCATGGCAGCCGT
CCACCTCCGCTTGAACAGTTTGAAGTGACCCATGTGTCTCCAACAGAAGTAAATTTGAAGTGGATGCTGGACTGTAAAGC
TAAAGCTGCAGAGCCCACAGGCTTCAACATCTCCTACTGTAGAGCAGTAGAGATGTTGGATAGCTGTCCTCTAGAAGCAG
GTATGACATATGAAAAAGTACCTGATGAAACAACAGTTGAGCATCTGGTGAGGAACCTGCATCCATATACCAATTACATC
TTCAACATTGCAATCCTCACTGAGATTGGACTTAGCAAGTGGAGCAGCTCCGTAAGAGTGCAGACAAAGGCAGACAAGCC
CAGCGGTTCACCACGCCAGCTGGAGGCGAGAGCCAAGGGCCAGGGATGGGTCTTGGTTGCTTGGGAACCTCCACTTGATG
AGGAACGCAATGGTAGGATCGTAAAATACATCGTCAACTCTGAGCCTCTTGTGAAGCAAATGAATGTTATGGCCAACACT
ACCTCAGATGTGACTATGTACAATGTGACAGGCTTGGAACCCTACACAAAGTACGTGTTCAAAGTTACGCCCTGTACAGA
AGGGCCGAGATCTGAATTGTGTGGTGAAGAAGTTGCTTCTCTGGATGTGAGGACAAGGATTGGAGCTCCTGGCAAGATTG
AGAGCATAGACCAGGAAGATCAGCAACTGGAATGGGAACACGATGAATGTAACGCCCCACAATGTTCTTATGAGCTGCGC
TACAGAATGAATGGCACAGATCACCAGTATATTTCTGCACCAGGTCAATCGGCAGCCAACTTTAAAGATATGAATATTAC
GTGCACAGAACACCAAGTGGAAATTAAAGTTGGTATACGTGCCATCAGCATAAATGAGGATGGCACACAACTGACTGGGC
CATGGAAGGAGAAGATGATCACTTGCCATATACCAGTGATGGAATGGTGGATCATTCTCATCATTGTTGCAGTGTGCATT
GTTGTCACGCTGATCCTCGTTGGAGTCGGCACATATGGATGGGACCAAATCAAGGTGTTCCAGCATAAATTGAACCTCGA
TCTGGATTTACCAGTTGGCCTTGACCCTAATGATGTGAGAAACTTCCACCCATCTCTAATTGCTGCAGTTGAAGGCAAGA
AGCCATGGTACAAGAACATCCAGATACTCAGAGAAAAGAAAATATCAACAAGCACCACCACTTCTAACACTTCAGAGGAA
CAAGATCTCATAAAACCGGGAAGTGAACGTCAGGGCCGCAACTTGTCGGGTGATTCCGGTACTTCTGAAGGTGACCCAGG
TGACTCCTCAGGCTGTTCAGTGGGAGGCGAGTCCGATTCGTCATCTGGAAGTGATCGTGTTCATCAGTCTTCTGATTCCG
GAACAGTTCAGGAGGAGCCTGGATTCCCAGCTGAAAATAAGAAGTGGTCTGGGTCGGTGAGGCTGAGAACGCCTGGCCCA
CCGTATGTCCGCCAGGGAATGCCTGAAAAAATATCTGACATGGGAGGATACGTTTCTGTCGGATCTGTGCCTAATTTGGC
TGGAGGGATGACAGGACTACTTTCTTTACAGCAATCTACTCCAAGTCTTGCCCTTGGGGCTCTACCAGAAGTGCCTTTAG
GAGCTAGGCGCACTTCGACTGGATATATTAGTATGCCCGACACTGATGCTGAAGGCATTAACCTACCTTTGGATGTACTT
GGCAATTTCACCTTTCCTCATGAGGGACGAGCACAAAGTGGCTTCCCTGCTTACTCTCGACACAACTTCTCAAATAAGAA
AGGTTCAACACCTGAATTATCACAATATACAAAGGCAGAGTCATTGCCATGGCTTAATACAGGATATGTTGCGGTGGCTC
AAGCCGAGGGTGTGATGAGAGACGCTCCAAGTGCTGGTGGGTATGTGGCTCTTGGTGATGGTATCGGTGGCATGAAAAGA
CAACCTTCTCTTCCTTCACTTCCCTTTGGTATGGACAAGTCCATAACTACCCCAGATGAAGATCTTCCACCTGGTGCATA
CTGCAGGGTTGGTGCTCGTGGCTCACCTGGGCCCCCTCCTCCATTCTCCACCGGGTATGTTAGTATCACTCAGGACTTGC
CATCACAGACTACACCAACCATTACTTCCTCCTCTTCAGTTAATAAGTCCCCATATGTTACATGTGCAATAGCAGAAGCA
ATTGCATCACCCAAAAAAGAGCCCGAGAAAGTAAAGGCTGACTATGTATCGGTCGGGGAAATGCCAAATGGTTGTTGGGC
TCATCCAGTAATACCACCCAGCACTAGTGATGAGAGTCGAGAAGTGACATCAGCACCATTAGAAGGTTCCCGGGGTCGAC
CTTCTCTACCAGCTAGACCAAATACGTCGGAAACAAATCACAACCGAGCAGGAAATCGGTGGACCCCCTTGGGACCTTCT
CTCTCCAAGCAAAGCTCAGGCTATGTGTCTGGGAATGTGTCCCAGGAGACATTAGCCTTCCATGATCCTGTGGTTATGTC
TCCGAAAAAGCTTTTGGCTCGGAGCCATGAACCTCATTCAGTGGTTTTTTCACCTAATCACAAATCATCAATGGTGTGAG
ATGCATTTCATAGTAGTAAATGGTCTTGCCATCTTCAGAATTTAACTATTAACAATTTGATTAGCCATTGCATTTTCAGC
ACAATATGAAAATGTGTTTAGCAAGACATTTTATAATAAACTTTTGGATTAGTCCAAACACAAAGTTACCCTTAATCTGG
GAACAAACTTCCATTTTTTCCTCCAAAAACTTGTATATGAAGGAATGCAAACAGTATGTTACCAAATGTTAAGTGCAGTG
ATGATCTGATAATGGTTTGGCAAAAACTAAGGAGAAAAAATAACTATCTTAGGGTTTTGTGTAGTGACATTGGGGATTTA
TAGTGCAAATCTTGAGCTTTGCTAATTATTGATCCCTCTGTTATCAGTGTGGTACACCTTTAGAAAGTACAAAGACTTGC
TCCTGGTAGTTGGTGTCGAGCCAGCAGAATGAGATGGAATCAGATCCAAGATGTAAAGATAGTGTTCATAAGGTAGATAT
GCTTTTGAACAAAATAGAAAATGAACCTTACTGTTTATCCATCCATAGACTTTTATTGCAGTTGTGTGGCATTTCAAAGA
AGAATCTCCACATTAAAAGCTCCTTTTGCCAAAGGAGCTTATTTTGACAGAGTCAATAAAGGTAGATTTTTTTTGTAAAT
AAAGTGAATTTTTGAAGTTTAAAGCATTATTTTTGATTATCTAGATTGTTCACAAAATTGTTGTCTTGAGTGTCATCTGG
AAGATTGTTTTGTGGCAATAATGTAGAAAAATGAGACATTTTTGAGCCTCGGCAATGAGTTGTGTTGTTTCTAGCTGGTT
GTTCACAATGCATTTCTTGCCGATCAATAGCCTGCTATGCTCTAGCAAGTACACACACACACACACACAAATAGTAAATA
CACATACTCACACTCACTAGAGCAAGAGGTAAATATCTCAACATAGAA
>Transcript_33182
ACCTAGAGCCATCTCACTCCCTCCCTCATATTCAAGAGACAACTGTAAGTGTATAGTATTGTTGGGGGGAGGGGAAGACA
ACTGTAGGTGAAGTCATCTCTTCCCCTCCCCATACAGTCAGAAAACTGGTGTACTTACAAGGCATGCATCCATCTTGCCC
TGAGAGTGTCCAGCACAGAACATCTCATAATGGAGCTTGACGTCTATACCCTTGCGATGATGCCAGCTTAGACACTCCTC
GTTGGTGATGATTGGCACCATCACCTTCCGCAATATATTCGTGCCCGTTTTTCCAAATGAATTGTCAGTCTTGCCCCAGC
CAGCCACAATGCCCACATCTCCATTAAAATCATCACTGGCATCCGGAAGGCATATAGGTAAAATATTTTCTCTGTACACA
ACTGGACGATTGAGACGCAGTACAGCTATGTCAAACCTGTCTGGTTGAGTGAGCATGTACTTAAAACTTGGGTGTATTCG
CTTCTCGAGAACGGAGAAGGTCTCCTTGGGGAAGGGTTCGTCGTACTCCCCCGTATCTTTGGTATCAAACTCCCCTAGGT
GGACGGTGATCTGGTTCAGCCGTGCTTTATGGACGCAGTGAGCGGCTGTAGCGACGAAATAGTGGTTGATGAGGACTCCC
CCACACTGGTAGCCGGAGATACGGATGTGAGCCTGCCAAGGGAACTCCCCAAACTTGGCCTCATCCCCACCAATGATCCT
CTTGGCAAACTGAGATACTCTTTGAATGCCACATTCTGGATGGTTCACAAGGGTCGGTTGTTGAAGCCTTGGCACCTCGG
GGACCTGGAAGGGCTGTCGGGCCAAGCCTACAGCAGGGCCCACAGCAGGGCCCACAGCAGGGCCCACAGCAGGGCCCACA
GCAGGGCCCACAGCAGGGCC
>Transcript_81320
GTGGCAGGTGTCACCATGGATGAATAAATACATGAACGGTATACTGATGCACGATGAAAAAGTGGTGGAGCAGCCGCTGG
TGCTGGAAGGTCTTTCTCAGCGCCTTGTGGGCCACTCAGTCAAGTTTATTGCCGACCATGCACAAGAACGACGCCCATTT
TTCCTTTACCACTCCTTCGGTCATGTTCACACACCAATGTTCACGGCATCTCATATGGCTGGACGGAGCAAACATGGAAG
ATATGGTGACAATGTTGAAGAAATGGATGCTGGTGTGGGAGACATTTTGGACGCCCTCAAACAACACGACCTGGATGAAA
ATACTATAGTTTACTTCCTCTCGGACCATGGTGGACACCTTGAAGCTGTAGATATGGATGGCCAGCGTGTTGGAGGCTAC
AATGGCCACTTCAAGGGTGGCAAGGGCATGGGAGGTGCTGAGGGTGGGATACGTGTGCCAGGAATCTACCGGTGGTCAGG
ACACCTGCCTGCCGGGGTCACCGTGGATGCCCCCACTTCACTCCTTGACACGATGCCCACGCTTCTCCACCTGGCTGGCC
TCCCATCTCTGCCTGAGCTCCTGCCTCACCTGCCTCCTAGGGACCTGGATGGAGTAAGCATTGCAAAATTGTTAACGAGC
GGAGAGTTCCCGCCATCACGCTCCCTGTTGCACCACTGTGGTCGTGATATACATGCTGTCAGGATTGTTCAAGAAAATTT
GGCCTACAAACTGCAGCTGGTGGGATACAAGTGGAAGTCTGGCAGCACCCAGTGTGGCTGGGGCATCAACACATTTTGCT
CATGTTTTGATGTAGAAGACTATGGCTATGAACCTCAACTTTTCAACCTCAGGGATGACCCATATGAAGATAATCCCATT
CCTACTAACAGTACTCAGTATATACAGGTAACTATGGTACTGAAGCAGTTCTTGGCCGAGTGGAGAGCGCGCGTGCCCTA
CCCACCTTCACAGTTTAAAAACGTTACCAACAATATGCTCTCCATTTGGCTTCAACCATTCCGTTCATTTTGGTAATGAT
TAGGTAAGAGGTGCTTATAATATGAGTGGTAACTGTGATCTATCACTTTGTTTTCATTATAGAGAAATTAATGTCATGAA
GAAACTAAGATGTAAAATGTTAGACCAGATTGTCGATTATTAACTTGTGTTAAAATGTTGCTTAGATAAAATGGTGACTC
TTCTATCATTCAGTGCTGTTTTGCATTACAAGACTGATATTATTTAACCATTATTTGCTAATCATTCCAATAGAAAATTA
CATTTTCTATGGGCATTAAATGTGTGTGTGTATGTGCCTTACATTCTCTAGACCAGGGATGGGCAACCTTTTTAAGTGGA
CGTGCCAAAATTTGGGGGAACAAATTATTTAGTGTCTTTTAAGTATCGGGAGAACCTTTTCAAATAATCAAAAATCACAC
TGGAGCAGTAAAATCAAAGAATATTGTAAGAGTGCTTATTTGTAAGTCATGTAAGATTGATTGAATGTAAAATTTTGTGA
CGGAATTTTGACTTGAAGGTCGTTCTACCCTGTTGATAGCCTGGATATTTTTTATTAGCCATTAAGTGTAATTCTAGCTG
CCATATACAGCCACACAATTTAAAGTCGCAATTTTTAACATCAACAAAATGAGTAAACAAAAATTAGTACAATTATAAGC
CTACCTACAATGATGGTAGAGGAGTGACGCGACGTCTGGCCGCCTGTCAAATGATGCAACAACTGAACAGGAACAAAACT
TGTACGTCAGTGTATTGCGGAGATAGATGGCTTGGAAATAGGATGTTTGTTTTATTTTCTTATTACAGTACTTATTATTA
CTAAAACAGTTGTCATTGTTTATTTCTTTATTACATTTTTATTTAGTATCACTCTACTTAATAAAATTTTATTTTATTAA
GTTAATACATACAACTCAGCGAAGAAGAAGGATATTTAGTTATTTAATTATTTTTTAAGGTGAGCGTGCCAGAGAGTCGT
TGGCGTGCCACATTTGGCACACGTGCCAAGGGTTGCCCACCCCTGCTCTAGACCGTAGATGTGGGTGTATGTTGTTGTAT
GTGCCTTACATTCTGTACCTTTTCTTGTGTAGTTCATTGTTGGGACTTTTTTCATTGTGTTGTCAAGTGGGAAATAAACT
GTTGGAGGAAATAGCAATTTATTTGATCCTGAAGAAAACCCAGTCATTCACAGTATTCTACCCTGTATACCTGTTAGGTT
TACTTTACTCTGACACATCAGGTTTTCTTGTTAACATCTTGACTTCCTATACAATCTCATCAATGTGATTTCCTACATAT
GGTTTCCCGTTGTTGGGAACAGGAAGCCTGTACAGTACATGTGTAGAGTAAGTAATTATCAGGAGAAGGCACCAAGCCAG
AAAAACTATGTAGCACTGTACATGTGTAGAATATTTAAGAAATATTTA
>Transcript_59156
ATCCATCCATCCATCCATCCATCCATCCATCCATCAACCCGCTGGCTAGTGCATATGGAGATGGAAAAGATGTAGGGCCG
GCGTGGAGAGTGGAGGTGAAGCAAGCTCAGTTTCTCCCTCCAGCCAGCCCACGACCTCCGTTCCACTAACCACCTCCCTG
CCACCGACCACCTCCCTGGCACCATGGCGGGCTTGACGTGGAGAGAGGGCAGGATAGTCGTGGCACTGGTGGCCTTCTGC
ACGCTTTGTCAAGCCAGCCAGGCACCCAATTACAAGTGTTTCCCTTTCTCAGCCACTCAACAAGGAAAACGAAGCCATGA
CAAAAGTGTATCTCGTCAACATCGGAAATGGGGCGCCAACCAATGTCCAGGTCCCGATTGCGTAGCTATAGAACCAACAG
GGGATATTATCCGTGAAGTTGGCACATCATATGAAGCTTCGTGTCTCTTTGACCCCAACCAAGTAAGAGCAGAGGAAGTC
TTCTTTATGCACTGGGGGAAGACACCAAAGGATCAGTACCGGATTCAACACAAAGTTGTTAATGACTCTGCCATTAGTAT
ACAAGTCACGCATGAAGAAACGACGGAATACAAGCTCAGGTGTCTTGAGGGCAACACAACGTTCTTGTGTGAACGTACAG
TCAAATTTGGATATATGCCACAGGATGTGAAGAACTTCACGTGTATTTCCAAAAATTGGACTAAATTAAATTGTACATGG
ACGGCTCCAGAGAATCCCGTCACAGTTCGTTACCAACTCACAGAATGCCCCAAATCACAAAAGGGAATTAATTGGTGCTA
TTGGGGTGAAAATGACTTCAATGATAGAGACACGTGGGTTATGACATTAACAGCTAAAAATCCACTTAATCCGAAAGGTG
TTCAGTTTGAACATCGAATAAGTGTCTTTGAAAATGTACTGCCAGATCCACCAGTGGAATTGGTAGCTAAAGTGAATGGC
CCTTATGAAGTTAATGTAACATGGAAACTGCCACACCCAATTGATGTGTTTATTGGTGGTATTGTTCATGAAGTTTCGTA
TAGAGAACGGCAAGATGGAGACCAGTCTGAAGAAGTTCCTTGGGTTTTAGTTGAGCACAAGATGGTTATGCCAGATAGGT
TTAAAACGGAAACATTCAGTCAAGTGATCAGCAATCTTCATGCTTACATTCGTTATGACTTCCGTGTGCGCCTTCACACT
GGAACAGGACCTATTCGACAACACATGTGGTCAGATGCTGCTATTCGTACCGAGAGGACTGCTGCTACTCGTCCTACAAA
AGCACCCTTGACGGATATTGGCACATTTGAAATAGAAGAAACTCTTTCCCATCGTGACATTTACATCAGCTGGCAAATGG
TTGACAAACTGTTCTGGAACGGTCCTAATTTTTATTACAATGTGTCTGCATTTGAATTTCAAACTAACAGGCCTGTTATC
AAAATCTCTCATGAAGTTGATATCAGAGATGCTTATGCCAAATTTACCAGCATGGATAAGGATATTGCTTACAGGTTCGA
GATCATACCCATGAATGATGAAGGAGACCCTGATAATGATTTAAAATCAGTTGTTGTAGTACCAGAGATGACAGCCATAT
TGAAGCCCATAAAGTACTTCAAAGTTTTCGCCTATGGTGATTCAAACAACATTTATAGCTTGAGGTGGCGTCTCCCTGAA
AGTCAACAAGAGAACCAGAAGATAGAGAGTGTCTCTCTCTATTGGTGCAAGAAAGATAAATATGAAGAACGCTGTCAGAA
CAAACTTGAATGGGTGACTGTTGAAGATCTAAATATCACATCCAAGAATCTTACAGACCTTAAGAATTCATCCCTATATA
TGTTTGGCATATCTGCCAACTCTAACTCCTCCTCCAGTGGAATAAAATGGCACACATGCATTGCTAGCCATGGCAGCCGT
CCACCTCCGCTTGAACAGTTTGAAGTGACCCATGTGTCTCCAACAGAAGTAAATTTGAAGTGGATGCTGGACTGTAAAGC
TAAAGCTGCAGAGCCCACAGGCTTCAACATCTCCTACTGTAGAGCAGTAGAGATGTTGGATAGCTGTCCTCTAGAAGCAG
GTATGACATATGAAAAAGTACCTGATGAAACAACAGTTGAGCATCTGGTGAGGAACCTGCATCCATATACCAATTACATC
TTCAACATTGCAATCCTCACTGAGATTGGACTTAGCAAGTGGAGCAGCTCCGTAAGAGTGCAGACAAAGGCAGACAAGCC
CAGCGGTTCACCACGCCAGCTGGAGGCGAGAGCCAAGGGCCAGGGATGGGTCTTGGTTGCTTGGGAACCTCCACTTGATG
AGGAACGCAATGGTAGGATCGTAAAATACATCGTCAACTCTGAGCCTCTTGTGAAGCAAATGAATGTTATGGCCAACACT
ACCTCAGATGTGACTATGTACAATGTGACAGGCTTGGAACCCTACACAAAGTACGTGTTCAAAGTTACGCCCTGTACAGA
AGGGCCGAGATCTGAATTGTGTGGTGAAGAAGTTGCTTCTCTGGATGTGAGGACAAGGATTGGAGCTCCTGGCAAGATTG
AGAGCATAGACCAGGAAGATCAGCAACTGGAATGGGAACACGATGAATGTAACGCCCCACAATGTTCTTATGAGCTGCGC
TACAGAATGAATGGCACAGATCACCAGTATATTTCTGCACCAGGTCAATCGGCAGCCAACTTTAAAGATATGAATATTAC
GTGCACAGAACACCAAGTGGAAATTAAAGTTGGTATACGTGCCATCAGCATAAATGAGGATGGCACACAACTGACTGGGC
CATGGAAGGAGAAGATGATCACTTGCCATATACCAGTTTAACACTTTTAAAAACAACTAAGCGAGTATTCTGGCTACTTG
ATCATTGTAACATCCACCAACCCATGCCTGAAATTCATGGATCCACCAACCCAAGCCTGAAATTCATGGATTAGAGAAGC
CCCTGCAGTGGCCCCTAGAGTTCCCTCAGAACCCATGGTCTTTAGAATCAGTTTTCTATTATGAAAACAATTAGATAAGC
GTGTCATGGGAGATTGTTATAAAAGCTTTGAATGTAGCTACTGTTGCGAACCATAATAAAATCATCGCTAACAGCAGGGC
TCAGGAGTTGGAATCCCAAATAGTATATGATCTTCCTCAGGTCAAATGGGGAAGCCAAGCAAAGTTTAGGTGAATTCTGT
TCATCGGTGGCCGAATTCGTCACAGACGGATAAACAGATTTTCGGATCTACTGTACATTTATAGCTATGTACTGTAGAGT
ATAGACTGTATCAGGCATTTTTTAAATGTTTAATGTTTGTGTGTTTGGTAAAATGTGCTACTTAACACCAATAAATAAAC
TTCTAGGCAAGTTAAAA
>Transcript_2986
ATTAATTGTATTTCCATTATTTTAAATGGGGAAATTCGATTCACCTCACGACCAATTCGCCTTACAACCCCAGTGCTGGA
ACGGATTAAGATCGTAAGGAGAGGCCTCTCTGTATGAAGATATAATCTCTATTTTCAGGAGGAATTTTTTTTTAACGAAC
TCAAAATTTATCCTATAAAGCATCACACTGCACTTCAATATTCTTACAAGTTGACATAGATGAGAAAATCACACACAACT
TTCTTATAATATAAAATTGTCACTTTAAAAATTTAACAATAATAATGACACTAAAATGCATAATAATAAAATACCAGAAC
TACCACTCGGGTGAGATTCCTGTACTTGGGTCAGTAATGCCCCTCTTCTAGGTAGCCTTTTATTCGTGTTGGAAGAGGCA
AGGCTTGAATGTGGTCCACACGGGTGTATTGTCTAATCACAAATCGACATAGGTATTGCAAAGATCGCACCTGAGTGAAC
CTGGAAACTGGTTTGGTGAGTCGAACTGGAAAGGATGGCGATCCTGGTACACGAGCTCGAGAGTAACAAAAAACTCCAGA
CTCAGAATGACTCATACAATGATCAATGAGACCCACTAAACTTGTGTAGCCCTCATGCTCAGGATGTGGATAAAAGCTGA
ACCAACCATTACTGTGTTCAATCCGTGTGTGGAGGGTCTTGTTGAAAGATCGGAAGCTAAGACTCAACAAGTACTTGTCA
TCTGATGAGTCACGAACCAGAAATGCCCCATCAGGTTGATCAACCAATTTCTCCTCTGCTTCTGCTCTGGTTATTGGTCC
CCAGTACCACCCAAACTTGGCCAATCTGAAAAGTTCCTCAGCTAAACTTCTTTTGCTGGCATCAAAATTCATGTCCTGCA
AGTCCCATAATTCACCATACATTCTATTTGGCTGCGGTGAGGACGTTTCCGATATGGCACTACGTTCCACACTGTTGGAT
ATTTGACTGGTGTCAGTCTTTGAGGCATAAAGCCCCACTTTACCACTGACATTTTCCACCAATACTTGTGGTAAGACAAC
ACTCCTGTCTAGTCCAACACTCACCTTCGGCACTATCGTCTCCGATAACACTGTCGAAGAATTAGTTTCTGATATGTAGT
TACTTTTACTGAATAATGACACAGCAGAAATTTGAGTTTGTGGGATTGACACTGGTTCATTTATTTTGTTTCCTGACACT
CTTACACATTCTCCATGACTTGTTTTAGTAAGCACTTCACTCTCAGAATCTGTCAATACGTGGGAGGAGGAATTTTGTCG
AGTTATTGGTGTGTGCATGGGACGGATTGCACGTTTATTATGCTTGCCTTTGTGCAACTGACCCCCACTAGCATTCAGGC
CATCACTAGAAGACTCCTCACTAATAGACTGTGAGAAGGAGTCCCCAAAGCTATTGGATAGACCTTCAAAACTTTTACTC
TTTTTAGGAGTACTTGAGTGTGAGTTTTGAAGTGTGTCAAACTTGCCACTGATTTTCTTTTTCAACGTTTGAAGAATGCC
ACTTTTGGTTTTCTTTTTGGGGGTCTTTTCTTGAGTGTTTGAGGAGGAGTGGTGTGTCGGGGACGAGGCTGAGGATGTGG
TAGTGTTGGAAGGGGCGGGAGACCCAACCAAAACCTCACCATTAGCACTGCTCGTCCTCCTCCCGGAGCTGTTGCCATGG
CGTGGCGACCGGCTTAACAGGTGCGACAAACTAACCTTCTTCATCATCTTTCCTCAAGACAGCCTCTGGGCGTCAGTTTA
CCGCAAGACACAGCCATTGGACGTAATTAGAACAAGGAAATCAAGCCTATCTCATCTGATGTTTCTCCTCCCAGCCATCT
TGTTCCTAGACACAAG
>Transcript_126882
TTGCACAGTGCCTCCTTGTCAGAGTGCCAGGCTTGGAGTGGCACCCTGGCAGCCCCGGCATGAGGCCAGTACCAGGTACA
CTCATCTCCCTCACACTACCGTTCATCCCTGGATCTCCATCACTCAACTCACACCTTACTCACTCTTCTAGCCAGTGTGA
GCCACGATGGTGAGAGGGGCGAGGATGGCTGTGTTGATGGTGGTGGTGGCCACTGTAAGCATGGTCCGGGAGAGCCTAGC
AGCCGGGTCCAACCCCTCCGTCACCCGCACAGCCAGCATCCCACTCACCTCAGCCGACACCCGCCACACTGCGATTGAGA
GCACACTGCAGACCATCTTGAGCACCATGCAGGAGAATCACAACCAGTTGCAGTCGTCAATACGCGAGGTGATGCGGGTG
GCGAGGCGAACCCAGCGCGACCTAACCGAACTCCGCGAGGACACCGACCTCATACTCGGCCAAATGTACAAACCTTCGTG
CCAAGAGGTGGCCGAGGACCTGCACGACGGTACTCGAGGTAGGACCACTGAAGCCATAGTGGGGGTATACACCATCAAGC
CGCCCAAATACAAGCCAACGCAGGTGCGTTGTGAACTGGGCCGAGGTGCCATTGGTTGGACCGTCATTGTCTCCAGGTCA
AATGGACGTGAGAGGTTCAATCGCACATACCGCGAGTACCAGGAGGGCTTTGGTGACCCATCTGACGAGTACTATATAGG
CAATGAACTCTTACACCGTTTGACAACATGGCGTCCTCACCAGCTGAGAGTCGTAATGGAGGACTTTGACGGTCAAAAGG
CCTGGGTGCAGTACAAGATCTTCAGGGTGGCCGGGCCAGAGGATAACTACCAGCTCACTGTTGACGAGTTCGAGGCTGAC
AGTGCCGCGGGAGACGGACTCAAGATTCATAATGGTATGAAGTTTTCTACCTACGACAAGGATGACGACGATAACAAAGA
TGGTAACTGCTCCCAGCTGTTCGGTGGCGGGGGCGGGTGGTGGTTCACTAACTGCTACCATGTTCTTCCCACTGGCCGTT
ACCGCTCTGTAGGAGGTAACGAGTATGGTGGCCTGGCCTGGTACCCCTGGAGGAACGTCAAACACTCCCTCAAGGTTATG
ACACTTCTTATCAGAGCCCACTAGAAGTCTTCCAGAATAAAACCAAATTATCCTCCAACTATGATGTCTACCTGTAGCTC
TAACTAATTTTGAAGTTTTAATTCTTGAAAAAAGTATTTCAACTTGATCTAATGTTTTAATCAATGATTACCTCTCAAGA
TTTATACTTTCGATAAAGCTGGGAACGTGCAATATTTAAGTAGTAGTTAGCTTAACTATGTATCGTATTTAAAGCACCAA
TAATTTCAGCCAATCTCACCATATATACAATAATTTTCTTATGATTCCTGCTACATATCCATCGTGCTCGACCACGATGG
AAACTAGGCTACACGGTGGTCCAAACATTACTACACGGTGGTCCAAACATTCCTTTGGGAAGCAGTAATTGGCGAGAAGA
ATAACGCGGATGCATTTGTTATTAACGAAATTCGCGTTCATTATTATCAACAAGAACAGCTGCAGAAAATCTTAAGAACA
AGATTAATTGATTTTGAAAGAACATAGCAACACTATAGAGGCAAGCAATATATGTTGCTTCTGGCCCTCTTGAAATAGGC
TACATCACTAAATAAATAATCACATATACAAGAAAATTATGTTGATGTATTATATCCATCTTTATATATGTAATAAATGT
TGAAAAAGAAAAAAAAAAAAAAAAAAAAAAAAAAAAAAAAAAA
>Transcript_32473
CAACAGTGTTATCATCAGATTGAACCACACTGTTACTGGTGGGTGGAGCGGATAGCACCGTCACACACAGTGCAAAATTC
TTATTCTACAGTAACCTTTTCACCAGGTAGTGAAAATGAGATGATGATGGAGGATGATGGCAACAGCAGTCCGCCCTCTG
GGCTATCCCAGTATACGGAAATGACAAGAACATCCGAGTCCACAGAACAACCACTCCCGGCTAGCACCAACCTTACAACT
GAAAATCCTGATACACCTGACACACGTATTTCGGACACCAGTGATGCTAAGAAGCAGGGCTTTGGAATACCTGTGGACCG
ACCTAGTGCTGTCATGCCCGTTACAGCCCTCTCCCCAGAGTACAACATGAAGCACAAGCGAAGAGGGCTTGCCATCATCT
TTGTTTACAAGACGTTTTGCAAAGATGGGCCTAGTACCCGTACCTGTGCCAGTCACGATCGTGATATATGCCAAAAGGCT
TTCCTGCGCCTTGGTTTTACAGTTGAAGTTCACAAAGATCTGAAGAAGAAACAGTTTTTACTTACATTAGAGGAAGCTGG
TAAAAGAGACCACAGTGACTGCGACAGCCTGGCACTGGTGTTTATGAGCCATGGAGGAATTGACGATAAAACCAACAGAG
AGTTCATCTGGACTTTTGATGAAAAGGTTAACACAACAGAATTGTGGAAGAATTTTGATGCTGCAAATTGTCCTTCACTT
GCTGGAAAACCCAAAATGTTTTTTATCCAGGCCTGTCGGGGAGAAGACGCAGACAAGGGTGTCCAACTAAAGGCCCGACC
AAAAGGGCTGCCTGTAAAAACGGATTCTCTGGATATAACTAAACAAGATAAAGAATATGCTATCCCACTCTATGCTGACA
TGCTTATGATGTGGGCTTCTTATACAGGAATGTATGCGTTTAAGTCTGCAAACAGTGGATTGAATGGCAGTGTATTTCTG
CACTTTTTGGCCAAAGTATTAACAGAAGATGCCGATAATGACGACTTAGCTACAATGCTCCTTCGGGTAACACGGGAAGT
TGCTGTGCACTATGAATCATATGTTCCTGACAACTATAAGCTTCATGAAAACAAGCAAGTTCCCCAAACATTATCAACAC
TCATGCGCAAGATTTACTTCTATAAAAAGAATGTATGCATTTAAGTCTGGAAATAATGGAATTAATGGCAGTGTATTTCT
GCACTTTTTGGCCAAAGTATTAACAGAAGATGCCGATAATGACGACTTAGCTACAATGCTCCTTCGGGTAACACGGGAAG
TTGCTGTGCACTATGAATCATACAGTCCAAAAAATTATAAGATTCATGAAAACAAGCAAGTTCCCCAAACATTATCAACA
CTCATGCGCAAGATTTACTTCTTTGAAAACTAAGTTATAATATATATAAAAAAAGCACCAGGCTCGGAAAGCTAAAAAGC
ACTGTTTGTGTTAAAGAATATTCAAGAGTTCCCAGATATCATTCATGCCAATACAAGAGCAGAAAGACAAGACAATCGAT
GGTAAAGTAGTCTGATTCACCAAGAATTTAATGAAGGAACAAACGACTGAGGAACAGTGGGAAAGGTAAAGTTACCGATC
ATCCTGAAAATCCTGACAATCTACGAGGTGTGCACCTGTTAGCAGAACAATGCAGTTCTGACAGTAAGAAACATAATGAA
TTCTTAGACAAATTTGATCTTTTACCGATGACTTAATTTAACTTGTGCACTAACATACCAAAATTATAGTGCCTTAGTAG
CCTGCCCTTCATATTGCTCAGGATTTCTCAACATGCTTGCATAAAGAGTTACAGTTCATTTGCCCAAAGTCACTAATAGA
TAAACACCATTTTCATTTCTTTTAAAACACAGTTGTGCAAAGAATTACAATTTAGGAGCCACTATCAATGGCCACCAATG
TGAGTTACATACTCTGGTGTATAAAACTGTTTGATGATACAGTACAGTAATTCAAAATGATTGCCGGTGTTTTAAGATTA
AGTATTTTGGGCACATAAGTTAAGATGGAAAAATATATATCTGATTAATTGTTATTTTATAGGAAATTTTTGTATTTAAT
TGTACTGTGTGATCATAAACAATTGTTTGGAATACATAGCATAGTCTTTCAGGCTTGTATTTTAACTATAGTCTTTCAGG
CTTGTATTTTAACTATAGTCTTTCAGGCTTGTATTTT
>Transcript_59157
CTATATTTGACCTTTTAAAGAAGTGGTTTGGATTAATATCCTCCATCTTGTTCAGTATTTTAAAGGTCTCGATGAGATCA
GCCCTGTCATGTCTGGTTTGCAGTGTTAGTTTCGTATACATAATTAAAATTTTCAGTGATGGCCTTTGGCCTAAATCCCA
CAGACTAAACTAAGGTATTTATTTGTATATGAATGATGCTTAAAACTGACGTTAATTTTTTTCTTTGCAGTGATGGAATG
GTGGATCATTCTCATCATTGTTGCAGTGTGCATTGTTGTCACGCTGATCCTCGTTGGAGTCGGCACATATGGATGGGACC
AAATCAAGGTGTTCCAGCATAAATTGAACCTCGATCTGGATTTACCAGTTGGCCTTGACCCTAATGATGTGAGAAACTTC
CACCCATCTCTAATTGCTGCAGTTGAAGGCAAGAAGCCATGGTACAAGAACATCCAGATACTCAGAGAAAAGAAAATATC
AACAAGCACCACCACTTCTAACACTTCAGAGGAACAAGATCTCATAAAACCGGGAAGTGAACGTCAGGGCCGCAACTTGT
CGGGTGATTCCGGTACTTCTGAAGGTGACCCAGGTGACTCCTCAGGCTGTTCAGTGGGAGGCGAGTCCGATTCGTCATCT
GGAAGTGATCGTGTTCATCAGTCTTCTGATTCCGGAACAGTTCAGGAGGAGCCTGGATTCCCAGCTGAAAATAAGAAGTG
GTCTGGGTCGGTGAGGCTGAGAACGCCTGGCCCACCGTATGTCCGCCAGGGAATGCCTGAAAAAATATCTGACATGGGAG
GATACGTTTCTGTCGGATCTGTGCCTAATTTGGCTGGAGGGATGACAGGACTACTTTCTTTACAGCAATCTACTCCAAGT
CTTGCCCTTGGGGCTCTACCAGAAGTGCCTTTAGGAGCTAGGCGCACTTCGACTGGATATATTAGTATGCCCGACACTGA
TGCTGAAGGCATTAACCTACCTTTGGATGTACTTGGCAATTTCACCTTTCCTCATGAGGGACGAGCACAAAGTGGCTTCC
CTGCTTACTCTCGACACAACTTCTCAAATAAGAAAGGTTCAACACCTGAATTATCACAATATACAAAGGCAGAGTCATTG
CCATGGCTTAATACAGGATATGTTGCGGTGGCTCAAGCCGAGGGTGTGATGAGAGACGCTCCAAGTGCTGGTGGGTATGT
GGCTCTTGGTGATGGTATCGGTGGCATGAAAAGACAACCTTCTCTTCCTTCACTTCCCTTTGGTATGGACAAGTCCATAA
CTACCCCAGATGAAGATCTTCCACCTGGTGCATACTGCAGGGTTGGTGCTCGTGGCTCACCTGGGCCCCCTCCTCCATTC
TCCACCGGGTATGTTAGTATCACTCAGGACTTGCCATCACAGACTACACCAACCATTACTTCCTCCTCTTCAGTTAATAA
GTCCCCATATGTTACATGTGCAATAGCAGAAGCAATTGCATCACCCAAAAAAGAGCCCGAGAAAGTAAAGGCTGACTATG
TATCGGTCGGGGAAATGCCAAATGGTTGTTGGGCTCATCCAGTAATACCACCCAGCACTAGTGATGAGAGTCGAGAAGTG
ACATCAGCACCATTAGAAGGTTCCCGGGGTCGACCTTCTCTACCAGCTAGACCAAATACGTCGGAAACAAATCACAACCG
AGCAGGAAATCGGTGGACCCCCTTGGGACCTTCTCTCTCCAAGCAAAGCTCAGGCTATGTGTCTGGGAATGTGTCCCAGG
AGACATTAGCCTTCCATGATCCTGTGGTTATGTCTCCGAAAAAGCTTTTGGCTCGGAGCCATGAACCTCATTCAGTGGTT
TTTTTCACCTAATCACAAATCATCAATGGTGTGAGATGCATTTCATAGTAGTAAATGGTCTTGCCATCTTCAGAATTTAA
CTATTAACAATTTGATTAGCCATTGCATTTTCAGCACAATATGAAAATGTGTTTAGCAAGACATTTTATAATAAACTTTT
GGATTAGTCCAAACACAAAGTTACCCTTAATCTGGGAACAAACTTCCATTTTTTCCTCCAAAAACTTGTATATGAAGGAA
TGCAAACAGTATGTTACCAAATGTTAAGTGCAGTGATGATCTGATAATGGTTTGGCAAAAACTAAGGAGAAAAAATAACT
ATCTTAGGGTTTTGTGTAGTGACATTGGGGATTTATAGTGCAAATCTTGAGCTTTGCTAATTATTGATCCCTCTGTTATC
AGTGTGGTACACCTTTAGAAAGTACAAAGACTTGCTCCTGGTAGTTGGTGTCGAGCCAGCAGAATGAGATGGAATCAGAT
CCAAGATGTAAAGATAGTGTTCATAAGGTAGATATGCTTTTGAACAAAATAGAAAATGAACCTTACTGTTTATCCATCCA
TAGACTTTTATTGCAGTTGTGTGGCATTTCAAAGAAGAATCTCCACATTAAAAGCTCCTTTTGCCAAAGGAGCTTATTTT
GACAGAGTCAATAAAGGTAGATTTTTTTTGTAAATAAAGTGAATTTTTGAAGTTTAAAGCATTATTTTTGATTATCTAGA
TTGTTCACAAAATTGTTGTCTTGAGTGTCATCTGGAAGATTGTTTTGTGGCAATAATGTAGAAAAATGAGACATTTTTGA
GCCTCGGCAATGAGTTGTGTTGTTTCTAGCTGGTTGTTCACAATGCATTTCTTGCCGATCAATAGCCTGCTATGCTCTAG
CAAGTACACACACACACACACACAAATAGTAAATACACATACTCACACTCACTAGAGCAAGAGGTAAATATCTCAACATA
GAA
>Transcript_59158
ATCCATCCATCCATCCATCCATCCATCCATCCATCAACCCGCTGGCTAGTGCATATGGAGATGGAAAAGATGTAGGGCCG
GCGTGGAGAGTGGAGGTGAAGCAAGCTCAGTTTCTCCCTCCAGCCAGCCCACGACCTCCGTTCCACTAACCACCTCCCTG
CCACCGACCACCTCCCTGGCACCATGGCGGGCTTGACGTGGAGAGAGGGCAGGATAGTCGTGGCACTGGTGGCCTTCTGC
ACGCTTTGTCAAGCCAGCCAGGCACCCAATTACAAGTGTTTCCCTTTCTCAGCCACTCAACAAGGAAAACGAAGCCATGA
CAAAAGTGTATCTCGTCAACATCGGAAATGGGGCGCCAACCAATGTCCAGGTCCCGATTGCGTAGCTATAGAACCAACAG
GGGATATTATCCGTGAAGTTGGCACATCATATGAAGCTTCGTGTCTCTTTGACCCCAACCAAGTAAGAGCAGAGGAAGTC
TTCTTTATGCACTGGGGGAAGACACCAAAGGATCAGTACCGGATTCAACACAAAGTTGTTAATGACTCTGCCATTAGTAT
ACAAGTCACGCATGAAGAAACGACGGAATACAAGCTCAGGTGTCTTGAGGGCAACACAACGTTCTTGTGTGAACGTACAG
TCAAATTTGGATATATGCCACAGGATGTGAAGAACTTCACGTGTATTTCCAAAAATTGGACTAAATTAAATTGTACATGG
ACGGCTCCAGAGAATCCCGTCACAGTTCGTTACCAACTCACGTATGTTGTGCTGGGCTTCTTAGACTCCAGAGAATGCCC
CAAATCACAAAAGGGAATTAATTGGTGCTATTGGGGTGAAAATGACTTCAATGATAGAGACACGTGGGTTATGACATTAA
CAGCTAAAAATCCACTTAATCCGAAAGGTGTTCAGTTTGAACATCGAATAAGTGTCTTTGAAAATGTACTGCCAGATCCA
CCAGTGGAATTGGTAGCTAAAGTGAATGGCCCTTATGAAGTTAATGTAACATGGAAACTGCCACACCCAATTGATGTGTT
TATTGGTGGTATTGTTCATGAAGTTTCGTATAGAGAACGGCAAGATGGAGACCAGTCTGAAGAAGTTCCTTGGGTTTTAG
TTGAGCACAAGATGGTTATGCCAGATAGGTTTAAAACGGAAACATTCAGTCAAGTGATCAGCAATCTTCATGCTTACATT
CGTTATGACTTCCGTGTGCGCCTTCACACTGGAACAGGACCTATTCGACAACACATGTGGTCAGATGCTGCTATTCGTAC
CGAGAGGACTGCTGCTACTCGTCCTACAAAAGCACCCTTGACGGATATTGGCACATTTGAAATAGAAGAAACTCTTTCCC
ATCGTGACATTTACATCAGCTGGCAAATGGTTGACAAACTGTTCTGGAACGGTCCTAATTTTTATTACAATGTGTCTGCA
TTTGAATTTCAAACTAACAGGCCTGTTATCAAAATCTCTCATGAAGTTGATATCAGAGATGCTTATGCCAAATTTACCAG
CATGGATAAGGATATTGCTTACAGGTTCGAGATCATACCCATGAATGATGAAGGAGACCCTGATAATGATTTAAAATCAG
TTGTTGTAGTACCAGAGATGACAGCCATATTGAAGCCCATAAAGTACTTCAAAGTTTTCGCCTATGGTGATTCAAACAAC
ATTTATAGCTTGAGGTGGCGTCTCCCTGAAAGTCAACAAGAGAACCAGAAGATAGAGAGTGTCTCTCTCTATTGGTGCAA
GAAAGATAAATATGAAGAACGCTGTCAGAACAAACTTGAATGGGTGACTGTTGAAGATCTAAATATCACATCCAAGAATC
TTACAGACCTTAAGAATTCATCCCTATATATGTTTGGCATATCTGCCAACTCTAACTCCTCCTCCAGTGGAATAAAATGG
CACACATGCATTGCTAGCCATGGCAGCCGTCCACCTCCGCTTGAACAGTTTGAAGTGACCCATGTGTCTCCAACAGAAGT
AAATTTGAAGTGGATGCTGGACTGTAAAGCTAAAGCTGCAGAGCCCACAGGCTTCAACATCTCCTACTGTAGAGCAGTAG
AGATGTTGGATAGCTGTCCTCTAGAAGCAGGTATGACATATGAAAAAGTACCTGATGAAACAACAGTTGAGCATCTGGTG
AGGAACCTGCATCCATATACCAATTACATCTTCAACATTGCAATCCTCACTGAGATTGGACTTAGCAAGTGGAGCAGCTC
CGTAAGAGTGCAGACAAAGGCAGACAAGCCCAGCGGTTCACCACGCCAGCTGGAGGCGAGAGCCAAGGGCCAGGGATGGG
TCTTGGTTGCTTGGGAACCTCCACTTGATGAGGAACGCAATGGTAGGATCGTAAAATACATCGTCAACTCTGAGCCTCTT
GTGAAGCAAATGAATGTTATGGCCAACACTACCTCAGATGTGACTATGTACAATGTGACAGGCTTGGAACCCTACACAAA
GTACGTGTTCAAAGTTACGCCCTGTACAGAAGGGCCGAGATCTGAATTGTGTGGTGAAGAAGTTGCTTCTCTGGATGTGA
GGACAAGGATTGGAGCTCCTGGCAAGATTGAGAGCATAGACCAGGAAGATCAGCAACTGGAATGGGAACACGATGAATGT
AACGCCCCACAATGTTCTTATGAGCTGCGCTACAGAATGAATGGCACAGATCACCAGTATATTTCTGCACCAGGTCAATC
GGCAGCCAACTTTAAAGATATGAATATTACGTGCACAGAACACCAAGTGGAAATTAAAGTTGGTATACGTGCCATCAGCA
TAAATGAGGATGGCACACAACTGACTGGGCCATGGAAGGAGAAGATGATCACTTGCCATATACCAGTTTAACACTTTTAA
AAACAACTAAGCGAGTATTCTGGCTACTTGATCATTGTAACATCCACCAACCCATGCCTGAAATTCATGGATCCACCAAC
CCAAGCCTGAAATTCATGGATTAGAGAAGCCCCTGCAGTGGCCCCTAGAGTTCCCTCAGAACCCATGGTCTTTAGAATCA
GTTTTCTATTATGAAAACAATTAGATAAGCGTGTCATGGGAGATTGTTATAAAAGCTTTGAATGTAGCTACTGTTGCGAA
CCATAATAAAATCATCGCTAACAGCAGGGCTCAGGAGTTGGAATCCCAAATAGTATATGATCTTCCTCAGGTCAAATGGG
GAAGCCAAGCAAAGTTTAGGTGAATTCTGTTCATCGGTGGCCGAATTCGTCACAGACGGATAAACAGATTTTCGGATCTA
CTGTACATTTATAGCTATGTACTGTAGAGTATAGACTGTATCAGGCATTTTTTAAATGTTTAATGTTTGTGTGTTTGGTA
AAATGTGCTACTTAACACCAATAAATAAACTTCTAGGCAAGTTAAAA
>Transcript_8269
GAAAAGATATGATGAAAACAATGTTGAGCGAAGTAATTAGCGCGCCAGGTATAACTGGCTAGTAAGTAATTATCAGGAGA
AGGCACCAAGCCAATATAACTGGCTAGGAGGTGGGGCATAAAGAGCTAGCGCTCACTCCTCCAGTCACTGATAAGTAAGC
ACTGGAATGTACTGCAGGCCCCACCAAGAAACCCTCAACCAGCAGTGGATTAATTAATGCCAGGACATTGTACATGCCCC
ACTTATGAAATGCATATCTTGGAGAAGTTTTTTGAAAAGCAAGCAAATTGGCCATTGCTTTCTAATTCACCAAGAGCCTC
CTCTACGGCCTCTTGTAGCAATTTCTCTATTAGTTCTAGCCGCACAAGATCTAAAATGCCTTCCAAAAAGTATTCTTCAT
CAGCTCTCACCAGCTGTACATCTTTAGTCAAAGTATCTTTGTCCTCTGAAAGTTGTGTGACATAGGTGTTATTCATGCTT
CCCATGCGAGATTTCAGACTGTGTCTTGTCTTTTGCAGTACATTTTTGATTGGAAGGATATGGCCATACTCTTGCAATGC
ATGACACAAGTCTGTGATATACCATGATCGTCTCAGAGCTTGTTCACCTCGACATGCTTGAACAAAATATAGTCTTGGTT
TGTTCAAAAGTGCCTGACTGAAACATAACTTTCGAATGTCCGTGATGGAAATGCAAGAGCGATCGTGTAAGTAGAGCTGA
TCTTGCTCGTCTCCATGAGTCATGATGCACACGGCCAGGCAAGAAACAACGGCCAGTCGTGGGTTTACACGAAGATTTTT
AAAAAACTGATGTATCTTTTCATAATCAGGATTGTCAAAATGCATCACATGGAATCCAAACAATTTAAAGGTGCCTTCAA
GGCGTTCTTTATCGATATCTGATCCATGGCGTTCAGAAAGGGGGATATTGTCATTCATTTCTCTGGGCTTCATGAAGGTT
TTGATATTGATGATGATGCACAGTCCATGAGGGTAGCATGTGGGCAAGGGGTAATAGTTGTTTTCATTTATCTGCGACGT
TTGTGATGAAAGGGATGGAGTGCGAGAGACTCGGATAATGAAGGGATGCAAATAAGAAGCCAGAGTCTCCCTGTCCTCTT
CTAACAATGCTTCAAAGAGTTCTGTAATAAGAGTCTCATAATTGCCACTGTTGAGGTTGCGTACAAATGTTTCTTCTAAG
GGCCTACCCATTTCAGGACAATACCACCCCATCAGTCTCTTGTGTATAAGTTCATCAGCTTGTTCTTGGGCCATTCCAGC
AAACACACAATATAAAGCCTTACGATCATTAGCAACATTGTTTAATGTCTTAAATATTTTGTGTATATTGTGGTCAACAC
CAAGGCCCAGCTGGTCCTCGAGTAAATCGTAGCGACCGATGATATAGAGCGCTTCCATAACATGCTCCAGGTTTCCGAAA
GTTTGGCGTACAGTGTTAACCACTTGCTCTAAAGCTTCCTTGGCTCGGCCATCGCATATGTATTGACAATATTTGAACCC
TTGTCGTGTCAGGTACTCAATGTCTAAGACCAAGAAGGTGACACTGATGGCCTCATATTCATCCAGATCTGCTAATATTG
TGTTGGCTCGAGAATTTAATTTAACCTGTGCCAATAAAAATTGATCAGAGGAATCTGGACTGCAATCTTCTGGCCCCAGG
CATGTTGAATCTCTCACCATCGACATAACTCATGAGTGATTCAGCAAACTAGGTCTGTATATCCAGATCACATGTACATG
TCTTATGGGCTTGATGCTAGTGGTGGCTTGTTTGCTGGAAGGATCTCCTACCTCCTA
>Transcript_59159
ATCCATCCATCCATCCATCCATCCATCCATCCATCAACCCGCTGGCTAGTGCATATGGAGATGGAAAAGATGTAGGGCCG
GCGTGGAGAGTGGAGGTGAAGCAAGCTCAGTTTCTCCCTCCAGCCAGCCCACGACCTCCGTTCCACTAACCACCTCCCTG
CCACCGACCACCTCCCTGGCACCATGGCGGGCTTGACGTGGAGAGAGGGCAGGATAGTCGTGGCACTGGTGGCCTTCTGC
ACGCTTTGTCAAGCCAGCCAGGCACCCAATTACAAGTGTTTCCCTTTCTCAGCCACTCAACAAGGAAAACGAAGCCATGA
CAAAAGTGTATCTCGTCAACATCGGAAATGGGGCGCCAACCAATGTCCAGGTCCCGATTGCGTAGCTATAGAACCAACAG
GGGATATTATCCGTGAAGTTGGCACATCATATGAAGCTTCGTGTCTCTTTGACCCCAACCAAGTAAGAGCAGAGGAAGTC
TTCTTTATGCACTGGGGGAAGACACCAAAGGATCAGTACCGGATTCAACACAAAGTTGTTAATGACTCTGCCATTAGTAT
ACAAGTCACGCATGAAGAAACGACGGAATACAAGCTCAGGTGTCTTGAGGGCAACACAACGTTCTTGTGTGAACGTACAG
TCAAATTTGGATATATGCCACAGGATGTGAAGAACTTCACGTGTATTTCCAAAAATTGGACTAAATTAAATTGTACATGG
ACGGCTCCAGAGAATCCCGTCACAGTTCGTTACCAACTCACGTATGTTGTGCTGGGCTTCTTAGACTCCAGAGAATGCCC
CAAATCACAAAAGGGAATTAATTGGTGCTATTGGGGTGAAAATGACTTCAATGATAGAGACACGTGGGTTATGACATTAA
CAGCTAAAAATCCACTTAATCCGAAAGGTGTTCAGTTTGAACATCGAATAAGTGTCTTTGAAAATGTACTGCCAGATCCA
CCAGTGGAATTGGTAGCTAAAGTGAATGGCCCTTATGAAGTTAATGTAACATGGAAACTGCCACACCCAATTGATGTGTT
TATTGGTGGTATTGTTCATGAAGTTTCGTATAGAGAACGGCAAGATGGAGACCAGTCTGAAGAAGTTCCTTGGGTTTTAG
TTGAGCACAAGATGGTTATGCCAGATAGGTTTAAAACGGAAACATTCAGTCAAGTGATCAGCAATCTTCATGCTTACATT
CGTTATGACTTCCGTGTGCGCCTTCACACTGGAACAGGACCTATTCGACAACACATGTGGTCAGATGCTGCTATTCGTAC
CGAGAGGACTGCTGCTACTCGTCCTACAAAAGCACCCTTGACGGATATTGGCACATTTGAAATAGAAGAAACTCTTTCCC
ATCGTGACATTTACATCAGCTGGCAAATGGTTGACAAACTGTTCTGGAACGGTCCTAATTTTTATTACAATGTGTCTGCA
TTTGAATTTCAAACTAACAGGCCTGTTATCAAAATCTCTCATGAAGTTGATATCAGAGATGCTTATGCCAAATTTACCAG
CATGGATAAGGATATTGCTTACAGGTTCGAGATCATACCCATGAATGATGAAGGAGACCCTGATAATGATTTAAAATCAG
TTGTTGTAGTACCAGAGATGACAGCCATATTGAAGCCCATAAAGTACTTCAAAGTTTTCGCCTATGGTGATTCAAACAAC
ATTTATAGCTTGAGGTGGCGTCTCCCTGAAAGTCAACAAGAGAACCAGAAGATAGAGAGTGTCTCTCTCTATTGGTGCAA
GAAAGATAAATATGAAGAACGCTGTCAGAACAAACTTGAATGGGTGACTGTTGAAGATCTAAATATCACATCCAAGAATC
TTACAGACCTTAAGAATTCATCCCTATATATGTTTGGCATATCTGCCAACTCTAACTCCTCCTCCAGTGGAATAAAATGG
CACACATGCATTGCTAGCCATGGCAGCCGTCCACCTCCGCTTGAACAGTTTGAAGTGACCCATGTGTCTCCAACAGAAGT
AAATTTGAAGTGGATGCTGGACTGTAAAGCTAAAGCTGCAGAGCCCACAGGCTTCAACATCTCCTACTGTAGAGCAGTAG
AGATGTTGGATAGCTGTCCTCTAGAAGCAGGTATGACATATGAAAAAGTACCTGATGAAACAACAGTTGAGCATCTGGTG
AGGAACCTGCATCCATATACCAATTACATCTTCAACATTGCAATCCTCACTGAGATTGGACTTAGCAAGTGGAGCAGCTC
CGTAAGAGTGCAGACAAAGGCAGACAAGCCCAGCGGTTCACCACGCCAGCTGGAGGCGAGAGCCAAGGGCCAGGGATGGG
TCTTGGTTGCTTGGGAACCTCCACTTGATGAGGAACGCAATGGTAGGATCGTAAAATACATCGTCAACTCTGAGCCTCTT
GTGAAGCAAATGAATGTTATGGCCAACACTACCTCAGATGTGACTATGTACAATGTGACAGGCTTGGAACCCTACACAAA
GTACGTGTTCAAAGTTACGCCCTGTACAGAAGGGCCGAGATCTGAATTGTGTGGTGAAGAAGTTGCTTCTCTGGATGTGA
GGACAAGGATTGGAGCTCCTGGCAAGATTGAGAGCATAGACCAGGAAGATCAGCAACTGGAATGGGAACACGATGAATGT
AACGCCCCACAATGTTCTTATGAGCTGCGCTACAGAATGAATGGCACAGATCACCAGTATATTTCTGCACCAGGTCAATC
GGCAGCCAACTTTAAAGATATGAATATTACGTGCACAGAACACCAAGTGGAAATTAAAGTTGGTATACGTGCCATCAGCA
TAAATGAGGATGGCACACAACTGACTGGGCCATGGAAGGAGAAGATGATCACTTGCCATATACCAGTGATGGAATGGTGG
ATCATTCTCATCATTGTTGCAGTGTGCATTGTTGTCACGCTGATCCTCGTTGGAGTCGGCACATATGGATGGGACCAAAT
CAAGGTGTTCCAGCATAAATTGAACCTCGATCTGGATTTACCAGTTGGCCTTGACCCTAATGATGTGAGAAACTTCCACC
CATCTCTAATTGCTGCAGTTGAAGGCAAGAAGCCATGGTACAAGAACATCCAGATACTCAGAGAAAAGAAAATATCAACA
AGCACCACCACTTCTAACACTTCAGAGGAACAAGATCTCATAAAACCGGGAAGTGAACGTCAGGGCCGCAACTTGTCGGG
TGATTCCGGTACTTCTGAAGGTGACCCAGGTGACTCCTCAGGCTGTTCAGTGGGAGGCGAGTCCGATTCGTCATCTGGAA
GTGATCGTGTTCATCAGTCTTCTGATTCCGGAACAGTTCAGGAGGAGCCTGGATTCCCAGCTGAAAATAAGAAGTGGTCT
GGGTCGGTGAGGCTGAGAACGCCTGGCCCACCGTATGTCCGCCAGGGAATGCCTGAAAAAATATCTGACATGGGAGGATA
CGTTTCTGTCGGATCTGTGCCTAATTTGGCTGGAGGGATGACAGGACTACTTTCTTTACAGCAATCTACTCCAAGTCTTG
CCCTTGGGGCTCTACCAGAAGTGCCTTTAGGAGCTAGGCGCACTTCGACTGGATATATTAGTATGCCCGACACTGATGCT
GAAGGCATTAACCTACCTTTGGATGTACTTGGCAATTTCACCTTTCCTCATGAGGGACGAGCACAAAGTGGCTTCCCTGC
TTACTCTCGACACAACTTCTCAAATAAGAAAGGTTCAACACCTGAATTATCACAATATACAAAGGCAGAGTCATTGCCAT
GGCTTAATACAGGATATGTTGCGGTGGCTCAAGCCGAGGGTGTGATGAGAGACGCTCCAAGTGCTGGTGGGTATGTGGCT
CTTGGTGATGGTATCGGTGGCATGAAAAGACAACCTTCTCTTCCTTCACTTCCCTTTGGTATGGACAAGTCCATAACTAC
CCCAGATGAAGATCTTCCACCTGGTGCATACTGCAGGGTTGGTGCTCGTGGCTCACCTGGGCCCCCTCCTCCATTCTCCA
CCGGGTATGTTAGTATCACTCAGGACTTGCCATCACAGACTACACCAACCATTACTTCCTCCTCTTCAGTTAATAAGTCC
CCATATGTTACATGTGCAATAGCAGAAGCAATTGCATCACCCAAAAAAGAGCCCGAGAAAGTAAAGGCTGACTATGTATC
GGTCGGGGAAATGCCAAATGGTTGTTGGGCTCATCCAGTAATACCACCCAGCACTAGTGATGAGAGTCGAGAAGTGACAT
CAGCACCATTAGAAGGTTCCCGGGGTCGACCTTCTCTACCAGCTAGACCAAATACGTCGGAAACAAATCACAACCGAGCA
GGAAATCGGTGGACCCCCTTGGGACCTTCTCTCTCCAAGCAAAGCTCAGGCTATGTGTCTGGGAATGTGTCCCAGGAGAC
ATTAGCCTTCCATGATCCTGTGGTTATGTCTCCGAAAAAGCTTTTGGCTCGGAGCCATGAACCTCATTCAGTGGTTTTTT
CACCTAATCACAAATCATCAATGGTGTGAGATGCATTTCATAGTAGTAAATGGTCTTGCCATCTTCAGAATTTAACTATT
AACAATTTGATTAGCCATTGCATTTTCAGCACAATATGAAAATGTGTTTAGCAAGACATTTTATAATAAACTTTTGGATT
AGTCCAAACACAAAGTTACCCTTAATCTGGGAACAAACTTCCATTTTTTCCTCCAAAAACTTGTATATGAAGGAATGCAA
ACAGTATGTTACCAAATGTTAAGTGCAGTGATGATCTGATAATGGTTTGGCAAAAACTAAGGAGAAAAAATAACTATCTT
AGGGTTTTGTGTAGTGACATTGGGGATTTATAGTGCAAATCTTGAGCTTTGCTAATTATTGATCCCTCTGTTATCAGTGT
GGTACACCTTTAGAAAGTACAAAGACTTGCTCCTGGTAGTTGGTGTCGAGCCAGCAGAATGAGATGGAATCAGATCCAAG
ATGTAAAGATAGTGTTCATAAGGTAGATATGCTTTTGAACAAAATAGAAAATGAACCTTACTGTTTATCCATCCATAGAC
TTTTATTGCAGTTGTGTGGCATTTCAAAGAAGAATCTCCACATTAAAAGCTCCTTTTGCCAAAGGAGCTTATTTTGACAG
AGTCAATAAAGGTAGATTTTTTTTGTAAATAAAGTGAATTTTTGAAGTTTAAAGCATTATTTTTGATTATCTAGATTGTT
CACAAAATTGTTGTCTTGAGTGTCATCTGGAAGATTGTTTTGTGGCAATAATGTAGAAAAATGAGACATTTTTGAGCCTC
GGCAATGAGTTGTGTTGTTTCTAGCTGGTTGTTCACAATGCATTTCTTGCCGATCAATAGCCTGCTATGCTCTAGCAAGT
ACACACACACACACACACAAATAGTAAATACACATACTCACACTCACTAGAGCAAGAGGTAAATATCTCAACATAGAA
>Transcript_59728
CATAGGAACGGTGTCATCATCAACTACCGCGTTTATTACTCCCACGTCTCCCCCCACGGTGGGGGCCGGAGTGGCAGCGT
GGTGTCAGAGGGCCAGAGGGCGACACTGGCGGGACTCGCCCCCTGGACCAACTACTCCCTCACCGTCGCCGCCGCCACCA
GGGCAGGGGAAGGCACCCAGTCCCACGCCCTCGTCTGCACCACCGACCAGGACGTGCCAGAGGCGCCGGCCCGCGTGAAG
GCGGTAGTGTCAGGTCCGAGGGCGGCCGTAGTGTCGTGGGCGCCGCCCGCACGACCACATGGGCGTATCAGCCGCTACAC
GGTGCACTGGGAGCCAGCTGGTGGGCGGGGTGGCCCTCACAGCCGGCGTGTGGAACCCCATCTGACCCACCTGACCCTGC
ATGACCTGCCTCACACAACACACCAGGTGTGGGTGACGGCGTCGACCAGGATGGGTGAGGGTCCGTCGAGCAGCGTCACT
GTGGTCAAGCCCTCACACACAGTCCCCGCGGGCGTGTGGGCGGTGGGCGGGAACGTGACGGCGGCGTGGAAGGAGGACGT
GAGTCTGGCATGTGGCGCTGTGGGCGTCCCGGAACCCACACTAACCTGGACCCATCAGAGGACCCCCATCCCGGACCCCC
ACGACAGGTTCCGGGTACAGCCTGACGGGACGCTGACCTTGGCTGACGTCCAGAGGGCTGACAGCGGCCGCTACACCTGC
ACCGCCACCAACCACCACGGCAGCGACACCGTCACCTACAACCTCACCGTCCTAGTGCCTCCGTCAGCGCCGTCGTTGCA
CGTCACAGAGACCACGTCCTCCTCCATCAGGGTCCAGTGGAGCGTTGAGGACAACGGGGGCGCCGCCCTCCAGGGAGCTA
CCCTCCACTACAGGTCTGCTGGCGGGGAATGGGTTCGAGCAGCGGTGGAGGGCGAGCAGCGCTCCTACACAGCCAGGGAC
CTCCGCTGTGGCACTCTGCACCACTTCTACCTCACCGCCCACAACCACATCGGCACGAGTTCGGTGTCGTCGACAGAAGC
GGCCCGCACCAAAGGTCGTCCTCCAGAGGCTCCACCACAGTTCCAGTTCGTGACGACCAACAGCTCGCAGGCGACGCTGT
ACCTGGCGCAGTGGGGCGACGGCGGCTGCCCCATCACCCACTTCAGCGTCCAGTACCGCAGTGACCTCACCACCCACTGG
ACCACAGTGGGGAGTGAGGTGCCGCCCAGTCGCACCTTCGCTGTGGGCGGCCTAGAGGCGGGCGGCCGCTACCAGCTGAG
GGTCACCGCCCACAACTCTGCTGGAGCCACACCCGCCCAGTACACCGTCACCACACCCGCCTACGCCCACACAGGAGGTG
CGGGCGCGGGCGCGGGCGGGGGCGTGTGGGGCAGCCAGGCGTCCAGCGGGCCAGTGTGGAGGGACCCGCGGGTGGTGGTG
CCGGGTGCCGTGTCCGGCCTGGCACTCCTCCTCACCCTCACCACCGTCTGCGTCTGCCTCAGGAAGCGTCCTTCCCGCGC
ACTGTCGCAGAAGGAGGTTCCTGACGGAGCGACGGACGCAGGCGAGGAGAAGGCGTCGGCCATGCAGGCGAGGGACGACG
TGTACACCACCGTCAGGAGGCCGGCACCGACCCCTCCCCAGCAGCAGCAGCAGGACAACACCGGAGAGTACAGCGAGGAG
GACCTCTACCCCTACGCTACAGCGACCTTCCAGATGGGCGGGGGCAGCCCTCCACCTCCCGCCCCGCCCTCACCGCCCAC
ACACGCCCTCCACCCACAACCCCGCGGCCAGAAGGCCTTCACTGCCCTTGTTTACCAGGCGCCTTCCCTCCACGACGTTG
ATTCCCCTAACTTAAGCGAGGTGGACAGTCGGAGTTCGGGAGTCGGAGTGCCGTACGAGACTTGTCGGGCCGAACACTAC
GGGGGGGTTTTGACCCCCCCTGCTGACCTCCCCCACCCGCCCCCCCACCACCGCCGCCCCCCCAGACACCTCAGGACCAG
TAGGATCCCCCGCAACGTCCGCTTCCCCTAAGACACGTCGCCTCCACCCCCAGCACCACCTCCAGCAGCACCTCCTCCAC
CAGCCGGAGGAACAACTAGAGCAGCAGCACCTCCTCCACCAGCCGGAGGAACAACTAGAGCAGCAGCACCTCCTCCACCA
GCC
>Transcript_59729
CATAGGAACGGTGTCATCATCAACTACCGCGTTTATTACTCCCACGTCTCCCCCCACGGTGGGGGCCGGAGTGGCAGCGT
GGTGTCAGAGGGCCAGAGGGCGACACTGGCGGGACTCGCCCCCTGGACCAACTACTCCCTCACCGTCGCCGCCGCCACCA
GGGCAGGGGAAGGCACCCAGTCCCACGCCCTCGTCTGCACCACCGACCAGGACGTGCCAGAGGCGCCGGCCCGCGTGAAG
GCGGTAGTGTCAGGTCCGAGGGCGGCCGTAGTGTCGTGGGCGCCGCCCGCACGACCACATGGGCGTATCAGCCGCTACAC
GGTGCACTGGGAGCCAGCTGGTGGGCGGGGTGGCCCTCACAGCCGGCGTGTGGAACCCCATCTGACCCACCTGACCCTGC
ATGACCTGCCTCACACAACACACCAGGTGTGGGTGACGGCGTCGACCAGGATGGGTGAGGGTCCGTCGAGCAGCGTCACT
GTGGTCAAGCCCTCACACACAGTCCCCGCGGGCGTGTGGGCGGTGGGCGGGAACGTGACGGCGGCGTGGAAGGAGGACGT
GAGTCTGGCATGTGGCGCTGTGGGCGTCCCGGAACCCACACTAACCTGGACCCATCAGAGGACCCCCATCCCGGACCCCC
ACGACAGGTTCCGGGTACAGCCTGACGGGACGCTGACCTTGGCTGACGTCCAGAGGGCTGACAGCGGCCGCTACACCTGC
ACCGCCACCAACCACCACGGCAGCGACACCGTCACCTACAACCTCACCGTCCTAGTGCCTCCGTCAGCGCCGTCGTTGCA
CGTCACAGAGACCACGTCCTCCTCCATCAGGGTCCAGTGGAGCGTTGAGGACAACGGGGGCGCCGCCCTCCAGGGAGCTA
CCCTCCACTACAGGTCTGCTGGCGGGGAATGGGTTCGAGCAGCGGTGGAGGGCGAGCAGCGCTCCTACACAGCCAGGGAC
CTCCGCTGTGGCACTCTGCACCACTTCTACCTCACCGCCCACAACCACATCGGCACGAGTTCGGTGTCGTCGACAGAAGC
GGCCCGCACCAAAGGTCGTCCTCCAGAGGCTCCACCACAGTTCCAGTTCGTGACGACCAACAGCTCGCAGGCGACGCTGT
ACCTGGCGCAGTGGGGCGACGGCGGCTGCCCCATCACCCACTTCAGCGTCCAGTACCGCAGTGACCTCACCACCCACTGG
ACCACAGTGGGGAGTGAGGTGCCGCCCAGTCGCACCTTCGCTGTGGGCGGCCTAGAGGCGGGCGGCCGCTACCAGCTGAG
GGTCACCGCCCACAACTCTGCTGGAGCCACACCCGCCCAGTACACCGTCACCACACCCGCCTACGCCCACACAGGAGGTG
CGGGCGCGGGCGCGGGCGGGGGCGTGTGGGGCAGCCAGGCGTCCAGCGGGCCAGTGTGGAGGGACCCGCGGGTGGTGGTG
CCGGGTGCCGTGTCCGGCCTGGCACTCCTCCTCACCCTCACCACCGTCTGCGTCTGCCTCAGGAAGCGTCCTTCCCGCGC
ACTGTCGCAGAAGGAGGTTCCTGACGGAGCGACGGACGCAGGCGAGGAGAAGGCGTCGGCCATGCAGGCGAGGGACGACG
TGTACACCACCGTCAGGAGGCCGGCACCGACCCCTCCCCAGCAGCAGCAGCAGGACAACACCGAGCGAGGTGGACAGTCG
GAGTTCGGGAGTCGGAGTGCCGTACGAGACTTGTCGGGCCGAACACTACGGGGGGGTTTTGACCCCCCCTGCTGACCTCC
CCCACCCGCCCCCCCACCACCGCCGCCCCCCCAGACACCTCAGGACCAGTAGGATCCCCCGCAACGTCCGCTTCCCCTAA
GACACGTCGCCTCCACCCCCAGCACCACCTCCAGCAGCACCTCCTCCACCAGCCGGAGGAACAACTAGAGCAGCAGCACC
TCCTCCACCAGCCGGAGGAACAACTAGAGCAGCAGCACCTCCTCCACCAGCC
>Transcript_33183
TTGGACGTATAATTTAATAATGCTGCTGCTCTTCCCCAGTGGGTACTGTTGGTTGCTTTGACGTCGCCCATCGTCGTCCA
CCGGTGATGCTTGACGTTGAAGCAACCAAAAATGCCCACTGGGTCCCTTCCTCAACGAAGGTGGTAAATACGAAAGTGAC
GATGAATGCATAAATGTTTCACTGTAAAGATTCTTAAAATTTGTCTTCTCTTATTTAATTGCTAATACTGTATTCAATAT
ATATTATTATACATAATATACTGATGGCCAGATATAAACAATTCACAGACTGGCAACACTGCTAAGAACAAAATTGCTTA
TCTTAAAATTTAAATTATTTGCTAGATAATGCTCAGGTTTTTCAATTATTATTTACAAAGTAATTATGTTTTACTTGTTG
CAAAATATCAGTGACATAATTTTTTGCATTTAAAATCAATTACATAGTTAAACAAGGAAATCTTTAAGAAACATAATAGA
CTGTCAATATCTACAAATCAAACTGTCTGTACAACTGTGGTTCTTACAATCTCAGTAAACCACAAGCTAGGAAACATGTC
ACACACTTTATACACCCAATACGCTTAATCTGTACAATTACAATACACTTCAGTTATGCTAAACTGTACATATACAATCA
AGTTTTAACACTTCCTATTACCCAGCTTGAAGTGATTGAAACTTTATGGTATATCCCGGGCTGGTGGTCGACTGCACATC
CGAACCCGGCCGAGGTAATGCCTGCGAGGATCCATCTACCGTTTCTGTGGACGACCAACGGGCCACCAGAGTCACCAAGG
CATGCATCCATCTTGCCCTGAGAGTGTCCAGCACAGAACATCTCATAATGGAGCTTGACGTCTATACCCTTGCGATGATG
CCAGCTTAGACACTCCTCGTTGGTGATGATTGGCACCATCACCTTCCGCAATATATTCGTGCCCGTTTTTCCAAATGAAT
TGTCAGTCTTGCCCCAGCCAGCCACAATGCCCACATCTCCATTAAAATCATCACTGGCATCCGGAAGGCATATAGGTAAA
ATATTTTCTCTGTACACAACTGGACGATTGAGACGCAGTACAGCTATGTCAAACCTGTCTGGTTGAGTGAGCATGTACTT
AAAACTTGGGTGTATTCGCTTCTCGAGAACGGAGAAGGTCTCCTTGGGGAAGGGTTCGTCGTACTCCCCCGTATCTTTGG
TATCAAACTCCCCTAGGTGGACGGTGATCTGGTTCAGCCGTGCTTTATGGACGCAGTGAGCGGCTGTAGCGACGAAATAG
TGGTTGATGAGGACTCCCCCACACTGGTAGCCGGAGATACGGATGTGAGCCTGCCAAGGGAACTCCCCAAACTTGGCCTC
ATCCCCACCAATGATCCTCTTGGCAAACTGAGATACTCTTTGAATGCCACATTCTGGATGGTTCACAAGGGTCGGTTGTT
GAAGCCTTGGCACCTCGGGGACCTGGAAGGGCTGTCGGGCCAAGCCTACAGCAGGGCCCACAGCAGGGCCCACAGCAGGG
CCCACAGCAGGGCCCACAGCAGGGCCCACAGCAGGGCC
>Transcript_61221
TTTTTTTTTTTTTTTTTTTTTTTGCAGAGGAAGATTTATTAGAGATAATATTAGTCCATACATGATCAGCAGCTCTTGTT
AATGAGGCGACACTTGGCTAATTTATAGTTAAAATGGGTTGTATTCCATTAAAACCTTACACTGTTTGCTACGTAATATA
ACTGAGAGTAAATTATGTAAACAAGAGCTAATTAAACATATTTTCAGACGAGGTCGAGGGAGTCCAGAGACAGTGTGGTC
TCCTCGCAGATGAAGGGTCCCTGATGTTCACAAAACCAGTCTGAAAAGTATCCGTTGGTATGTTCCAAGGCCAAACAGTT
CTTCGTTTCATCGACATTGGGGGTCCCAGGATACCAGTAGGGAGTACCTAACGGTACAGTGTCAAAATTGACCCAATGCC
AACTGCCTTCAGTAACAATGTCATTACCACCAACCCAGAACCAGCGTAATCCATAATGCAGGGAAATGTGTTGCCAAAGA
GCGCCCAGCTGGTCGCAGGAGTGGACTACTGCCAGATCAGAAGAGTATTCAGCAGTACTCAGGCTCA
>Transcript_61222
AAGGCGTTTTTCTTGGTGTCGGGAGAGTTCTTCATGAGCAAGTTGGCGGTCTTCTTGCCCTTGTAGTATATTATTAACTC
TATCTTCTGGTTGGTATCCGTAGGGGTAACGTTTCTGTAAATAATATCTTTCTTTGGATTTTACATTTAATGGTTAAATT
CACAAAAAATCGTCACCATATTTAAACCATGGAATAATTCCATGGGTTATTTTACAAGCAAACTTCTTTTCGAAAACTTT
CATGTTCAAATTTGAAAGCAATGGAGATAGTGAAATTCCCTTTGCCATTTCTTAAGTTTGTAGATAATACTCTTATTAAA
AATAAATTTACATTCTTTAATTCAAAGTTCTACACTTCAGATAATACATGATTGAGTTACATCTAACTAAACCAACATTG
ACACCTGAAATGATCAGTAATATTAAGACAAAATAATTGCAGAGGAATATTTATTAGAGATAATATTAGTCGATACATGA
TCAGCAGCTCTTGTTAATGAGGCGACACTTGGCTAATTTATAGTTAAAATGGGTTGTATTCCATTAAAACCTTACACTGT
TTGCTACGTAATATAACTGAGAGTAAATTATGTAAACAAGAGCTAATTAAACATATTTTCAGACGAGGTCGAGGGAGTCC
AGAGACAGTGTGGTCTCCTCGCAGATGAAGGGTCCCTGATGTTCACAAAACCAGTCTGAAAAGTATCCGTTGGTATGTTC
CAAGGCCAAACAGTTCTTCGTTTCATCGACATTGGGGGTCCCAGGATACCAGTAGGGAGTACCTAACGGTACAGTGTCAA
AATTGACCCAATGCCAACTGCCTTCAGTAACAATGTCATTACCACCAACCCAGAACCAGCGTAATCCATAATGCAGGGAA
ATGTGTTGCCAAAGAGCGCCCAGCTGGTCGCAGGAGTGGACTACTGCCAGATCAGAAGAGTATTCAGCAGTACTCAGGCT
CA
>Transcript_61223
TTTTTTTTTTTTTTTTTTTTTTTGCAGAGGAAGATTTATTAGAGATAATATTAGTCCATACATGATCAGCAGCTCTTGTT
AATGAGGCGACACTTGGCTAATTTATAGTTAAAATGGGTTGTATTCCATTAAAACCTTACACTGTTTGCTGCGTAATATC
ACTGAGAGTAAATTATGTAAACAAGAGCTAATTAAACATATTTTCAGACGAGGTCGAGGGAGTCCAGAGACGGTGTGGTT
TCCTCGCAGATGAAGGGTCCGTGATGTTCACACCCGTGATCTATAAAGTATCCGCTATATGTTTCCATGGCCAAGCAGTT
CAGAGTTTCATCGACATGAGGGCGTCCTGGATACCAATATGGTGTTCCTCTCTGCACGGTGTCACCATTGATCCAGTGCC
AGCTGCCTTCTTCACCTTTGTCATAACCACCAACCCAGTGCCATAAATCTCCATACTGCAGAATAATGTGTTGCCGAATA
TCGCCCAGCTGGTCGCAGGAGTGGATTACTGCCAGATCAGAACGGTATTCAGCAGTACTCAGGCTCAAGCAGTAGTCCCT
GGCGTCGTTCCAGGTCATATAAGTCTCGTGGAAGTAGAAGCAGCTGTCTGTGAAGGGGATGAAGGGACTGGTGCAGGCTG
CTGACGCAGACGCCAACGATAACATAATTATCGCCACAATATAACACAAGCGAGCCATGCTGAAGTTGGTGCTGGCAGAG
TGACCAACCTTCAGCGCTGGTGGAGGTTATATATCCACTGACAGCGACGATGGAGGACGTGGCACTATGCTTTTCTTGGA
GTGTGCGACGCTGGTGATAACACGGACTCCTGGTGCTGCTGCGCCAGTCCTCGTACGGACAAGGAGGTCGGCACGGACCT
GGTCACCTGGAGGTGTTTCCA
>Transcript_61224
TTTTTTTTTTTTTTTTTTTTTTTGCAGAGGAAGATTTATTAGAGATAATATTAGTCCATACATGATCAGCAGCTCTTGTT
AATGAGGCGACACTTGGCTAATTTATAGTTAAAATGGGTTGTATTCCATTAAAACCTTACACTGTTTGCTACGCAATTAA
CCTGAGAGTAAGTTATGTATACAAGAGTTTAAATGATCCACATTTCTCAGACGAGACCCAGGGTGGCCAGAGGCTGTGTG
GTCTCCTTGCAGACGAAGGGTCCCTCCCGTTCACAAAACCAGTCTACCAAGTATCCGCTGGAACCTTGCAAGGCCACACA
GTTCTTCGTTTCATCGACACTGGGGCTCTTAGGATACCAGTAGGGAGTACCTAACGGTACAGTGTCACCAGTGACCCAGT
ACCAACTGCCTTCAGTAACAATGTCATTACCACCCACCCAGTGCCAGCGTAATCCATACTGCAGGGTAATGTGTTGCCAA
ATAGCTCCCAGCTGGTCGCAGGAGTGGACTACTGCCAGATCAGAATAGTATTCACCAGTACTCAGGCTCAAGCAGTAG
>Transcript_61225
TTTTTTTTTTTTTTTTTTTTTTTGCAGAGGAAGATTTATTAGAGATAATATTAGTCCATACATGATCAGCAGCTCTTGTT
AATGAGGCGACACTTGGCTAATTTATAGTTAAAATGGGTTGTATTCCATTAAAACCTTACACTGTTTGCTGCGTAATATC
ACTGAGAGTAAATTATGTAAACAAGAGCTAATTAAACATATTTTCAGACGAGGTCGAGGGAGTCCAGAGACGGTGTGGTT
TCCTCGCAGATGAAGGGTCCGTGATGTTCACACCCGTGATCTATAAAGTATCCGCTATATGTTTCCATGGCCAAGCAGTT
CAGAGTTTCATCGACATGAGGGCGTCCTGGATACCAATATGGTGTTCCTCTCTGCACGGTGTCACCATTGATCCAGTGCC
AGCTGCCTTCTTCACCTTTGTCATAACCACCAACCCAGTGCCATAAATCTCCATACTGCAGAATAATGTGTTGCCGAATA
TCGCCCAGCTGGTCGCAGGAGTGGATTACTGCCAGATCAGAACGGTATTCAGCAGTACTCAGGCTCAAGCAGTAGTCCCT
GGCGTCGTTCCTGAGAATACACTTACATCAGTA
>Transcript_43462
TTACTACATCCCAAGTCGAACCTTCCCTCCCGAAGCTGGGTGACACTGTCTCTGCAGCCCCCACCAACGCGGTCTCTGCA
GCCCCCACCAACGCGGTCTCTGCAGCCCCCACCAACGCGGTCTCTGCAGCCCCCACCAACGCGGTCTCTGCAGCCCCCAC
CAGCGTGGTCACCACCATCACCGCCTCTAATGCTCCTCACCCCAACTCGACGGCACTCGACGATGTCTCCCCAATGCTCA
AGAGATCCGTTGACAAAGAATCAGCCACTCTTACACAAGATGAGTTCAACAGTATCTTAACTAGGTTTAGCTTGGATGCC
CTTCAAGCAACTCAAATAGCAGAGCGCTTGGGCTTGGCGGGAGCCGGGGTGGCGGAGCTGGAGCGCGAGCTGATGCTTGG
GGGAGACCTACAGGGTCCTGGAGGCCCTCATGACAGACCCCAAGCACTACCCCTCGACAGAAATATTCGCACTACGCCTC
AAAGAACCTTCGGATCAAGTCTCACCCATGCTACCAAGCGTCTCTTCTTGGGCGACCCGTCTCTCTGCTACTCTGGATCT
TGTGAATTTTTCCTCCTGTGCTGGATGGGCGGAGGCTTGATCGATGGGGGCTGTGGTGGCTTCCTCTTTGCCTGCTGTAA
CCGACCCAACCAGAGAGGACAACGTGGTCCAGAATCCTTCAGAGATGACAGTGTGGGTCTTATTCCTGTCGATTATGGCC
CTATCCGGAATGATCATGGTTGTGGTCTGAGTGCCAGCAGCCGCCTTAGTGCCCAGCGTAGGATTGTTGGTGGCACCGAG
GCTGGCTTCGGATCCTTCCCTTGGCAGGCATACATCCGGATTGGCTCAAGTCGATGTGGAGGATCACTCATCAATCAGTA
TCATGTGGTCACTGCTGGCCATTGTGTTGCCAGGGCACGACCGCACCAGATTCGGGTAACCCTTGGTGACTACGTCCTTA
ACTCAGACCGGGAACCACTTACTCCACTTACCTTCGGAGCAACAGAGATAAAGGTCCATCCAAAGTTCAAGTTTACACCA
CAAGCTGACAGGTTTGATGTGGCAGTAATCACTCTGGATGCTCCTGTACACTACCAGCCTCATGTACAGCCTATATGTTT
GCCAGAGAAAGGAGCAGATTGGCTAGGAAGCTATGCCTGGGCTGCCGGATGGGGAGCATTACAATCTGGATCACGCCTAC
GACCCAAAACTTTGCAGGTTGTAGATGTGCCTATCCTGGATTCTCGCCTTTGTGAGGACTGGCACAGGCAAAAAGGCATC
AATGTCATTATATATGATGAAATGATGTGTGCTGGGTATGGTGACGGGGGTAAAGATTCTTGTCAAGGCGACTCAGGAGG
TCCACTCATGATACAAGATGGGGGACGCTGGTACCTGGCTGGCATTGTGTCTGCTGGGTATTCTTGTGCTCAAGGCAAAC
AACCAGGTATATATCACAAAGTGTCGTACACGTCTGATTGGATCTCGTGGGCGGCAAGCACCTAGACTACAGACAACTCG
CCAATGATGGTTTCCTAAGGTCACAGTCAGGAAGTTACGACTTCATCAATTTTATATAATTTATTCTAAAAATACAAATA
TAAGCTAATGATATAATGTTTTTATCCATGAAGATTTATCTGTAGCACTCAAATTTTTAATATTTGACTAGTCCAAATTA
GATAATCCATCGACTGAGTATGTTTTAGGATAATGTTGTAGCTGACCTAATACCCATTTAGGGAACCTCATTGTGAGGAA
TACATTGAAGCTTCTCTCCACCCTGTGATACCACCTCATATTGAGCTAGGTCCATACATGTACCTATGTAAGTGCACATG
ATTATATGTATTCATAATATAAGATTTTAATACATTGTGGGTTATTAGTTATCAAAATGCTCATTATTAAAAACAGTCAA
GGAATGTAAATATTTAGGTACATAACAATTTCAAGATTACAATGGTTCTTAAAACATTTATGCTTTGCAAGCAATAATTT
TTTTTTTAAATCTTTGTGAAATTTCGAAAATGATCTTTCCTGTAAGCAAAGTATTGTGTAGGTTCCACCATTACCATCAA
CTGTTGTACATAGTGATAACATACAGTGTACTTGTGCCATTGTTGCAGTGGCATGCTGTAGGATTTCTCAGGGCAAGATA
CATTAACTTTGATGACAATTACCATGTTATTGACTATATAAATGTTTATTATTTCTTTAATGAAAGTTTACCAAAGAACT
ATAAAAACAAAGTGACTGCCAATTATTGGTAAATAGATGTAAGTTCTTAACTTCAAGAATCAATAGCTCTGAATCAAAGA
ATTCTACTGTACTAGTAAAGTGATCAAGCAAACTATTGCATAATTTTGTTTTTTAATACTACAAAAGCAAGTAGACATTT
ATAAGATTTGCTTTTTGATAGGTGCTTGTTGAAGGCCTATTCAAAATGTTATGCTGTATAGCATTTCCTATATTATGCCA
TAAAAGATCTTAATATTTCATAGTAAAAGTCTAAATAATAAATTACATGTAAAAGTAATTGGTTTATCAGTTTATGTAAG
AAATAATTGAATTTTTATTTTGTTGGTGTTTGACGTTCAGTATACAGTACTGTATAGTATACGTATTAGGCACTGTTTAT
TATTGAAATTATTAGCAAGAGAACTTGGCCAACACAAACTTTTTCCACCATTGTTTATATATATACTGTATATGTATGTA
CTACTGTGTATGTGTATATAATTCTTTTACAAATATTTCTTTGTATTCTGTAACATTATGGAGTATCTAATTCAGAGACT
TTTTCCCTCTGCTGGTCCACTGAGTGAGTGAGTTTGTTGTGCTGGATGAATGTTTTAATGATCCGTGTCCTGCGGCTGGA
ACCGCATCCTATAATTAGCTGTAAATCCTGTATATACAAGTTAATTTTTTTCATTGAATAAAACAAAAGAGAAAGACAAG
TATACTTTCTTTATCTCCTTTTAAGCTGAAAAATCGCTGGGATAAGAGTATTTGTAAGAGATTATTATTTTAGTATGTGG
TATGTTTCAGAGGGATGCTCCAGACCAGTTCTTCCGGCCAAAAGTATATGTCCTACAGCCAAGATTACAGTATATGTCCT
ACAGCCAAGATTACAGTATATGTCCTACAGCCAAGATTACAGTATATGTCCTACAGCCAAGATTACAGTATATGTCCTAC
AGCCAAGATTACAGTATATGTCCTACAGCCAAGAT
>Transcript_62426
TGTGTCATGTACACTTCCCTGTGCCATGTACACTTCCTTCTTTCATGTACACTACCGTGTGTCATGTACACTTCCCTGTG
TTGTGTACACTACCCTGTGTCATGTACACTTCCCTGTGTCATGTAGACTTCCATGTGTCATGTACACTCCCCGGTGTCAT
GTACACTCACCTGTGTCATACATACTCTTCCATATATCGTTGATACCATCTTCGATATCATGAATATCACCGTATTTTTG
TCATTCAGACTATCCGCCCATTGTTTAAGAACACACTTCCCTCCGTGAAATATATTCATCATTCTGTGGCATGAAGCACA
TCTCTGTTAATTACACAATATGTACACACGAGATCTTATACACAATATGTACACACGAGATCTTATACACCATTGTTCCC
TGCGCCTTAAACACACCATCTCTCCCTCGTGTTTGCAGTATGTACAATAAGCATGTTGATATGTGCAACTGACTATACAA
GTAAATATTGTACGAAGAACTAAGGGACGAGAGGGTGAGCGAAGTTGTTGAAGCCATCTTCCTGTTGCCTTGTTGGGTCT
GTAGCTGCCACTTCTCCGGCAGTCTACCTCGGACCGTCATGGCTGCTGTTACATCTCTCCTACTCCTCCTGCTGCTCCAT
GGCTCTTATGTCGCTGGGCTCGACTGCACGCTGAGGGAGGACGAAATCGCCTGCTCCTCGGAGGCCAAGTGCGTGAAGCT
GCGGTACATATGTGACGGCGACAACGACTGTGCTGAGGGCGAAGACGAGGACCCGGAGCTCTGCTACGCGTTCAAGTCGC
ACTACACGTGTGATAAGGGCGAGGTTAACTGCCGCAGGAATGGTCAGATGGAGTGTATGAGGGTCCTCAACTACTGCCAG
CAGACCGACCCGCCATGCGAGGGGGACGTCGACCCCAAGATGTGCAGGGTGCTGCTCGACAACACCGTCCAGTCCTTCAC
CTCCATCGTCCTGCCATCGCCCGACGCACAGGAACAGAGCTGGAGGAGGAGCGAGCTGCTGGGTGAAGATCTGGTGGCCA
TACTCAACAACACCATCAACCACCCGGACTGTCCAGACATGTACACCGTTGTCGGGGAACAGTGTCTCTCCGTCTTCTCT
GTTGGCAAGGTGAGCTGGGGGGAGGCGCGGGCATTCTGCAAGGTGATCAACGGGGATCTGCTCACCTTCAAGAGCGTCAG
CCACTTCTCCACCGTGATCCAGCACCTGCAGGAGCACCAGCTGACCACAGACTTCTGGGTGGGCGGGCGGCAGATGGAGA
AGGGCCCGGGCTGGACCTGGATAGATGACTCGCCCATGGTGCTGGGCTCTCCTTACTGGGCTGTCAGGCAATACGAAGAG
TGCCAGACCAGGAACCTGACGACGGCAGGGCAGACGACGCGGCAGGTCAACAGAGCGACCTGCTACCACTACCGCCAGGC
GCCTGAGCCCTCGGAGCGGGGCTACTGCGCTGCCCTCTCCTACCAGCACTACTTCTACATGACGGACGAGGACTGCCTCC
TCCAGAAGAGTCCTCTCTGTGTCGCCGTCTAGATCACTACCTCTACATCCAGTCCGATCTCTCGATTTGCCACTACGCTT
AGCGTGGCTGTGGCCTGGGTTGACCTTGGAGCTTCCCAGTGACCCCGAAACCGCTGTTTGTGCGTCGCTGCAGAGTCTGG
GAGCCGGTCCTCCAGGGGGCCCCAAGCTGGACATCTCGCCCCACGTCATGGCACAAGATATCGATGGGGAGCACGGCAAG
GCGCGGCACGGGTGCGGCATCATGGAGGGGGTGTGCTTCTGGCCCTGGACTAAACCAAAGCCGGACGAGGACTGGAGCAC
CAACCCCACCGCCACCTGGCAGAGACTGCAGAAGAGGCAGATAGTGAAGACCTTGCCCACCGTCACCCCGCTCACGCCCG
CCCCAGACAATATGGTGCGGTTTGTGTGTATGAGCGACACTCACAACGGGACCAAGAAGCTGCCTCACCCAGTGCCTGAA
GGGGATGTGTTTCTTCACGCCGGGGACTTCACGCGCCGCGGCACTATTGCCGAGGCCAGGCAGTTCAATGATTGGCTTGG
GACGCTGCCTCACCCCCACAAGGTTGTCATCTCAGGTAACCACGAGGTGTTGCTGGACAAGCTAGCCTGCTACACAGCCA
AGGCGGCCGACCCACTCACGGTATTAAAAAACGCCACCTACCTCCAAGACAGCTCCGTCACCCTCTACGGCATCAAGATC
TACGGTGCCCCCTGGACGCCTGAGTACCACGTGATGGCCTTCAACCTACCGCGGGGGAAGTCTCTGCAACACAAATGGAA
AATAATCCCTTCGGATACTGACCTTCTCATGACCCACGGGCCGCCCCTGGGCCACGGTGACCTCACGTGGAGGGAGGAGA
GGGCCGGCTGTATTGACCTCCTCGCCGCCGTTCAAACCAGGATCAAGCCTGCCTACCACGTCTTTGGTCACATCCATGAG
GGCTATGGCATGACGACAGACGGATCCACCGTGTTCGTGAACGCCTCCACCTGTGACGTCACCTACGAACCTGTCAACCC
TCCCATCATCTTCGACATGCCACTACCAGAAGGCTACACCAAGGCTCGCCATGACAGTTTTTCCTCCGCGACTTGAATAT
GCTAATCATCATACTAATTCTTAAGTATGGATGTAAATAAATATTTTATAATTTTGTGTAAAAGTGGTTTTACTTGGCTG
GTGTAAATGATGACCTTTCTCTGTATAATATATAGACACAATTACCCGTGTATATATGTGTAATTCACATACACTATGAA
CCATGTGTATGTGTGTGATACACATACACTATGACCCTTG
>Transcript_62427
TGTGTCATGTACACTTCCCTGTGCCATGTACACTTCCTTCTTTCATGTACACTACCGTGTGTCATGTACACTTCCCTGTG
TTGTGTACACTACCCTGTGTCATGTACACTTCCCTGTGTCATGTAGACTTCCATGTGTCATGTACACTCCCCGGTGTCAT
GTACACTCACCTGTGTCATACATACTCTTCCATATATCGTTGATACCATCTTCGATATCATGAATATCACCGTATTTTTG
TCATTCAGACTATCCGCCCATTGTTTAAGAACACACTTCCCTCCGTGAAATATATTCATCATTCTGTGGCATGAAGCACA
TCTCTGTTAATTACACAATATGTACACACGAGATCTTATACACAATATGTACACACGAGATCTTATACACCATTGTTCCC
TGCGCCTTAAACACACCATCTCTCCCTCGTGTTTGCAGTATGTACAATAAGCATGTTGATATGTGCAACTGACTATACAA
GTAAATATTGTACGAAGAACTAAGGGACGAGAGGGTGAGCGAAGTTGTTGAAGCCATCTTCCTGTTGCCTTGTTGGGTCT
GTAGCTGCCACTTCTCCGGCAGTCTACCTCGGACCGTCATGGCTGCTGTTACATCTCTCCTACTCCTCCTGCTGCTCCAT
GGCTCTTATGTCGCTGGGCTCGACTGCACGCTGAGGGAGGACGAAATCGCCTGCTCCTCGGAGGCCAAGTGCGTGAAGCT
GCGGTACATATGTGACGGCGACAACGACTGTGCTGAGGGCGAAGACGAGGACCCGGAGCTCTGCTACGCGTTCAAGTCGC
ACTACACGTGTGATAAGGGCGAGGTTAACTGCCGCAGGAATGGTCAGATGGAGTGTATGAGGGTCCTCAACTACTGCCAG
CAGACCGACCCGCCATGCGAGGGGGACGTCGACCCCAAGATGTGCAGGGTGCTGCTCGACAACACCGTCCAGTCCTTCAC
CTCCATCGTCCTGCCATCGCCCGACGCACAGGAACAGAGCTGGAGGAGGAGCGAGCTGCTGGGTGAAGATCTGGTGGCCA
TACTCAACAACACCATCAACCACCCGGACTGTCCAGACATGTACACCGTTGTCGGGGAACAGTGTCTCTCCGTCTTCTCT
GTTGGCAAGGTGAGCTGGGGGGAGGCGCGGGCATTCTGCAAGGTGATCAACGGGGATCTGCTCACCTTCAAGAGCGTCAG
CCACTTCTCCACCGTGATCCAGCACCTGCAGGAGCACCAGCTGACCACAGACTTCTGGGTGGGCGGGCGGCAGATGGAGA
AGGGCCCGGGCTGGACCTGGATAGATGACTCGCCCATGGTGCTGGGCTCTCCTTACTGGGCTGTCAGGCAATACGAAGAG
TGCCAGACCAGGAACCTGACGACGGCAGGGCAGACGACGCGGCAGGTCAACAGAGCGACCTGCTACCACTACCGCCAGGC
GCCTGAGCCCTCGGAGCGGGGCTACTGCGCTGCCCTCTCCTACCAGCACTACTTCTACATGACGGACGAGGACTGCCTCC
TCCAGAAGAGTCCTCTCTGTGTCGCCGTCTAGATCACTACCTCTACATCCAGTCCGATCTCTCGATTTGCCACTACGCTT
AGCGTGGCTGTGGCCTGGGTTGACCTTGGAGCTTCCCAGTGACCCCGAAACCGCTGTTTGTGCGTCGCTGCAGAGTCTGG
GAGCCGGTCCTCCAGGGGGCCCCAAGCTGGACATCTCGCCCCACGTCATGGCACAAGATATCGATGGGGAGCACGGCAAG
GCGCGGCACGGGTGCGGCATCATGGAGGGGGTGTGCTTCTGGCCCTGGACTAAACCAAAGCCGGACGAGGACTGGAGCAC
CAACCCCACCGCCACCTGGCAGAGACTGCAGAAGAGGCAGATAGTGAAGACCTTGCCCACCGTCACCCCGCTCACGCCCG
CCCCAGACAATATGGTGCGGTTTGTGTGTATGAGCGACACTCACAACGGGACCAAGAAGCTGCCTCACCCAGTGCCTGAA
GGGGATGTGTTTCTTCACGCCGGGGACTTCACGCGCCGCGGCACTATTGCCGAGGCCAGGCAGTTCAATGATTGGCTTGG
GACGCTGCCTCACCCCCACAAGGTTGTCATCTCAGGTAACCACGAGGTGTTGCTGGACAAGCTAGCCTGCTACACAGCCA
AGGCGGCCGACCCACTCACGGTATTAAAAAACGCCACCTACCTCCAAGACAGCTCCGTCACCCTCTACGGCATCAAGATC
TACGGTGCCCCCTGGCTATGGCATGACGACAGACGGATCCACCGTGTTCGTGAACGCCTCCACCTGTGACGTCACCTACG
AACCTGTCAACCCTCCCATCATCTTCGACATGCCACTACCAGAAGGCTACACCAAGGCTCGCCATGACAGTTTTTCCTCC
GCGACTTGAATATGCTAATCATCATACTAATTCTTAAGTATGGATGTAAATAAATATTTTATAATTTTGTGTAAAAGTGG
TTTTACTTGGCTGGTGTAAATGATGACCTTTCTCTGTATAATATATAGACACAATTACCCGTGTATATATGTGTAATTCA
CATACACTATGAACCATGTGTATGTGTGTGATACACATACACTATGACCCTTG
>Transcript_65452
TCCACCTGCAGCTGGTGGTCATGATGGTTCAAGTGGTCCACCTGCAGCTGGTGGTCATGATGGTTCAAGTGGTCCACCTG
CAGCTGGTGGTCATGGTGGCTCAAGTGGTCCACCTGCAGCTGGTGGCCTTGGTGGTTCACCTGCAGCTGGTGGCCCGGAT
GGCACGAGAGACAACGATGGTGACAGAGAAGTCTGGAGGCAGCGGCACGATACCTCTGGACACCCTCGTGACTTGCTGCT
GCGGTCTACAGATGGCCACCACCAGATGGCGTGGAGAGGTGCGGGTGTGCAGGAGTGGGCGAGCGGCGGCCTACGGCGAG
CCTCCCGCGACCTGGGCCTCAACCCCTACTCACGACAAGACTCTGCGCCCCAGCTGCGCTACACGCCGATAGAACACACG
GTGTCGCCTGGGTCCCCCGTCTCCTTAAAGTGTTCGGCTGTTGGCTCCCCCGTACCTGTCATTACTTGGACCCGTGATCA
CCAGCCGCTGCTCGCCTCCCACAGGACGCGGGTTGGGAGCTTCAGGACGGAGCTGGGGGAGGTGGTGAGCCAAGTGAACC
TGAGCTCGGTGACGGTGCGTGACGGAGGATCCTATACCTGCACCGCCCACAACTCTCACGGCTCCGTCGTCCACTCCGCC
AGGCTCAACGTCTATGGTCCGCCGTTCGTGCGAGCAATGCCCAACGTGACTGCTGTGGCTGGGGAGGACGTGAGGCTGTG
GTGTCCTGCTGGGGGCTTCCCCGCCCCCACCATCACCTGGCGCAGGGAAGGACTCTCCCTCCCCAACTCCCTCAGACAAG
AAGTGGTAATGAACGGGACGCTGGTAGTGAGGAGCGCCAGCCATGAGGACATCGGCCGCTACACGTGTGTCGTGTCCGGC
AGGCAGGGCCAGACTACTGCCTCCCACACCTTCCTACACGTCCTCAAGCCGCCAGCGATTGAGCCATTCTCGTTTCGTCG
TAACCTGCATGAGGGGGAGCGGACACAGCTTACCTGCATGGTCAACTCAGGTGATCTGCCCATCACCATCAACTGGCTCA
AGGATGGCGCCCACCTTCAGCATGACCCGGACATAGACAGCAAGCAAATCCACGAGTACTCAACGGTGCTGCTGTTTAAG
AAGCTGCGGGAACACCACACAGGATCCTACACGTGTGAGGCTGCGAACGCTGCCGCTACCACCAACCACACTGCCACCGT
CAGGGTCAAGGTGTCGCCCCGGTGGGTGGTGGAGCCGACAAGCGCCACAGCCGTGGTGGGGTCGACAGTGGTGCTGGACT
GTAGCGCTCGTGGCCACCCCCACCCCGTCATCACCTGGATGAAGGCTCCTGGCAAATCAGCTGAAGATTTCCAGGCGCTG
TTACTTGACGGTGTGAGGTCCTCGCAGGCGCCCAACGGCTCACTTGTGCTGCCCGGTCTCTCCACCTCCAGTGCCGGCTG
GTTCCAATGCCAAGCAGCTAACTCCGTCGGAAAACCCATCTCCAAAGTCGTCCAGCTTACAGTTCATGCGCCAGCTCATG
TGGTGACGGAAGGCGGTCGTGTGACTGGCCACGCTGGTCAGACAGTGACTGTGGAGTGTGAAGCTACGGGTGACGACCCT
CTCGCCCTCACTTGGCACCGTCATCACGCCCCCATCTCACCAGGTCACAGAGTGTCTGTGCGGGAGAGCAGGGTTGGTGG
GCTGGTGCGATCTGTCCTGGAGATCCGGGCCGTGACTTCAGGGGACGCCGGCCCCTACACCTGCCGCGCCACCAACCCCC
ACGGCGACCACTCCCGGGTGTTTGGCATCGCTATCATAGAGCCACCGACAGCACCTTCAGGAGTGGTGGTGTCTGAGGTG
GGGAGCCGCTCAGCCCGACTCTCATGGTCACTGCCCCAGCCCGCTGCTGTCACCATACAATACCGAGCCGAGGAAGAGTC
GTGGGCTTCCCATGGGCGTAACGTAAGTGTGGGCCAGTGGGCGTCATGGCATGTGCTGACGGGTCTCACGCCCTACCATA
CCTACGCCGTCAGGCTCATGGCACACAACGACCTTGGGGTGTCACAGCCCTCCCTCATCCACGTCTTCACCACCACAGAG
GAAGCACCATCAGGAGCTCCCCAGGATGTGCGTGTGGCTGCGGGAGGAGCCTACTCTCTTCTGGTGACCTGGCGTCACCC
TTCCCCTCACCTCACCCACGGTCCCCTCAGGGGGTACACCATCGCCCTCCGTCGCCAGAACCTACAGGGGCACCTCACCT
ACATCACCCGGCCCATCACCACTGCCTCAGGCGACACGGAGGCGGTGGAGCAGTACGAAGTGTGGGGTCTCACGCCAGCC
TCACTCTACGAGGTCGCTGTCAGGGCTTTCAACAGAGCCGGACCGGGACCTCTATCCTCCCCCAGGATAGTTGACTCGAC
AAGCCATGATGCGCCGTCGTGTCCGCCTGCAGGAGTGTCATGTCGTGGGTCAGGGCGGGGCGGTGTTCGAGTGTGGTGGT
CCCCCCCACCTGCACACTGCGCCCACGCCCCTGTCCAGGGCTACACCATCATCGCCACGCCCACTGACCACCGTCACACT
AGCGGCAGTAACACCTGGGAGGTAAATACCACCAACCTGGAGAAGAACCTGGAAGGCTTGCCGCCGGCCACCAACATCAG
CGTGCGGGTTAAGGCCTTCAACGAGGTCGGCTTCAGTCCCTCCAGTGAACCCATTTTCTGTGTCACAGAAGATGATGTGC
CAGGCCCTCCCAGACGAGTGCGGGTGGTGGTGACGGGAGGCAGCAGCCTGATGGTGACCTGGGCGCCTCCACAGCCTCAC
ACCGGCACCATCCTCCACTATACCCTCTACTCCGCCAGGGACGACCAGGTGGCGATGCGGGACGTGGTGGGAGCCGGAGG
GTCGGAGGCCACCTGGAGGGAACTCGGCAGCCTCACCCCAGCGTCCAGAGTCCAAGTGTGGGTGACAGCTACGACGGTTG
CAGGAGAGGGCAGTCAGTCCCCGCGGCTCACCGCCCTGCCCACCCCCACATCTTCGCACGCGCCCATCGCTGTGGGCGGT
GGGAGGTCGTGGCGGGTGGGTGCGGGGTCTGGGGTCACTCTGGGCTGCCGGGGCCTGGGGTCACCACCACCCAACATCTC
TTGGACCAAAGGAAGCACCACCGTCAGTAGCGGGCAGCTCACACATCTACTGCCAGGGGGAGACCTCCACCTCACAGCTG
TACGGGAGACAACCAACTACACCTGCTGGGTCCGTAACAGTGTGGGCGTGGACAGCCTGACCCACATGGTTGTGGCAGTC
ACCACCCCACCCCCGCCCACGCTCACCCTCGCCCACGCTACTCACCATGCTCTCAACCTCACTATCACACCGGCAGATGA
CGGAGGCGCGCCCATCTTAGGGTACACTGTCCATCACCGCCAGCGAGCTGGAGAATGGCTGGAGACTCACACTGACCCCG
GTGTGAGGAGCGTGATGGTGAGGGGCCTGCCTTGTGGCGCACCTCACCACCTCTACCTCACCACCTGGAACTCCCACGGC
ACCAGCACCCCGAGCCCCGTCCTCGTCACCAGCACCCTCGGGAGTGCTCCTGGCCGTCCAGACCCAGCAAGATTAGTGGA
GGTGAATGAGACGTGTGTGACGCTTCGCCTGTACGTCTGGCCTGAGTTGGGCTGCCCCGTCACACACTGGAAGGTGGAGC
TTGGCAGTGAAGAGGGCGAAGTATCCTGGGGACCTCTATACGCACATGTGACCAGGGACACCACTGACCTAGGTATATGT
GACCTGACCTCAGCCACCTGGCACCTCCTGCGAGTTACAGCCGCTTCTACTGCAGGAGACACATGCATCGTATATCGCGT
GGCCACCAGGGACCACAATGGAGGATCCATCTCAGCGGAGCCAGTGCAGGAGGTGGTGATGAAGAAGCCTGCAGCTGCAG
GAGGGTGGCTGGACGCCCATGTGGTGGCGGGGGTGGTGAGTGCCCTCCTGCTTGCTGCTGCTCTCATCATTTGTGTCTGC
GTCGCCGTCAGGAGGCGAAGGTACGGCGGCTACAGGCAGGGGGAGAGTTTGGAGAACAAGGGGGGTGGAGAGGACGACAA
CGCTCGCAATTCAGAGCTCACTCGCGCTCACTTGTATTCCCCCACGCCCACCAAGAAGCCTAGAGGATCTCTGGCCTCGC
TCAAAACGCAAGATGACGCATCTGACCCCTACGAAATCTGCCCTTATGCCACTTTCAGTGACCGCCTCGCTCAGCAGCAG
CAGTCACCCGTCTATGGCCAGGCTGGACGCCAACGATCCCAGTCCCACTATAAAGAAACAGAGATTTCCTACATCAGCAA
AAGGAACCGTGCAGAGTATGGTAGTCGTCCTAAGTCCAGCCCTGGAGCCCAGCCTCCTGTAGCATCACCTGTACCTGCTG
TAGGGACTGTAGAACAGAGATCTTGGGCTGAAGATACCATTAAAGATACAAGGAGTCGCCCACATCGCTCCAGAAGTCGT
ACAAGAGCAGAGGCCACGCGTCGGGACTCGAGCACAGAGAGTAATGACGCTTCATCACCAGTGCAACAACGTCAGCATTA
CCAGCATCCACAGATGCCGCCACAGCAGCAGTTTGCCCCACAGCAGCCGCACCAGCAGCCACAGCAGCAGCCGCAGCCGC
AGCAAGCAGCAGTGCGTGTAGGGCCCCACCCGCTGCCGCCTGTTCGCCATGCCAGAGCGCAGAGCGACGCTTCCTCGAGC
GAGACGTCTCCCCTGAGCCCTCCCAGGCCTCTACACCCGCCCTCGGCTTTTTCAGACTCGAGGGAACTCTCTGAGGCGGA
GTGTGACAGAGAGATATCTCGAGCTCAAGCCAGTAGTTTGGGTGATGCCTCTCAAGCGAGAATGAGTAATGGCAAATGTG
GCAGCGATAACATGCCTGCTGAGCTGACTGTGTTACTGCAACAATACGAGCACCAGCAACACGCTCAACACAAACATCAA
CCAAACCAACATCGGGGGTTTCAGAAAAATCCGTACAGTATTAATGTGTAACTCCAGCAGCCTTATTATGTATAAATCTC
ACTCAGAGGATGTTTATATTTTTTACAACAAAGTAATAGGCACATATTCCCCTGGTACTGAGTGATGTGCTTAGCAGTAG
TGGGATTGATGACCCCACGCGCCGCAGCTGGTCGTGGTGTGTGGGGTCCTGGACCCATACCGCCACATTGGCATATGCAA
GTGTGGTGGCTGGGGTCCGCGGCCTCTCCCGGCCTTGTTTGTGATGTCGCAGGGTTGCTGGGGGTCTTTGGATGACCCCC
ACCACCCCCCCCCCTACCCCACCCAAGCAGACGCACGCAAGCACGCACAAACCCATAAACAACTACAAAACATGGGATTT
GTTC
>Transcript_32928
GGAGGAGGAATTAACAGATTCACCAATGGTTGATCTGGGTAACCTTCAAACCGATGCCTGCCTCTATGTTCTTCCTGAGA
TGGATCCTTTGGAGATGCCAAAAGGCAACTCTTTGCCTATTGTGAACAGGAAACACAGTCAGAAGAATTGAAACAAAGTA
CAGTACAGTGCTGTACTTCCTGTGAGAAGAGGCCTTGCTAGAAATTTTTTCAAACAGGCTAAGGTACAGGGTTTGCTATA
GATCAAGCAAAAGGAAAGCAAAGTATAAATACCTGTGGTGTGTATTTATATACAGCCCCATGCCACAGCATCTACCATCA
AAGAAGAAATATGGGCTGGACTGAGTTTGAGCCTGCCTAAATCCACTCCACTTACCACCAAAATAATCTTCAGCGAATAA
ATATCCCCAAATGTTGGTGGAGGGTTCAACAAACATTTTCTACAGGACTCTGGTGGTGATACAGAAAAGCATGGAAGAGC
GACTTCATACAGTACTGCACATGCCATCCGAGATGCCTGAAGCTGCCGGGACCAAACTGCCTCTCTCAGCCAGCTT
>Transcript_34030
ATAGTGTGAATGGCTGGTAAGTGTGAGAGATAGTGTGAATGGCTGGTAAGTGTGAGAGATAGTGTGAATGGCTGGTAAGT
GTGAGAGATAGTGTGAATGGCTGGTAAGTGTGAGAGATAGTGTGAATGGCTGGTAAGTGTGAGAGATAGTGTGAATGGCT
GGTAAGTGCGAAAGAGGCGAGAGTTTAGGTCTTCAGCCACTGTTGGGCGTCGGCTTCCTGTATGAGACCACTGGCAAACG
CCTTCCTGACGAAGTCTTCTGTTGTCTTGGTCGCCACTCCACTCTGACTCCGTGTGTTAGCTTCGCCCCTGATGTGGGTC
CAGCCGGGGCAAGTCATTCTTCCCTTGTAATAGAGCTGAAACTTCTTTATGTACGGCTTCACACTGATCTTACACACGCG
GCCCATAAACTCCACCTCGTCATTCCTAAACAGTGAGACAACCTTCCGAGCGACAAGGGCAGCCACGGCTTCCCAGCCTT
GTGCCTCGGTGGGTGGCACTAGGCAACTCACCGCCAGTGTTGCCAACACTACGCTCACCACCACATGCACCCTCATCTTC
AACCTGTTATATAGGACCTTTGTGCAGTTGACATGAAGAGTGACCAA
>Transcript_65453
TCCACCTGCAGCTGGTGGTCATGATGGTTCAAGTGGTCCACCTGCAGCTGGTGGTCATGATGGTTCAAGTGGTCCACCTG
CAGCTGGTGGTCATGGTGGCTCAAGTGGTCCACCTGCAGCTGGTGGCCTTGGTGGTTCACCTGCAGCTGGTGGCCCGGAT
GGCACGAGAGACAACGATGGTGACAGAGAAGTCTGGAGGCAGCGGCACGATACCTCTGGACACCCTCGTGACTTGCTGCT
GCGGTCTACAGATGGCCACCACCAGATGGCGTGGAGAGGTGCGGGTGTGCAGGAGTGGGCGAGCGGCGGCCTACGGCGAG
CCTCCCGCGACCTGGGCCTCAACCCCTACTCACGACAAGACTCTGCGCCCCAGCTGCGCTACACGCCGATAGAACACACG
GTGTCGCCTGGGTCCCCCGTCTCCTTAAAGTGTTCGGCTGTTGGCTCCCCCGTACCTGTCATTACTTGGACCCGTGATCA
CCAGCCGCTGCTCGCCTCCCACAGGACGCGGGTTGGGAGCTTCAGGACGGAGCTGGGGGAGGTGGTGAGCCAAGTGAACC
TGAGCTCGGTGACGGTGCGTGACGGAGGATCCTATACCTGCACCGCCCACAACTCTCACGGCTCCGTCGTCCACTCCGCC
AGGCTCAACGTCTATGGTCCGCCGTTCGTGCGAGCAATGCCCAACGTGACTGCTGTGGCTGGGGAGGACGTGAGGCTGTG
GTGTCCTGCTGGGGGCTTCCCCGCCCCCACCATCACCTGGCGCAGGGAAGGACTCTCCCTCCCCAACTCCCTCAGACAAG
AAGTGGTAATGAACGGGACGCTGGTAGTGAGGAGCGCCAGCCATGAGGACATCGGCCGCTACACGTGTGTCGTGTCCGGC
AGGCAGGGCCAGACTACTGCCTCCCACACCTTCCTACACGTCCTCAAGCCGCCAGCGATTGAGCCATTCTCGTTTCGTCG
TAACCTGCATGAGGGGGAGCGGACACAGCTTACCTGCATGGTCAACTCAGGTGATCTGCCCATCACCATCAACTGGCTCA
AGGATGGCGCCCACCTTCAGCATGACCCGGACATAGACAGCAAGCAAATCCACGAGTACTCAACGGTGCTGCTGTTTAAG
AAGCTGCGGGAACACCACACAGGATCCTACACGTGTGAGGCTGCGAACGCTGCCGCTACCACCAACCACACTGCCACCGT
CAGGGTCAAGGTGTCGCCCCGGTGGGTGGTGGAGCCGACAAGCGCCACAGCCGTGGTGGGGTCGACAGTGGTGCTGGACT
GTAGCGCTCGTGGCCACCCCCACCCCGTCATCACCTGGATGAAGGCTCCTGGCAAATCAGCTGAAGATTTCCAGGCGCTG
TTACTTGACGGTGTGAGGTCCTCGCAGGCGCCCAACGGCTCACTTGTGCTGCCCGGTCTCTCCACCTCCAGTGCCGGCTG
GTTCCAATGCCAAGCAGCTAACTCCGTCGGAAAACCCATCTCCAAAGTCGTCCAGCTTACAGTTCATGCGCCAGCTCATG
TGGTGACGGAAGGCGGTCGTGTGACTGGCCACGCTGGTCAGACAGTGACTGTGGAGTGTGAAGCTACGGGTGACGACCCT
CTCGCCCTCACTTGGCACCGTCATCACGCCCCCATCTCACCAGGTCACAGAGTGTCTGTGCGGGAGAGCAGGGTTGGTGG
GCTGGTGCGATCTGTCCTGGAGATCCGGGCCGTGACTTCAGGGGACGCCGGCCCCTACACCTGCCGCGCCACCAACCCCC
ACGGCGACCACTCCCGGGTGTTTGGCATCGCTATCATAGAGCCACCGACAGCACCTTCAGGAGTGGTGGTGTCTGAGGTG
GGGAGCCGCTCAGCCCGACTCTCATGGTCACTGCCCCAGCCCGCTGCTGTCACCATACAATACCGAGCCGAGGAAGAGTC
GTGGGCTTCCCATGGGCGTAACGTAAGTGTGGGCCAGTGGGCGTCATGGCATGTGCTGACGGGTCTCACGCCCTACCATA
CCTACGCCGTCAGGCTCATGGCACACAACGACCTTGGGGTGTCACAGCCCTCCCTCATCCACGTCTTCACCACCACAGAG
GAAGCACCATCAGGAGCTCCCCAGGATGTGCGTGTGGCTGCGGGAGGAGCCTACTCTCTTCTGGTGACCTGGCGTCACCC
TTCCCCTCACCTCACCCACGGTCCCCTCAGGGGGTACACCATCGCCCTCCGTCGCCAGAACCTACAGGGGCACCTCACCT
ACATCACCCGGCCCATCACCACTGCCTCAGGCGACACGGAGGCGGTGGAGCAGTACGAAGTGTGGGGTCTCACGCCAGCC
TCACTCTACGAGGTCGCTGTCAGGGCTTTCAACAGAGCCGGACCGGGACCTCTATCCTCCCCCAGGATAGTTGACTCGAC
AAGCCATGATGCGCCGTCGTGTCCGCCTGCAGGAGTGTCATGTCGTGGGTCAGGGCGGGGCGGTGTTCGAGTGTGGTGGT
CCCCCCCACCTGCACACTGCGCCCACGCCCCTGTCCAGGGCTACACCATCATCGCCACGCCCACTGACCACCGTCACACT
AGCGGCAGTAACACCTGGGAGGTAAATACCACCAACCTGGAGAAGAACCTGGAAGGCTTGCCGCCGGCCACCAACATCAG
CGTGCGGGTTAAGGCCTTCAACGAGGTCGGCTTCAGTCCCTCCAGTGAACCCATTTTCTGTGTCACAGAAGATGATGTGC
CAGGCCCTCCCAGACGAGTGCGGGTGGTGGTGACGGGAGGCAGCAGCCTGATGGTGACCTGGGCGCCTCCACAGCCTCAC
ACCGGCACCATCCTCCACTATACCCTCTACTCCGCCAGGGACGACCAGGTGGCGATGCGGGACGTGGTGGGAGCCGGAGG
GTCGGAGGCCACCTGGAGGGAACTCGGCAGCCTCACCCCAGCGTCCAGAGTCCAAGTGTGGGTGACAGCTACGACGGTTG
CAGGAGAGGGCAGTCAGTCCCCGCGGCTCACCGCCCTGCCCACCCCCACATCTTCGCACGCGCCCATCGCTGTGGGCGGT
GGGAGGTCGTGGCGGGTGGGTGCGGGGTCTGGGGTCACTCTGGGCTGCCGGGGCCTGGGGTCACCACCACCCAACATCTC
TTGGACCAAAGGAAGCACCACCGTCAGTAGCGGGCAGCTCACACATCTACTGCCAGGGGGAGACCTCCACCTCACAGCTG
TACGGGAGACAACCAACTACACCTGCTGGGTCCGTAACAGTGTGGGCGTGGACAGCCTGACCCACATGGTTGTGGCAGTC
ACCACCCCACCCCCGCCCACGCTCACCCTCGCCCACGCTACTCACCATGCTCTCAACCTCACTATCACACCGGCAGATGA
CGGAGGCGCGCCCATCTTAGGGTACACTGTCCATCACCGCCAGCGAGCTGGAGAATGGCTGGAGACTCACACTGACCCCG
GTGTGAGGAGCGTGATGGTGAGGGGCCTGCCTTGTGGCGCACCTCACCACCTCTACCTCACCACCTGGAACTCCCACGGC
ACCAGCACCCCGAGCCCCGTCCTCGTCACCAGCACCCTCGGGAGTGCTCCTGGCCGTCCAGACCCAGCAAGATTAGTGGA
GGTGAATGAGACGTGTGTGACGCTTCGCCTGTACGTCTGGCCTGAGTTGGGCTGCCCCGTCACACACTGGAAGGTGGAGC
TTGGCAGTGAAGAGGGCGAAGTATCCTGGGGACCTCTATACGCACATGTGACCAGGGACACCACTGACCTAGGTATATGT
GACCTGACCTCAGCCACCTGGCACCTCCTGCGAGTTACAGCCGCTTCTACTGCAGGAGACACATGCATCGTATATCGCGT
GGCCACCAGGGACCACAATGGAGGATCCATCTCAGCGGAGCCAGTGCAGGAGGTGGTGATGAAGAAGCCTGCAGCTGCAG
GAGGGTGGCTGGACGCCCATGTGGTGGCGGGGGTGGTGAGTGCCCTCCTGCTTGCTGCTGCTCTCATCATTTGTGTCTGC
GTCGCCGTCAGGAGGCGAAGGTACGGCGGCTACAGGCAGGGGGAGAGTTTGGAGAACAAGGGGGGTGGAGAGGACGACAA
CGCTCGCAATTCAGAGCTCACTCGCGCTCACTTGTATTCCCCCACGCCCACCAAGAAGCCTAGAGGATCTCTGGCCTCGC
TCAAAACGCAAGATGACGCATCTGACCCCTACGAAATCTGCCCTTATGCCACTTTCAGCGTGGGTAGTTCGGAGGGAACG
TTAGAGTACGGTCTATCTCTGCACGCAATGAATCCTCGGGACTGTCTGGAGCACCCTGTCCACAGTGACCGCCTCGCTCA
GCAGCAGCAGTCACCCGTCTATGGCCAGGCTGGACGCCAACGATCCCAGTCCCACTATAAAGAAACAGAGATTTCCTACA
TCAGCAAAAGGAACCGTGCAGAGTATGGTAGTCGTCCTAAGTCCAGCCCTGGAGCCCAGCCTCCTGTAGCATCACCTGTA
CCTGCTGTAGGGACTGTAGAACAGAGATCTTGGGCTGAAGATACCATTAAAGATACAAGGAGTCGCCCACATCGCTCCAG
AAGTCGTACAAGAGCAGAGGCCACGCGTCGGGACTCGAGCACAGAGAGTAATGACGCTTCATCACCAGTGCAACAACGTC
AGCATTACCAGCATCCACAGATGCCGCCACAGCAGCAGTTTGCCCCACAGCAGCCGCACCAGCAGCCACAGCAGCAGCCG
CAGCCGCAGCAAGCAGCAGTGCGTGTAGGGCCCCACCCGCTGCCGCCTGTTCGCCATGCCAGAGCGCAGAGCGACGCTTC
CTCGAGCGAGACGTCTCCCCTGAGCCCTCCCAGGCCTCTACACCCGCCCTCGGCTTTTTCAGACTCGAGGGAACTCTCTG
AGGCGGAGTGTGACAGAGAGATATCTCGAGCTCAAGCCAGTAGTTTGGGTGATGCCTCTCAAGCGAGAATGAGTAATGGC
AAATGTGGCAGCGATAACATGCCTGCTGAGCTGACTGTGTTACTGCAACAATACGAGCACCAGCAACACGCTCAACACAA
ACATCAACCAAACCAACATCGGGGGTTTCAGAAAAATCCGTACAGTATTAATGTGTAACTCCAGCAGCCTTATTATGTAT
AAATCTCACTCAGAGGATGTTTATATTTTTTACAACAAAGTAATAGGCACATATTCCCCTGGTACTGAGTGATGTGCTTA
GCAGTAGTGGGATTGATGACCCCACGCGCCGCAGCTGGTCGTGGTGTGTGGGGTCCTGGACCCATACCGCCACATTGGCA
TATGCAAGTGTGGTGGCTGGGGTCCGCGGCCTCTCCCGGCCTTGTTTGTGATGTCGCAGGGTTGCTGGGGGTCTTTGGAT
GACCCCCACCACCCCCCCCCCTACCCCACCCAAGCAGACGCACGCAAGCACGCACAAACCCATAAACAACTACAAAACAT
GGGATTTGTTC
>Transcript_65454
TCCACCTGCAGCTGGTGGTCATGATGGTTCAAGTGGTCCACCTGCAGCTGGTGGTCATGATGGTTCAAGTGGTCCACCTG
CAGCTGGTGGTCATGGTGGCTCAAGTGGTCCACCTGCAGCTGGTGGCCTTGGTGGTTCACCTGCAGCTGGTGGCCCGGAT
GGCACGAGAGACAACGATGGTGACAGAGAAGTCTGGAGGCAGCGGCACGATACCTCTGGACACCCTCGTGACTTGCTGCT
GCGGTCTACAGATGGCCACCACCAGATGGCGTGGAGAGGTGCGGGTGTGCAGGAGTGGGCGAGCGGCGGCCTACGGCGAG
CCTCCCGCGACCTGGGCCTCAACCCCTACTCACGACAAGACTCTGCGCCCCAGCTGCGCTACACGCCGATAGAACACACG
GTGTCGCCTGGGTCCCCCGTCTCCTTAAAGTGTTCGGCTGTTGGCTCCCCCGTACCTGTCATTACTTGGACCCGTGATCA
CCAGCCGCTGCTCGCCTCCCACAGGACGCGGGTTGGGAGCTTCAGGACGGAGCTGGGGGAGGTGGTGAGCCAAGTGAACC
TGAGCTCGGTGACGGTGCGTGACGGAGGATCCTATACCTGCACCGCCCACAACTCTCACGGCTCCGTCGTCCACTCCGCC
AGGCTCAACGTCTATGGTCCGCCGTTCGTGCGAGCAATGCCCAACGTGACTGCTGTGGCTGGGGAGGACGTGAGGCTGTG
GTGTCCTGCTGGGGGCTTCCCCGCCCCCACCATCACCTGGCGCAGGGAAGGACTCTCCCTCCCCAACTCCCTCAGACAAG
AAGTGGTAATGAACGGGACGCTGGTAGTGAGGAGCGCCAGCCATGAGGACATCGGCCGCTACACGTGTGTCGTGTCCGGC
AGGCAGGGCCAGACTACTGCCTCCCACACCTTCCTACACGTCCTCAAGCCGCCAGCGATTGAGCCATTCTCGTTTCGTCG
TAACCTGCATGAGGGGGAGCGGACACAGCTTACCTGCATGGTCAACTCAGGTGATCTGCCCATCACCATCAACTGGCTCA
AGGATGGCGCCCACCTTCAGCATGACCCGGACATAGACAGCAAGCAAATCCACGAGTACTCAACGGTGCTGCTGTTTAAG
AAGCTGCGGGAACACCACACAGGATCCTACACGTGTGAGGCTGCGAACGCTGCCGCTACCACCAACCACACTGCCACCGT
CAGGGTCAAGGTGTCGCCCCGGTGGGTGGTGGAGCCGACAAGCGCCACAGCCGTGGTGGGGTCGACAGTGGTGCTGGACT
GTAGCGCTCGTGGCCACCCCCACCCCGTCATCACCTGGATGAAGGCTCCTGGCAAATCAGCTGAAGATTTCCAGGCGCTG
TTACTTGACGGTGTGAGGTCCTCGCAGGCGCCCAACGGCTCACTTGTGCTGCCCGGTCTCTCCACCTCCAGTGCCGGCTG
GTTCCAATGCCAAGCAGCTAACTCCGTCGGAAAACCCATCTCCAAAGTCGTCCAGCTTACAGTTCATGCGCCAGCTCATG
TGGTGACGGAAGGCGGTCGTGTGACTGGCCACGCTGGTCAGACAGTGACTGTGGAGTGTGAAGCTACGGGTGACGACCCT
CTCGCCCTCACTTGGCACCGTCATCACGCCCCCATCTCACCAGGTCACAGAGTGTCTGTGCGGGAGAGCAGGGTTGGTGG
GCTGGTGCGATCTGTCCTGGAGATCCGGGCCGTGACTTCAGGGGACGCCGGCCCCTACACCTGCCGCGCCACCAACCCCC
ACGGCGACCACTCCCGGGTGTTTGGCATCGCTATCATAGAGCCACCGACAGCACCTTCAGGAGTGGTGGTGTCTGAGGTG
GGGAGCCGCTCAGCCCGACTCTCATGGTCACTGCCCCAGCCCGCTGCTGTCACCATACAATACCGAGCCGAGGAAGAGTC
GTGGGCTTCCCATGGGCGTAACGTAAGTGTGGGCCAGTGGGCGTCATGGCATGTGCTGACGGGTCTCACGCCCTACCATA
CCTACGCCGTCAGGCTCATGGCACACAACGACCTTGGGGTGTCACAGCCCTCCCTCATCCACGTCTTCACCACCACAGAG
GAAGCACCATCAGGAGCTCCCCAGGATGTGCGTGTGGCTGCGGGAGGAGCCTACTCTCTTCTGGTGACCTGGCGTCACCC
TTCCCCTCACCTCACCCACGGTCCCCTCAGGGGGTACACCATCGCCCTCCGTCGCCAGAACCTACAGGGGCACCTCACCT
ACATCACCCGGCCCATCACCACTGCCTCAGGCGACACGGAGGCGGTGGAGCAGTACGAAGTGTGGGGTCTCACGCCAGCC
TCACTCTACGAGGTCGCTGTCAGGGCTTTCAACAGAGCCGGACCGGGACCTCTATCCTCCCCCAGGATAGTTGACTCGAC
AAGCCATGATGCGCCGTCGTGTCCGCCTGCAGGAGTGTCATGTCGTGGGTCAGGGCGGGGCGGTGTTCGAGTGTGGTGGT
CCCCCCCACCTGCACACTGCGCCCACGCCCCTGTCCAGGGCTACACCATCATCGCCACGCCCACTGACCACCGTCACACT
AGCGGCAGTAACACCTGGGAGGTAAATACCACCAACCTGGAGAAGAACCTGGAAGGCTTGCCGCCGGCCACCAACATCAG
CGTGCGGGTTAAGGCCTTCAACGAGGTCGGCTTCAGTCCCTCCAGTGAACCCATTTTCTGTGTCACAGAAGATGATGTGC
CAGGCCCTCCCAGACGAGTGCGGGTGGTGGTGACGGGAGGCAGCAGCCTGATGGTGACCTGGGCGCCTCCACAGCCTCAC
ACCGGCACCATCCTCCACTATACCCTCTACTCCGCCAGGGACGACCAGGTGGCGATGCGGGACGTGGTGGGAGCCGGAGG
GTCGGAGGCCACCTGGAGGGAACTCGGCAGCCTCACCCCAGCGTCCAGAGTCCAAGTGTGGGTGACAGCTACGACGGTTG
CAGGAGAGGGCAGTCAGTCCCCGCGGCTCACCGCCCTGCCCACCCCCACATCTTCGCACGCGCCCATCGCTGTGGGCGGT
GGGAGGTCGTGGCGGGTGGGTGCGGGGTCTGGGGTCACTCTGGGCTGCCGGGGCCTGGGGTCACCACCACCCAACATCTC
TTGGACCAAAGGAAGCACCACCGTCAGTAGCGGGCAGCTCACACATCTACTGCCAGGGGGAGACCTCCACCTCACAGCTG
TACGGGAGACAACCAACTACACCTGCTGGGTCCGTAACAGTGTGGGCGTGGACAGCCTGACCCACATGGTTGTGGCAGTC
ACCACCCCACCCCCGCCCACGCTCACCCTCGCCCACGCTACTCACCATGCTCTCAACCTCACTATCACACCGGCAGATGA
CGGAGGCGCGCCCATCTTAGGGTACACTGTCCATCACCGCCAGCGAGCTGGAGAATGGCTGGAGACTCACACTGACCCCG
GTGTGAGGAGCGTGATGGTGAGGGGCCTGCCTTGTGGCGCACCTCACCACCTCTACCTCACCACCTGGAACTCCCACGGC
ACCAGCACCCCGAGCCCCGTCCTCGTCACCAGCACCCTCGGGAGTGCTCCTGGCCGTCCAGACCCAGCAAGATTAGTGGA
GGTGAATGAGACGTGTGTGACGCTTCGCCTGTACGTCTGGCCTGAGTTGGGCTGCCCCGTCACACACTGGAAGGTGGAGC
TTGGCAGTGAAGAGGGCGAAGTATCCTGGGGACCTCTATACGCACATGTGACCAGGGACACCACTGACCTAGGTATATGT
GACCTGACCTCAGCCACCTGGCACCTCCTGCGAGTTACAGCCGCTTCTACTGCAGGAGACACATGCATCGTATATCGCGT
GGCCACCAGGGACCACAATGGAGGTCAGTGCCACCAGGGACCACAATGGAGGTCAGTGCCACCAGGGACCACAATGGAGG
TCAGTGCCACCAGGGACCACAATGGAGGTCAGTGCCACCAGGGACCACAATGGAGGTCAGTGCCACCAGGGACCACAATG
G
>Transcript_66084
CGAATTTGTTTATAACAATAGTATCCTTGGGTTGTGAAGTTTTGAAGCTCATAAACTGTTTAATAAATGTACACAAAGCC
ACCATGATTGAGGAAAGATGTACAGGTTTCGTAAGTGGTTACGTAAATGCTTGATGAATCCTGGCCCAGGTCGCCAGGAG
CTACACCCTCAGGAGTGGCGCAACTACGACCCCTGGCAGATGGGGTAGTTCCCCTCTTCGCACTGGGCGTCGTTGAAGTA
ATAGAAGCGGTCTTTGTCCAGCGACAGGCAGTTCTCTTTGTTGCCGCCAGAGGGCTCCTGGCCCCATCCGAGGACGCTGT
AGTGGAGGGCCCAGAAGGGAGTGCCCCTGGCCACCCTGGTGCCGTCGTTCCACATCCAGTCACCCTCGTACTCGCGGTCG
GAGGCACCCAGCCAGAAGGACCTGCTCAGGTCGTAGGTCCTGATGTACTCGTAGATGGCCCTCAGTGTGTTGGCAGACTT
GATCTCTGCCAGGCCGCGCGAGCCGGTGAGGTTGAGGCAGAGGTCGTGAGCTGTCTCCCACGCAACCACCTCCGACTGGA
AGGCGAAGCACTCGCCGGTGATCTCGACGAAGCCAACAGAGCAGCCGTTCGCTCCTGTGAGGAGGGCGACCACGGCCAGG
GCCGCTGCCGGGAGCAGGAGAGGCATCTTGGCTGGTCGTCGAGGAGGAGATATGAGGCCACCACTGAGACACTTAATATA
CCAGTCTGGCAGGCGTAATTGGTTTCCCACGGTGGCCGCCATGAGCCTTCCTTATCACCTTGGCCTTAAGGTCCCACTGT
ACGGCCATATTGTAGCCAGACTGGGTCGTCAACGTAGAGAGAGGCTCAGGGCTCTCAAGGCTGTGGAATGTTATCACCCC
AGCTATGGCGCAAATGTCAGAATTACACAAATTATGTACCTTTCATATATTTGAATTAGATCTTTAAT
>Transcript_66086
GATACTATTGTTATAAACAAATTCGAAGCTCATGTTAAATAAATGTAAACACAGCTGCCATGATTGAGGAAAGATGTACA
GGTTTCGTAAGTGGTTACGTAAATGCTTGATGAATCCTGGCCCAGGTCGCCAGGAGCTACACCCTCAGGAGTGGCGCAAC
TACGACCCCTGGCAGATGGGGTAGTTCCCCTCTTCGCACTGGGCGTCGTTGAAGTAATAGAAGCGGTCTTTGTCCAGCGA
CAGGCAGTTCTCTTTGTTGCCGCCAGAGGGCTCCTGGCCCCATCCGAGGACGCTGTAGTGGAGGGCCCAGAAGGGAGTGC
CCCTGGCCACCCTGGTGCCGTCGTTCCACATCCAGTCACCCTCGTACTCGCGGTCGGAGGCACCCAGCCAGAAGGACCTG
CTCAGGTCGTAGGTCCTGATGTACTCGTAGATGGCCCTCAGTGTGTTGGCAGACTTGATCTCTGCCAGGCCGCGCGAGCC
GGTGAGGTTGAGGCAGAGGTCGTGAGCTGTCTCCCACGCAACCACCTCCGACTGGAAGGCGAAGCACTCGCCGGTGATCT
CGACGAAGCCAACAGAGCAGCCGTTCGCTCCTGTGAGGAGGGCGACCACGGCCAGGGCCGCTGCCGGGAGCAGGAGAGGC
ATCTTGGCTGGTCGTCGAGGAGGAGATATGAGGCCACCACTGAGACACTTAATATACCAGTCTGGCAGGCGTAATTGGTT
TCCCACGGTGGCCGCCATGAGCCTTCCTTATCACCTTGGCCTTAAGGTCCCACTGTACGGCCATATTGTAGCCAGACTGG
GTCGTCAACGTAGAGAGAGGCTCAGGGCTCTCAAGGCTGTGGAATGTTATCACCCCAGCTATGGCGCAAATGTCAGAATT
ACACAAATTATGTACCTTTCATATATTTGAATTAGATCTTTAAT
>Transcript_66085
CGAATTTGTTTATAACAATAGTATCCTTGGGTTGTGAAGTTTTGAAGCTCATAAACTGTTTAATAAATGTACACAAAGCC
ACCATGATTGAGGAAAGATGTACAGGTTTCGTAAGTGGTTGCATTATTGTTTGATGAATCCTGGGACTGGGATTCTGAAG
GAGCTGTTACTAACGACGATGATGGAGGAACTATCGTACGAACATAGTAGTGGCTATATGCGAGACTGTACCATTTACAC
ACCAAGATTTGTAACCAATGATTCATTGTACTTATAAATAAATGAATACAATAAATAAATAACACTGTCATGATTTCGAC
TCCAAGCCTAATGTAGGCTGGCAAGCAAAAACCTTCTATTGAGAGCTGCTCGCTATCAAATCCTATTTAGTACGTGCTGA
GAGGAGCACCAGTCGACTCTAGAAGAGTCAGAGAATGGGTAGATGAAGGATTTAAGAGAAGATTTTGTCCCAAAGGTGAG
TTTACGTTTACTCTTGTGAGAAGGGAGATTGCAGGGTGTGGGGGCGCCCGGCGATTTTTCCGCCTCTCGGGAGGGCGTTG
AAAGCTTCGAGAAGCTTTTTGAGCTGGGTAGTCATGGTAACCTCAAAGATGCCAATCGTCTTGACCAATCAGAGACGAGG
GATCAAAGAGGAGACACCACCGGCAGCTAGAGACGCTGGGCGAGAAGTCGGTTGCACGGCAGTGATCAGAGGCAGCGGAT
GTGTCACCCACACGCCACCTGTAGGCCTGAGTTTCCGTCTTCCCATTGGTGAAATAGCAACCCAGAGGCATTGTGTAAGC
CCAGCACAGCGGAGAACGCATGCAGTGATGTATGAAAGAGCGGGAAGCAGAGCCACAGCAGTGAGATACAGTGGCGGAGG
CAAGTTGCAGCGAGACTGAGGAATCAACTAACAACGGTGAAGGGCAAGCAGATGATGTTGCAGAGGTGTGCCGTGGAGGT
AGTCATATGTTCCTGAAGAGTCAAGTCATCTGATGAAGGACGCTCAAGTTTCCCCGAGGTACCAGTGGAGGCACAGTTGA
AGTGCCAGTGTGCACATACGTCGTTGCTGCAGGGAAGCAGTTAATTTGTGGATGCCGAGAGAGTGCATCGTGTGCAGTAC
ATATTTGGACAAGGACATCGCTACAGGAGCCCAGGATTCCCCAGGAGTGTGAAATAAGCAACAAGTGCCAGAAGATATTC
ACCACTGCCAGGTGATCTGCCGGACCGAAGAAGTCTGTGAGGAAGCTTTTTTTACTCGTCGTGGAGGATACAACCACCAG
GAGGCCCAACGGCGAGGACATGTACACCGAGGAAGGGTGAGGTGTCGTCTAAGGTATTTTGAGTGCAACTCCGGGTCAGT
CAAGAGTAATTATTGTGAGTAAGTGTGGGATGTTGACGATTCGTGAATCGTATAAACTCAGTGACATTAGGGCAGTGAAT
GAAAGTTATGCTGTGAGACTGAGAATTGGGGAACTAGCTGTTGGCAAGATCTCCGGAGGAGGGAGTTGCCAGGGGTATTT
AAAGGCGACCGGAGGGGAGGAAGGCTTTAAATTCAAGATCCGTCCCTAGTACGGAGGTTCTTTGGTTTGTGGGGGTCTGA
CGCATAGCGCCAGTGAATAATAAGGTGGAGTTTATTTATGGTCATTGTAAGAGCTATCAGGGGATATATCACACGGTAGT
GATTTAAGAGAATTTCATAGTTTGCAGACCATAGTATACTTTGGGAGTATACTTCATTTTGAAGGAGAATTTTCTGCCGC
AGCCAGTTTGATTAAATTTATAGTGTGGGTTCACACATGTCCACTAGTTATTTTAGGTGAGAGTGGGTTATGTGCATGAT
GCAGTGGATGAATTTAGGTACAGGGTGAGTACCGTATTTGAGTTAAGCAGTATACATTTGGAATGAGAGGCCAGGATGTT
TTTGGTTTGATTTATGTTTATTTATCAGCTCCTGCATTTTATCTTCATTCATTATTGAAGGCGTGGATAAATTCATTATA
ATGCCGAGAGAGAAGTAAAGCCCATGTTTTGCTGATAAGTTAATTTTGTGTCAGTAATTTATTTTGTTGGTAGCCTATGT
ATAAGATTATGTTATGAGCTACGAAGAAGAGGCTATTATTAGTATTATTATGTTGAGCCTGATAGCCTATTGGTGAAACT
CTATGACATGATATAATGTTTTCCTTATGTGGGAAGGTGGTTAGCTAGCCTAGGAGTAGGATTATTTTGATTCATGTATA
TTCTATTTATTAAACGTTATCTCTTTTAATATAAAAAAAAAAAAATTATCTATTAATAATAATATACGAAGTAAAGAGAG
TATTGCTACATACTTTTTAGAAACCACTTAAAAATCTACAATAATAAAATTTTAGAAGATAGTAGGTCAACCATTTTCAA
TGTGAAAACTAGACAATGCAATTTCTACAAGAGAATTAATATCAACTGACTTCTCAGCTAAGATCATTTGGAGTAAGTGG
ATGAGAGACTCGTATGTAAGTGAACTTTGATAATGGGATTTGTTTAACTATAATGTAAAAATGCCACTTTCACATATATA
TGTGCTGCCAAACATTGATATAGTTTTTAAACCAGAGTTCCTTAAATGGGGGAAGTGGTCATTTGTAAGAAGTTTAAAGA
AGTCCTGCCCTACTTCTTGTCTGCTGGCTAGGAACGGGACAGCTTGTAGTTCACATGGCTCAAGTTGTACGATGGAAGAC
TGATGTTCAACCGCAACTCCTCTCTTTAAATCCACGGCTTTCATTGTTTGGGCCACCATAAGTCTTCTACTATATAAACA
GCTTCGTTTGGACCCAATGGTCTGTTGCTGTTTGGTATCCTTTTTGTTCCTCTGTATCTTCTCATGGTTGTTTACATTTT
CCTCAGAAGTAGAAGATCTTGAGGATATAACTTCTGGTTCTTCATGATCCTCAGTTTCATTCTCAACTGCCTCATTCTCT
ATTGCTCCTTCATTACTGTTTTTATGTTCTCTTTCTCTCTGATTCCTTTCTCTCTCTCCATTAGCATGTTCCTCCACCTC
TCCCTCACCTTCTTCAGGTGGATATCCTCCATACATAGCCAGCAGCTGTGCAATGGGCATGTCCTGTTCCTTTTCAAGAT
TATCAATTTCTTGCTCCCGATCAGTCCCCTCTTCCATATCCTCCTCTTCGTCTAATGTTCTCTCATCATCATAGTCATCA
ACTAGCATTTCCGCCGTGGGTTCAAATTCTCCATCTCCGGCATCACTTTCACTGCCGATGGTCCCAGTGCCCTCTTTCTG
CTGCTCTACGGTGGTCTTAATCACTCCCAATGATAAGAAATCAGGACGCAGCACGCCCAGTCAATCGTCAATCAGCTATC
ATCACTCATTTTGAAGTTCCGGCATCCTATTGCCGGGGCTCTTCGGTGTTAAAAGATTGTTGAATAGTTTGTGCAGCGAA
TGGCACGCCATGTACAAGAGATCTGGTCTTTTTCACTAATTATTCACTTCATCCCTTCAAAACATGCCGCACTGGTCACG
TCCCCCCCACCTCGATTGAGTGTAAACAAAGCCACCTACTGATTTCCATCCATCACATCTACGGTACTGCCGTTCATCCA
CCCTCTGTATCAATTTCAAAAGTGGCTGGAATATAATTTATCTGGCAATTTTTCCTGATTAATACACAGTTTCTCCTAAA
ATTAACAATATCAACAAGAATTGATCAAACTTCACCTCCGCCATGTTGGTTTCTATCGGGGGACGCCGGGTCCCCAAACC
CTTTGCAAGAAGATCCCTGATTGGTTAAAAATCACCCACAGCCAAGTCTTGTTATTTGATTGGATATTTTCTGTCCAATC
ACAGCTGGGGCGCCAAATATTTGGCGGGTCTTTTAATATTTATTAATTCCTTCGATGCTTCATA
>Transcript_67636
ATGCGTACCGCTCTCATCCTTGCCGTTGTGACAGCGTCAGCCCTAGCAGGTCCGACAGGTCAGCGGACCTCATGCGCCCT
CCACTGCAGTGATACCAACCTATACCTTTATCAACCAGGCAAGAGCTATGTCTATGACTACTCCGTGACAACGTCGACGG
CGCTGCTGGGCGCCCTGGAGGACGATGCCCACCTTCACATCACCGCCAGGGTCCACATCGACGTCTCCGCCCCCTGCGAC
TACACGCTCAGGGTGACAGATGTTACTCTGGGTGGGTCGGCCCACGAGCAGGAGTTCGTAGCTGCCATCACCAAGTCTCC
GCTGCGCTTCGCCTTCCAAGATGGCCGCGTGGAGAACCTGTGCAGCCATGTGGCCGAGCCCGCCTGGGTCCTCAACTTCA
AGCGAGGCGTTCTCTCAACCTTCCAGAACTCCTTTACCAGTAAAGGAACAGCGGAGGTGCAGGAGACCGATATATCCGGA
GTGTGTACGACTGCGTACAAGAGCGTGTCTGAGGGTGACGTAGTGAGCATAGAGAAGACCAAGGACCTCACTTCGTGCAA
GGGAAGACCCAGCTTGTCGTCGTACATAGCTTCCAGCGGCTACATCACCGACTCCCCCGTGCAGAGTCTGCCAGTCTTCA
AGAGCACGAGCACCTGCAACCAGATAATAGAAGAAGGAGTCCTGAAGCTGGCGAAGTGTGAGGAGAGTCACAAGTTCCGT
CCCTTCTCCAGCGAGGAGGGAGGAGCTGTCACCACCGCTACAACCACCATGATGCTGGTGTCCCAGGACAGTCCAGCCCT
GCCACTTGCTGATTACCAGTTCAACAGCAAATCTTTGGTGTTCGATCAGATTATCAGCAGCGATGTAGAGACTCAGATTG
ACACTATTGAGAAGATATTAAGTGAGCTGGAAGAAGGAACACAAGACGAAGTGCTGCCCGAGGTGCCCGCTCTCTTCTCC
ACCCTCGTGGCCTCCCTCAAGAGCCTCGACTACCCAGCCCTCAACACTGTTTACACCAACACTAAGCAAGCTAATGCCCG
CAAGTTCCTGGTCGACGCAATGCCTCTGGTAGGGACAGCTGCTGCCGTCGGTGTGGTCAGGGACATGTTCATCAACGGTG
ACATGACAGATGCTGACGCAGATGTCTGGTTCACCTCACTCGCTTTCTTCAAGAACCCAACCTCTGAAATGTTCACTGCA
CTTGCTCCTCTTCTTCAGTATAATCCCAGCCAACAGGCGATGCTGGGTTCCTCAGCTCTCGTGAACACTTACTGCAAGAT
CCACCCAGACTGTGGCGATGACTCGGGCATCCAGCAGGTCCTTCGATACTTGGAAAGTCACCTCGGCTCTGGTTGTCGCT
CAGTTAATGAAGAGGAAAAGATGAAGATCTTAGTAGCACTGAAGGCCCTCGGTAACGCCGGCCGCTGGGTCAATGCCAGT
CCTGTTCTGCGTCAGTGTTACACAGAGGAGAATGACATGGAAGTACGAGTTGCTGCGATTGAGGCCTGGAGACACACTCC
TTGTAACTATGACCGCTCAAACCTTCTGGCCGCTTTCCAAGATGAGACTCAGGACACCGAAGTTCGCATTGCTGCTTACC
TTGCTGTCATGACCTGTCCCACACCTACTATTATCAATACCATCAAGGACCGCCTTATTTCAGAAGGTGTCAACCAAGTC
GGTTCCTTTATTTGGACTCACATGGCCAACTTGCAAGAGTCAGCCACCCCAGACAAGCAGTGGCTCCGTGAGCTCATCGG
GGAGGAACTCCTACAAAAGAAGTTCAGCACCGAAGCCCTTAAGTTCTCCCGCAATTACGAGTCGTCTTTCTTCATGAATG
AACTAAATGCTGGAGCAGCTGTAGAAAGCAACGTTATTTTCTCCAGCAAATCCTACTTGCCACGATCCGCCATGCTTAAC
CTCACTCTTGACCTCTTCGGCGAGTCCATCAACCTTTTTGAGATTGGCGGTCGAATTGAAGGATTTGAAGCATATATAGA
ACGGTTCTTTGGACCTTCTGGATATTTCCCTGAAGAGACCATGGAGGGCATATTAAAAAACATGCGTCAGAAAAAACCTG
ATGCCGATGCTACCACCTTAGAAGGATTCCTTGACAAAGTAACCGATGAGCCAGAAGGTTCCTATTACCTCCGTGTCTTT
GGCAATGAACTGCAGTATAAACACTTCCATGGACTGGAAAATCTAATGAAGGCATCTGGATCCTCCAACCCACTAGAGAT
GTTGATGAAGCTTGCTCGCACCGGTGATGTTGATTATACAAAGTCATACCAACTCATCAACACACATTACACCATCCCCA
CCATCTCAGGCTTGCCACTCACTCTCACTGCCAAGGGTATAGCTACACTTGCCTTGAGAATGAATGGTAATTTTAAGGCT
CAAAGCTTGCAGAATATTAACATTGAGGGTCACTTGCAGCCTTCTGCAGCAGTACAGATGGATGGTATGATGCTTGTTGA
CGCACATGTAACTCGCATGGGGCTGAAGATCTCCTCCACCCTGCACACCTCCACCTTCCTCGATGGTAAAGTTCAGATCG
ATGGAGGCAAGCTGGTTGATATTGCTTTTAACACACCTAAAGATAAAGTAGAAGTGATTGATGTTAGCACCAAATTCTTC
TACCTGGAAGACGATAGAGAGATCCGAAAGGAAGGAAAAGACGAGGTGAAGTATGAAGGGTGTAGGACGATAATCAGTGG
GCTTGAGATGTGTGGGGAGTTGAGCTATACCTCGACCTCTGCCAAGAGTCCCGGCTTCCCACTCTCAGGACCAGCTGCCC
TTCACCTCTATATGAGGAAGACCGACACCCAGACCGGCTACAACTTTCGCTTTACTAGTGGAAGTAAGGAGATTACTTTC
CTATTTGATACCCCGGAGTCTCAAGCCAACCACAAAGTAGCGCTCAATATTGCCAAAACTGGTAAAAATGTCAATTTCGA
GCTTGAAATGCCTTGCATGTCTCTTCAAGGCACCGGCGAATACATCTGGAGAAAGAACAACAAATACATTAAGCTGGACC
TAATGAGTGACAACACTGAGAAGTACACACTAGAGACTGGTCTCCAGATAACAGGAAAAGACGTAAAGAAATTTGAGCCA
TCCTTAATCATCATATCTCCGAGAGGTGAAATAATTAATGCTAAAGGAACTCTGGAAATCGACGTAGCTAATACCAAATA
TGTAGCTGATGTGAGGGTGTCTGGGCGCGCCCTTTCACCCCTCAGCCTCCGCGCTTCCTATGAAGGCATAGAGAACACTG
GTAACGTGGAGGTAGCACTGGACACTCCCGTCCTCGACATCAACGCCAAGGGACAGTTTGTATCTGAAGGCAACTTCGTG
TCCTCCAGAGCTGACATTGAGTACAGCACGTTGAGTGGGGATAAGCAGACGATCCACCATTCTGCCCTCATCAAGACTGA
GACCTCTGAAGATGTCAATACATACACACTTAAATTTGAATTGACTCCAAGTGAGTTTGCAGACATGGCTTTAGACATTG
ACATCAGATCCATTATTTCCACTGGTCGCCTGGAGAACATTGGCACCATAACCCGAGGACCTGCAACATGGAATATCAAG
GAAATTTATTCTTATAACCACGATGAAAACAACTTTAATTTCAATGTTCAAATTGAGGTACTGTGCCCTTACCATAACAT
TGATTACCTGGCCCTAGAAGAGCTTAAGATGGGACGCAACTATCTGAACGCCAAAAGCCAGATCCGGATCAGACCTGGAG
AGGAAGGCACCTTCACCCTTGACCTCAGTCACAACAATGACATTGATATTGAAGGACGCATTATGGCTCAGATTCCTGGC
GCGAAGGCTACCGTTGAGGTCCTTGTTAACGAGGTCGCCAACGGTCATTACAAAGCAAAAGTGACTGGCAATATCAATGA
CATAGAGACGAACACCGTGAGCCTTGAGGGCAGTGTGCAAGACAACTCTCTTGCTGGCAAATTCAATGTTCTAATGGACG
GTTCCTTCAAATGGCCGGGACACACGTCAACACTCAGCTCGGGCATCTTCGCCGACTCAGAGAAGGCCAACGTTGACCTC
AACACTGATATTAATGGCAGGAAATACACCATGAAAATTGAGGGTACTCGCACCTCCATCCTCGTTGACGCTAACATCTG
CAGGCACGTCCTCCTTGATGGTCACATCACTTCAGCTGACGAGGGACATAAACTGCTCGTTAGTGTTGAATGGAACAAGA
ACATTGACCCAACACAATCTCTGGTGATCAGTGGACAACTGTCTCCCACAGAAGTAAAAGCTGGCTTCAGGTATGGGGAA
CAGGAGGTGTCTGGGTCCTGCCGACGTGTTGACAATGGCCTGGAGATGGAAGCCTCGTGGGCGCCCCACCAGTCAGTGCT
CGCCTCACTTCACTACTCCCTCGGCGACACTAAGTCTCTCGTTACTACTATAATAACGCCCTTCCAGGGATGGGAAAAGC
AAGAGCTTACGTTTAATGTCACTCTCAAGGATCATGAGATCAGCAGTCGTGTTTCTGCGACCTGGAAGAACGCTGAACAA
ATGGCTCTTACGATCAATGGCAAGTTGCGGCCTGGAACGTTTACCAATGCTCTCAGTGCCAAAATTCTATTCAGCAGCAG
CTTTGAGAGTTTTGAGAGGATCACCTTCACTCTGGACCATGCCATGGACGAAGCCACTATCAATACCAATATCGCAGGTC
AGTGGAACAAGAATGAGATGAGAGGCAGCTTCCAGCTGACTCCCAGTGACAGTGGCATCGATGCAAGAGCCACCTTTATG
TCTCCCGTCACTGAGGAAGTTCTTATTACTCTGCACCACGAGCTACTTAACTCAGCTCTATCTACCAAACTGGAGGCCAA
ATACGGTGAGCAGACCTACGCCATCATCCTGAAGGGTGAGGTCAACCTCAATGAGGTTCAGGTCATCACTCTTGTCCTGA
AGACGGTCACTTCACTATCCTCTGTGCCGCAGTTCAGTGTTAACATCAAGTATACTTTGAGTGATAGCAATATTAATCTG
GTTATCGAAGGTAAAGCAGGTGAAAAGAAAATACTGCTTAATATGAATGTTGAAAAGACAGTCACAGAGAGAACGACAAT
GATCGCAGGAGACCTGAGATTCATCACGCCGTTCACATATCCACTAACTGCAACCCTCTCCCACAGCCATGATGGACAAC
AGTTCACCTCTCAGTTCGAGATCTCGAGAATATGGTCTAATTTCGGCAGCGTAAAGATGCACGCGGAAGGGCACATGGCC
AACAAGAGCGACATAGAGATGACTGCCTTACTCAGCAGCCCAGCTACTAAGGCCTCACTTTCATTTAACCATAAAGTTAC
AGACAAGAAGATGGACTCTATCATAGATGTAGCTGTCAATGGCGAGCGAATGACTGCATGGATTAAGGGCATCTTGGATG
TATCACAGAGCCTGGCCAACCTTCAAGCACAAGTCTCTTCCACTATCAATGGTCTGGATGATATTAAGATAAATATTGAA
AGCCTGAAGGAAGCCAACACAAGGACATCGAAGATCTTGTTTAGTAAAGGAATTAATTCTCTTAACATCGCCCACATTAT
TACATTTATTGATTTGCTTAACTGGGAAAATTCCTTTGACATTAATGGGATATATAAGATAAGTAACTCGCAGTCCCACA
CGGGCACAGTATACACACACCGGCTGGACTACGCCTGGGTTGACGGCGGGGTGCTCCTCACTGCCTCCATTGACCCAAAA
ATTTCTGCAGAATCCCGTAAAATCGACGCTCAAGTCACCCTTACATCATCATGGGAGTATTACGAGAATGTAAAGATCGA
TCTTCACTACGAAGATGATGGAATTGAGTACAAACCAACCCTCAGAATTGAATATAAACCAGAAAGTGTTATTGAAATTG
CTACAATGACTAAGTTTGACATTTACTCCTTCTACACTGAAGCTACTTTAACATCTCCTTTCTGGCAACCTTTGGGGTGT
AAGTTTAACCTTGACTTCAAGACACGGACCCCAGTTACTCTTGTCCTCACTCGGGGAGCCAACAAAACCACCATTAATGC
AAGTGGAAATTGGGAGAAAGGCAAGTTTGATGGCCAGATAGACATCAAGTCTACCTATCTAGAAATGCCAATCTCATTTG
AAGCATCATATGATGTCCTCTCCCCTGAGAAGAGAGTACGTGTAGCTGTAACAACCGATCATAAGTATGAAGTTACCGGA
GCCTTTTCTGGTCACATGAAAAATGCAAAGTGGTCTCTTGTGACGGAACTTCCAATTCAGGGGGCTAGCGTGCTGGAGTT
CAGTGGGGAATACCAAGTGACAGCTCTGCCCTTCACCATGAACGCGGTGCTAAAGGTAGAGTCAAGCGTCTACGCAGTCA
AGAGCAAAATTAGTATGAACGAGTTTATGATAAACATGGACGTTAATGGCCAGAAGGGCAGTCTAGAAAGCAAATGGTTC
TATCAGTACACACACGCCAATATGGAAATTAAGTTCCAGTCTCCATTAAATACGTTGGACATGGCTTCTTACATCATGTA
CGACTTTGAAACTCAGAAAAAGATCCATGTCAAGCTTACTCATGGCAACCAGGAAATCAATCTCATTGGAAAGCTTGAAG
GAGTAACTGTAGTCTTCGAAGGAACAACTCCCATCAGGGGCTGGGAGGCTCTTAATGCTTCATTCTTCGCCTCTAAATCT
GCTATCAACGCTTTTATCTCCAGAAATGACCGCAGAATAGAAATGAATGGAACTATGCATATTAGGCATGGAATGGGTAA
GATTGAACTCACTATCACCACTCCATACGCTAATTACAAGTCCATTACCGCTAAAACAGACTATAACTTCCATAGTGAGA
CAAAAATGGTCGAATTCAAGTCTACTTTCGGTACAAGAGAACTCTCTATTAAGGGCAATATAAGAGTTTCTGATCCATTC
ACCCCGGAAATGAAACTGGCTATTATCACTCCATTCGAAGCTGTGAAGACTATTGGCGGAGAAGCCCAGTGGAATATGAA
GGACTCTGTGAAGACTGCCGAAGTAAAGGTTTACCATAATGATATTGAGTACAAGTGGCAGGTGGAGGCTACTGCTGAGA
GCATGCTCAAGGGTTACGCTGCCGCCACCATCACCACGCCACTCCCAGGCTGGACCCACGTCTCTGTCAAGGGTAGCTTC
GACTTCACTACCATGCCTTACACCGTCGTCTACACCCACGACAAGGAAGGTGTTGTTAATACCTTTGAAGGAAAGCTTGC
TGTAGCCCAAAACGCTATTACTGGTGATGTGACGACGCCGATTACTGGCTGGGAGAAAGTTGTATTAAAAGGCTCTTACA
ACGTCAACAACAACCGCCTTGCAGGCAACCTGGAATTCGATAAGGGGTCAGAGAAGTATGAAGTTAATGGCGACATAATG
TTCAACAGCCAAACTCCCAAACTGAACATCAACATCAAGACACCAATCCATGACACTTCCAACATTCAGCTGACCTTGGA
CGCGAATATGGTTGACACAGAGAAGACTTTCCGCCTGACTTTCCTGAGGAATAACATCACTTACTCAGCTGAATTCACTG
GTCAGTTAATTTACAAAACTGGATTCTTTAAGGTAATAACTCGCTCCCCTATCACTGGTTATTCTGACCTCGAGATCTAT
GGCAATTATGACTTTACAGGGGATATTAAGACCATCGAGATGAACTTAAAGAAGGAGAATAAAAAACAGCACTTCTTTAT
GGCCGTGACTGTCAATGACAACAAATTCAATATAGATGTTGTCACTCCATTTGAGAGTTTTGAAGTTGTGAAAATGAACG
GTGATTACACCACCACCATGCGTGGTGAGCACAATCTTGTGGCTTCCTTTGTTAAGAACAGTCAGACTTACAGTTTCCAG
GTGGCGGCCAGGATAGACACGACCAGTGTCGCCCTCCGACTCTCAACTCCTATCCCAGTCATCAAAAATGTCGTGCTGAA
TGGCAAGTATGAACTTCTTAGCGATGGCGTCGATGGTTCAGTCCACTTTGAGAGGAATGATGACATGTTTGAATTCAATA
CCCATGCCAGTTTTACTCCACTCAAGTCAAATTTATTTGTTGCTGTTGATACACCTGTCAGTGGCTGGAATAAGATCATC
ATGGACATCAATTATGACATCATATCCGATAAAAAATTTGCTGAAATTTCAATAAAGAATGACAACTTTGCTAAGATTTT
CAGAATTGATGCAAGTTATAGTCTCAAAAATGGTTCCCTCAAAATAAAAACACCTTTTGAAGGATTCGAAGTTCTCGGTG
GAGAATATACATTATCTGTGAACAAGACTAACAGGAAAATGGAAGCCAGCGTTAAAATTCATCACAATTCTGAAGAGTGG
ATTTTCTCAGCATATGGTCAATATGATCCAGACAGCTTTATAATCAAATTCCATACTCCCTTTGAAGAGCTCGATACAGT
TGCTGTTGAGGGAAACATCAATGTGGACACAAAGACTATCAAGGGCGTGATTAAGCTTGGTTCGAGCAACTTCTCCATCA
ATGTATCGTATGCAATGGACAACATGTTCTTCGAGCTGGTAACACCATTTGAGGTACTAAAGCTTGTGTCTGCTTCTGCT
TCTTACAAATGGATTTCGAATCAAAAGGAAACAACACTGACTATCGTCTACAATGAGAACAAATACATACTCAATGGGGC
ACTGAGATTGTCTCCTCAAGCCTCCAGCATCAGTCTTCAGGCCACTACACCTATCCTGGGCTTCGATACCATGTCCTTTC
AGATTAAGTACGATATCAACAACAGAGACGAGCTGCTCTCAGCTCACGTGACCCTCGGCGAGGACACCTACAACTTCGTA
ACAAGCGCCTACATCGAAGACAAAATTGCTTATTTCAAATGCAGTCTTATGTCTCCATTGCCTGGATGGACTAATGCCAA
ATTCGAAGTCAAAGTTGATTTCTCACAGGATGATAAGATACTGGAGATTTCACTGGAGAAAGATGGAAATGTAAAAGCAA
TTGCTATTTCTGGAAAGCTGATTGGAAGCACAATGGACTTCAGCCTGAAGACCCCTTTCACTGGTCTCAAGAACTTAAAC
GTGTTCGGTTCCCTTAATCGCGCCAAGAGATCTCTTGAATTCAAAATGATGAATGATGCTGCAGAAGCCTCGCTGGTCAC
AAACTTCAACTCCGCCAAGCTCCACCTCAAGACTCCATTTGCAAGAGCAGAAGAAGTGACTTGGGAAATAACAAAGGTGA
ATGACAATTCATATAAAGCGGAATGGAAGAGAAACAACAACTATGTGACGGCTTCAATTGAGAAAGAGGGCCGTAGCCGA
GCTTTTAGTTTGGAGATTAAAAGTGAACTACAAGGCTGGGAGTTCCTGGCCCTCACCGGCAAGCTTGACCAGGACGCCCT
GCAGGGCTATGTCAGCGGTGCCATTAATGAAGAAAAGGTCACCCTCTCTATACAAGGACGACATGACGTGGAGGGGGAGT
TCACCCTCAACATGACAACACCTTATGACAACTATCGCACTGTTGAGGGCAAATTAGCTTACAGTTTGAGGAAAAGACAG
ATGAAACTGGAGGCCTCGTCTTCAAGCTCAGAATTTCATTACATTTTTAAATACACGAGAAGGAACGGCGTGGAGTCACA
CTTGCTGGTGCCCAACGCGCAGCAGAACACCGAGCTCACTGTCAACCTCGGTCCTTTGGCGGGCAAAATTGTCTTTACAT
CTCGATTCGAAGCCCTCAGAAATTTCCACCATGAATACAAAGTAACATTTGTACAGCATACAGGGCTTGTTATGTTCTCC
AATAAAATCACCATAAATGATATTGATGTATTATCTACGGAGTTTGAGGGCAACTCTGCAGAAAAGAAGCTTCACTTGGA
AGTCCACACACGTCTACCAGGCAGACACTCGGTCTTCCATGTTCATAGAGAAGGTTTTTCCATTTTCAATTTAAGTTTTA
AACGCCAGATCGAAGTCTCTGGAGATGTAGTAGAAAAGGAATTTAAAGTTGAACTCTCAGGAACTGGAGACCTACCTGAG
GAAGGAACAATTAATGCCATCATTACCAACACATTCCGAGAGCAACCAAAGACCATAACAGCAAAAATTGATGTGAATAG
ACTTACAAGTCCAAAAACAATAAGGATTGAAGTTAACCCAACACCAAGTGGACTTTATGTCTTTGACATAACTTATAACA
TCGACTTGACACAGCCATCACATGGTGATTATGATATCAGAATTACAACCCCAGACAGATCAGCTGCCCCGTGGAAACAT
ATCTCCGGCAGCTGGGACGTGCAAGATATTGACACTGCACAACTTACCTTCAATATCGGTGATGTAACATACAGAGCCAA
TGGCAAATTGGGAATCCGAGAATCAACAATGATTCTGTCAGCCGACGGTAGTGAAAATATATTCCTTCAATGGAAATTTG
AAAGGGAAGGCGATTACAGGGACTACTTCTTAAAGCTTGGTCGAGAGTCAAGGTACGGAATGCTAAAATTAAAGGGAACT
ATCACCGATATCGCTCACGTCGACATCGAAGGGGGCTTCAAGGTCGGGCCATTCCAACCAGAAGAATTTTTATTCACGTC
AAAGTGGAACAAAGGCCCTGATGGCTCTGTGACTGGAGAAGGATCATTTAACTATGGTGATTACCATGGGAGCCACACCC
TGGAGGAGTTCCACCGGGATGCTGCTCAAAGATCCGCCACCTTCAGATGGACATCAACCTCAAATTTTCCTGATTATGAA
CAGATTTCCGTATCTGGAAACTACGATGTTTATGGCAAATTCGTGTTTAATGCAAAGATAAAAGTAAATGAACGTGAGTC
AAAAATTGATATAAATATATCGAATCTGAACCCAAAGCGATCTAGCAACACCTTGGAGTGGGACGTCCCAATACTTGGTG
AGTTTGGCAAAGTTCAGTTGACGCTCAGTCATAATTTTAGAAAAGCAACTAGCAAGTCCATCGCAGCTGTGGCAAAGATA
GGACGAAGGCAGGCATTTGTGAAAGCTAATTGGAACAGAAGTGAAAACTTTGAGACTCTTGATGGGACAATTGAAGTAAA
GTCAAAATATCTTGGAGATATTAACATCTCTATTAAGTACGATGTTACCAACATTCAAGATGCAAACGCTGAGGTTAAGT
ACTCCAGAAAGGCCGCAGATCAACAGGAAAAATATGCCAACATTAAATGGCATAGAAAAAGTAGCGCTGAACACTTGGAA
GGTGAGATCATTATAGATACATCACTTGAACATCTTTCACACGCCCGTGTTTACAACAAAGCTGACTTCAGTGATATCTT
CCACTTAAGATCTGGCCTCGAATGGAATGATAAGGCAATAACACTTGACTTTGATGTCGGCAAGAATTCAGTATCAGGAA
AAATCACATCACCATTCGAAAACTTCGAAACAATTGAAGGCGAATTAACATATAGTATGGAGAGTAAAGACAAAGTGGTA
ACTCTGAAATATGAACGTGGTGAACGGAAAGTTAATATGAACTTTACCTTGAACAGGAAGTCTAAGAAGAGGGGAGATTT
TGAGCTGAGTCTAACAACGCCCTTTGACGTGGTGAGGAATGTTAACATCAAGGGAAGTTGGAACAAAGGTCAAGCCCAAG
TAAACTATGAGAGAAATGATGTTAAGTACAGTTTCGAAGGTCAAGCAGATGTCCAAGGTGATAAATCAGATTTTGACATA
ACCTTCACAGGTCCAGGAGGGGAATCCATCAGAATAGCTGCCGCGTATGACGTAGAGGACTTCCTTGCTGGTAGGGGAAC
TGAGCCTAAGAAACTAGCAAGTCTTAAACTCGAATTTGAAACTTTAAAAATCAGTTATAATATGCAAGGCTTCCGTAACA
GTGATAGGATATACATAGAGGTTGATGGAGAGTCTTCCTTGTTAACACTGAAGAAATTACACTTGAAGCTGAACTCTGAA
CTAAGTACTGAAGCTCGTGATGGCAGCTTCGAAATAACAGTTAATGACTTTGAGTTTAAAATTGATAACCACTTTGAGAG
GCATGAAAATCAAGACTATTATTTCAAGAGTAAAATTGAGAGCACACTGACGCCTCTGCCAGCACTGGTGTTTGGCATAG
GACGCAAGGACGAGGAACGCATTGTCACTCTGGGATACGGTGAAGGGCAGGAGATCACTTTCTCCATCAAGGGCAAGAAC
AACTTTAGATCTGGATTCAGCGGCTCTGCTGACATCCCTAACTATGGATATGAAGGAGTTAAATTCGATGTTGATTATGG
ATTCGAAAGTGATGATGAGCTCGTTGTTAAAATTGAAATTGAGCTGGGTGAAGATGACCAGGAGGTAGAGGCTCACTTCA
CTTACAACTCTGAGGGAGTGAAGGCTCGTCTCAACTCCCCGTACACAGGCGACCACAGTCTCCGGGCGAGACGCTCCATC
GCGTCTGACAGCTTCTTCACAGAACTTGGCCTCGATGATTACAACGTCAAGCTCCGGGGTGGCTTGTTGGGCGACGGTAC
TAAGCGAGGAGCTATGTTAGAAGGAGATATTTTTGGTAACAAGTTCCTAATAGATTCCCTTTTCCAGTCTGAGGGCCAGC
AGTACTCTGAGGGCAAGCTTGTTATTCAGACGCCATTCCATTGTATGGAGAAGATGGGAGGCTTGTTTACACTGTCTAAT
GTAAACACAAACATCATGGCTCATGCTGAAGTGTTCTTACCCTCTTGCTCAACACCAAAACTAACTGGAAAATTCAACTT
GAACCTAAATGATAAAATTGATGGCTATGTTACAGTGGATGTGGCGGGTGAACAGTTCACTCTGAAGAGTAATCTAGTCG
GTGCTTCACTTAGCCAAGGATACCAAGGTACTCTCGAAATATATACACCTTTCCATGCTCTCTCAAGACTCGTCATTAAT
GGAAAAATTAAAATGGAAGGTTTGTCATTGTTAGAAGCTGACCTGAAAGTCGTGGAGCCTTCTGTTCACGTGTTGCAGGT
CAAGTATCAGCTCTCTCCTGAAACACTGACAGCCAGCCTCAATCTTAACTCAATAAAATCCGAAGATGGAATAAAAATTA
ACTTCATCATGGAAGGTTTCGGCTCTGCTCACAAGAAGATGGAACTGAACCTCTGTAATGATAAACTGGTTGCTGAGTAC
ACCATCAGTGAGTCTACCTTCAAGTTCACCTTAGACTCATTAATTATAGGTGTTCCACGCCAACTGTCTCTTGAAGCTAA
GTATCTATCACTGGAAGCTATGGAGGGTTCTCTTGTCACTGCTCTTGCAGGTCAAACTCACAATATTCATGGAGAGTTCA
GTGTAGTCAACAATCGCATTCAGGGAGCAATAGAGTTGGAGTCTACTCTGATTGAGGGAACAAGGAAACTCAACTTCGAC
ATTTCAATCCCAGATGCTTCTTTCAAGCAAGTATTCTTTGATGTAACCTTTGTAACGTCAGAAACTTATTCCATGTATTT
GGAGCTCGATGCCACGACTGGCATCCTTGCCACACTTATAATCGATGCCCCTATCTTCAGAAAGGTAACGGTCAACTTTG
AATGTGTTGCTGCCACGGCTTCACTTGTAGTTGACACTCCCGCAGGAATTCACAAGGCTAAGGTAACTTGGCGTATTACC
CGCAAGACGCCCGCTGACTGGCTGGCGACCGCTGAGCTCGTCTCTCCACTTCTTAAAGAGACCTACACCTTCAGTGGCAT
CCTTAGTGGCAACAGGGAACAGAGAATGATTAAAGCACAGTTGGATGTTGGAGAAGTACGGCACGCTGTGGAAGCAAGCA
CATCTATGGCAGAAAATGGAGGTGGATTCTTGTTGATTATCGAAACACCATTTAAGAATATCAACAAAGCTACTCTCCAA
ACTTCTTTACAGTTTGGGAATAAGATTCAGTTGGAAGTGGCAGCCAATTTGTCTGAGAAGATCAACACCTTCAACTTTAC
CTTCGACAACGACAACCAAACCTTAGTGACCGAGGCCAAGTCTTCGTACATCCCCACGGGACTAGTTAGAGCAGAAGCAG
CATTTACTGGCAACATGAAGACAAATATGCAGCTGAAAGCGGCCCTAATGAATTCTGATAAAAATATTTCTGGTGTTCTT
AACTTGAAAATTCCGTCAACCAAGGCCATCAAAGTCAACCTGAAGGTTGCTACTCCCTTTAAGGGTTATAGGAAGATGAA
CTTCGTTGCCCAGTACATGAAGGATGAAGTAACTAACATCATTTTGTCTATAGATAAACCAGTCAGTTTCTCTGTTAATG
CCCAGTTCGCCAATATCAACAGTGTAATCAAGAGTAATCTTAAGATTGAAACTTCAGTTGAAACATTAGAAAATATTGAG
GCAGAGCTATATATTCCCCTTGAAAAATTTGCTCCCAGAGCAGTCCTGACGTTGGCTAACCGCAAGTACGGAATTGCGGC
AGACTTCCAACGCGGCATTGAATCCAAGATGTCTGCTAACTTATACTTGAACGAGGCTTGGTACGCAGGTAACCTGGCCC
TGAGGACCAAGGCGCCCTACGAGCTCGCCTACGGGTACCACCTCGCTGATAGGCTCTCTAGAAAGTTCCACCTCAGGACA
GATTCTTCCTTTATTTCTGCATTACTCTGAGAAAAGTTATAAGTTTACGAAAGTTAGATGAATAGCTGAGCCTCTAGTCA
TAGATATTCAGACCATCTCAACAATGTTTAGATATGTATGGAAAGAAACCCATTTATAATTAATGTTTTGTGCATAGATT
AGAGAATTGTTTTGTTTCCTTCGAATGAACTCGTCAGTGTTGTTTACATCTGACTTGGTTATGATTACCCTATAATTATT
ACCCTATAATTATTACCCTATAATTATTACCCTATAATTATTACCCTATAATTATTACCCTATAATTATTACCCTATAAT
TATTACCCTATAATTATTACCCTATAATTATTACCCTATAATTATTACCCTA
>Transcript_67747
GCCATGGATCGTGACTACCCACGTCGCGGAGACACTGCCATGGACCTTGACTACCCACTACGTGGAGACACTGCCATGGA
TCGTGACTACCCACGTCGCGGAGACACTGCCATGGACCTTGACTACCCACGTCGTGGAGACACTGCCATGGATCGTGACA
ACCCACGTCACGGAGACACTGCCATGGACCGTGACTACCCACGTCGTGGAGACACTGCCATGGATCGTGACTACCCACGT
CGCGGAGACACTGCCAAGGACCGTGACTACCCACGTTGAGAACCACCCACTACTATAACCACATTTCTATGCTATTATCT
GCACTCAGATGTAGCGTGCTTGAAGGGTCGGCGACGGCAGGAGTAGGAGGAGCCTGGCGGCGGTTAGAAGTAGTACTGGC
ACACGAAGAAGTCCTGCTCCTTGCAGTCGTAGTTGTAAGCCCGGAAGGAACTCTGACCAAAGAGTCCCATGCACTTGCCT
GAGCCGCTCGGCACTTCCTCGTTCCACGTGTCCTTGCTCATGTCCACCGGCACTCCAGCCTGAGGACCTGATGACCAGAC
CCAGGAACCATCGTCGCGCTGGGATCCGCCTACCCACAGGTACTCAGGATGGTCTTTGATTGATGAGAGGTATTCTCTGA
GGGAGGGCAGGTTGCGGGGAGAGGCTAGGTCGGCCCCTAGCCTGCCACAGTCCCTGCGGGCGTCCTCCCAACCCAGCATC
TCATCACGAACAAGGAAGAAGCACTCGCCCTCCACCTTGACGAAGGGCGGTGGACAAGACGAGTATGCTGCCGCCGCCCA
CCCCTGCTCCTGGTCACCCTGCTGGCTCAGGTCGTGGCGTCCCTCTTCCAGCTCCTCCAGACGGGAGTTGATGTTCTTAA
GACGACCCAGTTCCTCCATCACTGTTGTCATCTGCGCCTTGCACGTCTGCATGTCGTCTTTCAGTTTATCGATCTCGTCC
TCGAGCTGAGAGTCGACGGAGATCATCTTCTTGAGAGCCTCTTCGACGAAGCCCATCCTGCCGTAGAGCTGCGAGTGGTC
CTTCTTCTGCATGAGGGCGTCGAAGATCCTCCAGAGAGCTCGGGTGATCATGCGGTGGCCGTCATGCATCTGCAGCTCTG
TGGGCGCCACGCCGTACCTCCTGACATCGTTCCTGGGCGAGCTGCCGTACCTCTTCCCGGCGCCGTTGGGGACCCGCTCC
CTCAGTACATCGTTGTCTTCCAGTGGCCTCGCTGGGTTCTTCTGCGCGAGCGCTACATCCACCACCAGGATAAGGGTGAG
GGTGCAGGTGTAGAGAGTGACGGGGGTGAGGCGCATCGTGCTGGGTCCTGAAGGGCGCTACTCGGTCCCTACTTGTGTCC
CGGGGCAAGCAAGCACTACACAATGCTCTTATTCAATTTCTGATCTTTATAAATTCAGACAGATGCTGGGGAACTTGGAG
ATATGGACGACGTACACTTGGCTTCGAATAAGCGATTTTCAGCTCCCAACTGATGTCTGTCACTCACTCACACACAGCAC
AGCCCGCACAGTCTGGCGAGGGGTTCTCTCTACCACCCACTGATGTATATATCCCCCAACAAGGAGCAATAGAGGTACGC
ACTTGGAGGCTGGGTGTTGGTGCAGGGGAGGGACCCAGTGTCTGCTCAAGGGTGCCAGGAGTGGTGCTGATGCTGCTGCT
GCTGATGGGTGCCAG
>Transcript_68927
CTTTTACTTTCTTTCAAAATTGAATATGACAATAGCTTCTGTTTTCATTTTTGGTAACTGTGACGTGTACTTGTTGTTTT
ACCCCAGTGGACACTCAACAAGTAGCAGACATGGACCTATGGTGGACTCTCACATTACTTTTACCTCTCATATGCGACAC
TTACGCTCAGAATCCCCACAAGAGGTTCGAATATAAGTACAGCTTCAAGGGGCCGTACCTGGCGCAGAAGGACAACCAGG
TTCCCTTCTGGCAGTACAGCGGCAATGCCATTGCCAGTGAAGAGAGCGTGCGCATCACCCCATCACTACGCAGTCAAAAG
GGTCAGATATGGACCAAGAACCCCACGAACTTTGAGTGGTGGGAAGTAGACTTTGTTTTTCGCGTAACAGGTCGAGGGAG
AATAGGTGCTGATGGCTTGGCTCTCTGGTTTGCTGATAAACCTGGGGTGGAAGGTCCTGTATTTGGCAGCTCAGACCAGT
GGAATGGTCTTGGAATATTTTTTGATTCTTTCGACAATGATAACAAGAGAAATAATCCATATGTTATGGCCATGGTCAAT
GATGGCTCCAAAATTTACGATCATGAACATGATGGATTGAGCCAGCAACTTGGCGGCTGCCTACGAGACTTCCGAAACAA
ACCGTTTCCAGTGAGAGCGAAGATTGAATATTATAAAAATGTCCTAACTCTGCTGATCCACAGCGGAATGACAAACAACG
ACAAGGACTACGAGATCTGTATGCGTGCAGAGAATGTGTTTTTGCCAGCGTCTGGCCACTTTGGTGTATCTGCAGCAACA
GGCGGGTTAGCTGATGATCATGATGTACTGAAATTCCTAGTGTCTTCCATGAGATCCCCCGAAGAAATGGCACTCTTGCA
AACCAACCAGGAGGATGAGGAGAAGTTCCGCCAGGAGTTCCAGGAATACCAAGAGAAGACAAAGAAGGCACGTGATGAGT
ACATTGCTCTGAATCCTGATGCTGTACAGAAAGACAAAGAGGAAGAGTATGAGAGCTGGGAACAGAGGGAGTTGCGTCAG
ATATTCCATGGACAAAGTCAGATTCATGAGATTATAAGACAACTACACTCAAAAATGGACGAGATTATTGGTCGGCAAGA
ACGAACGCTTGGCTTAGTTTCTGCAGTCCACTCAGGAATGGGAGGACAGGTGATGCCTGCAGGTCAAGTTCCTCCTGCAC
CTGTTGCTGCTCTACCAGGAGACACCATCCGTCGACATGAAGTTGATAACATTCTCAACAATCAGAGAGATATTGTGCAA
ACGGCAAGAGATATCAAGAACTTTGTTAATGAAATCCACCAGAAGAGCAGCCAGCTCCTGAGCTACAGTCAGAAGCCACA
AGGGACAGTGCAGCCAGTTGGCTTTGATTTACATGTTACTCTTAATGAGATGAAGGAAGGGCTCAATATTGTGAAGCGTG
ACCTTGGTACAGCAAATCAGAGGTTGTCTTTGACACCAGGAGGCGGTGGATGTCCTACAGTCAGCTGTGTGTCAACAGGC
TTGTTCATTGCTTTCATGGTGATCCAGTTGGTTCTACTCATTGGTTACATTATGTACAGAGATAATAAAGAAGCCCAGGC
CAAGAAGTTTTACTGAGCAAGTGTTTAAACTGGTGGATTTTAAGATCTCAGGAGCTGAGAGATATCTTCTGAAATATATT
TTGAAAACATTGCTTTTATAGTGTCCGTCTAAAAAAGTTTTAATGGTGTTTTAAGCCTTTATTTTTTTAATAGAAATAAT
GTGTTTACTTTCTGGTGAGATTTATACATAATGACCAAGACATTGTATAAAATACACTTGTGATCTGACTTTGAGATTGT
TGAATTCATCTTTCAAACTGTCTTCCTAAAAACAACTGAAATTTAGTTTGCTGCTTTAAGCTGCTGCTAATGTTGTAACT
TATCCTTTCTGAATGAGTTACAGTTTAAGTAAGAAGCAATTAGGTCAGGATTGATACACATTGTAACACTTGATCCAGTT
ATACAAAAAGCCACATTGGCTCTACAGTTAAACTGATTGTCCCAATTGGCTCCTTCATTTACCTCAATTGTTTTGAGGTA
TATGGCAGTGTTTGGCACAGAAATAATTTAAGTTCAGCCTGCTGTATTTTCTAAGTACATTGTTAGAAACTAAATTTGCT
AATATCTGATTAGTGTGTAAGATTTGCAGTGCAGTATATGCATCGCAATTCTATGTAGTTTTGAAACATTTATTTCGAGA
GTGATGCAATACATTTGCCAGCAGATACAATGTATTTGTGATTATGGCAAAAAAGCAGGTATTTATAATTCCTGTTATAT
AAGGATTTTGGTCATTTGTTAAAAGTGAATGGAGAACTCAACTTACCAGTATTACCATTACACAATGCTTCCAGTTTTGA
AAACTAAGTCAACCATGATCATTAATTAGGCTTGTTGCATATCCAGTGGTTGTTGAGTCTCACTATGTGAGGCACTCACT
CTGAAGCCACTACATTGTGGCTTTCTCTCCATTATTATTTATTTGTATTTTTATTAACATTCAAAGGTCCCACAATTAAT
CTTCCTCCTATGCTTTCCTTCCTTGGACTTGGGTAGTTTAATAGTAAATAAAATTTAGATTAGATGTATCAGATTTAGGA
ACTGAAGTACAGTTGAATAAACCTGAAATTGACTGATAGAGCTTATGGTTGCAGTACCTTATATTACTATCTTTTGATAA
TTACTTGTTTTCCAGGATAATTCAGGGCTTGTGTGCTTGACTATTAACATATTCTATAAAGCTAATTCTTCCTGGTTTGC
TCATTTTCCAAGTGGAGTTTTCATTGTTTGGTTGAGGTTTAGCCATATTTGTTTCCTATTGTGATCATATTTTTATCAGA
ATTAAAAAGAAATCTTTTTTTTTTTTTAATTAAACTACAGTATACAACACTGATAGGATAGTTTTTATATTTTAACCACA
TAATTTTGGTTTACTATTGATAATTTATTTCTTTTTGGAATGTAATGTAAGAAGCATCTTTGGAGGTGATCTTCCAGAGA
TCATGGTGTAGTGCACAAAACCCAGTTAAATTCTGATTCTTTTTGTGTTTTTGTTTGGGTTTTTCTTTTATGTAATTTGC
AATTATAAAAACGTCATTGCTTTTATTTTATACTATACATATTCAGAGGTGGATTATTATTGTATTTTGTTAAGGTTTAT
GCCACGATAGTAAATTGTGCTAAGGTATGTGAACCATTGAACCAAATAATTAGTAAGCCTTATTTTTACTGCATGTTTTT
GTTTTTGGTCCAGAGGATGACCAGCAAATGATGAATTTTCTATGACTTCATGTAGCTCTTAATGTGAAAACAAACTAATG
TTTTTATAGTGTCATCGTAGTTGGGTGTGGTCAGTAGTGTGCAATTAGTGATGTAATTAGGAAAATACTTGTTTATTTAA
TTGCAAGCTTAAGTACATGGGAAAAATATGCTGGAAGCTTATGGCACAAAAATATAGGTTCTTGCAAGATAAGGTGATGG
ATTTATGACAACTGAATATAACAAAATTATCTGTACTTTTCCTTTCATTTCTTGAGATATTGTTAATAATGCCTAGAAAT
TTATATAATGAAGAAATTAAAAAAAACTTCTGGGATTTCTGTCCTCTAGTTTTGTTAAAAGATTGTAGGTGGTGTTTGTG
ACGGTAGGTCTCATCTTGTGCTTCACTTACATTGCTTAACACAATTGTTTCCCCTTACATCTGTTGTCACATTGTTTGTC
TCCCATTTACATAAATAAATGTAACAAATATTAAAAAAAAAAAAAAAAAAA
>Transcript_70000
TCACATGGACAGCTGTATGTGGCCTGCTCATGCATTGGAAAACCTTCTGATTTATTCGTATACACACCAGACAGAAAAAC
AAAAAATATTGTTTATCCAAAAGCACTTCAATAAACAGAATTAAAACACAAACACACTCTCCCTATGAGTGGCATTGCAA
TGCATGCCGGGTACTCGCTAGTTTTGAATGTAATTCTTGCCTAGAATAAATTTAGGCCATAATTATATATTTTGTAAATA
CACAAAGATCTTCAGGTTTACTTTTAATTCAAAATAATTTTAGTAGTTAATTTAAAAAAGAAAGAAATGAATTAGCAGTA
CTGATGAATAAAAAATATTTGTTAACATGTGCTATTTCATAATATTTGATAACATTTATTTACTGTCTGCTACTGTGAAA
ACCATTCCCAGTTATTTTTATAAAAGTTTTGTGACCTGGTAATTATCAAAAGAAAGTTGTGACCTGGTAAGCACAGTAAG
TGACTCCTGTATGGTATTTAGTTGCTGCTTGAGAATTGCCAGAAGTCATCTCTAGTATACCGGGTAACACGTTTTCAAGT
TTTCAAGTGGATTTCAGTTTCGTGCAGCAAAGATTAATTTTCTTTATATAATCCCCATAGTCCTCTTAGCACTTTAAATA
ATGTTAAACTGCCAGTAACAGTCATTATATGTGCCACTTCCTATGCAGGATGCAACAGTGCTCACACAGGAGAGTTTGGT
TCACACTACTCTTTCTCATGTCGCACTTGAGTATCATTAAATATACTCATTGTTCTGCTCCATTTCAATTACATAAACTA
CAATAGTCAGTTCCTGTTACTGGTACTGCATTAATTAACAACAAAGACAAATATCCGTAATTCTTACATTGCCGTTTCCA
AGGGTTGGCTCTGTGATCGACCTTGAGAAAAGTAATCTTGAGAATCTTCTGAAGGTGTGTTTGACTGTCTGCCTGACAGA
ACATCTGCAGAAACATAGTGAAAAGGTGGTGCTTGATCCCTGGGCAAAGTTGCAGTAAGGTGTGGGTCTTGAATGTCCCT
TGCCAAGTCTATCTCCTTCTTCATCTCTAAAGTTGAGTCAGTGGCAATGCTGCTTGCCGCTAGCTGTGGATTGGATCCAC
GGAGAGACTCGTTTTTAAAACTTGAGCTTGTACCGTGTAAGGACTGGGGTCGGCCAAAGCTGTACATGTAGGGATTGTTG
AACCTGTCCAAGCTGCTTGGAACATGCGAGCCCTGCCATGGAAGGTGTGATAGGGGTCTTGCCCCAGGTGGATGTGGCAG
TGGCAAATACTGTTGACTGCTTGGAGGCCGGCGTGGGGCATGACCATAAGTAGAGAAAGTAGGTTGGCCATAACTGTTGT
CAAGTTCCGATGTGTACCCAGGGGGTGACTGAGTCGTTTCCTCATAAACAACAAAGCTTGGGTCATCATCCAAGGACGAG
TTGAAGTTAGATTTGGATATAGAGTCGAACGATCCATGGAGACCATTCATACGTGCTGCTTCTCCGATTGAGCCCCCACC
CTTCATCGGTATTGCTCTCTGTGGATCCTCAATGATTCTTGTGTGACCAATATCACTGAAGCTACCGCTGGCAGTCGATA
TGGCAGATCTGTTTGAACGGATGGATGCACGAATGGAATTTCTTCGCATTAAGCGCTCCTTTCGTCGTTCTCGTGATTTA
CAAACCCAGCACGAGACGCACGCAGCTACAAGGATCAAGCAGCCAAAAGTAACAGTTATGGCTGCCACAGCCAATGGGTC
AGAGGTCCAAGCAAATTTGTCAATTGTTTTATCGGGATCTGATTCACATATGAAGGGAAGATTGAGGTTACAGTCAACAG
CACGAACTTGTCTGTAGACAAAGGCCGCACATCCACTGATGACATCCAAGTGCTGCACCCACACCATATCATATTCCCAT
AAGTACTCAGGTTGCTGGTCAAACAGCCAGTACTGTACTTCCCAGTACCACTTCTGTAGGAATGGCAAAGAAGCGTTGTC
CTTCTTGCAGAACGCCTTAGCTTCTTCGTGTGTGACTGGAGCACCAACATAAAGGTAACAAGCATCGCCAATTCGAGTGT
AGCCAGGTTCACATCCTTGTAGCAAGGAGTAGTTATTTAGCTTCCACTGACTGTAGTCAACACGAAGAAGAGTCTCGTCA
TCCGTTTTATCGTGGATACGGCCTGACACAGCAACTGAGGTATTGAAGCCCCACCAGTTATTTTGGGCATCAATCGGAGT
TTTCCATACATCCGATCTCTCGTCAACCAAGTCATCGTAGACATCCACTTGCGAGCATTCCGTGGAAATGTTGCAGCGTA
CAGACTCATTTACAGCAACAAGTTCATAAGCATTATCCCAATTGTAGAAAACATTTTCAACAAACTGTTGGCCAGCACTC
CCTGCTATGATGGTACCCTGGTATGTTGGGTCGACTGCCAGGTTCTTGGCAAGACTGTTGTGAGATGTAGTTTGGTATAC
AGGAAGACGAACTTTTTGAAACCCATAAATATCTAAAATGTGTCGGCCAATATTACTATGTACGTAATTATGAGTGAACT
CCGACACCACCTGAGCTAAGGTGATGACATCATGGTATGGTGAATACGACCAACTGAAGTCATTGTAAGCAATGAGTGCA
TGTTGATATGCTGAATTCTCCCTGGTGGCTATATATAAGGATGGCCAGTGAATAGTTTCTTCGAACAGGTTGTTGGTGAC
ATTGGCCTGTAGTTTGGTAGCAGCACCCATAGATCCAGCCATGATGTAAACGCCTCCAGTATTGTTGCGCACCAAATTAT
TCTTGAAATAAATATCTTGCATATTCTGCAGATCCAGATACACTGCTGCTCTAGTAGTGGTGAAATTCCCATAGAGTTGC
CTCCCATTGTTCTCTATGCGGCTGTATGACAAGCACATCCAGGGATTGACCTCACCTGCTGTGGCGGTGAAGAATGCACC
CTCAACATTGTCATAATATTCGTTGTAGGTAAAGTTGTGTAGAATGTTGCGATTGATGCCAAGATCTGATATGGGAAGTG
TGACAATTTCAGCAACAAATCCAAGGTCACCAGAGGCTCCAGTAGCATGCAGCTTCAATGATAAACTTGTTCCTTCAGTT
TTAAAAAATCGCATATGATTGCCACTGTTCACATGAATTTCAGCAAACTCCACAGTTGTGTAGTTGTATATGTCGCCATC
ATACAAGACAATTCGGTCTCTTACAATAGAGTCCAAAGTGGAGTTGTATAGGTTGAACTGAAGAAGCCTGAATCCAAAAT
TTTTAACATTGAACACCGAAGAAAATATCTTGACGCAGTCCACAGGCCGATTATCATATTTGAAATAGACAATAATTCTT
TCCTCAATCCTGAGTTCCTTGGTGGAGTCACAGATATCCACCATTCCAAACATGTGATATGGAAGACGCAGGTGACTCAG
GGGGAAGAATGATGACTCTTCAGACTCGCGCGTCTCTCCAGTCAGACCCATAATTGTTACACCAACACCAAGGTTATTTT
CAAATTTGTTGTACAGCATATCAAATCCATCCGAGGCTGAGACAATCGACAGACCATCATATGCAGAATTCCTGATGGTA
ACTCCTCTTAGTTTCGGTGTTTCATGGAAAGAAAGGATTGATGGAGATTTGTCATTGTGAAGTATGCCTGCTCCCACAAC
CTCTACCCATTCCATTACAGACATCAACACAGTAGAGTGTGAGGAACCGTGCACCTGCGGGTGAGTGTGTGCATGTTCTG
GATTGTTTGCACTGTGTATCCTCTTGTACACATCCATATGCTCAAAATTTGGGATTGAAAACCTTATACCGCCCCAATAC
TCTTGGTTCTCATTCTCCAAATTGAGATCTCCACAAGAGATATAAACAAAGTCACCATTCCAGGCACATTCATAGGTGTG
GTTGAAGATTTGGCCGTTCATTCGAAGAGGACACTCATCAAGACCTGCCTCCGTGCCATCGCACTGAATAGGGTCTGGCC
ATGATCGAACTCGGGTGAGGGCATTAGGGAACATCTCAGTTCTTTTATTACGACCATAGAAGGTGTTGATGGTGTTGTAC
CCCAGTTGTTGACACACTACCTGGGCGTTACGTTCAGTGAACCTATCATCACAAATAGGCACCCACTGCTTCGTTGTACC
ATTGAAGATGTCCAAGAAGCCGTCTCTTCTTCCATCACAGTTTCCCTCCACACATAACCTAACAGATTCTAAGGCTAATT
TGATCTGGCGGCCAACTCTATAGTGTGTCGCAGAAGAGGTATCAACAGGTCGCATAATGATACGGTTGTTTCTATGACCC
ACAGCTTCAAGACGACCTAAGATAAGCATTCCAACACTTGGAAAGAATTCCAGTATAGCACCTGCTTCAATTACCAAGGT
CACTCCTGGCATAACTGTCAAGTCAGATTTTATTATGTATGGTTCAGCGCGTTTAGGTAACCGTATATCATGTAGCAGCC
GGCCGCCGAGGGAATTCATTTCCATTGTTTTTTCTTTTGTGGAGGAAACCATTGATGACACAGGTGAGGAAAGACTGTCT
TCTATGAGGTATGGAAGATAGTCAGCGAGGGCAAAATTGTTCCAGTCATCAAAGTCAAAGATGCGTTCTTCAATCACTTT
AGGGTCACGAGAACCCCACCAGTTAGCTTCTACATTGAGATAATTATCAATCCTGCTTGTAAACAGCCCTGCCAATAATT
CATAGTCCATTTCATTGGATCCAAATTGGTTGTGAGTTATATTGATTTTCTGAAGTCCTCGAACTGCTATAGTGTAGCTG
GCTGGCTGGGAGGCTCGAGACGCACTGCTCCTCATCTGAACAGCATGACTGTTCCCTTGAACTCTGTTGTATTCAAAATA
AGCTTTCACAACTCCAAGGATGCCACTTTGGCTGTCAGTATCAAATTCTACAACATTTGAGCCAATGTTTGAGACAAAGA
GGTTATCATATATAAACATTTCTTTTTCCATGCCCTTCAGTAGCAGCAGACCTTGCTGGCAAGTGTTTTTTTCAAATTTC
GAATATGTAATGTTTATACGAGCAAAGTGTCCATCCACCTTGAACTGAAACTGAGCATTATTAATAAAGGTTGAAGAATT
GACATAAATAGAATGAGTGAAGTTTTCTGTGTATTGCCAAACATATGGCAACATTAGTACAATGCCACCTCCTCCATTAT
TTTCCATTATAGTGTCCTCCAGCACCCAGTGGAAGAGGTTGTTGGACTCACGAACATCCCAGCTGTACTGATCAATGCCT
CTGCCATTGCCCGATATAGTGGTACCATTAAACATGAACGTTATCTCTCCAATGTCATCATTATCCATTCTGACTCTGTA
AGGTGAGAGTGTATACACTGCCTGATTCTGGTTCTTCATAATCTGAGAATTAACCACCATCAGACTCTCATTGGCACATC
GCAAGAGATGATCTCCATCGTTTGTTAGGTATCTGTTATAATGAAGAGTAGAGATGCCAATATCATTTTCACGAATCTGT
GTTTTGTCAATGTACACGGTAGGCCATTTGGCACGGAAGTTCCGTAGGTCTCCTGCCTGGGCAATGTCTCTTTTATCAAC
AGCAGTAAGGACAAAAATAACATTTCCTAGAGCATAAGACCCAGAGCTGTACTCGATAGTGATGGCATAGCCGCTTGAAG
TTGTTGGGAAGGCCACCTGATCTCTTCGCAGATCCCAGCGCGAAATATCCTGACTCTGTATAATTTTCTGGAAATCGTAT
ATCACTATTTCCTCGGTGCTCTCAGGTATGGCCGGGTTCAGAACTTGGATCCCAATTACGTTGGAGTGTGAGGTCGAGAT
ATGGATGATAAATTTTGTTTCTGTGCCTCGTAACGTCTGTGTGATGAAATACTGTGGTACATTAGTTGTCAGTTGGATAT
CCTTTGGTGCCCCTGGAATTTTTCTATATTTGTCTTGCAGTAATTTTAGCCAGCCTGTAAGTTCCCTTTGGTCAGCACGA
GACAAAAACGGGTTGAAATGTAGACCAGAACCATCATTTCCTTGTAGATCAGACTCAGTTATGTTGACTCCCATCTGCTT
GAGACTAAGGCCATGTCTTTTATTCCCAGTGAAGGAGCAGCCCCTGAAGACGCGAGCGTCGGGGTTAGCAATAGCGTACT
GGTTACTGTAGATGACACCTACACCATCATGGGAGTTGTCCCGTACTTCAATATCTTGTATCACATGGTGGTGGAAGTCG
ATCTGCAGCGCTGGTTTAAATGTCCTGGTGGTATAGTCGAGCAGGCCGGCCTTCTCAATGATGACACCTTTGATGTGGCT
CTCATGTGCCGTCATCGCTAAGCGTATGCCAGCCCATGTTCCAGGGTAGCAGCGGATACCCACGTCCTCAGCATGGGAGC
ATGAGTTCTCCAGTTCCCAAGACACATCATGCTTGCACTTGGTTATGTCTGTGTCAAACTCATCACACTGCACATTGCTG
AGGAGAATCCTTGAAGTTTGACCATCTGGCGGCATGTGACTTGGCTCAAGAAACCAGTCCTCTGGATTGAGAACAAAGCC
CATCTGTTGGCAGGCAACAGCAGCAGCATCCACAGTCCAGCCGTGGCTGCACACGCTTCCCCACTCACCATCTCCATACA
CCATGAGTCTTCCTTCAAGGGCATTCCTGCCACCCAAAAGCTTGACATAAATGTCCGGACCTTCGGTTACATTATTCGGA
TACATGCCAGCAGTTGCATTGACATTTTCTGTGGCATTGAGCACCATAACAGCGTGTCCTGCTTGGAGTGCTGCTCTTGA
CATTGCTTCTCTCTTTGTGGTACCTAGGAGGGTGAAGCGCACATCACGCTTCCCAGAGCCCTCAGTGCGTAGGAGTCCAG
CCACCATCATGCCCATGCCCTCAGCAAACTCCAGCGTGGTGCCGAAAGCAATTGTCAAGATACCAGTTTCATGGACATAT
ATATCCCGAGTAACATTATAAATTCCATCATGCAGTGTGATTTCACCATTCACTTCCCCGCCAATGATGTGACTGTTTAT
TGGATCAAAAAAATTGGGTTCGCTGACTTGTCCTGCTTCCGTGACAGGAGTCTCAACATTGTTATTACTTAAGAGAAATG
GGTGAAACAACACCAACGCCAGGTTGTACAGATCACGGCGATCCAAAATACGCTCAAATATATCTTTTTCAAATTTGCTA
CCGAGCCAGTTAAAAGTAGCATTAATTGGTGTGCTTTGGTCAGTCATATGCGAACTAATTTCATAAGTGGAACCAGGGTT
TTCAATTAAATTCCTGTAAAGCACGATATTTGAAGAGCCCACACACACAACTCCTGCTGCACGACTTCTGGACTGAATGT
TGCTGTACAGCTCTTGGACAAAATTGTTTTTGATTGTATTTTTTTCTACGAGAAGATTTTGATCAAGTCCACGAAGTGAT
AGAGAAAGACGAAGGACATACCAGCCGACGTTGTCTCTGAAGTGATTTCTTACTATATTCCCAACAAATGGTAAACTTGG
CAGCTCCACTTTGTCCTCATTGTATATCATCACCGTACCTTTGTAGTTTTGTCGGAACTCATTGTATTCAATAGTCAGGT
TCATGTTAACAGCTGGAGATATCTTCACGGTTAACCGATGATTTCTCTGGAACAAATTTTGGCCAATTTGAACAATCCGC
TTCCCGCCATTTCTACGCCAGCACGACTCGATCTCTACGGCTGCTCTCCGTCCGTCTGTAAACGTATTGGTGCTAATGTT
TACAAAATTGTTGCGGCAAAAATTCCCTATTCGCAAACCAACATCTAAATTCCCCCTAAAATAAGAGTAAGCCACGCCAG
TCTCTTGCTTTATTTTAGTGTCTAGTCCAGTTTCATTAAACCAAACAGCAATCCCTCGGAGGGTGTTGTCTACAATATTA
CTCCAGGTAACATTCTGGAGACCTCCTTCATAGGTAATGTTTACACCATCACCAATATTCTTACTGATAGTTGAATGAGT
CACGTTCACATCTCCAGCACCCATTTTCACGTTAAGACCCGAGCCAAAAAAATTGTGAGATAAATTTGATTGATGAATAT
GCACAAGGCTCCGCATGTTTTCAATTGCAACTCCATTGCCACTGTTGTTGCCTACCAACGAATTCTCAAGCCTCAGATCA
AACATTTTATATTTACTAGCGACCACCTCCATGAATATGAAGGAGAATTTACGGGCCTTGGCAGTAAACTTGATCCAGAT
GCTGTTCCCGCGTGAGACAACGGAGGGGGGGAAGGTGTGGTTTCTCAGCTCAAACCTGGTCAGTAAGTCTCCCCACTGGT
CACGATCCCTGACTTCCACTGTAGCAGCACCATCGCTCTCTGCCTGCATGTAGGAGAAGTGTACGGTGAACACAAAGTTG
GTTTTCCTCATGTAGAATGACCTAACACAAGAGAGGTCATTAAAGGAGTATCTGTCCTGGGTGGCGACGGTCACAATAGG
ATACGCCTGACTGGGGTTGGAAGCTCCCGCACAGAAGTCTTGGAAGGAATCCGAAGCTGAACGATCGGGTTGACGGTGGT
GGAAGTTGTACTTGATCCCATCAGCATCGTTGTTCCTCACCACTGATGACTCGTCTATCAGCACGGAGCCGGTCGACGTG
TTCACGTACACACCGTAACCACTGTTTCCCGTAATAGTAGCACTTTTAAGATGGACGAAGGTGCCTGGTAAGGTAAAGTT
GAGACCACTGAAGGCACTGGAAGATATGGTGACGTTGGTGAGCCTGGGAGGCACCTTGCGGCTCATCACGGCTGACACCA
CCTCCCGCCGGGGACCCATACCTGCGTACTCCATGTCCACGTAGCTCAACACAGACTTCGACACCTTCTGGTAGAGCGTG
TTGTCTTGGTAGAGCTGACCCTCGTACTGGGCGTCCTGGAAGTTGATCCCCCGCCAATGGTTGGTACCTCTCCAGAGGGC
GTGGTACCCGTCACAGTCCAGACCCAGGTCTGGGTGCATGTCACAGACGCCGCCGCCCATAGCGTGCGTATGCCAGGCAC
ACTTGGTAATGTGGTCCTCGAGGCCGGTACAGAGGGGGGCCTCGTAGAGGAGGGAGGTGGTGTCGTTGTTGGCCCGGTCC
TGCCACTCCCAGTACTTGCCCCCGCTGTACCCCAGCTCCCGACACGCCACACTCATGTCCTCCGCCGTCCAGTTGCGCGA
GTTGGTGCATATAGAGCGCCACTTGTCTTTGTAGAATATCTGGAGCCTGCCTTGGAGGGGCGTGGGTCCGTCGACCAGCC
TGAGGGAGGGCGAGGCTAGGGGGGCGCTCGGCGGCTGGCTGCTCGTCAGCACGATCCGGTTCATAGGCGTTCCCTCAGCC
TGCAGGACTCCCCTGACGGTGATACCGACGCCGGGGTCGAACTGGACGGTGACTCCTGGCCGGATGGTGAGCTTGCCTTC
TGGCTGGATGATGATGTCCTCGGTGATCAGGTAGGGCGAGCCAGCCTCCTCGTACACAACGTTGCTGCTGAAGCTGCCTC
CTGACCACACCGCTCCCGCCATGGCTGCTGCTGCCCACCACACCACCACAACCATCACACTACCACAACCCATCACTCTC
ATGCTGCTAGTAGCCACAACAACCACACCAAGTTTATACACAGAGCGGCTAGCGTCACCACCCTCCCATGATCACGTCTC
ACTCGCTACTCCCTCGTACACAACGTTGCTGCTG
>Transcript_70001
TTTTGGTCTTAAATAGAGAAATGCACACAAGTTAAAATGTCTTCCTATATTTGTAACTATAAAGAAATAATAAATAATAT
ATATGGTAAAGTTAAAACAAATACCATTATGGTCTTACCATGAGTCTTCCTTCAAGGGCATTCCTGCCACCCAAAAGCTT
GACATAAATGTCCGGACCTTCGGTTACATTATTCGGATACATGCCAGCAGTTGCATTGACATTTTCTGTGGCATTGAGCA
CCATAACAGCGTGTCCTGCTTGGAGTGCTGCTCTTGACATTGCTTCTCTCTTTGTGGTACCTAGGAGGGTGAAGCGCACA
TCACGCTTCCCAGAGCCCTCAGTGCGTAGGAGTCCAGCCACCATCATGCCCATGCCCTCAGCAAACTCCAGCGTGGTGCC
GAAAGCAATTGTCAAGATACCAGTTTCATGGACATATATATCCCGAGTAACATTATAAATTCCATCATGCAGTGTGATTT
CACCATTCACTTCCCCGCCAATGATGTGACTGTTTATTGGATCAAAAAAATTGGGTTCGCTGACTTGTCCTGCTTCCGTG
ACAGGAGTCTCAACATTGTTATTACTTAAGAGAAATGGGTGAAACAACACCAACGCCAGGTTGTACAGATCACGGCGATC
CAAAATACGCTCAAATATATCTTTTTCAAATTTGCTACCGAGCCAGTTAAAAGTAGCATTAATTGGTGTGCTTTGGTCAG
TCATATGCGAACTAATTTCATAAGTGGAACCAGGGTTTTCAATTAAATTCCTGTAAAGCACGATATTTGAAGAGCCCACA
CACACAACTCCTGCTGCACGACTTCTGGACTGAATGTTGCTGTACAGCTCTTGGACAAAATTGTTTTTGATTGTATTTTT
TTCTACGAGAAGATTTTGATCAAGTCCACGAAGTGATAGAGAAAGACGAAGGACATACCAGCCGACGTTGTCTCTGAAGT
GATTTCTTACTATATTCCCAACAAATGGTAAACTTGGCAGCTCCACTTTGTCCTCATTGTATATCATCACCGTACCTTTG
TAGTTTTGTCGGAACTCATTGTATTCAATAGTCAGGTTCATGTTAACAGCTGGAGATATCTTCACGGTTAACCGATGATT
TCTCTGGAACAAATTTTGGCCAATTTGAACAATCCGCTTCCCGCCATTTCTACGCCAGCACGACTCGATCTCTACGGCTG
CTCTCCGTCCGTCTGTAAACGTATTGGTGCTAATGTTTACAAAATTGTTGCGGCAAAAATTCCCTATTCGCAAACCAACA
TCTAAATTCCCCCTAAAATAAGAGTAAGCCACGCCAGTCTCTTGCTTTATTTTAGTGTCTAGTCCAGTTTCATTAAACCA
AACAGCAATCCCTCGGAGGGTGTTGTCTACAATATTACTCCAGGTAACATTCTGGAGACCTCCTTCATAGGTAATGTTTA
CACCATCACCAATATTCTTACTGATAGTTGAATGAGTCACGTTCACATCTCCAGCACCCATTTTCACGTTAAGACCCGAG
CCAAAAAAATTGTGAGATAAATTTGATTGATGAATATGCACAAGGCTCCGCATGTTTTCAATTGCAACTCCATTGCCACT
GTTGTTGCCTACCAACGAATTCTCAAGCCTCAGATCAAACATTTTATATTTACTAGCGACCACCTCCATGAATATGAAGG
AGAATTTACGGGCCTTGGCAGTAAACTTGATCCAGATGCTGTTCCCGCGTGAGACAACGGAGGGGGGGAAGGTGTGGTTT
CTCAGCTCAAACCTGGTCAGTAAGTCTCCCCACTGGTCACGATCCCTGACTTCCACTGTAGCAGCACCATCGCTCTCTGC
CTGCATGTAGGAGAAGTGTACGGTGAACACAAAGTTGGTTTTCCTCATGTAGAATGACCTAACACAAGAGAGGTCATTAA
AGGAGTATCTGTCCTGGGTGGCGACGGTCACAATAGGATACGCCTGACTGGGGTTGGAAGCTCCCGCACAGAAGTCTTGG
AAGGAATCCGAAGCTGAACGATCGGGTTGACGGTGGTGGAAGTTGTACTTGATCCCATCAGCATCGTTGTTCCTCACCAC
TGATGACTCGTCTATCAGCACGGAGCCGGTCGACGTGTTCACGTACACACCGTAACCACTGTTTCCCGTAATAGTAGCAC
TTTTAAGATGGACGAAGGTGCCTGGTAAGGTAAAGTTGAGACCACTGAAGGCACTGGAAGATATGGTGACGTTGGTGAGC
CTGGGAGGCACCTTGCGGCTCATCACGGCTGACACCACCTCCCGCCGGGGACCCATACCTGCGTACTCCATGTCCACGTA
GCTCAACACAGACTTCGACACCTTCTGGTAGAGCGTGTTGTCTTGGTAGAGCTGACCCTCGTACTGGGCGTCCTGGAAGT
TGATCCCCCGCCAATGGTTGGTACCTCTCCAGAGGGCGTGGTACCCGTCACAGTCCAGACCCAGGTCTGGGTGCATGTCA
CAGACGCCGCCGCCCATAGCGTGCGTATGCCAGGCACACTTGGTAATGTGGTCCTCGAGGCCGGTACAGAGGGGGGCCTC
GTAGAGGAGGGAGGTGGTGTCGTTGTTGGCCCGGTCCTGCCACTCCCAGTACTTGCCCCCGCTGTACCCCAGCTCCCGAC
ACGCCACACTCATGTCCTCCGCCGTCCAGTTGCGCGAGTTGGTGCATATAGAGCGCCACTTGTCTTTGTAGAATATCTGG
AGCCTGCCTTGGAGGGGCGTGGGTCCGTCGACCAGCCTGAGGGAGGGCGAGGCTAGGGGGGCGCTCGGCGGCTGGCTGCT
CGTCAGCACGATCCGGTTCATAGGCGTTCCCTCAGCCTGCAGGACTCCCCTGACGGTGATACCGACGCCGGGGTCGAACT
GGACGGTGACTCCTGGCCGGATGGTGAGCTTGCCTTCTGGCTGGATGATGATGTCCTCGGTGATCAGGTAGGGCGAGCCA
GCCTCCTCGTACACAACGTTGCTGCTGAAGCTGCCTCCTGACCACACCGCTCCCGCCATGGCTGCTGCTGCCCACCACAC
CACCACAACCATCACACTACCACAACCCATCACTCTCATGCTGCTAGTAGCCACAACAACCACACCAAGTTTATACACAG
AGCGGCTAGCGTCACCACCCTCCCATGATCACGTCTCACTCGCTACTCCCTCGTACACAACGTTGCTGCTG
>Transcript_25014
GTAACAACAAGTTGGAGGCCAAGTACCGCTCGCTCCTGCCATATACTCCCTCAAAGGAATGGCTGCAGCAGAAGAAAAAC
CACCAACACATCCCTGGCTAAAGGATAAGGTGCTCGGTACTGGAGGATTTGGAACAGTTACCTTATGGCGGCATAATGAC
ACTGGGGAAACAATCGCCTTGAAAAAATGTCGTTGGGGCACTCCAGGCACAGGCACAGAAAACATACTAACACCAAAACA
TGTTGAGCGTTGGGAAAAGGAAGTGGAGATTATGAACCGCCTCGATCATCACGCAGTTGTCAAATGCTTTCAAGTGCCAT
CTGAGCTAACTGGGCCCACTGGTGACTTACCAATGCTTTGCATGGAGTACTGCAGTGGGGGTGATCTTCGGAAGGTATTA
AACAAACCCGAAAACTGCTGTGGTATGCGTGAAGCAACTGTCCGTGCTTGTATACGTGATATGACAGAAGCCGTGGCATA
CTTACACTCCATGAGAATTATCCATCGAGACCTGAAACCAGAAAACATTGTCCTCCAAGATGTTGATGGAAAGACAGTGT
ATAAGCTTATTGACCTTGGTTATGCCAAAGAACTGGACCAGAGTAGTGTGTGTACATCATTTGTGGGCACACTCCAGTAC
CTGGCCCCAGAGTTGTTCCTAAGTAAGAGATATACTTGCACTGTTGATTACTGGAGCTTGGGTCTAGTCACACATGAGAT
CATCACAGGCGTCAGACCATTTCTTCCAAACATGACACCGGTAGAATGGATGAAGCGAGTACGAACAAAACAGTCTCACC
ATGTTTGTGTGTATGAGGGACGAAATGGTGAAGTTCAATTTTCTTCACATATGTTCAATGAATGTCACATATCCTCTCCT
CTGAGAACACGGCTGGAGGAGTGGCTGCGAATAATGCTAGAATGGGAACCCGGTCTTCGAGGTCAAATACAGGAAGACGA
CGGAGCCAAACAAGTGGTCGCGTTTACTATGATAAATGATATTCTTAATAAAAAGATGATCAAAGTGTTTGTTGTGGATT
TATGTCGACTCTTGGAATATGAAGTATCAGAAGCAATGTGTTTGTCTGAAGTTCAGCAATTGGTCGCTCAAGACAGTGGT
GTGGCCACAGAGGACCAGCGGCCGCTGCTTCCCCGTGGTCAACCTCCAGATTCAACCCGGCCAGCCATTCAGTGTTGGGC
TCCACCAGACGAAGATGAATGGCTGCTGTACATCTTTGCAGAAGGCATGACTCGACCACAAGTGCCACCACACTTTCCAC
CTCTGGTGGAGGCAATGCTGCGTGAGCCACGGACAACTGTTGATTACCAGACCCAGCGCAGAATGTGGGCACATGCCATT
TTCTTCCTCCACCGTGAGGCTCGACTCCTTACTCTCCTGACACAGGCTCAAAAAGTCTCTATGCTCCATCTAATGTCTGG
CCATGCACAGCTGACAAAAACTGGCCAGAGAATGCTCAGTGATATTGCAAAGTTGCAAGCACGTCATCATCTGTTCATGG
AAGCACTTAATACAGACCTTGATTATTATGATGAGCAGGCTTCATCAGGACGGTTGACTTCAGAAAAGCTTTACAGTGGG
TGGCGTGAGATGGGGGAAGTCACCTTGAGGCAAGTGCACGCTGTGGTGGAACGTGTACAGCAGCTAGAAGGATCTCTCAC
TGCTCTTAATACACGCATATTGGAACTCCAGTGCTCACCCTTTGCCCGTGCACGGGCTAATGACTCTCTGGATACTGTGC
TGGCGGCTGGAGAGGAACTATACTGCAATCTTCGACGTCGTAATAAAGAGCAACGGTCAACACCACATGACAACACAGAC
ATGTGTAAGTTACTCCTTCAGGCACTGAGAAAGAGAGACAGATTGCAACAGGATCTCTACAAGCATGTGGAAAAACAGAG
TGAATGCTGCAGTGAAGTAGCAGCACTTTCATCCCCTCTAGAAACAGTACTACAAGATGCGGCCAGGACAGCACAGCATA
TATCTTCCCTACAGAAACAGCGGCAAAAGGATATATGGAAGATCATGGAAATTGCGATCAACCACAGTCGAAATGTTGGC
ACCGCAGGCTCCTCTACACAAGCCAACATGCAACCTATTCCTAATGCTAAGAATTTGCAAAAGAAGCCACCATCTCCTGC
TGCTCTTGGCTCTCTCACTGCTCTGCTTGAGAAATCAGCAAAGGAATCCGATGCCATTATTGCAGAAAATCGTGCTCTTC
GATGCCAAATGGTTGAAATGCTGACCGGAAATGTTAACTCCAACCTTGTGATTGGTGATGGGAAATCTGTAAATCTTACA
GCTCCGCATATCTCCCTAGATGGTCTTCAATTTCCATCAACTCATCTGCAACGCACTGCATCTCCAATTGCGCTGACGTC
ACCAAAAAAGGCAGTTGAAACCTCTTTGTAGCACTCTTGATATATATAAATTATATAAATATTTTTATTGAAACAGAATT
GTATATACTGTATTAGATAAAAAATAGTGCAAACATTTTGAGTGGAGGGCAATGAGGCTTCGGACAACTTTCACACAATA
TTTGTGTAAATTCAGGTATTGCTGGATGATTTGCTTGAATTGCGGCAAATTATAAATACATTTTTTGCCTACTTTTTCTG
TAAATTTTAAAGCTCCATGTTAGTAAATCATTGGAGGTAGGAATTTTTAAATGAGCCTTTGTAAATTGTCTGTTATCTCC
TAATAGTAGTGTGTTTTACTGAATAGGGTGAGAGGTCTCTTACAAAGGAATATTCGAGTGACTTGTCTTAACACCTCTAG
TGCGCAGCCATTTTTAACATGCATCACCGCTATGCGCAAGGAAAAAAAAAATTTAAACAAATAATTATGCCCTCTAATAT
TGTTAAAATGCATCCGCTGAACACTGGGAAAAAAAAAAAATTCTAAGTCAA
>Transcript_70002
TAAATCTATGGTCTGATCATACGTAGACTCATCACTTGTAATCCACAGTATCATACAATATGAAGCCTCTACATCATTAA
AGCGTAATTATAAAATATAAAGTTCAAGGAAATGCTGTGTAAATGTAAATTTATCCTGAGGTGCCTTTGATATACCTAAG
TACTAAACCATAATTATAGTGATAATCCTGCAATACTAGACAACAATTATAGTGATAATCCTGGAATACTGGACAACAAT
TATAGTGATAATCCTGGAATACTGGACAACAAAGATACATAACCCAAGCAAACCCCCAACATTTATACAGTGTGAATTTG
TCTAAATTACCCGTGTAAGGACTGGGGTCGGCCAAAGCTGTACATGTAGGGATTGTTGAACCTGTCCAAGCTTGGAACAT
GCGAGCCCTGCCATGGAAGGTGTGATAGGGGTCTTGCCCCAGGTGGATGTGGCAGTGGCAAATACTGTTGACTGCTTGGA
GGCCGGCGTGGGGCATGACCATAAGTAGAGAAAGTAGGTTGGCCATAACTGGAGGGTGGAATGTTATTGTTTGAACCGTT
CCACTGTTGTGAGGGAGCTTCAGCGACGAAGGTATTATTTTCTCGGGAGGCAAAGGTGGAGTTGTCCCTATAGCCGTGAT
TTTGAAAGGTCATATTAAAGCTAGGGTGTACTAGTTCATTCACATTTGCATTTTCCAGATTAGGGTCAGCAGAGAATCTG
TTGTCAAGTTCCGATGTGTACCCAGGGGGTGACTGAGTCGTTTCCTCATAAACAACAAAGCTTGGGTCATCATCCAAGGA
CGAGTTGAAGTTAGATTTGGATATAGAGTCGAACGATCCATGGAGACCATTCATACGTGCTGCTTCTCCGATTGAGCCCC
CACCCTTCATCGGTATTGCTCTCTGTGGATCCTCAATGATTCTTGTGTGACCAATATCACTGAAGCTACCGCTGGCAGTC
GATATGGCAGATCTGTTTGAACGGATGGATGCACGAATGGAATTTCTTCGCATTAAGCGCTCCTTTCGTCGTTCTCGTGA
TTTACAAACCCAGCACGAGACGCACGCAGCTACAAGGATCAAGCAGCCAAAAGTAACAGTTATGGCTGCCACAGCCAATG
GGTCAGAGGTCCAAGCAAATTTGTCAATTGTTTTATCGGGATCTGATTCACATATGAAGGGAAGATTGAGGTTACAGTCA
ACAGCACGAACTTGTCTGTAGACAAAGGCCGCACATCCACTGATGACATCCAAGTGCTGCACCCACACCATATCATATTC
CCATAAGTACTCAGGTTGCTGGTCAAACAGCCAGTACTGTACTTCCCAGTACCACTTCTGTAGGAATGGCAAAGAAGCGT
TGTCCTTCTTGCAGAACGCCTTAGCTTCTTCGTGTGTGACTGGAGCACCAACATAAAGGTAACAAGCATCGCCAATTCGA
GTGTAGCCAGGTTCACATCCTTGTAGCAAGGAGTAGTTATTTAGCTTCCACTGACTGTAGTCAACACGAAGAAGAGTCTC
GTCATCCGTTTTATCGTGGATACGGCCTGACACAGCAACTGAGGTATTGAAGCCCCACCAGTTATTTTGGGCATCAATCG
GAGTTTTCCATACATCCGATCTCTCGTCAACCAAGTCATCGTAGACATCCACTTGCGAGCATTCCGTGGAAATGTTGCAG
CGTACAGACTCATTTACAGCAACAAGTTCATAAGCATTATCCCAATTGTAGAAAACATTTTCAACAAACTGTTGGCCAGC
ACTCCCTGCTATGATGGTACCCTGGTATGTTGGGTCGACTGCCAGGTTCTTGGCAAGACTGTTGTGAGATGTAGTTTGGT
ATACAGGAAGACGAACTTTTTGAAACCCATAAATATCTAAAATGTGTCGGCCAATATTACTATGTACGTAATTATGAGTG
AACTCCGACACCACCTGAGCTAAGGTGATGACATCATGGTATGGTGAATACGACCAACTGAAGTCATTGTAAGCAATGAG
TGCATGTTGATATGCTGAATTCTCCCTGGTGGCTATATATAAGGATGGCCAGTGAATAGTTTCTTCGAACAGGTTGTTGG
TGACATTGGCCTGTAGTTTGGTAGCAGCACCCATAGATCCAGCCATGATGTAAACGCCTCCAGTATTGTTGCGCACCAAA
TTATTCTTGAAATAAATATCTTGCATATTCTGCAGATCCAGATACACTGCTGCTCTAGTAGTGGTGAAATTCCCATAGAG
TTGCCTCCCATTGTTCTCTATGCGGCTGTATGACAAGCACATCCAGGGATTGACCTCACCTGCTGTGGCGGTGAAGAATG
CACCCTCAACATTGTCATAATATTCGTTGTAGGTAAAGTTGTGTAGAATGTTGCGATTGATGCCAAGATCTGATATGGGA
AGTGTGACAATTTCAGCAACAAATCCAAGGTCACCAGAGGCTCCAGTAGCATGCAGCTTCAATGATAAACTTGTTCCTTC
AGTTTTAAAAAATCGCATATGATTGCCACTGTTCACATGAATTTCAGCAAACTCCACAGTTGTGTAGTTGTATATGTCGC
CATCATACAAGACAATTCGGTCTCTTACAATAGAGTCCAAAGTGGAGTTGTATAGGTTGAACTGAAGAAGCCTGAATCCA
AAATTTTTAACATTGAACACCGAAGAAAATATCTTGACGCAGTCCACAGGCCGATTATCATATTTGAAATAGACAATAAT
TCTTTCCTCAATCCTGAGTTCCTTGGTGGAGTCACAGATATCCACCATTCCAAACATGTGATATGGAAGACGCAGGTGAC
TCAGGGGGAAGAATGATGACTCTTCAGACTCGCGCGTCTCTCCAGTCAGACCCATAATTGTTACACCAACACCAAGGTTA
TTTTCAAATTTGTTGTACAGCATATCAAATCCATCCGAGGCTGAGACAATCGACAGACCATCATATGCAGAATTCCTGAT
GGTAACTCCTCTTAGTTTCGGTGTTTCATGGAAAGAAAGGATTGATGGAGATTTGTCATTGTGAAGTATGCCTGCTCCCA
CAACCTCTACCCATTCCATTACAGACATCAACACAGTAGAGTGTGAGGAACCGTGCACCTGCGGGTGAGTGTGTGCATGT
TCTGGATTGTTTGCACTGTGTATCCTCTTGTACACATCCATATGCTCAAAATTTGGGATTGAAAACCTTATACCGCCCCA
ATACTCTTGGTTCTCATTCTCCAAATTGAGATCTCCACAAGAGATATAAACAAAGTCACCATTCCAGGCACATTCATAGG
TGTGGTTGAAGATTTGGCCGTTCATTCGAAGAGGACACTCATCAAGACCTGCCTCCGTGCCATCGCACTGAATAGGGTCT
GGCCATGATCGAACTCGGGTGAGGGCATTAGGGAACATCTCAGTTCTTTTATTACGACCATAGAAGGTGTTGATGGTGTT
GTACCCCAGTTGTTGACACACTACCTGGGCGTTACGTTCAGTGAACCTATCATCACAAATAGGCACCCACTGCTTCGTTG
TACCATTGAAGATGTCCAAGAAGCCGTCTCTTCTTCCATCACAGTTTCCCTCCACACATAACCTAACAGATTCTAAGGCT
AATTTGATCTGGCGGCCAACTCTATAGTGTGTCGCAGAAGAGGTATCAACAGGTCGCATAATGATACGGTTGTTTCTATG
ACCCACAGCTTCAAGACGACCTAAGATAAGCATTCCAACACTTGGAAAGAATTCCAGTATAGCACCTGCTTCAATTACCA
AGGTCACTCCTGGCATAACTGTCAAGTCAGATTTTATTATGTATGGTTCAGCGCGTTTAGGTAACCGTATATCATGTAGC
AGCCGGCCGCCGAGGGAATTCATTTCCATTGTTTTTTCTTTTGTGGAGGAAACCATTGATGACACAGGTGAGGAAAGACT
GTCTTCTATGAGGTATGGAAGATAGTCAGCGAGGGCAAAATTGTTCCAGTCATCAAAGTCAAAGATGCGTTCTTCAATCA
CTTTAGGGTCACGAGAACCCCACCAGTTAGCTTCTACATTGAGATAATTATCAATCCTGCTTGTAAACAGCCCTGCCAAT
AATTCATAGTCCATTTCATTGGATCCAAATTGGTTGTGAGTTATATTGATTTTCTGAAGTCCTCGAACTGCTATAGTGTA
GCTGGCTGGCTGGGAGGCTCGAGACGCACTGCTCCTCATCTGAACAGCATGACTGTTCCCTTGAACTCTGTTGTATTCAA
AATAAGCTTTCACAACTCCAAGGATGCCACTTTGGCTGTCAGTATCAAATTCTACAACATTTGAGCCAATGTTTGAGACA
AAGAGGTTATCATATATAAACATTTCTTTTTCCATGCCCTTCAGTAGCAGCAGACCTTGCTGGCAAGTGTTTTTTTCAAA
TTTCGAATATGTAATGTTTATACGAGCAAAGTGTCCATCCACCTTGAACTGAAACTGAGCATTATTAATAAAGGTTGAAG
AATTGACATAAATAGAATGAGTGAAGTTTTCTGTGTATTGCCAAACATATGGCAACATTAGTACAATGCCACCTCCTCCA
TTATTTTCCATTATAGTGTCCTCCAGCACCCAGTGGAAGAGGTTGTTGGACTCACGAACATCCCAGCTGTACTGATCAAT
GCCTCTGCCATTGCCCGATATAGTGGTACCATTAAACATGAACGTTATCTCTCCAATGTCATCATTATCCATTCTGACTC
TGTAAGGTGAGAGTGTATACACTGCCTGATTCTGGTTCTTCATAATCTGAGAATTAACCACCATCAGACTCTCATTGGCA
CATCGCAAGAGATGATCTCCATCGTTTGTTAGGTATCTGTTATAATGAAGAGTAGAGATGCCAATATCATTTTCACGAAT
CTGTGTTTTGTCAATGTACACGGTAGGCCATTTGGCACGGAAGTTCCGTAGGTCTCCTGCCTGGGCAATGTCTCTTTTAT
CAACAGCAGTAAGGACAAAAATAACATTTCCTAGAGCATAAGACCCAGAGCTGTACTCGATAGTGATGGCATAGCCGCTT
GAAGTTGTTGGGAAGGCCACCTGATCTCTTCGCAGATCCCAGCGCGAAATATCCTGACTCTGTATAATTTTCTGGAAATC
GTATATCACTATTTCCTCGGTGCTCTCAGGTATGGCCGGGTTCAGAACTTGGATCCCAATTACGTTGGAGTGTGAGGTCG
AGATATGGATGATAAATTTTGTTTCTGTGCCTCGTAACGTCTGTGTGATGAAATACTGTGGTACATTAGTTGTCAGTTGG
ATATCCTTTGGTGCCCCTGGAATTTTTCTATATTTGTCTTGCAGTAATTTTAGCCAGCCTGTAAGTTCCCTTTGGTCAGC
ACGAGACAAAAACGGGTTGAAATGTAGACCAGAACCATCATTTCCTTGTAGATCAGACTCAGTTATGTTGACTCCCATCT
GCTTGAGACTAAGGCCATGTCTTTTATTCCCAGTGAAGGAGCAGCCCCTGAAGACGCGAGCGTCGGGGTTAGCAATAGCG
TACTGGTTACTGTAGATGACACCTACACCATCATGGGAGTTGTCCCGTACTTCAATATCTTGTATCACATGGTGGTGGAA
GTCGATCTGCAGCGCTGGTTTAAATGTCCTGGTGGTATAGTCGAGCAGGCCGGCCTTCTCAATGATGACACCTTTGATGT
GGCTCTCATGTGCCGTCATCGCTAAGCGTATGCCAGCCCATGTTCCAGGGTAGCAGCGGATACCCACGTCCTCAGCATGG
GAGCATGAGTTCTCCAGTTCCCAAGACACATCATGCTTGCACTTGGTTATGTCTGTGTCAAACTCATCACACTGCACATT
GCTGAGGAGAATCCTTGAAGTTTGACCATCTGGCGGCATGTGACTTGGCTCAAGAAACCAGTCCTCTGGATTGAGAACAA
AGCCCATCTGTTGGCAGGCAACAGCAGCAGCATCCACAGTCCAGCCGTGGCTGCACACGCTTCCCCACTCACCATCTCCA
TACACCATGAGTCTTCCTTCAAGGGCATTCCTGCCACCCAAAAGCTTGACATAAATGTCCGGACCTTCGGTTACATTATT
CGGATACATGCCAGCAGTTGCATTGACATTTTCTGTGGCATTGAGCACCATAACAGCGTGTCCTGCTTGGAGTGCTGCTC
TTGACATTGCTTCTCTCTTTGTGGTACCTAGGAGGGTGAAGCGCACATCACGCTTCCCAGAGCCCTCAGTGCGTAGGAGT
CCAGCCACCATCATGCCCATGCCCTCAGCAAACTCCAGCGTGGTGCCGAAAGCAATTGTCAAGATACCAGTTTCATGGAC
ATATATATCCCGAGTAACATTATAAATTCCATCATGCAGTGTGATTTCACCATTCACTTCCCCGCCAATGATGTGACTGT
TTATTGGATCAAAAAAATTGGGTTCGCTGACTTGTCCTGCTTCCGTGACAGGAGTCTCAACATTGTTATTACTTAAGAGA
AATGGGTGAAACAACACCAACGCCAGGTTGTACAGATCACGGCGATCCAAAATACGCTCAAATATATCTTTTTCAAATTT
GCTACCGAGCCAGTTAAAAGTAGCATTAATTGGTGTGCTTTGGTCAGTCATATGCGAACTAATTTCATAAGTGGAACCAG
GGTTTTCAATTAAATTCCTGTAAAGCACGATATTTGAAGAGCCCACACACACAACTCCTGCTGCACGACTTCTGGACTGA
ATGTTGCTGTACAGCTCTTGGACAAAATTGTTTTTGATTGTATTTTTTTCTACGAGAAGATTTTGATCAAGTCCACGAAG
TGATAGAGAAAGACGAAGGACATACCAGCCGACGTTGTCTCTGAAGTGATTTCTTACTATATTCCCAACAAATGGTAAAC
TTGGCAGCTCCACTTTGTCCTCATTGTATATCATCACCGTACCTTTGTAGTTTTGTCGGAACTCATTGTATTCAATAGTC
AGGTTCATGTTAACAGCTGGAGATATCTTCACGGTTAACCGATGATTTCTCTGGAACAAATTTTGGCCAATTTGAACAAT
CCGCTTCCCGCCATTTCTACGCCAGCACGACTCGATCTCTACGGCTGCTCTCCGTCCGTCTGTAAACGTATTGGTGCTAA
TGTTTACAAAATTGTTGCGGCAAAAATTCCCTATTCGCAAACCAACATCTAAATTCCCCCTAAAATAAGAGTAAGCCACG
CCAGTCTCTTGCTTTATTTTAGTGTCTAGTCCAGTTTCATTAAACCAAACAGCAATCCCTCGGAGGGTGTTGTCTACAAT
ATTACTCCAGGTAACATTCTGGAGACCTCCTTCATAGGTAATGTTTACACCATCACCAATATTCTTACTGATAGTTGAAT
GAGTCACGTTCACATCTCCAGCACCCATTTTCACGTTAAGACCCGAGCCAAAAAAATTGTGAGATAAATTTGATTGATGA
ATATGCACAAGGCTCCGCATGTTTTCAATTGCAACTCCATTGCCACTGTTGTTGCCTACCAACGAATTCTCAAGCCTCAG
ATCAAACATTTTATATTTACTAGCGACCACCTCCATGAATATGAAGGAGAATTTACGGGCCTTGGCAGTAAACTTGATCC
AGATGCTGTTCCCGCGTGAGACAACGGAGGGGGGGAAGGTGTGGTTTCTCAGCTCAAACCTGGTCAGTAAGTCTCCCCAC
TGGTCACGATCCCTGACTTCCACTGTAGCAGCACCATCGCTCTCTGCCTGCATGTAGGAGAAGTGTACGGTGAACACAAA
GTTGGTTTTCCTCATGTAGAATGACCTAACACAAGAGAGGTCATTAAAGGAGTATCTGTCCTGGGTGGCGACGGTCACAA
TAGGATACGCCTGACTGGGGTTGGAAGCTCCCGCACAGAAGTCTTGGAAGGAATCCGAAGCTGAACGATCGGGTTGACGG
TGGTGGAAGTTGTACTTGATCCCATCAGCATCGTTGTTCCTCACCACTGATGACTCGTCTATCAGCACGGAGCCGGTCGA
CGTGTTCACGTACACACCGTAACCACTGTTTCCCGTAATAGTAGCACTTTTAAGATGGACGAAGGTGCCTGGTAAGGTAA
AGTTGAGACCACTGAAGGCACTGGAAGATATGGTGACGTTGGTGAGCCTGGGAGGCACCTTGCGGCTCATCACGGCTGAC
ACCACCTCCCGCCGGGGACCCATACCTGCGTACTCCATGTCCACGTAGCTCAACACAGACTTCGACACCTTCTGGTAGAG
CGTGTTGTCTTGGTAGAGCTGACCCTCGTACTGGGCGTCCTGGAAGTTGATCCCCCGCCAATGGTTGGTACCTCTCCAGA
GGGCGTGGTACCCGTCACAGTCCAGACCCAGGTCTGGGTGCATGTCACAGACGCCGCCGCCCATAGCGTGCGTATGCCAG
GCACACTTGGTAATGTGGTCCTCGAGGCCGGTACAGAGGGGGGCCTCGTAGAGGAGGGAGGTGGTGTCGTTGTTGGCCCG
GTCCTGCCACTCCCAGTACTTGCCCCCGCTGTACCCCAGCTCCCGACACGCCACACTCATGTCCTCCGCCGTCCAGTTGC
GCGAGTTGGTGCATATAGAGCGCCACTTGTCTTTGTAGAATATCTGGAGCCTGCCTTGGAGGGGCGTGGGTCCGTCGACC
AGCCTGAGGGAGGGCGAGGCTAGGGGGGCGCTCGGCGGCTGGCTGCTCGTCAGCACGATCCGGTTCATAGGCGTTCCCTC
AGCCTGCAGGACTCCCCTGACGGTGATACCGACGCCGGGGTCGAACTGGACGGTGACTCCTGGCCGGATGGTGAGCTTGC
CTTCTGGCTGGATGATGATGTCCTCGGTGATCAGGTAGGGCGAGCCAGCCTCCTCGTACACAACGTTGCTGCTGAAGCTG
CCTCCTGACCACACCGCTCCCGCCATGGCTGCTGCTGCCCACCACACCACCACAACCATCACACTACCACAACCCATCAC
TCTCATGCTGCTAGTAGCCACAACAACCACACCAAGTTTATACACAGAGCGGCTAGCGTCACCACCCTCCCATGATCACG
TCTCACTCGCTACTCCCTCGTACACAACGTTGCTGCTG
>Transcript_70003
TAAATCTATGGTCTGATCATACGTAGACTCATCACTTGTAATCCACAGTATCATACAATATGAAGCCTCTACATCATTAA
AGCGTAATTATAAAATATAAAGTTCAAGGAAATGCTGTGTAAATGTAAATTTATCCTGAGGTGCCTTTGATATACCTAAG
TACTAAACCATAATTATAGTGATAATCCTGCAATACTAGACAACAATTATAGTGATAATCCTGGAATACTGGACAACAAT
TATAGTGATAATCCTGGAATACTGGACAACAAAGATACATAACCCAAGCAAACCCCCAACATTTATACAGTGTGAATTTG
TCTAAATTACCCGTGTAAGGACTGGGGTCGGCCAAAGCTGTACATGTAGGGATTGTTGAACCTGTCCAAGCTGCTGTTGA
AAGAAATGTGTTATTACCATGCATAATGCAGGTCCTGAGTATTACAACCTACTGACACTTATTAGTTCATACAATTAGAA
AATATAAATGATAAAACATTACCTTGGTAGTAGATTTTGCTTAATTCATTCTGGAGAAATATGCATAGCTGACCAAAAGG
GCAATCTTCATGTATTCTGCATGCAGTGATAAACAAAAGTATTGCAATACTGTTCTACGACTATTAAAGTCCTACCTTGG
AACATGCGAGCCCTGCCATGGAAGGTGTGATAGGGGTCTTGCCCCAGGTGGATGTGGCAGTGGCAAATACTGTTGACTGC
TTGGAGGCCGGCGTGGGGCATGACCATAAGTAGAGAAAGTAGGTTGGCCATAACTGTTGTCAAGTTCCGATGTGTACCCA
GGGGGTGACTGAGTCGTTTCCTCATAAACAACAAAGCTTGGGTCATCATCCAAGGACGAGTTGAAGTTAGATTTGGATAT
AGAGTCGAACGATCCATGGAGACCATTCATACGTGCTGCTTCTCCGATTGAGCCCCCACCCTTCATCGGTATTGCTCTCT
GTGGATCCTCAATGATTCTTGTGTGACCAATATCACTGAAGCTACCGCTGGCAGTCGATATGGCAGATCTGTTTGAACGG
ATGGATGCACGAATGGAATTTCTTCGCATTAAGCGCTCCTTTCGTCGTTCTCGTGATTTACAAACCCAGCACGAGACGCA
CGCAGCTACAAGGATCAAGCAGCCAAAAGTAACAGTTATGGCTGCCACAGCCAATGGGTCAGAGGTCCAAGCAAATTTGT
CAATTGTTTTATCGGGATCTGATTCACATATGAAGGGAAGATTGAGGTTACAGTCAACAGCACGAACTTGTCTGTAGACA
AAGGCCGCACATCCACTGATGACATCCAAGTGCTGCACCCACACCATATCATATTCCCATAAGTACTCAGGTTGCTGGTC
AAACAGCCAGTACTGTACTTCCCAGTACCACTTCTGTAGGAATGGCAAAGAAGCGTTGTCCTTCTTGCAGAACGCCTTAG
CTTCTTCGTGTGTGACTGGAGCACCAACATAAAGGTAACAAGCATCGCCAATTCGAGTGTAGCCAGGTTCACATCCTTGT
AGCAAGGAGTAGTTATTTAGCTTCCACTGACTGTAGTCAACACGAAGAAGAGTCTCGTCATCCGTTTTATCGTGGATACG
GCCTGACACAGCAACTGAGGTATTGAAGCCCCACCAGTTATTTTGGGCATCAATCGGAGTTTTCCATACATCCGATCTCT
CGTCAACCAAGTCATCGTAGACATCCACTTGCGAGCATTCCGTGGAAATGTTGCAGCGTACAGACTCATTTACAGCAACA
AGTTCATAAGCATTATCCCAATTGTAGAAAACATTTTCAACAAACTGTTGGCCAGCACTCCCTGCTATGATGGTACCCTG
GTATGTTGGGTCGACTGCCAGGTTCTTGGCAAGACTGTTGTGAGATGTAGTTTGGTATACAGGAAGACGAACTTTTTGAA
ACCCATAAATATCTAAAATGTGTCGGCCAATATTACTATGTACGTAATTATGAGTGAACTCCGACACCACCTGAGCTAAG
GTGATGACATCATGGTATGGTGAATACGACCAACTGAAGTCATTGTAAGCAATGAGTGCATGTTGATATGCTGAATTCTC
CCTGGTGGCTATATATAAGGATGGCCAGTGAATAGTTTCTTCGAACAGGTTGTTGGTGACATTGGCCTGTAGTTTGGTAG
CAGCACCCATAGATCCAGCCATGATGTAAACGCCTCCAGTATTGTTGCGCACCAAATTATTCTTGAAATAAATATCTTGC
ATATTCTGCAGATCCAGATACACTGCTGCTCTAGTAGTGGTGAAATTCCCATAGAGTTGCCTCCCATTGTTCTCTATGCG
GCTGTATGACAAGCACATCCAGGGATTGACCTCACCTGCTGTGGCGGTGAAGAATGCACCCTCAACATTGTCATAATATT
CGTTGTAGGTAAAGTTGTGTAGAATGTTGCGATTGATGCCAAGATCTGATATGGGAAGTGTGACAATTTCAGCAACAAAT
CCAAGGTCACCAGAGGCTCCAGTAGCATGCAGCTTCAATGATAAACTTGTTCCTTCAGTTTTAAAAAATCGCATATGATT
GCCACTGTTCACATGAATTTCAGCAAACTCCACAGTTGTGTAGTTGTATATGTCGCCATCATACAAGACAATTCGGTCTC
TTACAATAGAGTCCAAAGTGGAGTTGTATAGGTTGAACTGAAGAAGCCTGAATCCAAAATTTTTAACATTGAACACCGAA
GAAAATATCTTGACGCAGTCCACAGGCCGATTATCATATTTGAAATAGACAATAATTCTTTCCTCAATCCTGAGTTCCTT
GGTGGAGTCACAGATATCCACCATTCCAAACATGTGATATGGAAGACGCAGGTGACTCAGGGGGAAGAATGATGACTCTT
CAGACTCGCGCGTCTCTCCAGTCAGACCCATAATTGTTACACCAACACCAAGGTTATTTTCAAATTTGTTGTACAGCATA
TCAAATCCATCCGAGGCTGAGACAATCGACAGACCATCATATGCAGAATTCCTGATGGTAACTCCTCTTAGTTTCGGTGT
TTCATGGAAAGAAAGGATTGATGGAGATTTGTCATTGTGAAGTATGCCTGCTCCCACAACCTCTACCCATTCCATTACAG
ACATCAACACAGTAGAGTGTGAGGAACCGTGCACCTGCGGGTGAGTGTGTGCATGTTCTGGATTGTTTGCACTGTGTATC
CTCTTGTACACATCCATATGCTCAAAATTTGGGATTGAAAACCTTATACCGCCCCAATACTCTTGGTTCTCATTCTCCAA
ATTGAGATCTCCACAAGAGATATAAACAAAGTCACCATTCCAGGCACATTCATAGGTGTGGTTGAAGATTTGGCCGTTCA
TTCGAAGAGGACACTCATCAAGACCTGCCTCCGTGCCATCGCACTGAATAGGGTCTGGCCATGATCGAACTCGGGTGAGG
GCATTAGGGAACATCTCAGTTCTTTTATTACGACCATAGAAGGTGTTGATGGTGTTGTACCCCAGTTGTTGACACACTAC
CTGGGCGTTACGTTCAGTGAACCTATCATCACAAATAGGCACCCACTGCTTCGTTGTACCATTGAAGATGTCCAAGAAGC
CGTCTCTTCTTCCATCACAGTTTCCCTCCACACATAACCTAACAGATTCTAAGGCTAATTTGATCTGGCGGCCAACTCTA
TAGTGTGTCGCAGAAGAGGTATCAACAGGTCGCATAATGATACGGTTGTTTCTATGACCCACAGCTTCAAGACGACCTAA
GATAAGCATTCCAACACTTGGAAAGAATTCCAGTATAGCACCTGCTTCAATTACCAAGGTCACTCCTGGCATAACTGTCA
AGTCAGATTTTATTATGTATGGTTCAGCGCGTTTAGGTAACCGTATATCATGTAGCAGCCGGCCGCCGAGGGAATTCATT
TCCATTGTTTTTTCTTTTGTGGAGGAAACCATTGATGACACAGGTGAGGAAAGACTGTCTTCTATGAGGTATGGAAGATA
GTCAGCGAGGGCAAAATTGTTCCAGTCATCAAAGTCAAAGATGCGTTCTTCAATCACTTTAGGGTCACGAGAACCCCACC
AGTTAGCTTCTACATTGAGATAATTATCAATCCTGCTTGTAAACAGCCCTGCCAATAATTCATAGTCCATTTCATTGGAT
CCAAATTGGTTGTGAGTTATATTGATTTTCTGAAGTCCTCGAACTGCTATAGTGTAGCTGGCTGGCTGGGAGGCTCGAGA
CGCACTGCTCCTCATCTGAACAGCATGACTGTTCCCTTGAACTCTGTTGTATTCAAAATAAGCTTTCACAACTCCAAGGA
TGCCACTTTGGCTGTCAGTATCAAATTCTACAACATTTGAGCCAATGTTTGAGACAAAGAGGTTATCATATATAAACATT
TCTTTTTCCATGCCCTTCAGTAGCAGCAGACCTTGCTGGCAAGTGTTTTTTTCAAATTTCGAATATGTAATGTTTATACG
AGCAAAGTGTCCATCCACCTTGAACTGAAACTGAGCATTATTAATAAAGGTTGAAGAATTGACATAAATAGAATGAGTGA
AGTTTTCTGTGTATTGCCAAACATATGGCAACATTAGTACAATGCCACCTCCTCCATTATTTTCCATTATAGTGTCCTCC
AGCACCCAGTGGAAGAGGTTGTTGGACTCACGAACATCCCAGCTGTACTGATCAATGCCTCTGCCATTGCCCGATATAGT
GGTACCATTAAACATGAACGTTATCTCTCCAATGTCATCATTATCCATTCTGACTCTGTAAGGTGAGAGTGTATACACTG
CCTGATTCTGGTTCTTCATAATCTGAGAATTAACCACCATCAGACTCTCATTGGCACATCGCAAGAGATGATCTCCATCG
TTTGTTAGGTATCTGTTATAATGAAGAGTAGAGATGCCAATATCATTTTCACGAATCTGTGTTTTGTCAATGTACACGGT
AGGCCATTTGGCACGGAAGTTCCGTAGGTCTCCTGCCTGGGCAATGTCTCTTTTATCAACAGCAGTAAGGACAAAAATAA
CATTTCCTAGAGCATAAGACCCAGAGCTGTACTCGATAGTGATGGCATAGCCGCTTGAAGTTGTTGGGAAGGCCACCTGA
TCTCTTCGCAGATCCCAGCGCGAAATATCCTGACTCTGTATAATTTTCTGGAAATCGTATATCACTATTTCCTCGGTGCT
CTCAGGTATGGCCGGGTTCAGAACTTGGATCCCAATTACGTTGGAGTGTGAGGTCGAGATATGGATGATAAATTTTGTTT
CTGTGCCTCGTAACGTCTGTGTGATGAAATACTGTGGTACATTAGTTGTCAGTTGGATATCCTTTGGTGCCCCTGGAATT
TTTCTATATTTGTCTTGCAGTAATTTTAGCCAGCCTGTAAGTTCCCTTTGGTCAGCACGAGACAAAAACGGGTTGAAATG
TAGACCAGAACCATCATTTCCTTGTAGATCAGACTCAGTTATGTTGACTCCCATCTGCTTGAGACTAAGGCCATGTCTTT
TATTCCCAGTGAAGGAGCAGCCCCTGAAGACGCGAGCGTCGGGGTTAGCAATAGCGTACTGGTTACTGTAGATGACACCT
ACACCATCATGGGAGTTGTCCCGTACTTCAATATCTTGTATCACATGGTGGTGGAAGTCGATCTGCAGCGCTGGTTTAAA
TGTCCTGGTGGTATAGTCGAGCAGGCCGGCCTTCTCAATGATGACACCTTTGATGTGGCTCTCATGTGCCGTCATCGCTA
AGCGTATGCCAGCCCATGTTCCAGGGTAGCAGCGGATACCCACGTCCTCAGCATGGGAGCATGAGTTCTCCAGTTCCCAA
GACACATCATGCTTGCACTTGGTTATGTCTGTGTCAAACTCATCACACTGCACATTGCTGAGGAGAATCCTTGAAGTTTG
ACCATCTGGCGGCATGTGACTTGGCTCAAGAAACCAGTCCTCTGGATTGAGAACAAAGCCCATCTGTTGGCAGGCAACAG
CAGCAGCATCCACAGTCCAGCCGTGGCTGCACACGCTTCCCCACTCACCATCTCCATACACCATGAGTCTTCCTTCAAGG
GCATTCCTGCCACCCAAAAGCTTGACATAAATGTCCGGACCTTCGGTTACATTATTCGGATACATGCCAGCAGTTGCATT
GACATTTTCTGTGGCATTGAGCACCATAACAGCGTGTCCTGCTTGGAGTGCTGCTCTTGACATTGCTTCTCTCTTTGTGG
TACCTAGGAGGGTGAAGCGCACATCACGCTTCCCAGAGCCCTCAGTGCGTAGGAGTCCAGCCACCATCATGCCCATGCCC
TCAGCAAACTCCAGCGTGGTGCCGAAAGCAATTGTCAAGATACCAGTTTCATGGACATATATATCCCGAGTAACATTATA
AATTCCATCATGCAGTGTGATTTCACCATTCACTTCCCCGCCAATGATGTGACTGTTTATTGGATCAAAAAAATTGGGTT
CGCTGACTTGTCCTGCTTCCGTGACAGGAGTCTCAACATTGTTATTACTTAAGAGAAATGGGTGAAACAACACCAACGCC
AGGTTGTACAGATCACGGCGATCCAAAATACGCTCAAATATATCTTTTTCAAATTTGCTACCGAGCCAGTTAAAAGTAGC
ATTAATTGGTGTGCTTTGGTCAGTCATATGCGAACTAATTTCATAAGTGGAACCAGGGTTTTCAATTAAATTCCTGTAAA
GCACGATATTTGAAGAGCCCACACACACAACTCCTGCTGCACGACTTCTGGACTGAATGTTGCTGTACAGCTCTTGGACA
AAATTGTTTTTGATTGTATTTTTTTCTACGAGAAGATTTTGATCAAGTCCACGAAGTGATAGAGAAAGACGAAGGACATA
CCAGCCGACGTTGTCTCTGAAGTGATTTCTTACTATATTCCCAACAAATGGTAAACTTGGCAGCTCCACTTTGTCCTCAT
TGTATATCATCACCGTACCTTTGTAGTTTTGTCGGAACTCATTGTATTCAATAGTCAGGTTCATGTTAACAGCTGGAGAT
ATCTTCACGGTTAACCGATGATTTCTCTGGAACAAATTTTGGCCAATTTGAACAATCCGCTTCCCGCCATTTCTACGCCA
GCACGACTCGATCTCTACGGCTGCTCTCCGTCCGTCTGTAAACGTATTGGTGCTAATGTTTACAAAATTGTTGCGGCAAA
AATTCCCTATTCGCAAACCAACATCTAAATTCCCCCTAAAATAAGAGTAAGCCACGCCAGTCTCTTGCTTTATTTTAGTG
TCTAGTCCAGTTTCATTAAACCAAACAGCAATCCCTCGGAGGGTGTTGTCTACAATATTACTCCAGGTAACATTCTGGAG
ACCTCCTTCATAGGTAATGTTTACACCATCACCAATATTCTTACTGATAGTTGAATGAGTCACGTTCACATCTCCAGCAC
CCATTTTCACGTTAAGACCCGAGCCAAAAAAATTGTGAGATAAATTTGATTGATGAATATGCACAAGGCTCCGCATGTTT
TCAATTGCAACTCCATTGCCACTGTTGTTGCCTACCAACGAATTCTCAAGCCTCAGATCAAACATTTTATATTTACTAGC
GACCACCTCCATGAATATGAAGGAGAATTTACGGGCCTTGGCAGTAAACTTGATCCAGATGCTGTTCCCGCGTGAGACAA
CGGAGGGGGGGAAGGTGTGGTTTCTCAGCTCAAACCTGGTCAGTAAGTCTCCCCACTGGTCACGATCCCTGACTTCCACT
GTAGCAGCACCATCGCTCTCTGCCTGCATGTAGGAGAAGTGTACGGTGAACACAAAGTTGGTTTTCCTCATGTAGAATGA
CCTAACACAAGAGAGGTCATTAAAGGAGTATCTGTCCTGGGTGGCGACGGTCACAATAGGATACGCCTGACTGGGGTTGG
AAGCTCCCGCACAGAAGTCTTGGAAGGAATCCGAAGCTGAACGATCGGGTTGACGGTGGTGGAAGTTGTACTTGATCCCA
TCAGCATCGTTGTTCCTCACCACTGATGACTCGTCTATCAGCACGGAGCCGGTCGACGTGTTCACGTACACACCGTAACC
ACTGTTTCCCGTAATAGTAGCACTTTTAAGATGGACGAAGGTGCCTGGTAAGGTAAAGTTGAGACCACTGAAGGCACTGG
AAGATATGGTGACGTTGGTGAGCCTGGGAGGCACCTTGCGGCTCATCACGGCTGACACCACCTCCCGCCGGGGACCCATA
CCTGCGTACTCCATGTCCACGTAGCTCAACACAGACTTCGACACCTTCTGGTAGAGCGTGTTGTCTTGGTAGAGCTGACC
CTCGTACTGGGCGTCCTGGAAGTTGATCCCCCGCCAATGGTTGGTACCTCTCCAGAGGGCGTGGTACCCGTCACAGTCCA
GACCCAGGTCTGGGTGCATGTCACAGACGCCGCCGCCCATAGCGTGCGTATGCCAGGCACACTTGGTAATGTGGTCCTCG
AGGCCGGTACAGAGGGGGGCCTCGTAGAGGAGGGAGGTGGTGTCGTTGTTGGCCCGGTCCTGCCACTCCCAGTACTTGCC
CCCGCTGTACCCCAGCTCCCGACACGCCACACTCATGTCCTCCGCCGTCCAGTTGCGCGAGTTGGTGCATATAGAGCGCC
ACTTGTCTTTGTAGAATATCTGGAGCCTGCCTTGGAGGGGCGTGGGTCCGTCGACCAGCCTGAGGGAGGGCGAGGCTAGG
GGGGCGCTCGGCGGCTGGCTGCTCGTCAGCACGATCCGGTTCATAGGCGTTCCCTCAGCCTGCAGGACTCCCCTGACGGT
GATACCGACGCCGGGGTCGAACTGGACGGTGACTCCTGGCCGGATGGTGAGCTTGCCTTCTGGCTGGATGATGATGTCCT
CGGTGATCAGGTAGGGCGAGCCAGCCTCCTCGTACACAACGTTGCTGCTGAAGCTGCCTCCTGACCACACCGCTCCCGCC
ATGGCTGCTGCTGCCCACCACACCACCACAACCATCACACTACCACAACCCATCACTCTCATGCTGCTAGTAGCCACAAC
AACCACACCAAGTTTATACACAGAGCGGCTAGCGTCACCACCCTCCCATGATCACGTCTCACTCGCTACTCCCTCGTACA
CAACGTTGCTGCTG
>Transcript_70004
TCACATGGACAGCTGTATGTGGCCTGCTCATGCATTGGAAAACCTTCTGATTTATTCGTATACACACCAGACAGAAAAAC
AAAAAATATTGTTTATCCAAAAGCACTTCAATAAACAGAATTAAAACACAAACACACTCTCCCTATGAGTGGCATTGCAA
TGCATGCCGGGTACTCGCTAGTTTTGAATGTAATTCTTGCCTAGAATAAATTTAGGCCATAATTATATATTTTGTAAATA
CACAAAGATCTTCAGGTTTACTTTTAATTCAAAATAATTTTAGTAGTTAATTTAAAAAAGAAAGAAATGAATTAGCAGTA
CTGATGAATAAAAAATATTTGTTAACATGTGCTATTTCATAATATTTGATAACATTTATTTACTGTCTGCTACTGTGAAA
ACCATTCCCAGTTATTTTTATAAAAGTTTTGTGACCTGGTAATTATCAAAAGAAAGTTGTGACCTGGTAAGCACAGTAAG
TGACTCCTGTATGGTATTTAGTTGCTGCTTGAGAATTGCCAGAAGTCATCTCTAGTATACCGGGTAACACGTTTTCAAGT
TTTCAAGTGGATTTCAGTTTCGTGCAGCAAAGATTAATTTTCTTTATATAATCCCCATAGTCCTCTTAGCACTTTAAATA
ATGTTAAACTGCCAGTAACAGTCATTATATGTGCCACTTCCTATGCAGGATGCAACAGTGCTCACACAGGAGAGTTTGGT
TCACACTACTCTTTCTCATGTCGCACTTGAGTATCATTAAATATACTCATTGTTCTGCTCCATTTCAATTACATAAACTA
CAATAGTCAGTTCCTGTTACTGGTACTGCATTAATTAACAACAAAGACAAATATCCGTAATTCTTACATTGCCGTTTCCA
AGGGTTGGCTCTGTGATCGACCTTGAGAAAAGTAATCTTGAGAATCTTCTGAAGGTGTGTTTGACTGTCTGCCTGACAGA
ACATCTGCAGAAACATAGTGAAAAGGTGGTGCTTGATCCCTGGGCAAAGTTGCAGTAAGGTGTGGGTCTTGAATGTCCCT
TGCCAAGTCTATCTCCTTCTTCATCTCTAAAGTTGAGTCAGTGGCAATGCTGCTTGCCGCTAGCTGTGGATTGGATCCAC
GGAGAGACTCGTTTTTAAAACTTGAGCTTGTACCGTGTAAGGACTGGGGTCGGCCAAAGCTGTACATGTAGGGATTGTTG
AACCTGTCCAAGCTGCTTGGAACATGCGAGCCCTGCCATGGAAGGTGTGATAGGGGTCTTGCCCCAGGTGGATGTGGCAG
TGGCAAATACTGTTGACTGCTTGGAGGCCGGCGTGGGGCATGACCATAAGTAGAGAAAGTAGGTTGGCCATAACTGGAGG
GTGGAATGTTATTGTTTGAACCGTTCCACTGTTGTGAGGGAGCTTCAGCGACGAAGGTATTATTTTCTCGGGAGGCAAAG
GTGGAGTTGTCCCTATAGCCGTGATTTTGAAAGGTCATATTAAAGCTAGGGTGTACTAGTTCATTCACATTTGCATTTTC
CAGATTAGGGTCAGCAGAGAATCTGTTGTCAAGTTCCGATGTGTACCCAGGGGGTGACTGAGTCGTTTCCTCATAAACAA
CAAAGCTTGGGTCATCATCCAAGGACGAGTTGAAGTTAGATTTGGATATAGAGTCGAACGATCCATGGAGACCATTCATA
CGTGCTGCTTCTCCGATTGAGCCCCCACCCTTCATCGGTATTGCTCTCTGTGGATCCTCAATGATTCTTGTGTGACCAAT
ATCACTGAAGCTACCGCTGGCAGTCGATATGGCAGATCTGTTTGAACGGATGGATGCACGAATGGAATTTCTTCGCATTA
AGCGCTCCTTTCGTCGTTCTCGTGATTTACAAACCCAGCACGAGACGCACGCAGCTACAAGGATCAAGCAGCCAAAAGTA
ACAGTTATGGCTGCCACAGCCAATGGGTCAGAGGTCCAAGCAAATTTGTCAATTGTTTTATCGGGATCTGATTCACATAT
GAAGGGAAGATTGAGGTTACAGTCAACAGCACGAACTTGTCTGTAGACAAAGGCCGCACATCCACTGATGACATCCAAGT
GCTGCACCCACACCATATCATATTCCCATAAGTACTCAGGTTGCTGGTCAAACAGCCAGTACTGTACTTCCCAGTACCAC
TTCTGTAGGAATGGCAAAGAAGCGTTGTCCTTCTTGCAGAACGCCTTAGCTTCTTCGTGTGTGACTGGAGCACCAACATA
AAGGTAACAAGCATCGCCAATTCGAGTGTAGCCAGGTTCACATCCTTGTAGCAAGGAGTAGTTATTTAGCTTCCACTGAC
TGTAGTCAACACGAAGAAGAGTCTCGTCATCCGTTTTATCGTGGATACGGCCTGACACAGCAACTGAGGTATTGAAGCCC
CACCAGTTATTTTGGGCATCAATCGGAGTTTTCCATACATCCGATCTCTCGTCAACCAAGTCATCGTAGACATCCACTTG
CGAGCATTCCGTGGAAATGTTGCAGCGTACAGACTCATTTACAGCAACAAGTTCATAAGCATTATCCCAATTGTAGAAAA
CATTTTCAACAAACTGTTGGCCAGCACTCCCTGCTATGATGGTACCCTGGTATGTTGGGTCGACTGCCAGGTTCTTGGCA
AGACTGTTGTGAGATGTAGTTTGGTATACAGGAAGACGAACTTTTTGAAACCCATAAATATCTAAAATGTGTCGGCCAAT
ATTACTATGTACGTAATTATGAGTGAACTCCGACACCACCTGAGCTAAGGTGATGACATCATGGTATGGTGAATACGACC
AACTGAAGTCATTGTAAGCAATGAGTGCATGTTGATATGCTGAATTCTCCCTGGTGGCTATATATAAGGATGGCCAGTGA
ATAGTTTCTTCGAACAGGTTGTTGGTGACATTGGCCTGTAGTTTGGTAGCAGCACCCATAGATCCAGCCATGATGTAAAC
GCCTCCAGTATTGTTGCGCACCAAATTATTCTTGAAATAAATATCTTGCATATTCTGCAGATCCAGATACACTGCTGCTC
TAGTAGTGGTGAAATTCCCATAGAGTTGCCTCCCATTGTTCTCTATGCGGCTGTATGACAAGCACATCCAGGGATTGACC
TCACCTGCTGTGGCGGTGAAGAATGCACCCTCAACATTGTCATAATATTCGTTGTAGGTAAAGTTGTGTAGAATGTTGCG
ATTGATGCCAAGATCTGATATGGGAAGTGTGACAATTTCAGCAACAAATCCAAGGTCACCAGAGGCTCCAGTAGCATGCA
GCTTCAATGATAAACTTGTTCCTTCAGTTTTAAAAAATCGCATATGATTGCCACTGTTCACATGAATTTCAGCAAACTCC
ACAGTTGTGTAGTTGTATATGTCGCCATCATACAAGACAATTCGGTCTCTTACAATAGAGTCCAAAGTGGAGTTGTATAG
GTTGAACTGAAGAAGCCTGAATCCAAAATTTTTAACATTGAACACCGAAGAAAATATCTTGACGCAGTCCACAGGCCGAT
TATCATATTTGAAATAGACAATAATTCTTTCCTCAATCCTGAGTTCCTTGGTGGAGTCACAGATATCCACCATTCCAAAC
ATGTGATATGGAAGACGCAGGTGACTCAGGGGGAAGAATGATGACTCTTCAGACTCGCGCGTCTCTCCAGTCAGACCCAT
AATTGTTACACCAACACCAAGGTTATTTTCAAATTTGTTGTACAGCATATCAAATCCATCCGAGGCTGAGACAATCGACA
GACCATCATATGCAGAATTCCTGATGGTAACTCCTCTTAGTTTCGGTGTTTCATGGAAAGAAAGGATTGATGGAGATTTG
TCATTGTGAAGTATGCCTGCTCCCACAACCTCTACCCATTCCATTACAGACATCAACACAGTAGAGTGTGAGGAACCGTG
CACCTGCGGGTGAGTGTGTGCATGTTCTGGATTGTTTGCACTGTGTATCCTCTTGTACACATCCATATGCTCAAAATTTG
GGATTGAAAACCTTATACCGCCCCAATACTCTTGGTTCTCATTCTCCAAATTGAGATCTCCACAAGAGATATAAACAAAG
TCACCATTCCAGGCACATTCATAGGTGTGGTTGAAGATTTGGCCGTTCATTCGAAGAGGACACTCATCAAGACCTGCCTC
CGTGCCATCGCACTGAATAGGGTCTGGCCATGATCGAACTCGGGTGAGGGCATTAGGGAACATCTCAGTTCTTTTATTAC
GACCATAGAAGGTGTTGATGGTGTTGTACCCCAGTTGTTGACACACTACCTGGGCGTTACGTTCAGTGAACCTATCATCA
CAAATAGGCACCCACTGCTTCGTTGTACCATTGAAGATGTCCAAGAAGCCGTCTCTTCTTCCATCACAGTTTCCCTCCAC
ACATAACCTAACAGATTCTAAGGCTAATTTGATCTGGCGGCCAACTCTATAGTGTGTCGCAGAAGAGGTATCAACAGGTC
GCATAATGATACGGTTGTTTCTATGACCCACAGCTTCAAGACGACCTAAGATAAGCATTCCAACACTTGGAAAGAATTCC
AGTATAGCACCTGCTTCAATTACCAAGGTCACTCCTGGCATAACTGTCAAGTCAGATTTTATTATGTATGGTTCAGCGCG
TTTAGGTAACCGTATATCATGTAGCAGCCGGCCGCCGAGGGAATTCATTTCCATTGTTTTTTCTTTTGTGGAGGAAACCA
TTGATGACACAGGTGAGGAAAGACTGTCTTCTATGAGGTATGGAAGATAGTCAGCGAGGGCAAAATTGTTCCAGTCATCA
AAGTCAAAGATGCGTTCTTCAATCACTTTAGGGTCACGAGAACCCCACCAGTTAGCTTCTACATTGAGATAATTATCAAT
CCTGCTTGTAAACAGCCCTGCCAATAATTCATAGTCCATTTCATTGGATCCAAATTGGTTGTGAGTTATATTGATTTTCT
GAAGTCCTCGAACTGCTATAGTGTAGCTGGCTGGCTGGGAGGCTCGAGACGCACTGCTCCTCATCTGAACAGCATGACTG
TTCCCTTGAACTCTGTTGTATTCAAAATAAGCTTTCACAACTCCAAGGATGCCACTTTGGCTGTCAGTATCAAATTCTAC
AACATTTGAGCCAATGTTTGAGACAAAGAGGTTATCATATATAAACATTTCTTTTTCCATGCCCTTCAGTAGCAGCAGAC
CTTGCTGGCAAGTGTTTTTTTCAAATTTCGAATATGTAATGTTTATACGAGCAAAGTGTCCATCCACCTTGAACTGAAAC
TGAGCATTATTAATAAAGGTTGAAGAATTGACATAAATAGAATGAGTGAAGTTTTCTGTGTATTGCCAAACATATGGCAA
CATTAGTACAATGCCACCTCCTCCATTATTTTCCATTATAGTGTCCTCCAGCACCCAGTGGAAGAGGTTGTTGGACTCAC
GAACATCCCAGCTGTACTGATCAATGCCTCTGCCATTGCCCGATATAGTGGTACCATTAAACATGAACGTTATCTCTCCA
ATGTCATCATTATCCATTCTGACTCTGTAAGGTGAGAGTGTATACACTGCCTGATTCTGGTTCTTCATAATCTGAGAATT
AACCACCATCAGACTCTCATTGGCACATCGCAAGAGATGATCTCCATCGTTTGTTAGGTATCTGTTATAATGAAGAGTAG
AGATGCCAATATCATTTTCACGAATCTGTGTTTTGTCAATGTACACGGTAGGCCATTTGGCACGGAAGTTCCGTAGGTCT
CCTGCCTGGGCAATGTCTCTTTTATCAACAGCAGTAAGGACAAAAATAACATTTCCTAGAGCATAAGACCCAGAGCTGTA
CTCGATAGTGATGGCATAGCCGCTTGAAGTTGTTGGGAAGGCCACCTGATCTCTTCGCAGATCCCAGCGCGAAATATCCT
GACTCTGTATAATTTTCTGGAAATCGTATATCACTATTTCCTCGGTGCTCTCAGGTATGGCCGGGTTCAGAACTTGGATC
CCAATTACGTTGGAGTGTGAGGTCGAGATATGGATGATAAATTTTGTTTCTGTGCCTCGTAACGTCTGTGTGATGAAATA
CTGTGGTACATTAGTTGTCAGTTGGATATCCTTTGGTGCCCCTGGAATTTTTCTATATTTGTCTTGCAGTAATTTTAGCC
AGCCTGTAAGTTCCCTTTGGTCAGCACGAGACAAAAACGGGTTGAAATGTAGACCAGAACCATCATTTCCTTGTAGATCA
GACTCAGTTATGTTGACTCCCATCTGCTTGAGACTAAGGCCATGTCTTTTATTCCCAGTGAAGGAGCAGCCCCTGAAGAC
GCGAGCGTCGGGGTTAGCAATAGCGTACTGGTTACTGTAGATGACACCTACACCATCATGGGAGTTGTCCCGTACTTCAA
TATCTTGTATCACATGGTGGTGGAAGTCGATCTGCAGCGCTGGTTTAAATGTCCTGGTGGTATAGTCGAGCAGGCCGGCC
TTCTCAATGATGACACCTTTGATGTGGCTCTCATGTGCCGTCATCGCTAAGCGTATGCCAGCCCATGTTCCAGGGTAGCA
GCGGATACCCACGTCCTCAGCATGGGAGCATGAGTTCTCCAGTTCCCAAGACACATCATGCTTGCACTTGGTTATGTCTG
TGTCAAACTCATCACACTGCACATTGCTGAGGAGAATCCTTGAAGTTTGACCATCTGGCGGCATGTGACTTGGCTCAAGA
AACCAGTCCTCTGGATTGAGAACAAAGCCCATCTGTTGGCAGGCAACAGCAGCAGCATCCACAGTCCAGCCGTGGCTGCA
CACGCTTCCCCACTCACCATCTCCATACACCATGAGTCTTCCTTCAAGGGCATTCCTGCCACCCAAAAGCTTGACATAAA
TGTCCGGACCTTCGGTTACATTATTCGGATACATGCCAGCAGTTGCATTGACATTTTCTGTGGCATTGAGCACCATAACA
GCGTGTCCTGCTTGGAGTGCTGCTCTTGACATTGCTTCTCTCTTTGTGGTACCTAGGAGGGTGAAGCGCACATCACGCTT
CCCAGAGCCCTCAGTGCGTAGGAGTCCAGCCACCATCATGCCCATGCCCTCAGCAAACTCCAGCGTGGTGCCGAAAGCAA
TTGTCAAGATACCAGTTTCATGGACATATATATCCCGAGTAACATTATAAATTCCATCATGCAGTGTGATTTCACCATTC
ACTTCCCCGCCAATGATGTGACTGTTTATTGGATCAAAAAAATTGGGTTCGCTGACTTGTCCTGCTTCCGTGACAGGAGT
CTCAACATTGTTATTACTTAAGAGAAATGGGTGAAACAACACCAACGCCAGGTTGTACAGATCACGGCGATCCAAAATAC
GCTCAAATATATCTTTTTCAAATTTGCTACCGAGCCAGTTAAAAGTAGCATTAATTGGTGTGCTTTGGTCAGTCATATGC
GAACTAATTTCATAAGTGGAACCAGGGTTTTCAATTAAATTCCTGTAAAGCACGATATTTGAAGAGCCCACACACACAAC
TCCTGCTGCACGACTTCTGGACTGAATGTTGCTGTACAGCTCTTGGACAAAATTGTTTTTGATTGTATTTTTTTCTACGA
GAAGATTTTGATCAAGTCCACGAAGTGATAGAGAAAGACGAAGGACATACCAGCCGACGTTGTCTCTGAAGTGATTTCTT
ACTATATTCCCAACAAATGGTAAACTTGGCAGCTCCACTTTGTCCTCATTGTATATCATCACCGTACCTTTGTAGTTTTG
TCGGAACTCATTGTATTCAATAGTCAGGTTCATGTTAACAGCTGGAGATATCTTCACGGTTAACCGATGATTTCTCTGGA
ACAAATTTTGGCCAATTTGAACAATCCGCTTCCCGCCATTTCTACGCCAGCACGACTCGATCTCTACGGCTGCTCTCCGT
CCGTCTGTAAACGTATTGGTGCTAATGTTTACAAAATTGTTGCGGCAAAAATTCCCTATTCGCAAACCAACATCTAAATT
CCCCCTAAAATAAGAGTAAGCCACGCCAGTCTCTTGCTTTATTTTAGTGTCTAGTCCAGTTTCATTAAACCAAACAGCAA
TCCCTCGGAGGGTGTTGTCTACAATATTACTCCAGGTAACATTCTGGAGACCTCCTTCATAGGTAATGTTTACACCATCA
CCAATATTCTTACTGATAGTTGAATGAGTCACGTTCACATCTCCAGCACCCATTTTCACGTTAAGACCCGAGCCAAAAAA
ATTGTGAGATAAATTTGATTGATGAATATGCACAAGGCTCCGCATGTTTTCAATTGCAACTCCATTGCCACTGTTGTTGC
CTACCAACGAATTCTCAAGCCTCAGATCAAACATTTTATATTTACTAGCGACCACCTCCATGAATATGAAGGAGAATTTA
CGGGCCTTGGCAGTAAACTTGATCCAGATGCTGTTCCCGCGTGAGACAACGGAGGGGGGGAAGGTGTGGTTTCTCAGCTC
AAACCTGGTCAGTAAGTCTCCCCACTGGTCACGATCCCTGACTTCCACTGTAGCAGCACCATCGCTCTCTGCCTGCATGT
AGGAGAAGTGTACGGTGAACACAAAGTTGGTTTTCCTCATGTAGAATGACCTAACACAAGAGAGGTCATTAAAGGAGTAT
CTGTCCTGGGTGGCGACGGTCACAATAGGATACGCCTGACTGGGGTTGGAAGCTCCCGCACAGAAGTCTTGGAAGGAATC
CGAAGCTGAACGATCGGGTTGACGGTGGTGGAAGTTGTACTTGATCCCATCAGCATCGTTGTTCCTCACCACTGATGACT
CGTCTATCAGCACGGAGCCGGTCGACGTGTTCACGTACACACCGTAACCACTGTTTCCCGTAATAGTAGCACTTTTAAGA
TGGACGAAGGTGCCTGGTAAGGTAAAGTTGAGACCACTGAAGGCACTGGAAGATATGGTGACGTTGGTGAGCCTGGGAGG
CACCTTGCGGCTCATCACGGCTGACACCACCTCCCGCCGGGGACCCATACCTGCGTACTCCATGTCCACGTAGCTCAACA
CAGACTTCGACACCTTCTGGTAGAGCGTGTTGTCTTGGTAGAGCTGACCCTCGTACTGGGCGTCCTGGAAGTTGATCCCC
CGCCAATGGTTGGTACCTCTCCAGAGGGCGTGGTACCCGTCACAGTCCAGACCCAGGTCTGGGTGCATGTCACAGACGCC
GCCGCCCATAGCGTGCGTATGCCAGGCACACTTGGTAATGTGGTCCTCGAGGCCGGTACAGAGGGGGGCCTCGTAGAGGA
GGGAGGTGGTGTCGTTGTTGGCCCGGTCCTGCCACTCCCAGTACTTGCCCCCGCTGTACCCCAGCTCCCGACACGCCACA
CTCATGTCCTCCGCCGTCCAGTTGCGCGAGTTGGTGCATATAGAGCGCCACTTGTCTTTGTAGAATATCTGGAGCCTGCC
TTGGAGGGGCGTGGGTCCGTCGACCAGCCTGAGGGAGGGCGAGGCTAGGGGGGCGCTCGGCGGCTGGCTGCTCGTCAGCA
CGATCCGGTTCATAGGCGTTCCCTCAGCCTGCAGGACTCCCCTGACGGTGATACCGACGCCGGGGTCGAACTGGACGGTG
ACTCCTGGCCGGATGGTGAGCTTGCCTTCTGGCTGGATGATGATGTCCTCGGTGATCAGGTAGGGCGAGCCAGCCTCCTC
GTACACAACGTTGCTGCTGAAGCTGCCTCCTGACCACACCGCTCCCGCCATGGCTGCTGCTGCCCACCACACCACCACAA
CCATCACACTACCACAACCCATCACTCTCATGCTGCTAGTAGCCACAACAACCACACCAAGTTTATACACAGAGCGGCTA
GCGTCACCACCCTCCCATGATCACGTCTCACTCGCTACTCCCTCGTACACAACGTTGCTGCTG
>Transcript_32930
GGAGGAGGAATTAACAGATTCACCAATGGTTGATCTGGGTAACCTTCAAACCGATGCCTGCCTCTATGTTCTTCCTGAGA
TGAAAAAAAGACAAATTGCTTCTGTCATTGATAAAGAAAGTGAAAAATATGAGATTGAAGCAGAAAGTGGTTGTGATGAA
ATAGTGCTTTGAGAGTATAAAACTTACTCACTAAAATTTGTGGTTTAGTGTGTGAATTATTAGATGATGAGTATTCTGAC
TTTGAGATTCATAAATCTTCAACTCCAGGATCCTTTGGAGATGCCAAAAGGCAACTCTTTGCCTATTGTGAACAGGAAAC
ACAGTCAGAAGAATTGAAACAAAGTACAGTACAGTGCTGTACTTCCTGTGAGAAGAGGCCTTGCTAGAAATTTTTTCAAA
CAGGCTAAGGTACAGGGTTTGCTATAGATCAAGCAAAAGGAAAGCAAAGTATAAATACCTGTGGTGTGTATTTATATACA
GCCCCATGCCACAGCATCTACCATCAAAGAAGAAATATGGGCTGGACTGAGTTTGAGCCTGCCTAAATCCACTCCACTTA
CCACCAAAATAATCTTCAGCGAATAAATATCCCCAAATGTTGGTGGAGGGTTCAACAAACATTTTCTACAGGACTCTGGT
GGTGATACAGAAAAGCATGGAAGAGCGACTTCATACAGTACTGCACATGCCATCCGAGATGCCTGAAGCTGCCGGGACCA
AACTGCCTCTCTCAGCCAGCTT
>Transcript_72209
TGCGCCAGTGGTGTGTGGACGTTGAGCAGTCGCTCCCGTTCACTGATCAATCCTAGTCTTTTTTTGCGAGCAATTCAGTT
ATCGTGTGAGGCCGTGCATCGAGGCTCAGCGTGTGTTGTGCAGTGAACCGAGTTCGTGTCACCAGGACGGTGTATGGTGT
TGTAGTTCGTCACCATCACCAGCACCATGGGTACTAACTCGATGGTGTGGCCGTTGTTGATACTGCTGTCCGCTCACGTC
CTCCACACAGTAGTGTGTGAGGAGAGCGGACCAGTGATCGCAGAGGAACCCGACAACCGTGTGGACTTCAGCAACTCGAC
CGGCGCCAACATCCACTGCTCCGTGCGTGGCCACCCCAAGCCCACCGTCGTCTGGGTCAAGGCTGATGATGGCACTGCTA
TCGGCGATGTTCCCGGCCTTAGAAAGGTTCTGTCCAACGGCACACTGATGTTCCCCCCCTTCCGCGCTGAGGACTACCGC
CAGGAAGTCCACGCCCAGGTGTACCGCTGCCAAGCCACCAACCCCCACGGCACCGTCCACTCCCGCGATGTTCACGTCAG
AGCAGTGATCTCCCAGTCCTACCTGCTGGAGGCAGAGTCGGAGAACGTGATCCGGGGTAACTCGGCTATCCTCAAGTGTA
AAATCCCCTCCTTTGTTGCCGACTTCGTGAGTGTGCAGGCCTGGGTGGACTCTGAGGGCCTGGTCTATTATCCCAACTCT
CACTATGACGGCAAGTACCTGGTGCTGCC
>Transcript_72210
TGCGCCAGTGGTGTGTGGACGTTGAGCAGTCGCTCCCGTTCACTGATCAATCCTAGTCTTTTTTTGCGAGCAATTCAGTT
ATCGTGTGAGGCCGTGCATCGAGGCTCAGCGTGTGTTGTGCAGTGAACCGAGTTCGTGTCACCAGGACGGTGTATGGTGT
TGTAGTTCGTCACCATCACCAGCACCATGGGTACTAACTCGATGGTGTGGCCGTTGTTGATACTGCTGTCCGCTCACGTC
CTCCACACAGTAGTGTGTGAGGAGAGCGGACCAGTGATCGCAGAGGAACCCGACAACCGTGTGGACTTCAGCAACTCGAC
CGGCGCCAACATCCACTGCTCCGTGCGTGGCCACCCCAAGCCCACCGTCGTCTGGGTCAAGGCTGATGATGGCACTGCTA
TCGGCGATGTTCCCGGCCTTAGAAAGGTTCTGTCCAACGGCACACTGATGTTCCCCCCCTTCCGCGCTGAGGACTACCGC
CAGGAAGTCCACGCCCAGGTGTACCGCTGCCAAGCCACCAACCCCCACGGCACCGTCCACTCCCGCGATGTTCACGTCAG
AGCAGTTGTGCCTCAGATGTACTCGGCCGAGGTTCTGACGGAGTACGTGATCCGGGGCAACTCGGCCCTCCTCAAGTGCA
ACATTCCGTCCTTCGTCGCCGACTTCGTCAAGGTCACGGGCTGGACCACCGACAACGACGAAGCTTTCTACCCCAGCAAC
ACTTATGACGGCAAGTACCTGGTG
>Transcript_72211
TGCGCCAGTGGTGTGTGGACGTTGAGCAGTCGCTCCCGTTCACTGATCAATCCTAGTCTTTTTTTGCGAGCAATTCAGTT
ATCGTGTGAGGCCGTGCATCGAGGCTCAGCGTGTGTTGTGCAGTGAACCGAGTTCGTGTCACCAGGACGGTGTATGGTGT
TGTAGTTCGTCACCATCACCAGCACCATGGGTACTAACTCGATGGTGTGGCCGTTGTTGATACTGCTGTCCGCTCACGTC
CTCCACACAGTAGTGTGTGAGGAGAGCGGACCAGTGATCGCAGAGGAACCCGACAACCGTGTGGACTTCAGCAACTCGAC
CGGCGCCAACATCCACTGCTCCGTGCGTGGCCACCCCAAGCCCACCGTCGTCTGGGTCAAGGCTGATGATGGCACTGCTA
TCGGCGATGTTCCCGGCCTTAGAAAGGTTCTGTCCAACGGCACACTGATGTTCCCCCCCTTCCGCGCTGAGGACTACCGC
CAGGAAGTCCACGCCCAGGTGTACCGCTGCCAAGCCACCAACCCCCACGGCACCGTCCACTCCCGCGATGTTCACGTCAG
AGCAGTTGTGCCTCAGATGTACTCGGCCGAGGTTCTGACGGAGTACGTGATCCGGGGCAACTCGGCCCTCCTGAAGTGCA
ACATTCCGTCTTTCGTTGCCGACTTCGTCAGCGTTCAGGCCTGGCTCACTGATAATGACCAAGCTTATTACCCATCAGAC
AATTATGACGGCAAGTACCTGG
>Transcript_72212
AGGCAAACTCAAGGCTCATGGCTCCAGCTTCTCCCTCTTCTGCCAGGCTCAGGGCTTCCCAGTCCCCGCCTTCAGGTGGT
TCAAGTTCTCAGAAAATGGACGCAAATCTCCTGTTGAGTTGGGTGACCGAGTGAAGCAGGTTGGAGGAACCCTAATTATT
CGAGAAGCTAAGGTGGATGACTCTGGCAAATACCTGTGTGTTGTCAACAACTCTGTTGGAGGTGAAAGTGTCGAGACTGT
TTTAACTGTTACTGCACCCTTGAGCGCTCAAGTGGAACCAAATGTACAGACTGTTGAATTTGGTCGACCTGCAACCTTCA
CCTGCACCTACAAAGGCAACCCCGTCAAGTCTGTTACCTGGCTCAAAGATGGGGTTCCCATCAATCACAAAGAGGCAGTA
ATGCGTATTGACACTGTGAGTCGAGAGGACAAGGGCATGTACCAGTGTTTTGTGAGGAACGATCAGGAGTCTGCACAGGC
CACAGCTGAACTAAAACTTGGAGGGCGCTTCGAACCCCCACAACTGACATACACTTTTGAGACGTCAACCCTGCAGCCCG
GCCCCTCAGTGTTCCTCAAGTGTGTGGCAGCTGGCAACCCTACCCCTGAAATTACTTGGGAACTTGATGGCACCCGGCTC
TCAAACTCTGAAAGGATGCAAGTTGGCCAGTATGTGACTGTTAATGGAGAAGTTGTGTCCCACTTGAACATCTCTGCAGT
TCACACAAATGATGGTGGTCTTTACGCTTGTGTTGCCTCTTCTACTGTAGGCTCAGTCAAACATGCAGCAAGGCTCAACG
TGTACGGATTACCTTACATTAGGCCCATGGACAAGGTTGCCGTTGTAGCTGGGGAGAACATGGTTGTCCACTGCCCTGTC
GCTGGCTATCCAATTGATTCTATTGTTTGGGAGAAGAATGGCCGCATGCTTCCCATTAATCGTCGTCAGAAGACCTTCCC
CAATGGTACACTCATTGTTGAAGCTGTTGAGCGCAATTCTGATCAAGGAAGGTACACCTGTGTTGCTCGTAACAGTCAGG
GATACACTGCTCGCGGCGATCTTGATGTCCAAGTTATGGAACCCCCACAGATCTACCCTTTTAAAATTGCTGGTGAACCT
GATGTAGGATCAGAGCTTTTGGTGCACTGCATAGTTGTGGCTGGGGATTCTCCCATTGACCTCATCTGGTATAAGGACAG
TCAGCCCATCATTCCTGCAAGGATGGATTCAAGTCCCCATGACCTGTGGCATGCCCCAGGTGATCGTCGTGAGCGTAGAC
ATCCCATAGAGGACACTTGTGGACCTCTTTCTATGACTGATAATGTGACTTCTGAGCTTGATGGTCCTGGTGATGAAGCC
ACGAATGTAGTGAGTGGGCAGGATGGAGTGGATCCTCGAGTGGTCGTGAACCAGTTAGGTGACCGGTACTCGGAACTAAG
GTTCACAACACTCTGTCCACACCACTCGGGAAACTACACCTGTGTGGCAGTGAACTTGGTGGGCTCAGCTACATATTCTG
ATGCTTTGATTGTTCGGGGTAATTCATATGGAAGTTATGTTCATAATGCTGACTTGTTGTTGGTTCAATAAGTATCACGT
TTTGATACTTTTGCCATACTACTTTAATTTTTGCTGCTCCAGTTGCTTTTGCACGTCAAGAAGATATCTCATGCTGTGAG
GTGTAAAACTAACAATTTTTTGCAAGTTTGGTTAAATGAACCAAAGCAAAATCCTTGCCATTTGAACAAAGGTCTTTGAA
AAAATATAATATGGAAGTGATTTTGTTATAAAAATAGCATGAAAGAGAATGACATGCAGATATAAGACAAAATGACAACA
AATTTAAATAAGAATAACTGAAAATGGGGCTTATCAGTGCATTTTGGAAAATTCCCTTATGGGAATAAGTATAAATCTTA
CTGAGTCTTTATCCACTACTGTACTACATCATCCTTGTAGCATTTTGATATTTAATGAAATATTTTAAAACCAGCATCAT
GTCCTGAATATTTAAGTTGCCAACAGTCCAAAATGCATGGGTCAAGTTTATAGTAAAGGATAAACAGTGTTTTGTTTGTT
TGTTTGTTTTAAAATTTCTTCATGAATCTGTCCTAATTTTCTTGTTTTTATTTTTTTTAACTTATAATACAGTAGCCTAC
CAAAGAGCCATAAGTTTTTATACAAAAAAACAATTATGGGGGTATGGAATTTTGTAAAACAAATTTGTTTGACATTTTTT
CCAGTAAATATTTTGTTCTGGTGTTTTCAAGAGGGTGGGTGCAAGGACTGCAATTGTTTGAGATTTGTTGTGTGAGCAAC
TTTATCCTCAATAATCAGATATTTGTTCAGAGATTAAATATGGTGACTGCTGGGTTTTCAGACTTTTTTGTGTTGGAGCA
GCAAGTAAAATTTACCAAAGTGCATAATTCAACAGTTGACATTGAAGTTTCTGATATTTTTGTAATAAAGAAGTATTTAT
TTTCAACCTTGGTTAGATATACAGTAATTTGTCCATACCTTTTACAGTAAATGCAGCTTCTTTCATAATTTTTATTTAGT
TTCATTTATGAATGTAGCATTTTATTAAGCTTAAAAATAAAAGTTTAATGAATTTAAAAA
>Transcript_72213
AACTCTCCCTCCATCCCCCCCCTGGACGACGTATTCCCCCTGGAGGGCCTCATCCAACTCATGGTTCCCAAGACACCCTG
AGATCAGGTGGAGATGATGAAATCTGTCCATATGCAACTTTCCATCTCCTGGGATTCCGTGAGGAAATGGACCCCCAACA
GGCTGGCAACAACTTCCAGACCTTCCCCTACCAGAATGGTCACGGGTCTCAGCAAAACTTTGTCAACTCTCCTGCTTCTA
GGAGTATGCCTCGGCACGGTTCTGGGAACTACTACTCGTGTGTGGCTGGGGAGTATGGCTCAGGTGGTCCCCCAAGCAGC
ACCTACTACTCCACTGTTCCTGGTGATATGACTGCCTCCCGCATGAGCAACTCCACCTTCTCCCCGACTTACGATGATCC
AGCTCGTTCTGATGAGGAAAGCGATCAGTATGGTGGGTCAACATATTCTGGTGGTGGACCTTACGCTCGTGCTATTGACT
CCGTGTCCCAGAGTGGAACTGCTAAACGTTTAATGAACCGTGGTAGCACCTCTGGAAGCGCAGGCCATGGATCACCTGAG
CCTCCTCCTCCCCCTCCCCCACGTAATGGAGATCTTCCCCTTGACTCCTCTGGTCTTGGTTCCTCATTGAATGACTCAAA
CAATTCTACAGCCTCCAATCAGTTCTCAGAGGCTGAGTGTGATCATGATCTTGTCCAGCGTAACTATGGAGTGAAGGCTA
CCAAGAGCACAGAGGAGATGCGCAAACTCCTGGACAAAAATGAAGCAGCAGCCCACATTC
>Transcript_72214
AACTCTCCCTCCATCCCCCCCCTGGACGACGTATTCCCCCTGGAGGGCCTCATCCAACTCATGGTTCCCAAGACACCCTG
AGATCAGGTGGAGATGATGAAATCTGTCCATATGCAACTTTCCATCTCCTGGGATTCCGTGAGGAAATGGACCCCCAACA
GGCTGGCAACAACTTCCAGACCTTCCCCTACCAGAATGGTCACGGGTCTCAGCAAAACTTTGTCAACTCTCCTGCTTCTA
GGAGTATGCCCCCAAGCAGCACCTACTACTCCACTGTTCCTGGTGATATGACTGCCTCCCGCATGAGCAACTCCACCTTC
TCCCCGACTTACGATGATCCAGCTCGTTCTGATGAGGAAAGCGATCAGTATGGTGGGTCAACATATTCTGGTGGTGGACC
TTACGCTCGTGCTATTGACTCCGTGTCCCAGAGTGGAACTGCTAAACGTTTAAATGGTGGTCCCCTTCCTGGAGCTGCAA
CCTCTGGTCACTTTTGGTCTAAGGGTTATGCACATAAGTTCTTAATGAACCGTGGTAGCACCTCTGGAAGCGCAGGCCAT
GGATCACCTGAGCCTCCTCCTCCCCCTCCCCCACGTAATGGAGATCTTCCCCTTGACTCCTCTGGTCTTGGTTCCTCATT
GAATGACTCAAACAATTCTACAGCCTCCAATCAGTTCTCAGAGGCTGAGTGTGATCATGATCTTGTCCAGCGTAACTATG
GAGTGAAGGCTACCAAGAGCACAGAGGAGATGCGCAAACTCCTGGACAAAAATGAAGCAGCAGCCCACATTC
>Transcript_17864
AACACAAAAAATATTTAAAATTTTTATAGTCAAACAAATATTGTCTAGTCTCTATTTTATAATAATAATAATAATAATAA
TAATAATAATAATACAGTACAAAAAAGTGAAAGTAATGCAATACCAGAGCATAATAACCCTTTAGGATTTGTCTTTGCTT
GCCCTGCTATACACACTTCTACATCCCTGGACTTCAATTGAAGTCTTTGAATGTGCTATAAATTTTCACCCGCCAAAGAA
GTCACGTCACATCCCAAGGACGGCCCACCTCCATTGTTCATGTCCTACCAATGCACTGTAATTTGTATCTAGTGATTTAT
AATATGGGAATAATTATAGAGCGCTTGCACCATTGTTGGCCTCTTCTTCTTAGCCTCGGTACAGAGCCCAGCCAAAGTAA
AGAGGTGAGAGGCAATATCCATGTCCCAAGCACCAGCCTCTGCATCCAGTAGCTCTCCCACCTCTGCTTCACTCTCTTGA
ACATACGACAACAAGTCGCAACCCTCTCGTTCTTCATCGTAGGATGGTAGGCCAGTCAGCAACTCTAGGAGAACAATTCC
AAAGCTGAACGTGTCCATTTTAACAGATATATCTCCTCTAAATGCTTCAGGCGCCATGTATGCAGATGTACCAAACACAG
TAGTTGTCTTGATTAATGTCCTTGTGTGAGTTCCACTACCTCCAAGGTGGACAAGGCCAAAATCACCAACCTTAGGAATG
AAATTACTGTCCAACAAAATATTGGCACTTTTTATGTCACGATGAACAAGTGGTCGATGCTGGTATGTGTGGAGATGGAC
GATTCCCCGTGCTGCTCCTTCACCGATATTTACGCGAATTCTCCAGTCTAGAGGCTTGCTCCCACCAGAACATGCTAAAC
GGTCCTGAAGACTGCCATTGGGCATGTAAGCGTACACAAGGCACCAATCTGGACCATCGCAGGAAAAGCCCTCAAGTGCC
AGCAAATTCTCATGAATGCACCTTGAGAGAACTTCGATTTCTGTTTTAAATTGCTCCTTAACTTTGATCTCTCCTGAGTT
GAGTCTCTTCACAGCAAACTTTTTCTCAAGACCTTCCTGAAATATTTTGGCCATATATACAGTGCCAAATGCTCCCTCGC
CCAATTTACAACCTCCTAAATCCACAGGCACATCAGAGAAGGTATTAGTAATTTCCCTCATTAATGAATAGTTGAAATGT
GTAAAACCTGAACTTTGCAAATCGTGCAAAGCTCGGGCATCAAGAGGTGGTAATTGTGTTTGTGGGTGTTGAAGGGTGAC
GGTAGTGGGAGGGTTCACCACTCCATCCTCAACAGGTGGCGCTGTAGCATCCACCAAATCATCACTGCTCAGCTTCACAT
AAGTATTGGCATTATCTCTGACCTCTTCAGAGGAACTTATCTCATGAATAAAAGTTTGATGAACCCTCAGTCCCTCTTCT
AGTGCCTTATCCAATTCATCAATGGGATCATTATCTCCTTCCCTAGGTAGGGCTTCTCCATGAAGAACATTAACAGTGAG
GAAGTCTGCAGCACGGTAGAGTTTAGCCAGGCGCAGGAGCTCCAATAGGTCATGCACAGTGGGGCGCCGCCTCCCGCTGG
TGCCCCATTCCTCCAGAAGTGCATCAAAGCCTTCACGACGATCTCTTGCACACTCCTCTGATATTAGGTGGATATCATCT
GAAGAATATTTCCTGGGATAGTGAAGGTCCCGAGGGATGGGGTCGCCTGGCATCCAGGGACTGCTGGGCACACGACCCAT
CACCTCCCGCCACCCGTGTGTCACTTCCAGGATGTGTGCCAGCTCTGACTTGGCCCAAGCTGGGAGGAATCGTAGCTCTG
ATGATGTGGTTATTCTCTCTTCACTACTTTGTAAGGCCTGCATTGTAGTCTGAGATACACAAGAGAGGGCTGAGCTCCGC
CACCTGTTGTGACCTTGACCACCAGTTGCCTACAGTTTGTTATGGGAATAATGTCGTGTCGTCACCACCTTCCACTGCTG
>Transcript_72215
TGCGCCAGTGGTGTGTGGACGTTGAGCAGTCGCTCCCGTTCACTGATCAATCCTAGTCTTTTTTTGCGAGCAATTCAGTT
ATCGTGTGAGGCCGTGCATCGAGGCTCAGCGTGTGTTGTGCAGTGAACCGAGTTCGTGTCACCAGGACGGTGTATGGTGT
TGTAGTTCGTCACCATCACCAGCACCATGGGTACTAACTCGATGGTGTGGCCGTTGTTGATACTGCTGTCCGCTCACGTC
CTCCACACAGTAGTGTGTGAGGAGAGCGGACCAGTGATCGCAGAGGAACCCGACAACCGTGTGGACTTCAGCAACTCGAC
CGGCGCCAACATCCACTGCTCCGTGCGTGGCCACCCCAAGCCCACCGTCGTCTGGGTCAAGGCTGATGATGGCACTGCTA
TCGGCGATGTTCCCGGCCTTAGAAAGGTTCTGTCCAACGGCACACTGATGTTCCCCCCCTTCCGCGCTGAGGACTACCGC
CAGGAAGTCCACGCCCAGGTGTACCGCTGCCAAGCCACCAACCCCCACGGCACCGTCCACTCCCGCGATGTTCACGTCAG
AGCAGTGGTGTCTCAGGGGTACCTCACCCAAGTGCTGGACGAGAGCGTGCTCAGGGGAAACTCGGCCATATTTAAGTGTG
TGATACCGTCGTTCGTGGCCGACTTCGTCAGCGTGCAGGCCTGGGTGGACTCTGAGGGCCTGGTCTATTATCCCAACTCT
CACTATGACGGCAAGTACCTGGTGCTGCCCTCTGGCGAGTTACACATCCGAAACGTCAACTCTGAAGATGGCTTCAAGAG
CTACAAGTGTCGAACTGTCCACCGCCTCACCCAGGAGACCCGCCTCTCTGCTACTGCTGGACGACTTGTCATCTCCGAGC
CGTTTTCTAGCGAGTCTCCTAAAATCTCTGGCGCCCGGGGGGAGAGTATCATGCGGAAGGCGACCTCAGGCTTCGCTGTG
CCGTGTCGCGCCCAGGGCTTCCCCGTTCCGGAATTCAGGTGGTTCAAGTTCTCAGAAAATGGACGCAAATCTCCTGTTGA
GTTGGGTGACCGAGTGAAGCAGGTTGGAGGAACCCTAATTATTCGAGAAGCTAAGGTGGATGACTCTGGCAAATACCTGT
GTGTTGTCAACAACTCTGTTGGAGGTGAAAGTGTCGAGACTGTTTTAACTGTTACTGCACCCTTGAGCGCTCAAGTGGAA
CCAAATGTACAGACTGTTGAATTTGGTCGACCTGCAACCTTCACCTGCACCTACAAAGGCAACCCCGTCAAGTCTGTTAC
CTGGCTCAAAGATGGGGTTCCCATCAATCACAAAGAGGCAGTAATGCGTATTGACACTGTGAGTCGAGAGGACAAGGGCA
TGTACCAGTGTTTTGTGAGGAACGATCAGGAGTCTGCACAGGCCACAGCTGAACTAAAACTTGGAGGGCGCTTCGAACCC
CCACAACTGACATACACTTTTGAGACGTCAACCCTGCAGCCCGGCCCCTCAGTGTTCCTCAAGTGTGTGGCAGCTGGCAA
CCCTACCCCTGAAATTACTTGGGAACTTGATGGCACCCGGCTCTCAAACTCTGAAAGGATGCAAGTTGGCCAGTATGTGA
CTGTTAATGGAGAAGTTGTGTCCCACTTGAACATCTCTGCAGTTCACACAAATGATGGTGGTCTTTACGCTTGTGTTGCC
TCTTCTACTGTAGGCTCAGTCAAACATGCAGCAAGGCTCAACGTGTACGGATTACCTTACATTAGGCCCATGGACAAGGT
TGCCGTTGTAGCTGGGGAGAACATGGTTGTCCACTGCCCTGTCGCTGGCTATCCAATTGATTCTATTGTTTGGGAGAAGA
ATGGCCGCATGCTTCCCATTAATCGTCGTCAGAAGACCTTCCCCAATGGTACACTCATTGTTGAAGCTGTTGAGCGCAAT
TCTGATCAAGGAAGGTACACCTGTGTTGCTCGTAACAGTCAGGGATACACTGCTCGCGGCGATCTTGATGTCCAAGTTAT
GGTGCCACCGGAAATTTCGTCCTTTAAATTCCCTGAGACAGCGGGACGGGATGGTGCTTTTGCTCAAGTTATCTGCGTAA
TAGCTTCAGGAGACGCTCCCTTGAACATCTCCTGGCTCTACAATGGTGCCAGTGACCTACCTCTAGGCACTAATTCACAG
CTCATTGGAGAAAGAACCTCAATACTGACAATTAAGAGTGTTTCATGGCTTCATAGTGGTGATTATGAATGCCTTGCACA
AAATGGTGCTGGAAAAGCCTCCTTTGTAGCTGAATTTTCAGTCCAGGTACCACCACGTTGGATTGTGGAGCCCACAGATA
AGGCATTTGCTCTGGGAAGTGATGCCAGGTTAGAATGCAAAGCTGATGGATTTCCTAGACCCTCTCTCGGGTGGAAGAAA
GCTGCAGGTCGTACTCCTGGAGATTATCGTGACCTTAGTGTTAGTAATCCCAATGTGAAAGTGACTGATGATGGCACACT
GCAGATTGGCAACATTCAAAAGTCTCATGAAGGATACTACTTGTGTGAAGCCAATAACGGGATTGGCGCTGGTCTCTCAA
CAGTTATCTACGTAAGGGTCCAAGCTCCACCTCAGTTCAAGATTCAGTATAGAAATCAGACTGCGAGCCGAGGAGATGAC
GCTGTACTCGAATGTGAGGCTGAAGGTGAAACTCCCATTGGTATTTTGTGGAGCAAGAACAAACACAGCATTGAACCATC
CAATGAACCAAGGTACACAATTCGTGAAGAAATGCGTGGTGGCGGTGTCCACAGCAGCCTCAGCATTAAGACAACTGATC
GATCAGACTCTGCCGTATATACCTGTGTGGCAACTAATGCCTTTGGAAGTGCTGATACGAACATCAATCTTATCATTCAA
GAACACCCAGAACAGCCAAACAGCTTGAAGGTTTTGGATAAGAGCGGTCGCTCTGTGGAGCTTTCCTGGACGCCTCCCTA
TAACGGAAACTCTCCCATCACTCGCTACATTGTAGAATATAAGCTTAGTCGCCGAAACTGGGATTCTGATGGTGAACGCA
TGATGGTGCCTGGTGACCAAAACATGGCTGCTGTGTTAGATCTTCGCCCAGCTACAACATACCATCTTCGCATTGTTGCA
AGAAACGAGATTGGTGACTCTGATCCCTCTGACACTGTTACAATCATTACTGCTGAGGAAGCTCCCAGTGGTGCTCCCCG
TGACCTCAAGGTTGAGGCCGTCGATCAGAGTTCTCTGCGAGTCACATGGAAGCCACCTCTGAGAGAGGAGTGGAACGGTG
ATATTCAGGGTTACCAAGTTGGCTATCGGCTTGCATCATCTAACAATTCTTACGTTTATGAGACAGTTGAATTTAGCAAG
GAAATGGGCAAGGAACATCATCTCGTCATTTCTAAGCTTAGTGTCTACACTGAATATGCAGTGGTTGTGTCTGCTTTCAA
CAAAATTGGACAGGGACCAAAAACTGATGAAATTCGAGCTTATACTGCTGAAGGCACACCCCAGCAGCCTCCCCAGGATG
TAACTTGCACTACTCTCACATCTCAGACCATCAGAGTATCTTGGTCCTCTCCACCACTTGAAACTGTGCAGGGAGTCATT
AAGGGTTACAAAGTCATTTATGGACCCTCCGACACCTGGTATGATGAAGAGAGCAAAGACACCAAGATCACTGGGTCCAC
AGAAACTCACCTTCATGGTCTTCAGAAGTACACTAACTACAGCCTCCAGGTCCTAGCTTTCACATCAGGTGGTGAAGGAG
TTCGCTCACAGCCAATTCACTGTCAGACCGACCAAGACATTCCTGAATCACCTACATCTGTCAAGGCTTTGGTTATGTCT
GCTGATTCAATCCTTGTATCTTGGCTACCACCTGAGCGCCCCAATGGCATCATTACTCAGTACACTGTTTATTACAAGGA
GCATGGAAAGAGTGACAGTGAGACTGTGCAGCAGAAACTTAGTCCAGCTCAGCTGAGCTATGAAGCAACCGGGCTGAAGC
GCCGTGATGACTATGTGTTTTGGGTGACAGCCTCCACTACTGTTGGAGAGGGAGAAATGTCACAGTTAGTTCATCTGAAG
CTTTCTAATAAAGTTCCTGCTAAAATTGCATCCTTTGATGATGAATATGTGGCAACATATAAAGAAGATGTGAAACTTAT
GTGCCAAGCTGTTGGACTTCCAACCCCTGACATCAGGTGGACAATCCGTGGAGAACCTTTTGCCCCAAATGATCGTATGC
GACTACTGCCTGAGGGTTCCTTGCTAATCCGTGAAGTTTCTCGTGATGATGCTGGAGAATACACCTGCCATGTTGAAAAT
CCATATGGACAGGATACTGTTACACACACACTACTTATTCAAGCTCCTCCTCATCCTCCGGAAATCACACTGCAGTCCAC
AACCACTAACAGCATTGAGGTAAAGATCAAGCCTTCTGTAATTGATGACACAACCCCTATCCATGGATATACAATCTTCT
ACAAGCCTGAGTTCAGCAACTGGGAAAGCATTCAAGTTTCATCCTCTACACGAACGTACACTCTTGAAGGACTCTGGTGT
GGATCTCGCTACCAAATTTATGCTTCAGCATATAACAAGATTGGAACAGGTGAATCATCCGAGATTCTGAACACTCGTAC
TAAAGGCAAGAAACCCGAGGTTCCTGAAGTGAATCGCTTCGTTGAGGTTTCCTCTTCATCCATCACCCTGCACCTGAATG
CTTGGTTGGATGGTGGCTGCCCCATGAACTACTTTGTGGTAGAGTATAAGGCTAGGCATCAAGCTGAGTGGACAATGGCT
AGCAACCAAGTGAAGCCTACTGGTAACTATGTGATTATGGAACTGACACCGGCTACTTGGTACAACCTCCGCATATCTGC
TCACAATAATGCTGGTTCCTCAGTGGCTGAATACGAATGTGCCACACTTACCCTCACTGGTGGTACTATTGCCCCGGCTC
GTGAACTGCCTGCTTTCGGGGCTGGAGACCTTCCGCTGTACCTCAACTTAAACCTCATCGTTCCTGTGGTCTCAGCTGTA
GTCGTCATCGTTTTGGCCATCGTTATTATCTGCTATCTAAGAGGTCGCAATGCCCCTATTAAAGAGGAAGTGTATCAGCA
GTACCAGTACAATGCCAGCATGCCTCCACCCTCCACCATGGACAAGCGTCACCCAGGTTTCCGTGAGGAGCTCGGCTACA
TTCCACCACCAAACCGCAAGCTTCCACCTGTTCCAGGCTCACAGTACAACACTTGTGACCGCATCAAGCGAGGTGGAGAT
GATGAAATCTGTCCATATGCAACTTTCCATCTCCTGGGATTCCGTGAGGAAATGGACCCCCAACAGGCTGGCAACAACTT
CCAGACCTTCCCCTACCAGAATGGTCACGGGTCTCAGCAAAACTTTGTCAACTCTCCTGCTTCTAGGAGTATGCCTCGGC
ACGGTTCTGGGAACTACTACTCGTGTGTGGCTGGGGAGTATGGCTCAGGTGGTCCCCCAAGCAGCACCTACTACTCCACT
GTTCCTGGTGATATGACTGCCTCCCGCATGAGCAACTCCACCTTCTCCCCGACTTACGATGATCCAGCTCGTTCTGATGA
GGAAAGCGATCAGTATGGTGGGTCAACATATTCTGGTGGTGGACCTTACGCTCGTGCTATTGACTCCGTGTCCCAGAGTG
GAACTGCTAAACGTTTAATGAACCGTGGTAGCACCTCTGGAAGCGCAGGCCATGGATCACCTGAGCCTCCTCCTCCCCCT
CCCCCACGTAATGGAGATCTTCCCCTTGACTCCTCTGGTCTTGGTTCCTCATTGAATGACTCAAACAATTCTACAGCCTC
CAATCAGTTCTCAGAGGCTGAGTGTGATCATGATCTTGTCCAGCGTAACTATGGAGAAATGAAGCAGCAGCCCACATTCA
AAATGGAGGCCTAAGGATGGTGAGTGATGAAATGAACGTGTGAGGTCCTCTATACCCTTCTGAAGGACCTCATCTTCCCT
GTGCCATACGAGGCAACCTGGTTACCGCCCCACGTCACTAACCACAGATCATTGATAACAAGCACCCCTGTTGAACACAG
[truncated: 648,426 more chars]
