# Supplementary material for: Host-pathogen coevolution drives innate immune response to Aphanomyces astaci infection in freshwater crayfish: transcriptomic evidence
Source: BMC Genomics. 2022 Aug 22;23:600. doi: 10.1186/s12864-022-08571-z (PMC9394032; doi:10.1186/s12864-022-08571-z)
Supplement: Supplementary file 1 — Additional file 1: Table S1. List of sequences used in the BLAST analysis for identification of the innate immunity genes in noble and marbled crayfish and their respective gene accession numbers. Table S2. Innate immunity genes identified through the BLAST search with their respective match length, %identity, e- values and Dammit! annotations in the noble crayfish. Table S3. Innate immunity genes identified through the BLAST search with their respective match length, %identity, e- values and Dammit! annotations in the marbled crayfish. Table S4. Raw and post pre-processing Illumina sequence data statistics and mapping results of the read pseudo-alignment with Salmon against the de novo assembled transcriptome assemblies for noble crayfish and marbled crayfish. Table S5. List of differentially expressed genes in the response of the noble crayfish to the challenge with A. astaci. Table S6. List of differentially expressed genes and their respective annotations in the response of the marbled crayfish to the challenge with A. astaci. Figure S1. Results of the principal component analysis (PCA) analysis for (a) noble crayfish and (b) marbled crayfish on the rlog transformed datasets, indicating batch effect related to differences between males (blue) and females (red) in noble crayfish and reproduction (reproducing- green, non-reproducing- purple) in marbled crayfish. The PCA with batch effect removal using removeBatchEffect() function implemented in limma R package (Ritchie et al., 2015) for (c) noble crayfish and (d) marbled crayfish. Figure S2. Results of the Gene set enrichment analysis for (a) Hap A challenged noble crayfish (Day 3), (b) Hap A challenged noble crayfish (Day 21), (c) Hap B challenged marbled crayfish (Day 3), (d) Hap B challenged marbled crayfish (Day 21). Adjusted p- values, and Normalized enrichment scores (NES) are shown. AMPs- antimicrobial peptides, ProPO- prophenoloxidase pathway. File S1. FASTA sequences used in the BLAST analysis for identif [file 12864_2022_8571_MOESM1_ESM.zip › Supplementary_BMC/FileS3.fasta]

>Transcript_233037
AGGACACCGCCCAGTACACCTGTGTGGCCAACAACACCGCTGGTGAGACCAGGTACTCTGCTCACCTGCTGGTCACCTTG
CCGGTCTCTGTCCAGGTGACGCCGAGGGAGGTGCAGGTGGACGCGGGGGGGAGGCTGGAGCTGAGGTGCCACGTCTCAGG
TGAACCCGTCGACACCGTCACCTGGTACAAGGACGGCACCGTGCTGAGGTCAGGGGGGCGGGTCACCATCAGGCCGCGGG
AGTCACTACATGTGTCTCCAGTTCACGCTTCCGACGCCGGCGTCTACCAGTGCGCAGCCACCTACGCGCAGGACTACGCT
CACGCCCAGGCCTACGTCACGCTCGGAGCTGCGGCGCCACAGCTGGTCTACCGCTTCATCGAGCAGACTCTGCAGCCTGG
ACCAGCTGTCTCCCTCAAGTGTATAGCCACGGGCACCCCCACACCCCACATTACCTGGGTGTTGGACGGCTTCCCCATCC
CTCCCTCCCACAGGTACGTGAAGGGCCAGTACGTGTCAGCGCACGGGGAGGTGATCAGCCACGTCAACATCAGCACGGTG
CACGTGACGGACGGCGGCACGTACAGGTGCACGGCTGAGAACAGCGCCGGCAGCGTGGTGCACTCGGCCCGCCTCAACGT
GTACGGCCCGCCGCACGTGCGTCCCATGGGCCAGGTGTCGGCCGTGGCCGGGGAGACCTTCCTCGTCACGTGCCCCGTGT
CCGGCCACCCCGTGCACAAGATCACCTGGAAGAAAGACGGGGTCCGGCTGCCCACCACCCACCGCCAGAGGGTACACGCC
AACGGGACGCTGGTGGTGGAGCAGGTCACCCGCGGCACGGATGACGGCCAGTACTCCTGCACCGCCTCCACCAGGCAGGG
CCTCTCCGACACCCAGCACCTCACTGTCCGCGTCATGGTGCCGCCGCGCTTGGCACCCCTCAACTTCCCGGTGGGCACCC
GCGCTGGCATGCAGGCCCGGGCCACCTGTCTGGTGCAGGAGGGAGACCGGCCCCTCGCTCACTCCTGGCAGAAGGATGGC
CGCCCACTCGACCCCCGTCTGAACGTCGTTACCTCCCAGCTGGACACCTTCACCTCCATTCTGGTGATCGACCGAGCCAC
CGCCGCCCACTCCGGCAATTACACCTGCGCTGCCACCAACGCCGCCCGCACCACCACCACCACCGCCCGCCTGACCGTTA
GCGTGCCCCCTGCCTGGGTGGTGGAGCCAGCCAGTGCCAGTGTGGCCCTCGGAGGCACCGTAGCCCTCCACTGCCTGGCG
AAGGGCTTCCCCAACCCCACCATCGCCTGGCGCAAGGAAACAGTGTCGGGAGAGTTCGTGGGCGTGGCCACGGGTGAAGG
GGGCGTGGCCGGGTGGGAGAACGGGACGCTAGCGGTGAGTCGGGCCGACCACCGCCACGAGGGGCGCTACTTGTGTGAGG
CCAACAACGGTGTCGGCGCCGGACTCTCCAAAGTCATCACCCTCAGCGTCAACGAGCCTCCGTGGTTCGGGGTGAGGAGC
CAACGGCAGCAGGTGGAGGTGGGAGGCACCGCCACTCTTACCTGTGAGGCGCATGGTGACGCTCCCCTGGCCCTCACCTG
GACCAGGGGCGCCGCCCCCTTGCCCCCCATCCCTAGGTACGAGGTGTCGGAGCGACAGGTGGAGACGGGCCAGGTGTCGG
AACTGGTCCTAAGGTCGTCCCACCTCAGTGACTCCGGGACCTATGTGTGTACCGCCACCAACACCCACGGCGCCCTCACC
GCCGACTTCCACCTCCTAGTCCAAGACGTGCCTGACCCCCCCTCTGGAGTGACGGTGGTGGAGGAGGGGTCACGTCACCT
CACACTCACCTGGACGCCCCCCCAGGACTCCAACGCCCCCATCACCGCCTACCTCGTCACCTTCGACGCCCAGCAGTCCC
CTGGTGGTCCTCGAGAGGTGACGGTGGAGGGGGAGCAGCAGAAGGTGCGGCTGGAGGGTCTCCTGCCCGCCACAACCTAC
ACCCTGACGCTGGTGGCTGAGAATCGTGTGGGGCGTAGTCAGCCGTCAGCCCCTCTACGTGTCAGCACGCAGGAGGAGCC
CCCGTCAGCCAGCCCCCAGAACGTTATTGTGCTGGCGATGTCGTCGACGGCGCTACAGGTGTCCTGGGACCCCCCACCCC
ACAACCTCACCCACGGCGAGGTCCTCGGCTACTACCTGGGCTTCAAGGACGCCAGCGAGGGTGAGGGCGGGGCGTATAAC
TTCACGACGGTGGGCGTGGATGGAGTGGGCGTGACGAGCGCCACCCTGGCCGGCCTCCGCCCGCACGCCCGCTACGCCGT
GGTCCTCCAGGCCTTCAACTCCAAGGGCGCCGGACCCGCCTCCCCGCCCGCCCTTGCCACCACGCTGGAGGACAAGCCGA
GTTCGCCGCCTGGTCACGTGACGTGTGAGAGTGTGACGTCATCAAGTGTGGTGGTGACCTGGGCGCCGCCCCCCCCACGT
CACAGGAACGGTCTCATCGTCAACTACCGCGTTTATTACGTTCACGTCTCCCCCCACGGTGGAGGCCGGAGTGGCAGCGT
GGTGTCGGAGGGCCAGAGGGCCACCCTGGGGGGACTCGCCCCCTGGACCAACTACTCCCTCACCGTCGCCGCCGCCACCA
GGGCAGGCGAAGGCATCCAGTCCCACGCCATCGTCTGTACCACCGACCAGGATGTGCCAGAGGCGCCGGCCCGCGTGAAG
GCGGTGGTGTCGGGTCCAAGGGCGGCCGTGGTCTCGTGGGCGCCGCCCGCACGCCCACATGGGCGTATCAGCCGCTACAC
GGTGCACTGGGAGCCGGCTGGTGGGCGGGGCGGCCCCCACAGCCGGCGTGTGGAGCCCCACCTCACCCACCTCACCCTTC
ATGACCTGCCTCACACCACACACCAGGTTTGGGTGACGGCGTCGACCAGGATGGGGGAAGGTCCGTCGAGCAGCGTCACT
GTGGTCAAGCCCACGCACACAGTGCCCGCGGGCGTGTGGGCGGTGGGCGGGAACGTGACGGCGGCGTGGAAGGAGGACGT
GAGTCTGGCGTGTGGAGCCGTGGGCGTACCGGAGCCCACACTAACCTGGACCCACCAGAAGACTCCCATCCCGGACCCCC
ACGATAGGTTCCGGGTACAGCCGGACGGGACGCTGACCCTGGCTGACGTCCAGCGAGCTGACAGCGGCCGCTACACCTGC
ACCGCCACCAACCACCACGGCAGCGACACCGTCACCTACAACCTCACCGTCCTAGTGCCTCCGTCGGCGCCGTCGCTGCA
CGTCACGGAGACCACGTCCTCCTCCATCAGAGTCCAGTGGAGCGTTGAGGACAACGGGGGCGCCGCCCTCCAGGGAGCCA
CCCTCCACTACAGGTCTGCTGGCGGGGAGTGGGTTCGAGCAGCGGTGGACGGGGAGCAGCGGTCCTACACAGCCAGAGAT
CTCCGCTGTGGGACGCTACACCACTTCTACCTCACCGCCCACAACCACATTGGCACGAGTTCGGTGTCGTCGACGGAAGC
GGCCCGCACCAAAGGTCGTCCTCCAGAGGCGCCGCCACAGTTCCAGTTCGTGACGACCAACAGCTCGCAGGCGACGCTGT
ACCTGGCCCAGTGGGGCGACGGCGGCTGCCCCATCACCCACTTCAGCGTCCAGTACCGCCGGGACATCACCGCCCACTGG
ACCACAGTGGGGAGTGAGGTGCCGCCCAGCCGAACCTTCGCTGTGGGCGGGCTGGAGGCGGGCGGCCGTTACCAGCTGAG
AGTCACCGCCCACAACTCTGCTGGAGCCACGCCCGCCCAGTACACCGTCACCACGCCCGCCTACGCCCACACAGGAGGCG
CGGGTGCGGGCGCGGGCGGGGGCGTGTGGGGCAGCCAGGCCTCCAGCGGTCCGGTGTGGAGGGACCCGCGGGTGGTGGTG
CCGGGAGCCGTGTCGGGTCTGGCGCTCCTCCTCACCCTCACCACCGTCTGCGTCTGCCTCAGGAAACGTCCCGCCAGCAC
ACTGTCGCAGAAGGAGGTTCCTGAGGCAGCGACGGACGCAGGCGAGGAGAAGGCGTCGGCTATGCAGGCGAGAGACGACG
TGTACACGACCGTCAGGAGGCCGGCACCGACGCCTCCCCAGCAGCAGCAGCAGCAGCAGCAGGACCTCAGGGACAACACC
GGAGAGTACAGCGAGGAGGACCTCTACCCCTACGCCACAGCGACCTTCCAGATGGGCGGGGGCAGCCCTCCACCTCCCGC
CCCGCCCTCACCGCCCACACACGCCCTCCACCCACAACCCCGCGGCCAGAAGGCTTTCACCGCCCTTGTATACCAGGCGC
CTTCCCTTCATGACGTTGATTCCCCTAACTTAAGCGAGGTGGAGAGTCGGAGTTCGGGGGTCGGGGTGCCGTACGAGACT
TGTCGGGCCGAACACTACGGGGGGGTGATGACCCCTCATGACGACCTCCCCCACCCGCCCCCCAATCACCGCCGCCCCCC
CAGACACCTCAGGACCAGTAGGATCCCCCGCAACGTTCGCTTCCCCTAAGACTCGGCGGCTCCAGTCCCAGCACCTCAAG
CAGCCGGAGGAACAGCAGCAGCAGCAGCAAAATGGTCAACAGCATTACCAACAGCCTCTGCAGCACCAACACTACCAGAA
TCAGCAAGTGAACCCTTACCAACAGCATCAAGAGCAGCAACCTTCCTATCAACAGCATTACCAGCAGCCTCAACAGAAAC
TACAGAAAAAGCAACAGAAGGTCTACTTGCAGCATCAGGAGCAACAGGAGGAGCAACAACACTATCAACAGCCCAAGAGA
AAAAAAGCAGCCGCAGCCATACCACCTCCACCAGGAGCAGCATTACCAGCAACCCCAGCAGCAGCAGCAGCAGCAGCAGG
ACCTCAGGGACAACACCGGAGAGTACAGCGAGGAGGACCTCTACCCCTACGCCACAGCGACCTTCCAGATGGGCGGGGGC
AGCCCTCCACCTCCCGCCCCGCCCTCACCGCCCACACACGCCCTCCACCCACAACCCCGCGGCCAGAAGGCTTTCACCGC
CCTTGTATACCAGGCGCCTTCCCTTCATGACGTTGATTCCCCTAACTTA
>Transcript_192279
TGTGTGTGTGTGTGTGTGTGTGTATGTGTGTGTGAACACGGGCGAAGTAGACACTGAGGCTAGTGTGTGTGTGTTGTAGT
GGTGTCGCAGAAGTACGTGACGCGGGTGATCGACGAGGACGTGTTGGCGGGCAACGCGGCCATCTTCAAGTGCATGATCC
CGTCCTTCGTGGCCGACTTCGTGAGTGTGCAGGCGTGGGTGGACTCTGAGGGCACTCACTACTACCCGACCAACGACTAT
GACGGCAAGTACCTGGTGCTGCCCTCTGGCGAGCTACACATCCGAAACGTCAACTCTGAAGATGGCTTCAAAAGCTACAA
GTGTCGAACTGTCCACCGCCTCACCCAGGAGACCCGCCTCTCTGCTACTGCTGGCCGACTTGTCATCTCCGACGCCTTGT
CGAGCGGGCCGCCCAAGGTCCCACCGGTGGCCAAGTTCAACCAGTTCACGCGGGACGTCGGCGAGAGCTTCGCTGTGTTG
TGTGAGGCACAAGGCTTCCCCGTCCCCGCCTTCAGGTGGTTCAAGTTCTCGGAAAATGCACGCAAATCTCCTGTTGAGTT
GGGTGACCGAGTGAAGCAGGTTGGAGGAACTCTAATTATTCGTGAAGCTAAGGTGGATGACTCTGGCAAATATCTGTGTG
TTGTCAACAACTCGGTTGGAGGTGAAAGTGTCGAGACTGTTTTAACTGTTACCGCACCCTTGAGTGCTCAGGTGGAACCA
AATGTACAGACTGTTGAATTTGGTCGACCTGCTACCTTCACCTGTACCTACAAGGGTAACCCCGTCAAGTCTGTTGCCTG
GCTCAAAGATGGCGTTCCAATCAATCACAAAGAGGCAGTATTGCGTATCGACACTGTGAGTCGAGAGGACAAGGGCATGT
ACCAGTGTTTTGTGAGGAATGATCAGGAGTCTGCACAGGCTACAGCTGAACTAAAACTTGGAGGACGCTTCGAACCCCCA
CAACTGACATACACTTTTGAGACATCAACCCTGCAGCCTGGCCCCTCAGTGTTCCTTAAGTGTGTGGCAGCTGGCAACCC
TACTCCTGAAATTACTTGGGAACTTGATGGCACCCGACTCTCAAACTCTGAAAGGATGCAAGTTGGCCAGTATGTGACTG
TTAATGGAGAAGTTGTGTCACACTTGAACATCTCTGCAGTTCACACAAATGATGGTGGTCTTTACGCTTGTGTTGCATCT
TCTACCGTAGGCTCAGTCAAACATGCAGCAAGGCTCAACGTGTACGGATTACCTTACATTAGGCCCATGGACAAGGTTGC
TGTTGTAGCTGGGGAGAACATGGTTGTCCACTGCCCCGTTGCTGGTTACCCCATTGATTCTATTGTTTGGGAGAAGAATG
GCCGCATGCTTCCCATTAACCGTCGTCAGAAGACCTTCACCAATGGCACACTCATTGTTGAAGCTGTTGAACGCAATTCT
GATCAAGGAAGGTACACTTGTGTTGCTCGCAATAGTCAAGGATACACTGCTCGTGGTGATCTTGATGTCCAAGTTATGGT
GCCACCGGAAATTTCGTCCTTTAAATTCCCTGAGACAGCGGGACGGGATGGTGCTTTTGCTCAAGTTATCTGCGTAATTG
CTTCAGGAGACGCTCCTTTGAACATCTCCTGGCTCTACAATGGTGCCAGTGACCTACCTCTAGGCACTGAGTCACTGCTC
ATTGGAGAAAGAACCTCGATACTGACAATTAAGAGTGTTTCATGGCTTCATAGTGGTGATTATGAATGCCTTGCACAAAA
TGGTGCTGGAAAAGCCTCCTTTGTAGCTGAATTTTCAGTCCAGGTACCACCACGTTGGATTGTGGAGCCCACAGATAAGG
CATTTGCTCTGGGAAGTGATGCCAGGTTAGAATGTAAAGCTGATGGATTTCCTAGACCTTCTCTTGGATGGAAGAAAGCT
GCAGGTCGTACTCCTGGAGATTATCGTGACCTTGGTGTTAGTAATCCCAATGTGAAGGTGACTGATGATGGCACACTGCA
GATTGGCAACATTCAAAAGTCTCATGAAGGATACTACTTGTGTGAAGCCAACAACGGAATTGGTGCTGGTCTTTCAACAG
TTATCTACGTAAGGGTCCAAGCTCCACCTCAGTTCAAGATTCAGTACAGAAATCAGACTGCGAGCCGAGGAGATGATGCT
GTACTTGAGTGCGAGGCTGAAGGCGAAACTCCCATTGGTATTCTGTGGAGCAAGAACAAACACAGCATTGAACCATCCAA
TGAACCAAGGTACACAATTCGTGAAGAAATGCGAGGTGGTGGTGTTCACAGCAGCCTCAGCATTAAGACAACCGATCGAT
CAGACTCTGCTGTGTATACCTGTGTGGCAACTAATGCTTTTGGAAGTGCTGATACCAACATCAATCTTATTATTCAAGAA
CATCCAGAACAGCCTAACAGTTTAAAGGTTTTGGATAAGAGTGGTCGCTCTGTGGAGCTTTCCTGGACGCCTCCCTATAA
TGGAAATTCTCCCATCACTCGTTACATTGTAGAATATAAGCTTAGCCGCCGAAACTGGGATTCTGATGGTGAACGCATGA
TGGTGCCTGGTGACCAAAACATGGCTGCTGTGTTAGATCTTCGCCCAGCTACAACATACCATCTTCGCATTGTTGCAAGA
AATGAGATTGGCGACTCTGATCCTTCTGACACTGTTACAATCATTACTGCTGAGGAAGCTCCCAGTGGTCCTCCTCGTGA
CCTCAAGGTTGAGGCTGTAGATCAGAGTTCTCTGCGAGTCACTTGGAAGCCACCTCTGAAGGAGGAGTGGAACGGTGATA
TTCAGGGTTACCAAGTTGGCTATCGGCTTGCATCATCTAACAATTCTTACGTTTATGAGACTGTTGAATTTAGCAAAGAA
ATGGGCAAGGAACATCATCTCGTCATTTCTAAGCTTAATGTCTACACTGAATATGCTGTGGTTGTGTCTGCTTTCAACAA
AATTGGACAGGGACCAAAAACTGATGAAATTCGAGCTTACACTGCTGAAGGCACACCCCAACAGCCCCCTCAGGATGTAA
CTTGCACTACCCTCACATCCCAGACCATCAGAGTATCCTGGTCCTCTCCACCACTTGAAACTGTGCAGGGAGTCATTAAG
GGTTACAAAGTCATTTATGGACCCTCTGACACCTGGTATGATGAAGAAAGCAAAGACACCAAGATCACTGGGTCCACTGA
AACTCACCTTCATGGTCTTCAGAAGTACACTAACTACAGCCTCCAGGTCCTAGCCTTCACATCAGGTGGTGAAGGAGTGC
GCTCACAGCCAATTCACTGTCAGACTGATCAAGACATTCCTGAATCACCTACATCTGTCAAGGCTTTGGTTATGTCTGCT
GATTCAATCCTGGTATCTTGGCTACCACCTGAGCGCCCCAATGGAATCATTACTCAGTACACTGTTTATTACAAAGAGCA
TGGCAAGAGTGATGTTGAGACTGTGCAGCAGAAACTTCTTCCATCAACACTAAGCTATGAAGCAACCGGACTGAAGCGCC
GTGATGACTATGTGTTTTGGGTGACAGCTTCCACTACTGTTGGAGAAGGAGAAATGTCACAGTTAGTTCATCTGAAGCTC
TCTAATAAAGTTCCTGCTAAAATTGCATCCTTTGATGATGAATATGTGGCAACATATAAAGAGGATGTGAAGCTTATGTG
TCAAGCCGTGGGACTTCCAACCCCTGACATCAGGTGGACAATCCGTGGAGAACCTTTTACCCCCAATGATCGTATACGAC
TATTGAATGAGGGCTCCTTACTAATCCGTGAAGTTTCTCGTGATGATGCTGGAGAATACACCTGCCATGTTGAAAATCCA
TATGGACAAGATACTGTCACACACACACTACTCATCCAAGCTCCTCCTCATCCTCCGGAAATCACACTTCAATCCACAAC
CACTAACAGCATTGAGGTGAAAATCAAGCCTTCTGTAATTGATGATACAACTCCCATCCATGGATATACAATTTTCTACA
AGCCGGAGTTCAGCAACTGGGAAAGCATTCAAGTTCCATCCTCTACACGAACCTACTCTCTTGAAGGACTCTGGTGTGGA
TCTCGCTACCAAATTTATGCTTCAGCATATAACAAAATTGGAACAGGTGAATCATCTGAGATTCTGAACACTCGTACTAA
AGGCAAGAAACCAGAGGTTCCTGAAGTGAATCGCTTCGTCGAGGTTTCCTCTTCATCCATCACCCTACACCTGAATGCTT
GGCTAGATGGTGGCTGCCCCATGAACTACTTTGTGGTAGAGTATAAGGCTAGGCATCAAGCTGAGTGGACAATGGCTAGC
AACCAAGTGAAGCCTACTGGTAACTATGTGATTATGGAACTGACACCGGCTACTTGGTACAACCTCCGCATATCTGCCCA
CAATAATGCTGGGGCCTCGGTGGCTGAATATGAATGTGCCACACTTACCCTCACTGGTGGTACTATTGCCCCGGCTCGTG
AACTGCCTGCCTTCGGGGCTGGAGACCTTCCACTGTACCTCAACTTAAACCTCATCGTTCCTGTGGTCTCGGCTGTAGTC
GTCATCGTTTTGGCCATCGTTATTATCTGCTATCTAAGAGGTCGCAATGCCCCTATTAAAGAGGAGGTGTATCAGCAGTA
CCAGTACAATGCCAGCATGCCTCCACCCTCGACCATGGACAAGCGTCACCCAGGTTTCCGCGAGGAACTCGGCTACATTC
CACCACCAAACCGCAAGCTTCCACCTGTTCCAGGCTCACAGTACAACACTTGTGACCGTATCAAGCGAGGTGGGGGGTCG
GGTCGCGGCACACATGCCACCTGGGACCCAAGACGCCCTATGTACGAGGAACTCTCCCTCCATCCTCCCCCTGGACGACG
TATTCCCCCTGGAGGGCCTCATCCACCTCATGGTTCCCAGGACACCCTGAGATCAGGTGGAGATGACGAAATCTGTCCAT
ACGCAACTTTCCACCTCCTTGGATTCCGTGAGGAAATGGACCCCCAACAGGCCGGTAACAACTTCCAGACCTTCCCTTAC
CAGAATGGTCATGGGTCTCAGCAAAACTTTGTCAACTCTCCTGCTTCTAGGAGTATGCCTCGGCACGGTTCTGGCAACTA
CTACTCGTGTGTGGCTGGGGAGTATGGCTCAGGTGGTCCCCCAAGCAGCACCTACTACTCTACTGTTCCTGGAGATATGA
CTGCCTCCCGCATGAGCAACTCCACATTCTCCCCGACTTACGACGATCCAGCTCGATCTGATGAAGAAAGTGATCAGTAT
GGTGGGTCTACATATTCTGGTGGTGGACCTTACGCTCGTGCTATTGACTCCGTGTCACAGAGTGGAACTGCTAAACGTTT
AAATGGTGGTCACCTTCCTGGAGCTGCAACCTCTGGTCACTTTTGGTCTAAGGGTTATGCACATAAGTTCTTAATGAACC
GTGGGAGTACCTCCGGAAGTGCAGGCCATGGATCACCGGAGCCTCCTCCTCCCCCTCCCCCACGTAATGGAGATCTTCCA
CTTGACTCCTCTGGTCTTGGTTCCTCGTTGAATGACTCAAACAATTCTACAGCCTCCAATCAGTTCTCAGAGGCTGAGTG
TGATCATGATCTTGTCCAGCGTAACTACGGAGTGAAGGCTACCAAGAGCACAGAGGAGATGCGCAAACTCCTGGACAAAA
ATGAAGCAGCAGCCCACATTCAAAATGGAGGCCTAAGGATGGTGAGTGATGAAATGAACGTGTGAGGTCCTCTATACCCT
TCTGAAGGACCCCGTCATCCCCGTGCCATACGAGGCAACCTGGTTACCGCCCCATGTCACTAACCACAGATCATTGATAC
CAAGCACCCCTGTTGAACACAAATACTCAGCAATATACAAGATACTGTATACTGAGTGAGAAAATGTTATGAAAATATTC
TGAAGAGACTAGTTACCCCTGGCAAAAAGGTTACAGAGAGAGAGAGCATAGAAGTTATTAATGACAGTGACAAAAAGAAT
TCATACAAATGATTTAGCATGAAAGGATCACGTGAAGAATTAATTACACAAATTACAAGCAATGAAGAATAAATCATCTG
TACCCTGTGTGATACTGATGCTCTCTACACTAATTGAAAGCCTCATGATATTATTTTCATTGCAAGCAGCAAGTTGGCAT
GATGTGCATTAGCAATGAAGATCCAAATGAGGATATATCTTGGCTAGTTGTATGTGTTCAAAGGGGGTGACTGAATTCTT
CTTTATTGTTACTGCGTCACAGTTCCCCCCCTCACCCCCCCGCTCATGAGATTAATTAACCTGCTGTGGACTCCATTGTT
GTACTCCCCTCATTACCAAGGCAAGCCCACACTGATTGACGTTTAAGCTTTGAGTGTTTCTTGCAGTGTTGTGTATCACA
TAACAGTAGCAGTATTCTTTCTCTGCCCTCTGCTCAGTTTGAAATCTGAATTTGAAATCAAGTGCTTCTGTTGTAGTGTT
TTTTGCACCGGTATTTTGAGGGCCATACCGTCAGCAATGCATTTATTATGCAGTAAACCCTACCCATAGCAGTTAATGGA
TTGTCTTTAATGGCCATTGGACCATAAGTGCTGTGCGATAGTATGAACTGAACTAAGTATTGCTGTGTGAATCATCCATG
ACGGTGCTACTTGGAAGTGACTCTCGACTTGTTTGGTGTTCTACGTACTTTGTGATACGACCCAAGTCTAGTCAAGGGCG
GGGGACAAAACTGTGTATGTTTGCCTGAACCTTTGTGACGCATATGTAACCAGTATGCTCAGTTTTACTATTTTTTAAAT
AATTAACAATAGTAGTCCAATTAAGGAGTAAGACAGAGAGAATGGCAGAAAAAGGGCTATCATCTGAGGGAAGGAGCCAT
ATATAGTAAGTTTGGCTAAGAAGATATAGTGTTAACTTCTCAACCATGGTTGTTTCGTAATGCTTGGCTACAGGGATACA
TACGTAGAGATTCTGCAGATACTTGTATAATTATCTCGCAAATTATAAATATAAGCCATGATATGATTTTAATGAAGCCC
GAAGACATCTCTGTAAGTGCACAAACCAAATGCCATCTCCCTGTCTACTCATTTGCCGCAGCGTTCCTAGGTGTTGCTTA
ATTTCCGCAGCTTGCAAGACAATATGTAATCAGACCAGCAATTTTGGATCTTACTCAGGGCTACAATATGACAAATTGTG
CATTTGCACTGAAGGATAAAAAGTTTTATTAAATCCTAAAAATAAGGACAAAATTGCTGGGAGCATCACAATATCCATTA
TAAAATATATTGTAAGGCATCTTGCTAGGTAATACTTTATTTGTATATGAAATTCATCAGTCTTAGGAACAGATTGGCAA
ATTCTCATTGCCAATTCATCAGTTTCTACTTAAATCCATTTCCATGTAAACTTTTCTTACGAATCTAAGATAAAAATGTT
GACGTGTAAGTATGTGTGCATTGCTTCTTCATAGTGTTAGAATTGTGTGAAAGTGAGTATTATATTACAATAGATAATAA
GTCGTTGCAGAACTGTTGTACTTCTATAAATATTGACATGTGTCATGCAGGTGTCTGACAATAGCTGTAACCCTCAAGTC
CTCTGAGCAATGTTTTGGAAGTCTGAGGAATTTTTACAGTTTAAAGCTGATATATATTTTAGTTCTTTTCCAGAATATAA
TTGAAGATTCGTGTTATGGTACGACATATTAAACATCATGGATTTATACAATACAAGGATTGTTGTACGAGACCATGAAC
CTACATAACACCCCTTTTTATCTAGTGTTCATCTCATTCAACCAAAACATGCTGATATCTTCCATAAGCTCAAGTGTAAT
ACATGTAGTCTTTGATAAATGTTGCCAGTGTAATCTCCGCCTGCCCTAAATAATTATTCAATTATTGATTTGCAGTTTAT
TGGTAATGGAGTTACTGAAGGCATTACTACCTGAATTGTAGAGAGGTCATGCTTTCTATCTATGCATATGTATAATTTTA
CCCCCAAAATGATCAGAAAAAATAAATTTCCCAAAAAGTATAAAATGCTCAAACTGTTTGAGTAGATAAATGAACGCTTT
TTCTACTGCTTTTAGGTAGGATTAATTAATGTTGAAATCTCAGTACAGTATTAGGCAATATAGAAATACATGCAAGACCT
ATAAAGCACATTTCCTTGGATTTTGATTCAACTGACAATTTTTGTATGTATGTTAAGAATTGTCTGTTATTGAATTGTTT
GTACCATTTCTATACACATATGTGTGAGATTATGCATCATAGTAGACATTGCTTGTCATTATCTTGACCAGGGAGGGTGG
GTGCTAATGGGAGGGGGACAGTGGTGATCAATAGCATCTTGACCAGCACCCTATCATGGGTTGCATCATTGCATGATAGC
AGCAGAATGCACCATAAGGTGCAGAATAATCTGTATTTGCTGTTTGACACTTGGAAATAAGAGAGAGTTTTATTTTTATT
AAAGTGATCATGATACATTATCCTAAAATATCCTATTATGAGTGAAATGAGACTCAAAAGAAGAGGTAATGATGAAATAC
TCTGTGTTAAAGTAGTTTGATATATTATTAGGAAACACATGACTGACTGAATATTGTAAATTCAAAGTCACTGATAATTT
CTCATTTCTAAATTTGGCAGTTTTTAAAGGGGATAAACTGGTCCAGATATAGGAATGACATTGAAATTACATTCATATAC
CAGAAATGAGTTATTGTACTAAATGATCGTAAATAAATATACTGATCCATTAAAGTTAACAATTGCTTAATATATGTACC
AGGTATATAAATAATGCAAAAAAAAAAAAAAAAAAAAAAATAAAATATAACA
>Transcript_236632
TGATGGTACATTAGCTTGGTGGGCCTCTGCTTCCCTCGGAGTGTTTATTTTAAACAGAACAGCCAGTCATGAAAGTGTAA
AAACAAAAGGATGCATTTTCTTCATTGACCATTTCCCCACTCCCTAACTGAAGATTCATGATGATGAACCGGGTACAACC
AGAAAATGTGCACTCCACTATATTTACTCCTCGGGAGTACCAGGTGGAGTTGGTGGACGCTTGCCTGCGACGAAACACAC
TCTCAGTATTGGCATCTCGCTCCACTCGGACATTCCTGATCACCATGGTGACCCGAGAGCTTGCTCACCTCACCCGAAGC
AAGGACCAAGGAGGCAAGGGGCAACGAACTTTGATTACCGGGTGGTCAGGCCCAGGCCTTGTTCGTGCTGGGGAAGCCAT
TCAGCAGAACACCAACCTCGTCGTCACCACCTACACCACACTGGACCAGGTTGATAATTGGCCAACATCTCGCTGGAATC
AAGCTTTTAGGGAGGCTCAGGTGTTAATAATGACCGTAGATGTGATGGAGCAAGGATTGCAAGCAGGAGTATTGCCACTA
GACATGCTCAACCTTCTTGTCATTACTGATGCTCACCGAATGGCAACTTCTCCTACTATTGCAAAGATTCTAAGTCGATG
TGGAAATTGCCGAATCCTAGGCATGAGTTCTCCTGTGTTGAGTCATACCTGCTCTCCACCACAACTTGAGTCTTTTCTTA
ACCACCTTCAGAAAGCCTCCTCGTGTAAAGTTGATACTGCCTCAGAAATAGTCACTGTATTAAGGTATGTAAATAAGCCT
GTTGAGAAAATTGTGATGTGTCGTGATCCGTCTCCGGAGGAACGTCTGGAGGTGGAGCTGGAAGTCAGACGTTTAGTGGC
GGATGCTCTGGGTTTCCTTGGTGATCATCGTTATGATCTTGTAGAAGTTTATGGTCCGGAATATCAAGAGTTCTGTGATG
GATTACCTGATCCTAATAATGAACCAAGGCAAATCTTGATGGACTTCCTGGATGTGCTCAATAATTTAGGGCTGTGGTGT
GCTGACAGGGCAGCTTTGTATGCTTTAGTAGAAGTGGAGAAATTAAAGAAGAAAACGGCTTATGATCGTCACTACCTCCT
CCTCTGCATGATCTTCACTGTCATGGCACGAATAAGGGCTGTTGTGGAACAAGCATTTGATAAATACACAGAATTGGATC
AGATCTTAAAATTTTCTACTCCCAAAGTTCTACGTTTAGTCGAAATCCTTCGTCAGGTGCGGCCGCTCAATTTTATTGAC
CCTCGCAAAAGAAAAGATAAAGTGGAAAGTAATGAAATGGCTAAAATTGAAGCGGCTCCAAATGGAGGTGAAACTGTGAA
TGATGGATCTTTAGTAAAAGAAAATGAAGTTGCAATGGTCCAAGATGTAAAAGAAGAGAATTTGATTATAGAAGCCAATG
CTAATGTCACATTAGGGGAACCATCAGTTGAGAATATAGCTCTGGAAGATCATAAAAATATTCTTTCCCCAGACAAAATT
TTAAATAATGTTGACTCGGTCCATGAAGAAATGAATAGCCAAACTTTTCAGTCTGTTGTAGAAAATTCAAAAAATTCATT
TGAAAATACCGAATTTGATGGTAGTTTAGTCATTGAAAATGTATGTAAGACAGTTCCTAAGTCACCTAGTAAAAACAATC
AGATATGTGATTACATTTTAAGTGAGAGTGTGCACAAGTCCCCTGGTAAATTAGCCCTGTTGGACTCGGCTGCCAGTGAG
TCCAGTGTTGTGTCGTCAAGATTACTTGGGCAGGGGGCCGATAAGACGAAGGAAGCTGGTGGGAAGTCTTCGTGCAATGT
GTGTGTGTCTGTCATTGAGGACTCTGGTGCAACTGGTGAGTGTGGTGATGGTGTGTCTGGTGAGTCTGGTGATGAGTCGG
ATGAGATTGGAAATGGGTCAGACGAGATTGGTGATCAGTCAAGTGAGACTGACGACGTGTCAAGTGAAATCAGTGATGTG
TCGAGTGAAACTAGTGAAGCATCGGGCGAAACTAATGACGTGTCGGGCGAAACTAATGATGTGTTGGATGACACTTGTGA
TGTTTTGGATGAAATGGGCGATGTGTCAGCTGATACAGAGTCGGATGCACCTGCCTCAAAGTTCTCCACAGAATGTACAA
TCAAGGCTGTGTCTGAGTCACATACAAGTGATTTGGAATGTTGTACTAATGGAGTAGATATTAATGAATATATGGTCCCA
CTGTCAGGTTCTATGGAAGAAATTACTGCAAATAAGTTCAAAGAAAGTAGCAGATTTCAGAATGGTATCAAGCATGTGGG
AGATAGTGTAGAGAATGGTAGCACTATGTTTATTGACAGTATGCAAAGTACAGTACAAATGGATCCTGATACAACACAAA
TCTCTTGCAATATATACGAAGCTATAAACAATAAGGAGAGTGAAGATGGCTCAGTCTTAGAAGACGATTTATGTAGGCTT
AATATTAAGGAATCATCTTGTATAGATGGCTGTGAACTAGAAATTTTATTGGGCTGTGATCCATGTAATGGACATTTGAG
TGCCAAAAGCGAACCTCAAAATACTGCCAAGTTACAAAATATTAAAAATGTAATACTATGCAATGGATTTGCACAAGGCG
GTCATAAATGTTTGACATCTAGAATCTCAAAGAAGAATGTTGATTTGAAATTAAATGGCCACATTGACCCAGATGAGCAT
CAGTCAGGTTGTGAAGATGGAAGTGATAGTGTGTGTGTAGCAAAGGCAGGTATTGAAAGCTGTGACTCGGTACAAAACCA
GTTTTGCATGGAAACTTGTCAACACAAAGATTCCTTAGCTGAAACTTCTGCTTTTCTTGCTACCTCTGAGCTGCCCACTG
AGGCAGCTGCTGCTGCTGCTACTACTCATGTCAGTACCACAACAAGTTCTCATAATGGAGTTACGGTTGATGACAATGTT
GAGCAAATGGATGCCTCGGATAACTCTGAAGAAAACAAAGTTAATGTAGAGGAATCAAAGATAACCTCAACACCAAACAC
ACGCACAGAAAGTGTGACCAGTTTTCCAGCTAACTCGGGTGTTGGTTTCAATTCAAACAAAGAAAAGGATCAGGCTGGAT
CGTCTGTTCCGGTGGTGTCCTCGGAGGCCGCAGCCATGGCTGACACGCTGGCGTTGCTGCTTCCGAGTGGTGGTAAGGGG
CGTAAACGACGTGACGACGTGAAGGAGAAGGTAAAAGTCCACAACCCGGAGGATCCCGACTCTGTGTGTGGACTAATCTT
CGTGCATCACCGTAATATGGCCAAAATTATATACAGACTCCTTAAGGAGCTAAGTGATATAGGTGGGGATTACGCATGGA
TCTTCCCTCAATACACCGTGGAAGCCAAGGAAAGCGTGAAGGATGACCCAAGGGCTGCAGAGGCTGAGCATAAAAAGCAG
GAGGAAGTTCTCAGGCGATTCCGTCATCATGAGTGCAACGTATTAGTATCCACACGTGTTCTTGAAGAAGGAATTGATGT
CCCCCAGTGTAATCTTGTCTTACGGTTTGACCCTCCCACTGACTATCGATCATACGTGCACAGTTGCGGTCGTGCAAGGG
GGCAGGATACATTTTATTTTCATTTAATCACCAAAACACAAGAAGACAGTTTCCTTTGTGATATGGCGACATATTCTGCC
TTTCAGCAGGTGCTGGTGAGTCGGTGTGGAAGCGTGGAAGTGGGCACAGACGTAGAAGTTATGGCCGAGGAGGCTAATAG
TGCACATCCTCCCTACATCACTCCTGCCAGTGCTGCTGTTACCATGGCATCAGCAATAGGGCTTTTGAACAAATATTGCG
CAAAGCTGCCGAGCGACACCTTCACTCGTTTGACAGCCATGTGGGAAATTGAAGAAAGTGAAACTAATTCTGGCAAATAC
TGCTGTAGGATAATGTTGCCAATTAACTCGCCCCTTAAAGGAACTATTCAGGGCCCATGGCAGGAAAAGATGTCCTTGGC
TAAAATGTCTGCTGCTCTAGAATGTTGCCGTATCCTACATCAGATAGGGGAATTGGATGACCAATTACAGCCTGTTGGGA
AGGAAAGCATGAAACTTGATGACCATCTTTGTGCACCTCCAGCAGATGATCAAGTACCTGAAGGCATGCCTCGTCCAGGA
ACTACCAAGAGACGACAGTATTATTACAAGAAGGTTGCAGAATGTTTGACAGGAGAACAGCCAAAGGAGGAGCTGGATTT
ATATGTGTACAAATTAGACATGGTGCTGACCTGCCCTATACCAGATGAACAAAACACGCGTGGCCGTAAGATTTATCGAC
CCGAAAAGTCTGCACGCTCATTTGGCATTGTCACAACTAAACCCATTTCACAGGTTAGCGGTTTTCCGGTGTTCACGCGA
TCGGGTGAAGTTGTTGTCCATGTGCGTCAAGTAGGGAGGAGAGAGCGGTATACACAAGATCAGCTGGCAGCTTTGCAGTG
CTTCCACAAGTTTACCTTTACTCATGTGTTGCGACTGGAGAAGTACCCTATAAAGTTTGACCCTACTAATGCAAAGACGG
CTTTCTACATTGTTCCGCTTAACAAGTTAGTTGATGGGTGTGAGGACATTGACTGGGAGTTTGTTACAAAAATTCAGTTG
GAAGGAGACCCGAGACCAGTTCCTCCTCTTGATGATGATAGAAAGAAGTTCCAGTTCGAACATAGCCTGTACGAGGATGC
TGTTGTTATGCCGTGGTATAGAAATCAAGATCAGCCTCAGTACTTCTATGTGGCAGAAATATGTGCTCACCTCAACCCTC
AGAGTGACTTCCCAGATGCTGGTTTTGAGACTTTTGAAAAATACTATTTAACAAAGTATGGGCTTCAGATTTGTAATTTA
TCTCAACCTTTGCTTGATGTCGACCATACGTCGGGCCGTCTTAATTTACTCACTCCGAGACACGTTAACAGAAAAGGCGT
TGCTTTGCCCACTACCTCAGAAGAGACCAAGCGTGCTAAACGCGAAAATCTGCAGCAAAAACAAATTTTGGTACCGGAGT
TGTGCACAATCCATCCTTTCCCAGCGTCTCTGTGGCGTAAGGCTGTGTGTTTGCCCACCATTTTATATCGCATAAATGCT
TTACTCTTGGCTGACCAGCTGCGGATATGTGTGGCGAGTGAAGTTGGCTTGGGGCTTCACATTCTCCCTTCAGACTTTTC
ATGGCCTCCCTTGGATTTTGGTTGGAGCCTTGCTGATGTGCTGAAGAAGAATCAGGATAACCAATTACAGGAGGAGAGTG
CCGAAACCAAAACGGAAAACATTTCGAAACAAAAATCGAAGAAAGCTGAATCACTGGGTAGTGAATCCCCGCCCATGAAG
AAAAAGATCACCAAAAATGGTATCGACATGGAAATAGGTACTTGGTCTAACGACATGGCCGTTGATCCTCCTACTCCACC
GTATGGTATAGATGATATGAATACTACAGATGATTTTGAGATTGATACTTTTGATCCAAATGTGGCTCTCCCTGATAATT
TGACATTACTGGATGGGTTTACGACTCTTGACGATGATACAGAAGGAGAATTGGGTGCCGACTGGGGTACTGGCATTACA
GAACGCAAGTCAAAAAATGGTTGCCACAAGGATAGTAGCGGAGAGATTTTCAGAGTTGGTTCGCCATCGAACTTTGAAAT
TGATGGTTGGGATATGTTTGGTGGAGCCGGTAGCTCTGGTTATGGAGGAGGCTACAATGGTTATGGTTCCTATGATGCTT
ATGGAGGTTATGGAGACTTTCAGGGCTTGGCGGATGATCTTGAAGGCTGTGAATCGGATGTTTCTTCCGATATGGATGAT
GATGACAAAAGTCAGGCGGAGAAGATGTGGGATGAGGAAGGGAGTAAAAGACGGGCAAGTATGGCCATTGATGAAGGTTC
CTCTGATGAAGAAATTGATTTGCAGTGGCCCTATGAGGATGAAACAATTAGAAAAGAGAAAGAAGAAGAATTCCATCAGT
TTCTTAATGAAAAACAAAGTTCAATATTAGGAAGTCCATGTTACCTGGCTGAGAATGACCCACTCATCATAGAGAAGGCA
CACAGAAAGATAACAAATGAAAATAAAACTTTATCAACAGAAAGAGAGAATTTACCTGTAGGAAAATATACCTTACAAGG
CTGTGAACAAATATATTCCATAGGCTGTGATATCGCTCAACAAACTACCTCACCTGCCACAAGGATTGTCAACCGTACTG
AGACTCTTTCTGTTGTTAAACTAGACAATGGTGCTGACTCTTCCTCTTGGATGAATAACTCTGGTGAAGCTTCCTTTAGT
TTTGATTACCAGCCAGATCTCATAAACCATCCTGGCCCACCGCCCAGCATCATCCTTCAGGCACTCACAATGTCTAATGC
AAATGATGGGGTCAACCTTGAGAGGCTTGAAACAATAGGGGACTCTTTCCTGAAGTATGCCATCACCACGTTCTTGTACT
GTACGTATCCACAACGTCACGAAGGCAAGCTCAGTTACCTGCGGTCCAAGCAAGTTAGTAACTTAAATTTATATCGGTTG
GGTAAGCGAAAGGGCCTTGGAGAGTGCATGGTTGCTACCAAGTTTGAGCCTCATGATAATTGGTTGCCTCCTGGCTATTT
TGTGCCACGTGAATTAGAAGAAGCATTGATTGACTCGGGAGTTCCTGCTGGTCATTGGAACATGGCTGATCTACCAGGAC
TTCATGATTTGGCTAGTGACGAGATACGACGATTAGTTCAAGAGCGGTCGGAACAAATAAAACGTAGTAAAACGGAGCAT
GTAACGAGTGAATTAATGGCCACACAAAATCCTCATGATTTACCCATCTTTATCCCATACAATTTGCTCACTCAACACAG
TATTCCTGATAAAAGTATTGCCGACTGTGTAGAGGCTCTAATTGGTGCTTATCTTACAACTTGTGGTCCGCGTGGTGCTT
TACTTTTCATGTCTTGGCTTGGAATCAAGGTGTTACCATGTAAAGTGGATGAGGAATCTGAAACGGTTTTGCAAATTACT
TACGGCCACCTGGAGCCACCTCAGTCACCTCTCTATCATTGTCCAGTAACGGATACTTACGTGCAGCTGGAACTACTACT
CAGTGGGTACACGGTATTTGAGGACAAGATTGGATACACATTTCGGGACCGTTCGTATTTGCTTCAAGCTTTCACTCATG
CTTCATATTACAAGAATCGTCTCACCGACTGCTATCAGAGGCTCGAGTTCTTAGGAGATGCTGTTCTTGACTACCTGATA
ACTCGCCACTTGTATGAGGATAAGAGACAGCATTCTCCAGGCGCTCTTACGGATCTGCGCTCGGCCCTGGTTAACAACAC
TATATTCGCATCTTTGGCGGTGAAATATGACTTCCACAAGTATTTTCGCCATTTTTCCCCGGGTTTGGACCGTGTGGTGA
GGGACTTTGTTAAGATGCAGGAGGAAAATGGCCATAAGATCAACGAGGAATATTACTTCATGGAAGAAGATGAATGTGAA
GCAGCAGAAGATATTGAAGTTCCTAAAGCGCTGGGTGATGTGTTTGAGAGTGTAGCTGGAGCTATTTTCTTGGACTCGGG
TGGCTCCTTGGATGCTGTCTGGTCCGTGTACTATACCATGATGTGTCGAGAGATTGAGCAGTTCAGTGGCGTAGTTCCAA
AGTCACCCATTCGTGAGCTTTTGGAAATGGAACCTGAGACAGCTAAGTTTGGCAAGCCAGAGCGACTAGTAGATGGTAAG
GTCAGGGTATCGGTGGAAATATTTGGAAAGGGTTCGTTCTCTGGAGTTGGCCGCAATTATCGTATTGCCAAGTCAACAGC
AGCGAAAAGAGCATTAAGACACCTGAAGAAGCTTCAGATGATTGCCAGTCAAGGTATCTAATGTAAGTTAAAGAAATCAG
GGTCGTAAGAGCATGACTCGCTGATAATATTAATATTATAATCATGTTTGAGATAAATGTTCAGGAATATATGGATGAAT
TGGTTAAAATCTTCATATTTATATTATTAGTTTGAACATGTAAATTCCTGAAGATTGTACAGCTGAATGGCAACTTATTA
TGTTTCAGTATTTCTTGTCATTTTCTGGGAATTACCAAGATATGGACAATGAATTTGGGGAGTTAATCTGTGTTAGGAAT
TTATCGTCAAAAGTAAATTTTTTAGTGTATCCATTTTGATGAAGTTGTATGAAATCATGCATCCAATTTTGTTTATAATT
TGTTACATATTAAGACATAATGTTGTAATTGGATTATTTTTCAGTATTAAATGTAAATAAGCAACATTTTCAATATATTC
AGTCAATGGATGTACTGTACATCCAAAGAGTACAAAAGCATATAAGCTAGTGCATATAAGCTAGTGAAGATTCAGTAATA
CAGATAAAGACTGTACTAGAGTCAAGTGCAATTGACATTATTTACTAATGCCCAAGAAAATTGTCTTAAGACTTATTTTA
GTACTTTGCATTTTATGTGGGTAGGAAATGGCACAGGGTTAGGAGCATTCTTTAGGTGTTTTGGGCTACAGTGTCTTTTA
GCAAGCATTAACTAGGTCACAAATGTTTTATTTTGGGGGAAACGACTCCGATCTTTACCGTGATCCCGTGGCCGTGAAAC
TCGCCCACTCTTCCCGTGATCCATTCAGTGCAGCGGGCAGTTATACAGGTTGTTAGAAGATGGTTACGAGTCTTTTTCTA
TATATACTTATATCTATATACATGCAGTATATGACACTTTGGTGCGGTATGGGGAGTTTTAAGTATGATCAGCTCCTTAT
AGTAGTCGTCTTCTGTTGGGCTGTGTGTGTGTGTACAAGGTCAAGGCGCCTCTTAAACTTGAATTAGAGTATGGCAGTTT
TAATGACTATTTTGGAAAAAAAGAAAAGAAAAAGAAAAATTGACATATCGTGTTAGCTTTCATGGGGAGGTAATACTGTG
TCCCGGTGATTTAAATACTGATATTTTTGTCTCGATATATATGGGTCTTTGGTGTTTAGTTTGGTTCACTCTCGACTGTC
TTCTAGTGACTTAGTACTATAACTGCACCTCCATTATGCTGTGATTATTTACCTGACATTGAGTTCAAATGATGTTTATT
ATCTCATATAATAGTTATATGGTGTTTTAAGTGCAAATTTGTTTATTATATTGTTAAATTTTACTTAAATTAAAATTTAA
ACAAATTCTTAAATGTTATCTTAAGTTATATATACTTGTAATATAAACTGCCATGGTCTAGGATTTTATGCATTTAGTAA
ACCAAAGTCAACAAGTGAGACTGCTCATTACCACACTAAAGCTTTGTTGTATATCACCTGGGCTATCGCGTGCGTATGTG
GGACACTATATTGTTTAGCTCTGCTCTGTGCTACACACACATACACATACACATACACACACACACACACACACACACAC
ACACACACACACACACACACACACA
>Transcript_85369
ATAAGAACAAAGGTAACTGCAGAAGGCCTATTGGCCCATACGAGGCAGCTCCTATTTATAACCACCCAATCCCACTCATA
TACATGTCCAACCCACGCTTGAAACGGGGTAGGTCACACCCCTCCCCTTCTCTCCTCCTCCTCCTGCCCCCTTTCCCACA
TGTCCCTTCACCTCTTCCACTTCTAGCAGCCTCACTAACCCCTTTTCTACACACTTCAGGAGTGTCGTCGCCCCGAGCCT
CGCTGGCTGGCCGTCCCCTGCCACCGGCGTCCCTGGTGGCCAAGCACCTGCACGGGGGACATGTACAGACCCACGCTCAC
GTCTCCCTACTGGCCGCCGTGTGGGGCCAGTACCTCGCCCACGACCTCTCCAGGCCTCTCGTCGCAGAAGGAGTCAGAGG
TGAAAGGCTACGGTGTTGTGGGTTGGTAGAGAAGCACCCGGAGTGCTTCCCCATAGTGGAGGGTGACCGCTGCTGGGAGT
ATGCCAGGACGGCCCTAGCCACCACCAGCGACTGTGCTCTAGGCGTTCGCGAGCAGCTGAACGGAGCCACGGCGTTCCTG
GACGGATCGGCGATTTACGGTTCGTCCAAGAAAGAATCTGATGCCCTGAGACTGTTCGAAACGGGCCACCTCAAGACTCA
AGCTGATTGGCTGTTGCCCCGAGCGACGTCCCACACCTGCAAGGACGCTATGATGTGCTTCGAGGGCGGCGACCTGCGCC
TCAACACCCACGCCGGCCTGGCCGCCCTCCAGACGCTGCTGGTCCACGAGCACAACCGCGTCGCCTCCATCCTGTCGGAG
CTCAACCCGCAGTGGGGGGACGCCACCAGCTTCCAGGAGGCTCGCGCCATCGTCACAGCCCAACTGCAACACATCACCTA
CAAGGAGTTCCTCCCCACGCTGCTGGGGGCGAAGACAGCCCAAGAGAATGAGCTCATCCCTCTAGCGGCAGGATTCTACC
ACGACTATGCTATCAACATTGAACCCGGCGTGTTCAACTCTGTGGCCACAGCTGTCCTGCAGCTGGTGCTGACCTTGTTA
CCCGACCACCTGCCTCTGGGGCACGAGCAGCTCCCTCTCGCCATGACCGCCCTCAACATGTCCATCCTGTACACACCCAG
AGCCTACGAGGAACTAATCCGTGGGATGGTCAACTCTAACTCGCTGACCTTTGACCCAGCTGTGAGCGACTCCATCCGTG
GGTATCTTGGAGGGCTGGACTTGGTGGCACGGAAGATTCAAAGTGGACGAGACCACGGGCTGCCGCCGTATGTCGTGTGG
CGTCCACTCTGCGGCCGCCGCCCGGCCCACAGCTTCGACGATCTACACGACGCCATCGACAAGGAACACATCGTAAAACT
TCAGTCGATCTACTCCAACGTGGCTGACATCGACCTCTTCACTGGCATCATCTCCGAGCGGCCGCAGGAAGGGGCGCTGG
TGGGCCCCACAGCCTCCTGCCTCCTCGCCCTCCAGTTCAAGGTCCTCCGCCAGACAGACAGATACTGGTACGAAACCGAC
CTTCCTCCTGCAGCGTTCACTAAAGAACAATTATTTGAAATCCGGAAGGCGTCAATGGCACGGTTGGTGTGCAACAACGT
GCCAGGCCTGGAAGAAGTCACCCGCTCCGCCTTCCTCGCCGCTGACCAGTTCCTGAATGCACCGGTTCCCTGCCACAACT
TTGACAACATAAACCTTGGCGCCTGGAAGACCCGTGGGAAGGTTGTGGTTGCCGAGGACATCCTTCACAGCGTGGTGGAA
AAAGGTAAACAATCTGTCGAAAAGCGAAGACAAATGGAGAAGCTGATCTTCGAGCAGGGTTTGGTGGCGGGGTCGAAGTC
CCCCGTAGGTTCTGCCTATGCTAACAACAAGCCCAATCCGACTTCGCTGATCCTTGCCAACACATCGGTGCTGCTGGAGG
CCACAAGCAAGGAGCTCCTGACCATCATGCACGACCGTAGAGTCCGCAGGCAGATCCAAGGCCTCAGCAACGAATTCGAT
TCCCTGGATCTAAACTTACCCTCAGTCGACATCTCCGGACTCGTGCCGCCTGCTCCACTGATCCGCTCGTGCAGGGAAAC
AGAAGAACACCGAGCATGCGACGCCCGTAATCGCTTCAGGACCATCAGCGGCCACTGCAATAACCTCAGACGACCGGACT
TCGGTCGCTCCAACTCTGTCTTCGCACGCATGCTTCCTGCTGGCTATGACGACGGCATCTCCGAGCCTCGCAAGCGGTCG
GTCTCCGGTGACACGCTGCCGTCACCCCGAACTATCTCCACCACTATTCACAACGACATCTCTCATCTTCACGCCCGCTA
CACCCTCATGGTGATGCAGTTCGGCCAGTTCCTGGACCACGACATCACCTTCACGCCCGTCAACAAGGGCTTCCAAAACT
CTATCCTAGACTGCAGAGATTGTGAGGCGCAGCAGAGAGTCCATCCAGAGTGCTTGCCCATCCGCGTCCCGGACAACGAT
CCCTTCTATCCCTCCGTCAACATCTCTTCCGGAAGACCCTTCTGCATTGCTTTTACCAGATCGCTGCCGGGTCAACAGAC
ACTTGGAGCTCGAGAACAGATTAACCAGAACACCGCCTACCTCGACGCTTCGCACATCTACGGTCAGGAGTTATGTGGCG
CCCGAGAGCTTCGCATCAACCAAAATGGTCACCTGAATGTCACGAACCACCCCATCCGTGGCAAGCCTCTTCTGCCCCAG
GCGACAGGTGTTCCGGAATGCAAAGCAGATTCGGGTCGGTGCTTCATGGCGGGCGACACCCGGTCGTCGGAGCAGCCGGG
CCTGGCCGTCGTCCACACCATCTGGATGAGGGAACACAACAGGCTTGCCGACGGTCTGGCCGCGGTGAATCCACATTGGG
ACGACGAACGACTGTACCAGGAAGCCAGGAGGATCTTGAGCGGAGAGTGGCAACATGTCGTCTACAACGAGTTCCTGCCC
CGTGTTCTGGGGTGGAATGCCATGCGATTATATTCCCTCACACTGAAACCTGATGGGTATTATGGAGAGTATGATGGCAA
CTGCAACCCGGGCGTCCTGAACGAGTTTGCGTCCGCGGCGTTCCGCTTCGGCCATTCCCTGATCCGCCGGAACTTGCTCC
GGATGGACACCTCCTTCAGCGAGAACCACGACGGAGTCGAGCTGAGGAGGAGCTTCTTCAACCCGGATATGCTGCTGGAG
TTCCAAATGATCGACGAGCTGGTGCGAGGATTGATTTCCACGCCCATGGAGACCCTGGACAACTTCCTGACTGAGGAGAT
CACCAACCACCTCTTCGAAGACGCTACCATCCCGTTTTCGGGACTCGATCTCGCTGCCCTCAACATCCAGCGAGCGCGCG
AACACGGCATCCGGCCCTACAACGAGTACAGAGCCATCTGCAACCTCAAGCGAGCCAGGACCTTCAGTGATCTGAGCAGG
GAGATCAAGCCGGAGTTGATTGAAAAGTTGCAGAGGGTCTACAACAGCGTGGAGGATATCGACCTCTTCACTGGCGGGTT
GTGTGAGACGCCGCTCCAAGGAGGCATTATCGGCCCGACTTTCGGCTGTATCATCGGCCTACAATTCTCCTTCCTCAGGA
AATGCGACAGATTCTGGTACGAGACGTCGAACCCCAACATCCGGTTCACTGAGCAACAGCTGAACGAGATCAGAAAGGTA
ACAATGGCGTCTCTTATCTGCCAGAACTGTGATGTGGTGGAACAGATCCAGCGAGGAGTCTTCGACATGCCCCATGACTT
CTTGAACCCCCGTGTGCCGTGTGGAGCCGTTGGGAAGGTGAGCTTGCAGCTATGGCGAGACTCGAACACGTGCGTCATCG
GAAACCAGGCCGTGGCGGTGGGTGAGACCCGGACGCCCACGCCCTGCACCCTCTGCACCTGCACCTCGTCTGGCTCCCAG
TGTCAGACGCTCAAGGTCAACTGCTTCGAACTACGGTCTCGCTTCGGCCTTGACGAGATCCTGAGAGATAATGTGTGCCG
AGCGCAGTGTGGAAATATCTTGGACCCTAACCGCCCTCCGCAACCCACACCATCACCTCGTCCACCCTCAGCCAGCGTCT
TCAATGAAGGGTTGACCCCTCCTCCTCCACCACCCCCACCACAACCTCAGCCAATCCCCTCAAGAGGTCGCCCCCTTCCC
CCGCCTCCTTCCGCAACAGGACCAGTTTTCCGCCCCCCACCACCTCCTCAGAACAACCCACTCAGATTCCCTTTCCCAAT
TCCTCCTTTCCTAAGATCGTTATTTAGCTAGGTCTGCACGTCCATATCTTACACACACATGATTTTACAGTACACGCAAG
AGGTAGTCTTGCGCCACACATGGGATAGGATGGAACTATAGGTATGCATGGCAGGCGTTCAGAATATATTTCTGTCACCA
GTACACTCCAGAATCCTCCCCCTTATGTTTATGGATTCAAGTTCTCAAGTCCGACCATCGTCCAGAGAGAGAGAAAAAAA
ACTAATAATGTTATTTTCAGTTCCATTCTCTCCAACCTCTAAAAAATGTTTACCAATTTTTGCTCGACAACTCTAGCCTG
TGCCACAAGAGTAATAAGTATGTAGAGCATATATCAGTTCCATAAATTTCCATTCCAGACCTAATATTTTCCACCGATAC
AAATTCCGGGCATCAGCCTATTACGTGGATTTGTTTCCAGGTCTTATTCTATTCCATCGATTACCATTCCAGACCTCGAC
CAAGACGACAAATTTCCGTAACAAATCTCGATTTAGACTACAGATTTGTGTATCAGGCCTCAACCTCGTCTACAGAGTTC
CATTCCAAGCCTTGACCTAACCTACACATTACCATTACAGAGGTTGACCTAGCCTATAAATTACCATTCCATGCTTCTAT
GTCTTTCTTGGGTCTTGCTGACTCAATAGGTCAGAAATATTACAATAGAGATTCTTTAATTTTGTACGATTTCAGCCATG
TTTAGGCTACATGTTGGACGCTTAACTTGCTTGTACCCAAGAAAGACATTTCCTGGTAAATCTCAAGTTCAGAAGAGTGA
TATGTCTTTCCAGGACTCTTGTGTGTCCAAGAAACCGAAGCCATAGTATGCTCACAACCAGTCTCTTCATCTCGCAGGAA
ACAAAATAGTGAATTGAGAGGCTCTTGTGTGTGAACTTGATATACAGATTCCCCTTGGAAGCCTAGGCTCCCTGCGATTT
CCATTCATGTATGAAGATATATATATATATATATATATA
>Transcript_202069
GAGGTATCTGAAGAGCCGTCAAGGATTGAGGAAAGATGTGCACGTTCGTGAATACTTGGGTGGCTGCTTCGTGAATCTGG
CCCCAGATCGTTACGCAGTGGTTAGTTATGAATAGTGTAACGGAAATGTGTACAGTGAAATTAAATACTAGTAATTTGAT
CAATACTCTTGAATAAGGGGAAGGAAGTGTTCACTCAATGAGTTAGAGAAACATGCAGTGTCGAGGCAGGGATACGTACA
CTCCGCGGTGTACACCGCTTCGGGGTCTTCATACAGTATACTGAGAGTATACACGAGTCCTGAACCATGCACCTCAGCGC
CCTCGTCCTTCAGCAAAGGTTGGCTCTGGTACTGAGCTTCGCGGCTATGGTGTCCATCCTCATCAGCAGTGGATTGGACG
CCACCCAGCTGGACCCGCCTCTTGACCCACCTGCCAACCAGAGCCTTCTCACGCTCATGGCCCTTCCCTGGCCCAGGAGA
GACGAGCACTGGTACACGCGCCGGTGGCAGAGGAGTCGTACTATGACTCCGGATGACCCCAACAAAAAGCAGTATGCAGA
CGACCCTCTCATCCCCGATGACCCTGACGGTGAAGAATGGACCATTCCCGACCACTCTACCTTCCCTGGCCACGACAACT
GGAACTGGAACCGTCGGCCAACTAAACTACCCAACTGGTCCAGCGAAGACGTCAGGATGAGTCTGGCCCACGGCTCGACG
AAGGAACAGCAGAAGGCGCTGGTGGAGGAGGACCTGGCCAAGAGGAACTTGAGCCTAGTGCCCGGCTCGCCAGCCTACAA
ACACCAACACAGCTTTAAGAAAACAGACCCACTAGCCACCAAGATGGCCAGGCTAGGCTACCTCATGGAGCAGGCCACCT
CCAACTTCAAAGACAGGATGAATTTGACGAGGGAGGCAGCGGCACTAGATACCCAGTGGGTGGGGGACATGTCCTCGACG
CCTTACTGTGAAAAGGACCTGGAACGACCGCTTCCCGCCCCCTGCACCCCTTCCAAATATAGGAGCGTCGATGGTACTTG
CAACAACCTCAACAATCCTACCTGGGGTGCCTCCTTCACCCCCTTCAGGCGAGCTCTGCCCCCAGAGTACGGTGACGGTG
TGTCGTCATTTCGCGTGGCGTCGGACGGGAGGGAGCTGCCGAGCGCACGGCTGGTCAGCACCACCGTCCACATCAACAAA
CTGGCAGAGTCACAGTCCTACACCGTCCTGGCCACCACCTGGGGACAGTTTGTCGACCACGACATCACTCTCACCGCGCT
GTCCAAAGGTTCAGGTGGGCAGAGTATCCCGTGTTGCTCTGAGCAAGTACTCCAGCTGCCGTCACTCCTCCACCCGGAGT
GCGCGCCAATTCCTATCCCGGCCGACGACCTCTTCTTCTCCGCCTTCAGCCAGACATGCATGGAGTTCACCCGCTCGGCC
CCTGCACCCAAGTGTCACTTCGGCCCCCGAGAGCAGTTGAACCAGCAGACAGCCTTCCTGGATGGTTCGGTCATCTACGG
CGCCAACGACCAGCAGCTTGGCGCTCTGCGCACCTTCCAGGATGGTCTCCTACGGTCACAGGTGACGCTGGACGGGAGGG
AGCTGTTGCCGCCGTCCAAGGAGCCTCAAGACGGCTGCAACACCCAGGACCAGTACTCCTACGACAGGTTCTGCTTCACC
TCGGGAGACGCTAGGGTCAACGAGCAGATCCTGCTGACGACGCTACACACAGTGTGGGCCCGCCACCACAACACCCTCGC
CATCGAGCTCAAGGACCTCAACCCGGACTGGGATGACGAGAGGCTCTTCCAGGAGTCTCGGAGGATCGTAGTGGCCCAGC
TTCAACACATCACCTATAACGAATACGTCCCCAGCCTGCTAGGACCTAACTTCATGAAGTACCTCGGGCTGAGCCCACAG
TCTGAAGGCACTCAGGTCACGGACTACGATGAACTCGTACACCCCGGCATAGCTAACGAGTTCGCCGCTGCTGCCTTCCG
CTTCGGCCACAGCCAGATACAAGGCCTGGTACAGAATATCGATGGTGCGGGTAAGAACATACAGTTCCTGCAGTTGAACA
CACTCCTCTTCCAACCTTTTGCTCTCTATGACGAGGGCAGCATGGCCAACCTCGTGAGAGGGGAGACCTCGCAAAGTGCT
GCAGCCGTTGATACCTTTTTCTCAACTCAGGTCTCCGGGAAGCTGTTTCGTGGCACTGATCATTTCGGCCTGGATCTGGT
GTCTCTGAACATCCAGCGTGGGAGAGACCACGGCGTGGGCGCCTACAACCGCTGGAGGATGTACTGCGGTCTCCAGCCTG
CCTCCAACTTCTCAGACCTGGCTCCAGACATGGACTCCGGCGCCCTCCAGAGCATCGCGGCAGTATACAGTCATGTAGAC
GATATAGACTTCTTCACAGGAGGTCTTGCCGAGAGACCAATCAAAGACGGTTTAGTTGGACCAACATTCGCCTGCATAAT
TGCTGACCAGTTTCTCAGACTGAAAAAGGGAGATAGATACTGGTACGAGACTACCACCCAACCACAAGCATTCACCAAAG
AGCAACTGGCAGAGATACACAAGGTCTCTCTGGCTCGGATACTGTGCGATAACATACCAGAGTTGGGCTCAATACAGCGG
TGGCCACTAAGGCAGTATGCCACAGGCAACCCCAGACTACCCTGCTCCTCTTCCTCCATTCCCAGAGTCGACCTCGACTC
CTGGGAGGAAGATGACATATTGTAGACAAGGAAGACTAGAAAGAAAGACCTGTAGAGTAGACAGAGTTTTGAAGTGTGTA
TCCAGGAGCAAGTAAGTAATGAAGCAGCATCAAATGCAC
>Transcript_166846
TGTTTGAGGAAGCAGCAGCAGCAGTAGTGGTGGTGTAGTGGCGGTGTGGACCCACAGGTCGCGCACAGTGCTTGTCGCAC
CAGGACCCACACTCAACCATCATCAACATAAGGATGTTGTGTGGAATGATCCAGCATGCCTTGCTGGCGGTGTGTGTGCT
GACATACGCATGGGCGTGGGCGCACGAGGGCCCCAGGAACCCATGCGCCCTCCAGATAGTGCGTGGAGGCAAGCCTGGCA
CAACTCTCCATCACCATCTTTACGCCAACGTACTCAACGTGCCTGTTCCGGGCACGGTGTGTGTGACCTACGCTGATGTT
GACGCTGCGCTCTACTCCGCCTCCACACGAATAGCTGTCAGCCCCCCTCAGAGAGGAGAGTGGAGGCCCACCGAGCTGGC
ACGCGTCGGAGAACTCATTCTCGAGACTTCGAAGATCATCGCAGCACAGTACGGATTAACAGCGGCGGAAGTGACATATA
ACTTGCCACTACTGGACACCACCAAGACGGCCGTGGCTAACGTGTGCCCGCGCTTCGCCTCGCCCATGACCTGTACCCCT
GGCAAGTATCGCAGATATGACGGCCTCTGCAACAACCTCTACAACCCTACCTGGGGCGCCGTCAATGCTGTTTTCGCCAG
GTTTCTCCCTCCGGACTATGCGGACGGCATCAGCGCCCCAAGAGTGGCCCTGGACGGCTCTCCCCTGCCCAACGCTCGTA
AAGTCTCTGCATTGATCCATCGTGACGACGGCTTCCATGACCACGCCGCCACCCTTATGCTCATTGCCTGGGGCCAGCTC
ATGGACCACGACTTTACCCTCACCGCTACTGCGCTAGATCGTCGGACCCGCAACGAGCTGGAGGAGTGTTGTAACCGTCC
GCCCCACGCCAGGAACCCCTACTGCATGGAGATCACCGTCCCTCACGACGACCCCTTCTACAGGCTCTTCAAGTTCACCT
GTATAGATTTCGTTAGGGGCTTCCCAGGCGTTAAACAGAACTGTAAATTAGGTCCACTCTCACAGTTTAATCTGCTGACT
GCCGTGATTGATGGCAACACAGTGTATGGAGGCAGTGCGGAAGCTGCCAGGGAGCTTCGTGCTGGGGTTGGAGGCCTCCT
GCACCACCACGACTCCTTCCCAGGTCTCCCGCTCAAGCATCTCCTACCACTCAAGAATGACATCCCTGATGAAGGCTGCA
TCCGGTCGACTGGCTCCCAGAGGTGCTTCCTCGCAGGTGAGATTCGTGTGAACGAGCAGCTGATCTTGACATGCGCCCAC
ACCCTCATGATGAGAGAACACAACCGTGTCGCTGTCCAGCTCGCGGCCCTTAACCCGCACTGGGACGACGAGAGAATCTA
TCAGGAAGCGCGGTGCATCGTGGTGGCGGAGATCCAGCACGTTACCTACAACGAGTTCCTGCCTCAGCTCCTGGGGAAGG
ATGTGATGCACCAGTTTGGAATTCTTCTGCAGAAGGAGGGCTACTGGGACGGCTACGACCCCAAAGTCGACCCCAGCATC
TCCGCCTCCTTCTCCGCCGCCGCCTTCAGGTTTGGTCATTCCCTCCTGCCGTCTTCCGTAGAGCGCTGGAGTCCCACCCA
CAAGTTTATTGCCTCGAAGCGTCTCCACGAGTTGATCCGTCAGCCTTTCGACCTGTTCCGTCCCGGAGTGTTGGATGAGT
ACTTCATGGGCATGTTGAACCAGCCCAGCCAGGCCATGGACGACGGCATCACTCAAGAGGTCACCAACCACCTGTTCGAG
AAGGAGAACCAACGGCATGGCTTCGACCTGGTGGCCTTCAACTTAGCGCGAGGTCGAGAGTTTGGCGTGCCGGGCTACGG
AGCATGGAGGAGATTCTGCGGACTGGAGCCCATCCTGTCCTTCGAGGCCCTGGCTCACCTCATGACCAACAACACAGCCG
CCATGTACGCCAGTGTCTACAAGTCAGTGGATGATATTGATCTGTGGAGCGCCGGAGTGTCCGAGCGGCCTCTCCCAGGC
TCCCTCCTGGGGCCCACCTTTTCTTGTATTATCGCTACCCAAATGCAGCGGGTAAGGCGAGGTGACCGGTACTGGTACGA
ACTGCCCAACCAGCCCTCCTCCTTAACCCCTGACCAGCTGGAGTCCATACGTAAAGTTCGTTTGGCTCGAATCCTGTGTG
ACAACACTGACAACATCGAGAGCCTTCAAGTGTACCCAATGGTCTTGCAGGACCCCCGCATTAACCCGCGAGTGTCCTGC
AAGAGTGGCATTATTCCCCATATGGATCTAACGCCTTGGGTTGAACACCCACATGCCGCTCATCCACCTAAACAGGTTTT
GGCAGGCTCAAGCTTGAAGGCTGGAGTACCCAGAACTTTAGCGCACCACTCATTCTACTACTCTTTTGGACTCTTACCTT
AAAGAAATATTACAACGGCCAGAATTACTCTACTAGTGCTATTGTATACAAATGTTTAGAAAAGAATAATAAGACTGGTT
GGTGAAGTCTCGTCAGTGGTAATGTACACGAATCGCAATAAAGTGTTTATTTTCACTGAAATTCCCATTAAATGGATCAC
CGACACCTCGGCAAAAAACCAGTGCCTCTACACTTTCATTAACTCCCATACCTTGTCATATACCTCTCATAACATACGTC
AACCTAACCAACAACTTTAGTTTTAATGCAATGGTCAGACGAATAATTTATTTAATGTAAAAAAAAAAAGTTTTTTTTTT
TCCCTGTTCTATTCTTAGTTGTTAATTTGTCATTGTTAAATCAAGGACACGCACAACAACAACTGATTCCTCTTTACCAC
CTTCAATTATTGTACAGCATAGCATGTTGAAAAAGCAAGTTCGTAAGATATATTTTATAAGCAAAAGTAAGGTTTAGGCT
CTAGACAGTTGTGGTACATGACTAAAGAACTACAGCAATTCACACTATCTTTCATCTATCTGAAATTTTTCAAAATTTTC
TTGTATATATATATACTGTAATTCAAGTCTACTTACCTCCTGTTGGTGTAAATTTCTTTAACGGATATAAATATCATCAA
ACCTGTCTTACTTCACAATAAAGAACAATTTCTAAACTGAATGGTCATGGTCATATTTTTTTTCAAAATATATTTTTAAA
ATAAAAGTGTATTTAATTATCCACAACTTTAATACCTACTATACCTTTGGAAAGGCAAAGTATAATTTAATATCAATGAT
TAATAAAACTACTGTTCATTATTATGCAGAAAAAAAGGACATTACTGTACCTCCAAAATATTCACACTATCTTCACAGGA
GAAATCAAGTACAGTAGTTAAAGCAATGCTGAACTATCGCTAATGCAAGTGTGTGCCTGTTAGGTTATACTATGTCAGTA
CAATATGTTAAAGTGAAGCTCTGAAGAAAAATGAGATGAAGAATGCACTAAATTATGAAATTAATTTTAGAACAATACCT
ACATAACATAATTTATAGTTGTCTATAATTAACTGAAGAGCAATGCATTTAATGATTCTTAGCATAAACAAACTACTAAA
GTGATTGATTAGAGCATTCGAGGAAGGTGTCTTATCTTTTATGCCAACATATACAAGTAATCTTATAAAATACCTAAAAC
ATTCAAAGGATTAAATTTAAAATATTAATTCTGGCACTCGATGTAAAAATTTATGCTGAAAGTGGTGGTACCAGAACATA
GGTTACGTACAAATGGCAGATTAGGCATTTAAAATTGTGAGTGGGCTGTACAACAGAGGCACCTGGCCCAAGACGAGCCA
AAGCATGCAAATGAACTAAACTGGTTAAAGTATGTTCTTAAGATCTATGCCTGTCCACTTATTCAGGATGGAGCAAAAAA
GGTAGGGGAAGAAGAGGGCAGGCAAGAACTTACTAGTGCTGCAGAAAGGTGTGGGGAAACACAACAGGGGCATGAGATGA
GGAAGTGTGTCAGGGGCACACACAAGGGCACCAAGGGCACAGGACAGCAAAGGGAGAGGGAGGATGGTGGGGCACCAGGG
GTGTACAGAGATTTCGGTAAAGCAAGCACACACGGAGACGCTGGAGGGGACAAAAGATGCAGGGTGCAGGGGAGCGAACA
GGAAGAGGGCAGAAGTGAAGGAGCACTGTAGAGGGGGAGGAGATGCACAAAGGTACATGAGGACTGCCAAGATGAACAGG
GGTGCATGAAGGAACAGGAAGCAATAACAAGGTGGAAGATGTGGGGGAAGTGCTAAGGTGGCAGAGGACATGAGGGAACT
CGAGCTCAGTGTTGCAAAGAGGAAGAGGGCAGAAGCGGAAGAGCACAGGGTGAGGGAAGGAGGGTGCTAAGGGACCCAAA
GCTAACATGAGTGCATGAAAGTGAAGAACGATGACTTCCCATGTCCACCTCCTTAGGTGGAGGACAAGGAGACAGGGTAA
CTAGGGAGCACAGAGGGGAGGCTAAGAAACATGTATGAGGGGCATGCCATCAATGTACAAGGACACAGGAAGGAGCGGAG
GACACCAAGGGTGTGGATGGCACAGGGAGTTAAGGGAACTAGAGGGGACAGGGGTGGCCAATTCACTGGGAATAGAGTAA
AGAAAACTCCTGGGTAATACCAATGCTTACCAAGAAAGACAAAAACTATACCTTAGTGACGTAGAGACTGGTGA
>Transcript_223715
GCCCCGTCAAGGGGACGTTACAGTGACAGTTCAGCCCCGTTAAGGGAAAGTTTCAGTGACATTTGCTCCCCGTCAAGGGG
GGAATTAGTGACAGTTCAGCCCCGTCAAGGGTCACTACTCGTCCTTCTGTAGTGAACAGAGTCCCGCCAAAGGTCACTGG
GCGAGACCCCGTCACCGGACTGGTCATTGAAGAAGACTGATAGATCGGACACGCCACCCTGGCCACGGGCGTCGCTGGCC
ACGGGCGTCGCCACCCTGGCCACGAGCGTCGCTGGCCATGGGCGTCGCCACCCTGGCCACGGGCGATCCGACCCGTACTC
CAGCCTCGTCTCTGGCTGCATTGGGTCACCACGACGTCAGCCTTTACTACTATTGATGATTACTGGCGCTAGCGTTGTGG
ACGACGGCGTTGGTAAGAGTTGACGCAGAAGCTGAAGCAGAGGCTGACGCAGCGGCTGACGCAGATGCATTTCACATTGG
CTTCCCTCCCCAGGGACGAGTGAGGTTTCCCGGTGGGGGTCGAAGCCTGTCCGGAGGTCCACGACGTCGCGACAACAGCC
ACTGCGCTCTGCTCATTCCGGGTCCTGGAAAGTCGTCGGCCAGAGACCACGCGATTGGTGTCTTCAACGGCATCCAATTC
CCCCAGGCAGGTGACGGCTTCACCTGTATCACCTTCCAGTCTGTGGATGCCGCCTTCACGGCAGCGAGGGACCGGCTGGG
ACTCCCGAGACCCGGTCCCAAGCCTGATAAGAAGGACATCAGTAACCTGGGAGCTGTGCTGGTGGAGACCACAAGGAATT
TGGCTAAACAGTACAACCTGCCGAAGGACGTCTTGATCAATGGTATGCCTCTTGTTGATACGTCCAAGACCATCATAGGC
GCCATCTGTCCGGACTTCTTCAAACCAAAGAAATGTGAACTGAAAAGATACAGGGACTACGACGGCAGTTGCAACAACCT
AGAAAACCCGACCTGGGGCTCCAAGAATACTGCCTTCAAGCGTCGTCTTCCACCTGATTATGCTGACGGCATCGACGCCC
CTCGTGTGGGTCGTGGAGGATACCCACTGCCGTCTCCCCGTGTCGTCTCCGCCCACATCCACCGCGACGAAGGCCTCCAC
GACCATGCCGTCACCATCATGACTATTGCTTGGGGCCAGGCTATTGATCATGACCTCACGCTCACGGCGGAGACCAAAGA
AGCGAATAAGCAAGACCCGAAGTGCTGCGGTCCTCAGCCAACACATCCGGAATGTTTCCCCATCCAAGTCCCTGATAAGG
ATCCCTTCTACTCCCTCTTCAGGCAGAATTGTATCTCCATGGTTCGCTCTCTCTACGGCGTCAGGCACGGCTGCAAACTC
GGACCTCGCAGCGCCACCAATGAACTGGCCTCCTATATCGACGCGAACTGGGTGTACGGCACAGTTACCAAGCACGCTGA
GGAACTACGCCTGCAGAGAGGTGGACTGATGAAGTCGCTGCCGGTGTTCAGGGAGTACGGGATGAAGGACTTGCTGCCCC
TGAAGCTCAATGATCCCAGCGACGGCTGCATCAGACCCAACAAGGATGTCTATTGCTTCGACGCCGGCGACGGCAGGGTC
AATGAACAGCTGGTGTTGGCTGTGGTACACACCTTGATGATGCGTGAACACAACAGGATCGCTTCTGAACTGTACAAATA
TAACCCTCATTGGGAAGACGTGAAGCTGTATGAGGAGGCGCGTCACATCATCGCGGCCATCACTCAACACATCACCTACA
ACGAGTTCCTGCCTATGGTGCTTGGCAAGGAAGTCATGAACAAGTACGGGATCATCTTGCAGAAGAAGGGCCACTTCGAC
GGCTACGACCCGAAGATCAACCCGTCCATGTCCTCGAACTTCGTCACCGCCGTCTTCAGGTTCGGCCACTCTCTCCTCCC
CTCCACCATCGAACGCTGGAGCCCCGCCCACAAGTACATCGGTTCACAGCGTTTGAGTGAGATGCTGCGACAGCCGTACG
ACCTGTACAAGGGAGGCTGGTGCGACCAGTTCATCATGGGGCTCATCAACCAAGTGGCTCAAGCTATGGACGACTCCATC
ACCCAAGAGGTTACCAACCACCTCTTCCAAGAACCGGACAAGCGGTGGGGCATGGACCTGGCGGCCATCAACATGCAGAG
AGCCCGTGAACACGGCGTTCCCTCCTACAACGCCTTCAGGGAGTTGTGTGGGCTGAGGCGAGCGCATACCTTCGACGACC
TCCTGGGGGTGATGCCAAACAAAACTGTCTACAGATACAGCGAGATTTACAAGCATCCTGATGACATCGACCTGTGGAGT
GGCGGAGTGAGCGAGCGACCCATGCAAGGCTCCATGGTGGGTCCTACCTTCAGTTGTCTCATTGGACTCACCTTCAAGGA
GCTGCGATACGGAGATCGCTTCTGGTACGAGAATCGGGGCTTCCCATCCGAGTTTACGATAGAACAACTCGAAGAGATCC
GAAAGGTGAAGCTTTCTCGGATAATCTGCGATAACAGCGACGATATAAAATCCGTTCAAGTGTACGCTATGGTCCTTCCT
GACCACGATATCAACCCGCGCGTGGCGTGTGACTCCGGTATCCTGCCTCGGATGGACTTGAGCAAGTGGC
>Transcript_223714
GCCCCGTCAAGGGGACGTTACAGTGACAGTTCAGCCCCGTTAAGGGAAAGTTTCAGTGACATTTGCTCCCCGTCAAGGGG
GGAATTAGTGACAGTTCAGCCCCGTCAAGGGTCACTACTCGTCCTTCTGTAGTGAACAGAGTCCCGCCAAAGGTCACTGG
GCGAGACCCCGTCACCGGACTGGTCATTGAAGAAGACTGATAGATCGGACACGCCACCCTGGCCACGGGCGTCGCTGGCC
ACGGGCGTCGCCACCCTGGCCACGGGCGATCCGACCCGTACTCCAGCCTCGTCTCTGGCTGCATTGGGTCACCACGACGT
CAGCCTTTACTACTATTGATGATTACTGGCGCTAGCGTTGTGGACGACGGCGTTGGTAAGAGTTGACGCAGAAGCTGAAG
CAGAGGCTGACGCAGCGGCTGACGCAGATGCATTTCACATTGGCTTCCCTCCCCAGGGACGAGTGAGGTTTCCCGGTGGG
GGTCGAAGCCTGTCCGGAGGTCCACGACGTCGCGACAACAGCCACTGCGCTCTGCTCATTCCGGGTCCTGGAAAGTCGTC
GGCCAGAGACCACGCGATTGGTGTCTTCAACGGCATCCAATTCCCCCAGGCAGGTGACGGCTTCACCTGTATCACCTTCC
AGTCTGTGGATGCCGCCTTCACGGCAGCGAGGGACCGGCTGGGACTCCCGAGACCCGGTCCCAAGCCTGATAAGAAGGAC
ATCAGTAACCTGGGAGCTGTGCTGGTGGAGACCACAAGGAATTTGGCTAAACAGTACAACCTGCCGAAGGACGTCTTGAT
CAATGGTATGCCTCTTGTTGATACGTCCAAGACCATCATAGGCGCCATCTGTCCGGACTTCTTCAAACCAAAGAAATGTG
AACTGAAAAGATACAGGGACTACGACGGCAGCTGCAACAACCTAGAAAACCCGACCTGGGGCTCCAAGAACACTGCCTTC
AAGCGTCGTCTACCACCTGATTATGCTGACGGCATCGACGCCCCTCGTGTGGGTCGTGGAGGATACCCACTGCCGTCTCC
CCGTGTCGTCTCCGCCCACATCCACCGCGACGAAGGCCTCCACGACCATGCCGTCACCATCATGACTATTGCTTGGGGCC
AGGCTATTGATCATGACCTCACGCTCACGGCGGAGACCAAAGAAGCGAATAAGCAAGACCCGAAGTGCTGCGGTCCTCAG
CCAACACATCCGGAATGTTTCCCCATCCAAGTCCCTGATAAGGATCCCTTCTACTCCCTCTTCAGGCAGAATTGTATCTC
CATGGTTCGCTCTCTCTACGGCGTCAGGCACGGCTGCAAACTCGGACCTCGCAGCGCCACCAATGAACTGGCCTCCTATA
TCGACGCGAACTGGGTGTACGGCACAGTTACCAAGCACGCTGAGGAACTACGCCTGCAGAGAGGTGGACTGATGAAGTCG
CTGCCGGTGTTCAGGGAGTACGGGATGAAGGACTTGCTGCCCCTGAAGCTCAATGATCCCAGCGACGGCTGCATCAGACC
CAACAAGGATGTCTATTGCTTCGACGCCGGCGACGGCAGGGTCAATGAACAGCTGGTGTTGGCTGTGGTACACACCTTGA
TGATGCGTGAACACAACAGGATCGCTTCTGAACTGTACAAATATAACCCTCATTGGGAAGACGTGAAGCTGTATGAGGAG
GCGCGTCACATCATCGCGGCCATCACTCAACACATCACCTACAACGAGTTCCTGCCTATGGTGCTTGGCAAGGAAGTCAT
GAACAAGTACGGGATCATCTTGCAGAAGAAGGGCCACTTCGACGGCTACGACCCGAAGATCAACCCGTCCATGTCCTCGA
ACTTCGTCACCGCCGTCTTCAGGTTCGGCCACTCTCTCCTCCCCTCCACCATCGAACGCTGGAGCCCCGCCCACAAGTAC
ATCGGTTCACAGCGTTTGAGTGAGATGCTGCGACAGCCGTACGACCTGTACAAGGGAGGCTGGTGCGACCAGTTCATCAT
GGGGCTCATCAACCAAGTGGCTCAAGCTATGGACGACTCCATCACCCAAGAGGTTACCAACCACCTCTTCCAAGAACCGG
ACAAGCGGTGGGGCATGGACCTGGCGGCCATCAACATGCAGAGAGCCCGTGAACACGGCGTTCCCTCCTACAACGCCTTC
AGGGAGTTGTGTGGGCTGAGGCGAGCGCATACCTTCGACGACCTCCTGGGGGTGATGCCAAACAAAACTGTCTACAGATA
CAGCGAGATTTACAAGCATCCTGATGACATCGACCTGTGGAGTGGCGGAGTGAGCGAGCGACCCATGCAAGGCTCCATGG
TGGGTCCTACCTTCAGTTGTCTCATTGGACTCACCTTCAAGGAGCTGCGATACGGAGATCGCTTCTGGTACGAGAATCGG
GGCTTCCCATCCGAGTTTACGATAGAACAACTCGAAGAGATCCGAAAGGTGAAGCTTTCTCGGATAATCTGCGATAACAG
CGACGATATAAAATCCGTTCAAGTGTACGCTATGGTCCTTCCTGACCACGATATCAACCCGCGCGTGGCGTGTGACTCCG
GTATCCTGCCTCGGATGGACTTGAGCAAGTGGC
>Transcript_223713
CCTGAACTGACTGGTGGTGGTGGTGCTGTGCTCTGTGGTGTTGTGCGACTGACTCACTGACTCAGTTCAGCGGGTGTTTC
ACATCCGCTTGTTATCAATACGGTCAACAGTGCAATAACACGATCATACTCAACTATGACTATACTCAGATTACTGGTGC
TAGCGTTGTGGACGACGGCGTTGGTAAGAGTTGACGCAGAAGCTGAAGCAGAGGCTGACGCAGCGGCTGACGCAGATGCA
TTTCACATTGGCTTCCCTCCCCAGGGACGAGTGAGGTTTCCCGGTGGGGGTCGAAGCCTGTCCGGAGGTCCACGACGTCG
CGACAACAGCCACTGCGCTCTGCTCATTCCGGGTCCTGGAAAGTCGTCGGCCAGAGACCACGCGATTGGTGTCTTCAACG
GCATCCAATTCCCCCAGGCAGGTGACGGCTTCACCTGTATCACCTTCCAGTCTGTGGATGCCGCCTTCACGGCAGCGAGG
GACCGGCTGGGACTCCCGAGACCCGGTCCCAAGCCTGATAAGAAGGACATCAGTAACCTGGGAGCTGTGCTGGTGGAGAC
CACAAGGAATTTGGCTAAACAGTACAACCTGCCGAAGGACGTCTTGATCAATGGTATGCCTCTTGTTGATACGTCCAAGA
CCATCATAGGCGCCATCTGTCCGGACTTCTTCAAACCAAAGAAATGTGAACTGAAAAGATACAGGGACTACGACGGCAGT
TGCAACAACCTAGAAAACCCGACCTGGGGCTCCAAGAATACTGCCTTCAAGCGTCGTCTTCCACCTGATTATGCTGACGG
CATCGACGCCCCTCGTGTGGGTCGTGGAGGATACCCACTGCCGTCTCCCCGTGTCGTCTCCGCCCACATCCACCGCGACG
AAGGCCTCCACGACCATGCCGTCACCATCATGACTATTGCTTGGGGCCAGGCTATTGATCATGACCTCACGCTCACGGCG
GAGACCAAAGAAGCGAATAAGCAAGACCCGAAGTGCTGCGGTCCTCAGCCAACACATCCGGAATGTTTCCCCATCCAAGT
CCCTGATAAGGATCCCTTCTACTCCCTCTTCAGGCAGAATTGTATCTCCATGGTTCGCTCTCTCTACGGCGTCAGGCACG
GCTGCAAACTCGGACCTCGCAGCGCCACCAATGAACTGGCCTCCTATATCGACGCGAACTGGGTGTACGGCACAGTTACC
AAGCACGCTGAGGAACTACGCCTGCAGAGAGGTGGACTGATGAAGTCGCTGCCGGTGTTCAGGGAGTACGGGATGAAGGA
CTTGCTGCCCCTGAAGCTCAATGATCCCAGCGACGGCTGCATCAGACCCAACAAGGATGTCTATTGCTTCGACGCCGGCG
ACGGCAGGGTCAATGAACAGCTGGTGTTGGCTGTGGTACACACCTTGATGATGCGTGAACACAACAGGATCGCTTCTGAA
CTGTACAAATATAACCCTCATTGGGAAGACGTGAAGCTGTATGAGGAGGCGCGTCACATCATCGCGGCCATCACTCAACA
CATCACCTACAACGAGTTCCTGCCTATGGTGCTTGGCAAGGAAGTCATGAACAAGTACGGGATCATCTTGCAGAAGAAGG
GCCACTTCGACGGCTACGACCCGAAGATCAACCCGTCCATGTCCTCGAACTTCGTCACCGCCGTCTTCAGGTTCGGCCAC
TCTCTCCTCCCCTCCACCATCGAACGCTGGAGCCCCGCCCACAAGTACATCGGTTCACAGCGTTTGAGTGAGATGCTGCG
ACAGCCGTACGACCTGTACAAGGGAGGCTGGTGCGACCAGTTCATCATGGGGCTCATCAACCAAGTGGCTCAAGCTATGG
ACGACTCCATCACCCAAGAGGTTACCAACCACCTCTTCCAAGAACCGGACAAGCGGTGGGGCATGGACCTGGCGGCCATC
AACATGCAGAGAGCCCGTGAACACGGCGTTCCCTCCTACAACGCCTTCAGGGAGTTGTGTGGGCTGAGGCGAGCGCATAC
CTTCGACGACCTCCTGGGGGTGATGCCAAACAAAACTGTCTACAGATACAGCGAGATTTACAAGCATCCTGATGACATCG
ACCTGTGGAGTGGCGGAGTGAGCGAGCGACCCATGCAAGGCTCCATGGTGGGTCCTACCTTCAGTTGTCTCATTGGACTC
ACCTTCAAGGAGCTGCGATACGGAGATCGCTTCTGGTACGAGAATCGGGGCTTCCCATCCGAGTTTACGATAGAACAACT
CGAAGAGATCCGAAAGGTGAAGCTTTCTCGGATAATCTGCGATAACAGCGACGATATAAAATCCGTTCAAGTGTACGCTA
TGGTCCTTCCTGACCACGATATCAACCCGCGCGTGGCGTGTGACTCCGGTATCCTGCCTCGGATGGACTTGAGCAAGTGG
C
>Transcript_192286
TGTGTGTGTGTGTGTGTGTGTGTATGTGTGTGTGAACACGGGCGAAGTAGACACTGAGGCTAGTGTGTGTGTGTTGTAGT
GGTGTCGCAGAAGTACGTGACGCGGGTGATCGACGAGGACGTGTTGGCGGGCAACGCGGCCATCTTCAAGTGCATGATCC
CGTCCTTCGTGGCCGACTTCGTGAGTGTGCAGGCGTGGGTGGACTCTGAGGGCACTCACTACTACCCGACCAACGACTAT
GACGGCAAGTACCTGGTGCTGCCCTCTGGCGAGCTACACATCCGAAACGTCAACTCTGAAGATGGCTTCAAAAGCTACAA
GTGTCGAACTGTCCACCGCCTCACCCAGGAGACCCGCCTCTCTGCTACTGCTGGCCGACTTGTCATCTCCGACGCCTTGT
CGAGCGGGCCGCCCAAGGTCCCACCGGTGGCCAAGTTCAACCAGTTCACGCGGGACGTCGGCGAGAGCTTCGCTGTGTTG
TGTGAGGCACAAGGCTTCCCCGTCCCCGCCTTCAGGTGGTTCAAGTTCTCGGAAAATGCACGCAAATCTCCTGTTGAGTT
GGGTGACCGAGTGAAGCAGGTTGGAGGAACTCTAATTATTCGTGAAGCTAAGGTGGATGACTCTGGCAAATATCTGTGTG
TTGTCAACAACTCGGTTGGAGGTGAAAGTGTCGAGACTGTTTTAACTGTTACCGCACCCTTGAGTGCTCAGGTGGAACCA
AATGTACAGACTGTTGAATTTGGTCGACCTGCTACCTTCACCTGTACCTACAAGGGTAACCCCGTCAAGTCTGTTGCCTG
GCTCAAAGATGGCGTTCCAATCAATCACAAAGAGGCAGTATTGCGTATCGACACTGTGAGTCGAGAGGACAAGGGCATGT
ACCAGTGTTTTGTGAGGAATGATCAGGAGTCTGCACAGGCTACAGCTGAACTAAAACTTGGAGGACGCTTCGAACCCCCA
CAACTGACATACACTTTTGAGACATCAACCCTGCAGCCTGGCCCCTCAGTGTTCCTTAAGTGTGTGGCAGCTGGCAACCC
TACTCCTGAAATTACTTGGGAACTTGATGGCACCCGACTCTCAAACTCTGAAAGGATGCAAGTTGGCCAGTATGTGACTG
TTAATGGAGAAGTTGTGTCACACTTGAACATCTCTGCAGTTCACACAAATGATGGTGGTCTTTACGCTTGTGTTGCATCT
TCTACCGTAGGCTCAGTCAAACATGCAGCAAGGCTCAACGTGTACGGATTACCTTACATTAGGCCCATGGACAAGGTTGC
TGTTGTAGCTGGGGAGAACATGGTTGTCCACTGCCCCGTTGCTGGTTACCCCATTGATTCTATTGTTTGGGAGAAGAATG
GCCGCATGCTTCCCATTAACCGTCGTCAGAAGACCTTCACCAATGGCACACTCATTGTTGAAGCTGTTGAACGCAATTCT
GATCAAGGAAGGTACACTTGTGTTGCTCGCAATAGTCAAGGATACACTGCTCGTGGTGATCTTGATGTCCAAGTTATGGT
GCCACCGGAAATTTCGTCCTTTAAATTCCCTGAGACAGCGGGACGGGATGGTGCTTTTGCTCAAGTTATCTGCGTAATTG
CTTCAGGAGACGCTCCTTTGAACATCTCCTGGCTCTACAATGGTGCCAGTGACCTACCTCTAGGCACTGAGTCACTGCTC
ATTGGAGAAAGAACCTCGATACTGACAATTAAGAGTGTTTCATGGCTTCATAGTGGTGATTATGAATGCCTTGCACAAAA
TGGTGCTGGAAAAGCCTCCTTTGTAGCTGAATTTTCAGTCCAGGTACCACCACGTTGGATTGTGGAGCCCACAGATAAGG
CATTTGCTCTGGGAAGTGATGCCAGGTTAGAATGTAAAGCTGATGGATTTCCTAGACCTTCTCTTGGATGGAAGAAAGCT
GCAGGTCGTACTCCTGGAGATTATCGTGACCTTGGTGTTAGTAATCCCAATGTGAAGGTGACTGATGATGGCACACTGCA
GATTGGCAACATTCAAAAGTCTCATGAAGGATACTACTTGTGTGAAGCCAACAACGGAATTGGTGCTGGTCTTTCAACAG
TTATCTACGTAAGGGTCCAAGCTCCACCTCAGTTCAAGATTCAGTACAGAAATCAGACTGCGAGCCGAGGAGATGATGCT
GTACTTGAGTGCGAGGCTGAAGGCGAAACTCCCATTGGTATTCTGTGGAGCAAGAACAAACACAGCATTGAACCATCCAA
TGAACCAAGGTACACAATTCGTGAAGAAATGCGAGGTGGTGGTGTTCACAGCAGCCTCAGCATTAAGACAACCGATCGAT
CAGACTCTGCTGTGTATACCTGTGTGGCAACTAATGCTTTTGGAAGTGCTGATACCAACATCAATCTTATTATTCAAGAA
CATCCAGAACAGCCTAACAGTTTAAAGGTTTTGGATAAGAGTGGTCGCTCTGTGGAGCTTTCCTGGACGCCTCCCTATAA
TGGAAATTCTCCCATCACTCGTTACATTGTAGAATATAAGCTTAGCCGCCGAAACTGGGATTCTGATGGTGAACGCATGA
TGGTGCCTGGTGACCAAAACATGGCTGCTGTGTTAGATCTTCGCCCAGCTACAACATACCATCTTCGCATTGTTGCAAGA
AATGAGATTGGCGACTCTGATCCTTCTGACACTGTTACAATCATTACTGCTGAGGAAGCTCCCAGTGGTCCTCCTCGTGA
CCTCAAGGTTGAGGCTGTAGATCAGAGTTCTCTGCGAGTCACTTGGAAGCCACCTCTGAAGGAGGAGTGGAACGGTGATA
TTCAGGGTTACCAAGTTGGCTATCGGCTTGCATCATCTAACAATTCTTACGTTTATGAGACTGTTGAATTTAGCAAAGAA
ATGGGCAAGGAACATCATCTCGTCATTTCTAAGCTTAATGTCTACACTGAATATGCTGTGGTTGTGTCTGCTTTCAACAA
AATTGGACAGGGACCAAAAACTGATGAAATTCGAGCTTACACTGCTGAAGGCACACCCCAACAGCCCCCTCAGGATGTAA
CTTGCACTACCCTCACATCCCAGACCATCAGAGTATCCTGGTCCTCTCCACCACTTGAAACTGTGCAGGGAGTCATTAAG
GGTTACAAAGTCATTTATGGACCCTCTGACACCTGGTATGATGAAGAAAGCAAAGACACCAAGATCACTGGGTCCACTGA
AACTCACCTTCATGGTCTTCAGAAGTACACTAACTACAGCCTCCAGGTCCTAGCCTTCACATCAGGTGGTGAAGGAGTGC
GCTCACAGCCAATTCACTGTCAGACTGATCAAGACATTCCTGAATCACCTACATCTGTCAAGGCTTTGGTTATGTCTGCT
GATTCAATCCTGGTATCTTGGCTACCACCTGAGCGCCCCAATGGAATCATTACTCAGTACACTGTTTATTACAAAGAGCA
TGGCAAGAGTGATGTTGAGACTGTGCAGCAGAAACTTCTTCCATCAACACTAAGCTATGAAGCAACCGGACTGAAGCGCC
GTGATGACTATGTGTTTTGGGTGACAGCTTCCACTACTGTTGGAGAAGGAGAAATGTCACAGTTAGTTCATCTGAAGCTC
TCTAATAAAGTTCCTGCTAAAATTGCATCCTTTGATGATGAATATGTGGCAACATATAAAGAGGATGTGAAGCTTATGTG
TCAAGCCGTGGGACTTCCAACCCCTGACATCAGGTGGACAATCCGTGGAGAACCTTTTACCCCCAATGATCGTATACGAC
TATTGAATGAGGGCTCCTTACTAATCCGTGAAGTTTCTCGTGATGATGCTGGAGAATACACCTGCCATGTTGAAAATCCA
TATGGACAAGATACTGTCACACACACACTACTCATCCAAGCTCCTCCTCATCCTCCGGAAATCACACTTCAATCCACAAC
CACTAACAGCATTGAGGTGAAAATCAAGCCTTCTGTAATTGATGATACAACTCCCATCCATGGATATACAATTTTCTACA
AGCCGGAGTTCAGCAACTGGGAAAGCATTCAAGTTCCATCCTCTACACGAACCTACTCTCTTGAAGGACTCTGGTGTGGA
TCTCGCTACCAAATTTATGCTTCAGCATATAACAAAATTGGAACAGGTGAATCATCTGAGATTCTGAACACTCGTACTAA
AGGCAAGAAACCAGAGGTTCCTGAAGTGAATCGCTTCGTCGAGGTTTCCTCTTCATCCATCACCCTACACCTGAATGCTT
GGCTAGATGGTGGCTGCCCCATGAACTACTTTGTGGTAGAGTATAAGGCTAGGCATCAAGCTGAGTGGACAATGGCTAGC
AACCAAGTGAAGCCTACTGGTAACTATGTGATTATGGAACTGACACCGGCTACTTGGTACAACCTCCGCATATCTGCCCA
CAATAATGCTGGGGCCTCGGTGGCTGAATATGAATGTGCCACACTTACCCTCACTGGTGGTACTATTGCCCCGGCTCGTG
AACTGCCTGCCTTCGGGGCTGGAGACCTTCCACTGTACCTCAACTTAAACCTCATCGTTCCTGTGGTCTCGGCTGTAGTC
GTCATCGTTTTGGCCATCGTTATTATCTGCTATCTAAGAGGTCGCAATGCCCCTATTAAAGAGGAGGTGTATCAGCAGTA
CCAGTACAATGCCAGCATGCCTCCACCCTCGACCATGGACAAGCGTCACCCAGGTTTCCGCGAGGAACTCGGCTACATTC
CACCACCAAACCGCAAGCTTCCACCTGTTCCAGGCTCACAGTACAACACTTGTGACCGTATCAAGCGAGGTGGGGGGTCG
GGTCGCGGCACACATGCCACCTGGGACCCAAGACGCCCTATGTACGAGGAACTCTCCCTCCATCCTCCCCCTGGACGACG
TATTCCCCCTGGAGGGCCTCATCCACCTCATGGTTCCCAGGACACCCTGAGATCAGGTGGAGATGACGAAATCTGTCCAT
ACGCAACTTTCCACCTCCTTGGATTCCGTGAGGAAATGGACCCCCAACAGGCCGGTAACAACTTCCAGACCTTCCCTTAC
CAGAATGGTCATGGGTCTCAGCAAAACTTTGTCAACTCTCCTGCTTCTAGGAGTATGCCTCGGCACGGTTCTGGCAACTA
CTACTCGTGTGTGGCTGGGGAGTATGGCTCAGGTGGTCCCCCAAGCAGCACCTACTACTCTACTGTTCCTGGAGATATGA
CTGCCTCCCGCATGAGCAACTCCACATTCTCCCCGACTTACGACGATCCAGCTCGATCTGATGAAGAAAGTGATCAGTAT
GGTGGGTCTACATATTCTGGTGGTGGACCTTACGCTCGTGCTATTGACTCCGTGTCACAGAGTGGAACTGCTAAACGTTT
AAATGGTGGTCACCTTCCTGGAGCTGCAACCTCTGGTCACTTTTGGTCTAAGGGTTATGCACATAAGTTCTTAATGAACC
GTGGGAGTACCTCCGGAAGTGCAGGCCATGGATCACCGGAGCCTCCTCCTCCCCCTCCCCCACGTAATGGAGATCTTCCA
CTTGACTCCTCTGGTCTTGGTTCCTCGTTGAATGACTCAAACAATTCTACAGCCTCCAATCAGTTCTCAGAGGCTGAGTG
TGATCATGATCTTGTCCAGCGTAACTACGGAGAAATGAAGCAGCAGCCCACATTCAAAATGGAGGCCTAAGGATGGTGAG
TGATGAAATGAACGTGTGAGGTCCTCTATACCCTTCTGAAGGACCCCGTCATCCCCGTGCCATACGAGGCAACCTGGTTA
CCGCCCCATGTCACTAACCACAGATCATTGATACCAAGCACCCCTGTTGAACACAAATACTCAGCAATATACAAGATACT
GTATACTGAGTGAGAAAATGTTATGAAAATATTCTGAAGAGACTAGTTACCCCTGGCAAAAAGGTTACAGAGAGAGAGAG
CATAGAAGTTATTAATGACAGTGACAAAAAGAATTCATACAAATGATTTAGCATGAAAGGATCACGTGAAGAATTAATTA
CACAAATTACAAGCAATGAAGAATAAATCATCTGTACCCTGTGTGATACTGATGCTCTCTACACTAATTGAAAGCCTCAT
GATATTATTTTCATTGCAAGCAGCAAGTTGGCATGATGTGCATTAGCAATGAAGATCCAAATGAGGATATATCTTGGCTA
GTTGTATGTGTTCAAAGGGGGTGACTGAATTCTTCTTTATTGTTACTGCGTCACAGTTCCCCCCCTCACCCCCCCGCTCA
TGAGATTAATTAACCTGCTGTGGACTCCATTGTTGTACTCCCCTCATTACCAAGGCAAGCCCACACTGATTGACGTTTAA
GCTTTGAGTGTTTCTTGCAGTGTTGTGTATCACATAACAGTAGCAGTATTCTTTCTCTGCCCTCTGCTCAGTTTGAAATC
TGAATTTGAAATCAAGTGCTTCTGTTGTAGTGTTTTTTGCACCGGTATTTTGAGGGCCATACCGTCAGCAATGCATTTAT
TATGCAGTAAACCCTACCCATAGCAGTTAATGGATTGTCTTTAATGGCCATTGGACCATAAGTGCTGTGCGATAGTATGA
ACTGAACTAAGTATTGCTGTGTGAATCATCCATGACGGTGCTACTTGGAAGTGACTCTCGACTTGTTTGGTGTTCTACGT
ACTTTGTGATACGACCCAAGTCTAGTCAAGGGCGGGGGACAAAACTGTGTATGTTTGCCTGAACCTTTGTGACGCATATG
TAACCAGTATGCTCAGTTTTACTATTTTTTAAATAATTAACAATAGTAGTCCAATTAAGGAGTAAGACAGAGAGAATGGC
AGAAAAAGGGCTATCATCTGAGGGAAGGAGCCATATATAGTAAGTTTGGCTAAGAAGATATAGTGTTAACTTCTCAACCA
TGGTTGTTTCGTAATGCTTGGCTACAGGGATACATACGTAGAGATTCTGCAGATACTTGTATAATTATCTCGCAAATTAT
AAATATAAGCCATGATATGATTTTAATGAAGCCCGAAGACATCTCTGTAAGTGCACAAACCAAATGCCATCTCCCTGTCT
ACTCATTTGCCGCAGCGTTCCTAGGTGTTGCTTAATTTCCGCAGCTTGCAAGACAATATGTAATCAGACCAGCAATTTTG
GATCTTACTCAGGGCTACAATATGACAAATTGTGCATTTGCACTGAAGGATAAAAAGTTTTATTAAATCCTAAAAATAAG
GACAAAATTGCTGGGAGCATCACAATATCCATTATAAAATATATTGTAAGGCATCTTGCTAGGTAATACTTTATTTGTAT
ATGAAATTCATCAGTCTTAGGAACAGATTGGCAAATTCTCATTGCCAATTCATCAGTTTCTACTTAAATCCATTTCCATG
TAAACTTTTCTTACGAATCTAAGATAAAAATGTTGACGTGTAAGTATGTGTGCATTGCTTCTTCATAGTGTTAGAATTGT
GTGAAAGTGAGTATTATATTACAATAGATAATAAGTCGTTGCAGAACTGTTGTACTTCTATAAATATTGACATGTGTCAT
GCAGGTGTCTGACAATAGCTGTAACCCTCAAGTCCTCTGAGCAATGTTTTGGAAGTCTGAGGAATTTTTACAGTTTAAAG
CTGATATATATTTTAGTTCTTTTCCAGAATATAATTGAAGATTCGTGTTATGGTACGACATATTAAACATCATGGATTTA
TACAATACAAGGATTGTTGTACGAGACCATGAACCTACATAACACCCCTTTTTATCTAGTGTTCATCTCATTCAACCAAA
ACATGCTGATATCTTCCATAAGCTCAAGTGTAATACATGTAGTCTTTGATAAATGTTGCCAGTGTAATCTCCGCCTGCCC
TAAATAATTATTCAATTATTGATTTGCAGTTTATTGGTAATGGAGTTACTGAAGGCATTACTACCTGAATTGTAGAGAGG
TCATGCTTTCTATCTATGCATATGTATAATTTTACCCCCAAAATGATCAGAAAAAATAAATTTCCCAAAAAGTATAAAAT
GCTCAAACTGTTTGAGTAGATAAATGAACGCTTTTTCTACTGCTTTTAGGTAGGATTAATTAATGTTGAAATCTCAGTAC
AGTATTAGGCAATATAGAAATACATGCAAGACCTATAAAGCACATTTCCTTGGATTTTGATTCAACTGACAATTTTTGTA
TGTATGTTAAGAATTGTCTGTTATTGAATTGTTTGTACCATTTCTATACACATATGTGTGAGATTATGCATCATAGTAGA
CATTGCTTGTCATTATCTTGACCAGGGAGGGTGGGTGCTAATGGGAGGGGGACAGTGGTGATCAATAGCATCTTGACCAG
CACCCTATCATGGGTTGCATCATTGCATGATAGCAGCAGAATGCACCATAAGGTGCAGAATAATCTGTATTTGCTGTTTG
ACACTTGGAAATAAGAGAGAGTTTTATTTTTATTAAAGTGATCATGATACATTATCCTAAAATATCCTATTATGAGTGAA
ATGAGACTCAAAAGAAGAGGTAATGATGAAATACTCTGTGTTAAAGTAGTTTGATATATTATTAGGAAACACATGACTGA
CTGAATATTGTAAATTCAAAGTCACTGATAATTTCTCATTTCTAAATTTGGCAGTTTTTAAAGGGGATAAACTGGTCCAG
ATATAGGAATGACATTGAAATTACATTCATATACCAGAAATGAGTTATTGTACTAAATGATCGTAAATAAATATACTGAT
CCATTAAAGTTAACAATTGCTTAATATATGTACCAGGTATATAAATAATGCAAAAAAAAAAAAAAAAAAAAAAATAAAAT
ATAACA
>Transcript_199735
CTGAGAAGTGCATTCCGGCCACCAGGCACGACACATATACACATATATATATATATATATATATATATATATATATATAT
ATATATATATATATATATATACACACAGTATATACAAGTATTATATATATAAATTCAAAGCACATTTTAGTTTCATTCAC
CTGGACAATCCACGATATGTTGGTTAGGAACTTATATTTTGATATTGCATTTAATTAAATGCATTCCCAGTCCGAATTCC
TTTGGATTTGAATAATGCAACACAATAAGTTATAGCGATAATAAAGACGCTCGTTAAAGAGCATAAAGACAATAAGCTGT
ATTAAGTAAAGTAAATACTGAACAGTATTGTTTTAGCTTCAGTCAGTACAGATCCTTACTGTTGTTGTTGTTGTTAAACT
CAACATTTATATTTGGATTTTTAAGTTCAGCCATTATCTTTTATTTATAAATGTTTTTACCGTTATCGTAATTCATTGTT
CATGTCCACACTGGCTCGTTTTTCCATGGCTGAAGGGACACTTTTGGGATCAGGTTCCCAACTTTGCAGAGAGCACGCTT
ATTTACGAGCTCGGCTTGGACGAAGGCGAGTGGCTGCATCATCTCCAGGTTGTCAGAGTTGTCGCACATTATCCTGGCTA
AACTGGTCTGCCGGATCTGATCCAACTGAGCCTCTGTGAACGACGACTCCAATCCACCATTTTCGTAGTAGAATCTATCG
CCCACCCTGAGTCTTGCGAACTGATCTCCTATTATACAGAGGAAGGTGTGGCCTAGGAGGGAGCCTGGCGAGGGCCTCTC
TGCAATACCGCCGATAAAAATGTCAATATCATCCACATCCTCGTACAGCTCCCGCAGTCGGTTGATTACCTCTGGATCAA
TAACATCAGCGAGGTCATCAAAGGTGTTGGCCCTCGGGAGGGCGCAGATCTTCCTCCACTTGTTGTAGCCTGGGATGCCG
TGGTCCCGGGCCCTCTGCAGGTTCAGGGCCACCAGGTCCATCCCGAACCTGTTCTTACCCGCGAACAGGTGATTGGTCAG
CTCCTTGCTGAAGAAGCGGTCGAATTTCTGGCTGGCCTGGATGGAGAGGCCACGCAGGAGAGAATCCAAGCCTCCTTGCT
GGTACAGAATGAAGGGTGAGAACTGATTCTCGCTGAGTCGGAGGTTCTTCTCCACCATGCCAAATTTGTTGTAGGCTTCC
ATGTTGCCAGAGATGAGAGTGTGACCGTATCTGAAGGCAGCGGCGGCGAAGGCGTTGATGATAGTGGGGTCGACGTCCTC
GCGGTAACCAGTAGCGTAGCCCTTCTTCTTCGGCACCAGACCAAACGTCTCCATGAACCGTCGACCGAGGACGATGGGGA
GGTACTCGTTGTAAGTGATGTGTTGGATCTGCGCCGCCAAGATTCTTCGCGCCTCCTGGAACAAGATCTCGTCCGTCCAG
CCGGGGTTGAGGCTTTTGAGCTCCTTGGCCAGCTTGTTGTGCTGCCTCATCCAGATGGTGTGCATCACCGCCAGCTCCGG
CTGTTCGTTCACCCGGGTGTCACCAGCTTTGAAGCAGAACATCTTGCCGGAGGTGTCCTTGCACTCGGAGGGGTGGGGCG
GGAGGAGCGGGTGGTCCGGCGTCCCCACCTTCAGCAGGCCGTCACTGAAGCTCCTCAGCTCCTTCAGTTCCTCAAGACTG
GAGCCGTACACGTTGCTCGCGTCGATGAAAGAGGTGATCTGGTTCATCTGCTCCCGAGGACCCAAGTTACACTTGGGGCG
GAGGGCCGGCATCGATCTCACGAACTCCATACAACGCTGACCGAACTGGTTAAAGAAAGCATCGTCTTCGGAGATGATGA
TGGGCATACAGTCTGGGTGGAGTTCGCGGGGCTGACGTCGCTGGCCCTTGGAACAGCAGGTGATGTCCGCCATGTCTTTA
CCCTTGGTGATGGGTGTGTGGGTAACATCGTGGTCGAGAAACTGGCCCCACTGCATGATGAGGATGGTGAAGTTGTCGTA
GAGATTGTCCCGGTCAATGATCACCCTAGACGAGATGGACCTGGGGGAGGGCAAAGGAGCCCCGGACTTGGCCAGCTGGC
GGGCGGAGTTTACACCATCATGGTAATCTGGAGGCAGGATGCGCTGAAAGGCGACCCCGGCGCTGCCCCAGTTCTTGTTC
CGCCTGTTGTTGCATGTTCCGTTAATGGTCCGGTACTTGGTTACCGGACACAGTGGCTCTTGGGGACACGTGTTGGCAAT
AATCGTGTTCTGAAGGCCGAACTGTGGCAGACCGAACCCACCCTGTTCTTTTGTTAGCTTGAAGTCCTCGACCAAGTTGA
TGGAGGCGGCCACGACCTTGAAGGCATCTTTGGCTTTCTGGACGATTTTATCTGTGGTCTGGAAGAGTTGGGCGTGGGCG
TACACTGGAGTCCCTTTCTGCGCTACGATATTGTTCTTCACCAGTTCTTCCTCGAAGGCTTCCTTTTCGTGAAGCATCTT
GATGCCCCACTCACAGGCTTCGTGGATTTGCTGCGGGTTGAGATCAGGCATCGGGGTCGGCAGGGGATCCTGCTTGCTAA
TCAGTCCTCCCACATCTGCTGAGGGTTGCTTGGTGTGGGGGCAGCAGACGCCGTGCTGGACGTCGCTGATGACGCACGGG
GAGCGGGAGAGCTGGGCGATCTCGGCGAAGAAGGTGGCGCACTGCACCAGGAGGCGGCAGGAGCCCTGCTGCCCGAGGTA
CGTAGTGCACGGGATCTCAGGCTGAAAAACTTCTCGAGGAAAGATGATGTCTGGCACTGCCGGGATAGCTATTCTGGGCA
GCACCTCTAGGGTGCCCTGGATGCTGTCCTCGATGCTCCTCTGGATGCTGTCCTGGATGCTGCCGCTGTCAGCACTGGCA
TAGGCGCTAGCTGACACATCCACGCCGGCTCCTGCCCCAGCAGTGGCAAAGGCCTGCGCGGCACCATCAGGAAATACTAT
CTGAGTTTGGGCAAGCGCGATGAGCGTGGCGGCCACCACACCCACCGTCCACAGCGCCGTCTGCGTCATCTTCACACACG
CTGGCTAGTCTTGTAGTCCACTGGAAGCGGCGAGGAAGAGAGCGATCCTCACCCCACGACAGCCAGAGGATTACTGTCTA
TTGTACCGCTGCCGCTCACTTTATGAAGGCTCAGGTGGGCGGACCCGAGCGGGCCCAAGTGAGGAAGGCCGGTTTGGGGA
TGAAGTCATTTTTTCCCCTCCTGCTGGGGGATGGCCGGAGGCAGGTGGGGGGGATTGAGAGAGCCAAGCATCACCAGGAT
ACTCGCGGAGGTCAGCAAGGTTATTGCAGGAGTGGCCGGCCCTTCTGCGAACTGTTTCGTTATATCTTCGGCGAGAAAAA
GCTGTAAATTTGATAAGAATTATAGTCTGGTAAGCCGGGCATCAGATCAGAGGGCCAGAAGGCTCGTGTCGTGTATATAC
AAAAAGTAGACTATCCCTGTGAGCTACAGTCCGTTCTTAACCCCTAAGGCTACGCTTGGCCATGCTGCGGCAGACCCCCT
AAAACCGCATTCATCAACTATATCGTACTGCCTATTTAAAACAGGTATTTTCTTATATAAATTAATCAGTCTGGTGTTGA
CAACGTCTTTAAACAGCCGAAACGTTCATCTTCCTTTCCCATTTCTTTGTGGATTTTCCGCATA
>Transcript_140248
GCCGGATTTCTTCAGTACCACACTAGAGGTTCTCCCGGTAACTTCTCTGCTGAGAGACTAGTTAAGTTCTACTATTGTAG
CGTTGGATCTATCGTACTACAACTGTAGAACATTTTCGAGCTAGTGGTAGTGGTTGAAAGGCACGACGGCGGCCTTTACT
GATTATTCGTGTGAGTGGGGCGATACTATCGGCGCGCTGGAGGACAGTCGGTACGGAGCTGGCGTTTCGCCATGCCCACA
GACCAATATGGAGTCTCCTCAGCTGTATGACAGTGCAGACTACAACAAGAAGAGTCTCGTTAGTGCCGTCAAGGTCAAAA
ACGGCAACCTCTTGTACTCGAACGACGACTACAGCGACCTGGCAGAGCTGAGCGCGCCCGAAATCTCGCTCGATCTACAC
AATCTCATTGACGACTCGCAGTTCAACGAAGGCCTTATCCAGGACATACAGGGATTGAGCGTGGACAAGAACAGTGCCCC
TCGAGGCCTCAGCGTCAACAGCATGTACAACCCCCTGGCCTACTTGCCCCAACCCGTCCACGGTGCTACCCAATTCGACC
GTCAGTACCCGGACCGGAGCCAAATGGACAGGCGCGTGATCAAAGAGGAACCTCACGAATCGCAACAGGATCTCACGCCG
CACGAATACAGCGCCTGTGCCCGGGTAGGAGGAGCCAGTGGGTATGGTGCCCATTACACCGGTGTGCCTGCCTACTCCAC
CATGACTCCCACCACAGTGCCTGGCGCCGACGGACTCTGCAGATCGCCGCTCAAGTCCCCCAGCGGAGGCAAAATGATGC
CAGGGTGCAAGAAGAACGTGGACAAGGGTAGTGACGAGTACAAGCGACGCCGGGAGAGGAATAACATCGCCGTCAGGAAG
AGTCGTGAGAAGGCGAAGGCCAGGAGCAGAGAAACAGAGGAACGAGTTAAGAAGCTGGTCATGGATAATGACAGACTCCA
TAAAAAATGCGAACTACTGAGTAAAGAAGTTGCGGTGTTCCATTCTATGTTCGCCAACGTCCACTGCTTGCCCGAACACG
TCCAGAGAGAACTCCGCAAACAGATGGAAGCTTTCAGCCAACAGCACCAGCATCTTGTGAATATGTGATGCTGGCAGGTC
CACGCCCACACCCACGAACTCCCTTCTTGCGACAGCTCTGATCCTGAGGGCGACTGTTCTCCACGCTACACCAGTCTCTA
AGTGTGCACGCGCGTGTGGTCACCGTTTGAAAGCCGCAGCGCTGGCGTGGGCGGCAAACGGACTATGCCACAGGGTGTGG
ACATGCCTTTAGGTGGAGCAGCATAAGAGGGGGGAACATGGGAGAGGGAGTGGGAGTGACCCCTAGTCACTAATCCCGTC
CGCTATTGTTGGGTCCCGTCAGTTGGGTGATCCCAATACTGCACGACCAAACTCTTCAGCGGAGCCGTTCGCCACGGCAG
ATATATATATATATATATATCAGGGGCAAGCTGCCTGTGCGCTCTTTCTCGGCCCGAAGCTGTCTCTCTCGGCCCGAAAG
TGTATATATTTATCTACAAGTTAGAACCTAAGTTATATGGACAGAGAGACGGTCGAAGGCTGAGAGGAGGGACAGACAGG
TCCCACCACATGTGATAAAAAGGGCCCGGGAAGCCTATCTTCATTCAGACTGTCCCGTTCTAACTGTGTGAGAGACTGGA
GTATGGATGACAGACTGAAAGGTTTGACTTAAAAATATATTTTAACGAATAAAATCAAATTTTTGTATGTTTTATTAAGT
ATAAATAAATAAAAATGTTAATAAAATTATATGATATCAATTACACCCGCATATTTCTCATAATAAACAAGAATGACATA
CAAGCCAGGAGATATATTTATATATATATTTAGCAACAAATATAATATATATAGTTTGAGAATATCACTATAGACAAAGA
CTAGTTCTTAAGCATGGCTAAGTCTTCTGTACCTACAAATTATTTTCAAGTACAAAATATCAAAATATAGAATTGCGACC
AGTTCAAACAAAAAAAAAATATTGAAGACTGCCAATTATTTAGCTGGCTAGGTGTAGAGGTTGATATACTGATAGACAAA
TGATGGATAGACTACTGATAGATTATTGATAGGTAGTTAGACTACTAACAGGGAGGTGAAGGCTGGGTGAACGATATGAT
TCAGTTTTTACAATTCAATTTTGTGAATTTACATCGACAAGTGCTGTTATAATGGAATTTGATTGCTCACTTAAAACCTA
TGTGTGTAATATGTTTATATATATATATATATATATATATATATATATATATATATATATATATATATATAT
>Transcript_192285
TGTGTGTGTGTGTGTGTGTGTGTATGTGTGTGTGAACACGGGCGAAGTAGACACTGAGGCTAGTGTGTGTGTGTTGTAGT
GGTGTCGCAGAAGTACGTGACGCGGGTGATCGACGAGGACGTGTTGGCGGGCAACGCGGCCATCTTCAAGTGCATGATCC
CGTCCTTCGTGGCCGACTTCGTGAGTGTGCAGGCGTGGGTGGACTCTGAGGGCACTCACTACTACCCGACCAACGACTAT
GACGGCAAGTACCTGGTGCTGCCCTCTGGCGAGCTACACATCCGAAACGTCAACTCTGAAGATGGCTTCAAAAGCTACAA
GTGTCGAACTGTCCACCGCCTCACCCAGGAGACCCGCCTCTCTGCTACTGCTGGCCGACTTGTCATCTCCGACGCCTTGT
CGAGCGGGCCGCCCAAGGTCCCACCGGTGGCCAAGTTCAACCAGTTCACGCGGGACGTCGGCGAGAGCTTCGCTGTGTTG
TGTGAGGCACAAGGCTTCCCCGTCCCCGCCTTCAGGTGGTTCAAGTTCTCGGAAAATGCACGCAAATCTCCTGTTGAGTT
GGGTGACCGAGTGAAGCAGGTTGGAGGAACTCTAATTATTCGTGAAGCTAAGGTGGATGACTCTGGCAAATATCTGTGTG
TTGTCAACAACTCGGTTGGAGGTGAAAGTGTCGAGACTGTTTTAACTGTTACCGCACCCTTGAGTGCTCAGGTGGAACCA
AATGTACAGACTGTTGAATTTGGTCGACCTGCTACCTTCACCTGTACCTACAAGGGTAACCCCGTCAAGTCTGTTGCCTG
GCTCAAAGATGGCGTTCCAATCAATCACAAAGAGGCAGTATTGCGTATCGACACTGTGAGTCGAGAGGACAAGGGCATGT
ACCAGTGTTTTGTGAGGAATGATCAGGAGTCTGCACAGGCTACAGCTGAACTAAAACTTGGAGGACGCTTCGAACCCCCA
CAACTGACATACACTTTTGAGACATCAACCCTGCAGCCTGGCCCCTCAGTGTTCCTTAAGTGTGTGGCAGCTGGCAACCC
TACTCCTGAAATTACTTGGGAACTTGATGGCACCCGACTCTCAAACTCTGAAAGGATGCAAGTTGGCCAGTATGTGACTG
TTAATGGAGAAGTTGTGTCACACTTGAACATCTCTGCAGTTCACACAAATGATGGTGGTCTTTACGCTTGTGTTGCATCT
TCTACCGTAGGCTCAGTCAAACATGCAGCAAGGCTCAACGTGTACGGATTACCTTACATTAGGCCCATGGACAAGGTTGC
TGTTGTAGCTGGGGAGAACATGGTTGTCCACTGCCCCGTTGCTGGTTACCCCATTGATTCTATTGTTTGGGAGAAGAATG
GCCGCATGCTTCCCATTAACCGTCGTCAGAAGACCTTCACCAATGGCACACTCATTGTTGAAGCTGTTGAACGCAATTCT
GATCAAGGAAGGTACACTTGTGTTGCTCGCAATAGTCAAGGATACACTGCTCGTGGTGATCTTGATGTCCAAGTTATGGT
GCCACCGGAAATTTCGTCCTTTAAATTCCCTGAGACAGCGGGACGGGATGGTGCTTTTGCTCAAGTTATCTGCGTAATTG
CTTCAGGAGACGCTCCTTTGAACATCTCCTGGCTCTACAATGGTGCCAGTGACCTACCTCTAGGCACTGAGTCACTGCTC
ATTGGAGAAAGAACCTCGATACTGACAATTAAGAGTGTTTCATGGCTTCATAGTGGTGATTATGAATGCCTTGCACAAAA
TGGTGCTGGAAAAGCCTCCTTTGTAGCTGAATTTTCAGTCCAGGTACCACCACGTTGGATTGTGGAGCCCACAGATAAGG
CATTTGCTCTGGGAAGTGATGCCAGGTTAGAATGTAAAGCTGATGGATTTCCTAGACCTTCTCTTGGATGGAAGAAAGCT
GCAGGTCGTACTCCTGGAGATTATCGTGACCTTGGTGTTAGTAATCCCAATGTGAAGGTGACTGATGATGGCACACTGCA
GATTGGCAACATTCAAAAGTCTCATGAAGGATACTACTTGTGTGAAGCCAACAACGGAATTGGTGCTGGTCTTTCAACAG
TTATCTACGTAAGGGTCCAAGCTCCACCTCAGTTCAAGATTCAGTACAGAAATCAGACTGCGAGCCGAGGAGATGATGCT
GTACTTGAGTGCGAGGCTGAAGGCGAAACTCCCATTGGTATTCTGTGGAGCAAGAACAAACACAGCATTGAACCATCCAA
TGAACCAAGGTACACAATTCGTGAAGAAATGCGAGGTGGTGGTGTTCACAGCAGCCTCAGCATTAAGACAACCGATCGAT
CAGACTCTGCTGTGTATACCTGTGTGGCAACTAATGCTTTTGGAAGTGCTGATACCAACATCAATCTTATTATTCAAGAA
CATCCAGAACAGCCTAACAGTTTAAAGGTTTTGGATAAGAGTGGTCGCTCTGTGGAGCTTTCCTGGACGCCTCCCTATAA
TGGAAATTCTCCCATCACTCGTTACATTGTAGAATATAAGCTTAGCCGCCGAAACTGGGATTCTGATGGTGAACGCATGA
TGGTGCCTGGTGACCAAAACATGGCTGCTGTGTTAGATCTTCGCCCAGCTACAACATACCATCTTCGCATTGTTGCAAGA
AATGAGATTGGCGACTCTGATCCTTCTGACACTGTTACAATCATTACTGCTGAGGAAGCTCCCAGTGGTCCTCCTCGTGA
CCTCAAGGTTGAGGCTGTAGATCAGAGTTCTCTGCGAGTCACTTGGAAGCCACCTCTGAAGGAGGAGTGGAACGGTGATA
TTCAGGGTTACCAAGTTGGCTATCGGCTTGCATCATCTAACAATTCTTACGTTTATGAGACTGTTGAATTTAGCAAAGAA
ATGGGCAAGGAACATCATCTCGTCATTTCTAAGCTTAATGTCTACACTGAATATGCTGTGGTTGTGTCTGCTTTCAACAA
AATTGGACAGGGACCAAAAACTGATGAAATTCGAGCTTACACTGCTGAAGGCACACCCCAACAGCCCCCTCAGGATGTAA
CTTGCACTACCCTCACATCCCAGACCATCAGAGTATCCTGGTCCTCTCCACCACTTGAAACTGTGCAGGGAGTCATTAAG
GGTTACAAAGTCATTTATGGACCCTCTGACACCTGGTATGATGAAGAAAGCAAAGACACCAAGATCACTGGGTCCACTGA
AACTCACCTTCATGGTCTTCAGAAGTACACTAACTACAGCCTCCAGGTCCTAGCCTTCACATCAGGTGGTGAAGGAGTGC
GCTCACAGCCAATTCACTGTCAGACTGATCAAGACATTCCTGAATCACCTACATCTGTCAAGGCTTTGGTTATGTCTGCT
GATTCAATCCTGGTATCTTGGCTACCACCTGAGCGCCCCAATGGAATCATTACTCAGTACACTGTTTATTACAAAGAGCA
TGGCAAGAGTGATGTTGAGACTGTGCAGCAGAAACTTCTTCCATCAACACTAAGCTATGAAGCAACCGGACTGAAGCGCC
GTGATGACTATGTGTTTTGGGTGACAGCTTCCACTACTGTTGGAGAAGGAGAAATGTCACAGTTAGTTCATCTGAAGCTC
TCTAATAAAGTTCCTGCTAAAATTGCATCCTTTGATGATGAATATGTGGCAACATATAAAGAGGATGTGAAGCTTATGTG
TCAAGCCGTGGGACTTCCAACCCCTGACATCAGGTGGACAATCCGTGGAGAACCTTTTACCCCCAATGATCGTATACGAC
TATTGAATGAGGGCTCCTTACTAATCCGTGAAGTTTCTCGTGATGATGCTGGAGAATACACCTGCCATGTTGAAAATCCA
TATGGACAAGATACTGTCACACACACACTACTCATCCAAGCTCCTCCTCATCCTCCGGAAATCACACTTCAATCCACAAC
CACTAACAGCATTGAGGTGAAAATCAAGCCTTCTGTAATTGATGATACAACTCCCATCCATGGATATACAATTTTCTACA
AGCCGGAGTTCAGCAACTGGGAAAGCATTCAAGTTCCATCCTCTACACGAACCTACTCTCTTGAAGGACTCTGGTGTGGA
TCTCGCTACCAAATTTATGCTTCAGCATATAACAAAATTGGAACAGGTGAATCATCTGAGATTCTGAACACTCGTACTAA
AGGCAAGAAACCAGAGGTTCCTGAAGTGAATCGCTTCGTCGAGGTTTCCTCTTCATCCATCACCCTACACCTGAATGCTT
GGCTAGATGGTGGCTGCCCCATGAACTACTTTGTGGTAGAGTATAAGGCTAGGCATCAAGCTGAGTGGACAATGGCTAGC
AACCAAGTGAAGCCTACTGGTAACTATGTGATTATGGAACTGACACCGGCTACTTGGTACAACCTCCGCATATCTGCCCA
CAATAATGCTGGGGCCTCGGTGGCTGAATATGAATGTGCCACACTTACCCTCACTGGTGGTACTATTGCCCCGGCTCGTG
AACTGCCTGCCTTCGGGGCTGGAGACCTTCCACTGTACCTCAACTTAAACCTCATCGTTCCTGTGGTCTCGGCTGTAGTC
GTCATCGTTTTGGCCATCGTTATTATCTGCTATCTAAGAGGTCGCAATGCCCCTATTAAAGAGGAGGTGTATCAGCAGTA
CCAGTACAATGCCAGCATGCCTCCACCCTCGACCATGGACAAGCGTCACCCAGGTTTCCGCGAGGAACTCGGCTACATTC
CACCACCAAACCGCAAGCTTCCACCTGTTCCAGGCTCACAGTACAACACTTGTGACCGTATCAAGCGAGGTGGGGGGTCG
GGTCGCGGCACACATGCCACCTGGGACCCAAGACGCCCTATGTACGAGGAACTCTCCCTCCATCCTCCCCCTGGACGACG
TATTCCCCCTGGAGGGCCTCATCCACCTCATGGTTCCCAGGACACCCTGAGATCAGGTGGAGATGACGAAATCTGTCCAT
ACGCAACTTTCCACCTCCTTGGATTCCGTGAGGAAATGGACCCCCAACAGGCCGGTAACAACTTCCAGACCTTCCCTTAC
CAGAATGGTCATGGGTCTCAGCAAAACTTTGTCAACTCTCCTGCTTCTAGGAGTATGCCACGTCATGGGTCTGGCAACTA
CTACAGCTGCGTTACTGGCGACTATAACTGTGGCCATACCCCGAACGAAGGCCACCAGCCTCGGCACGGTTCTGGCAACT
ACTACTCGTGTGTGGCTGGGGAGTATGGCTCAGGTGGTCCCCCAAGCAGCACCTACTACTCTACTGTTCCTGGAGATATG
ACTGCCTCCCGCATGAGCAACTCCACATTCTCCCCGACTTACGACGATCCAGCTCGATCTGATGAAGAAAGTGATCAGTA
TGGTGGGTCTACATATTCTGGTGGTGGACCTTACGCTCGTGCTATTGACTCCGTGTCACAGAGTGGAACTGCTAAACGTT
TAAATGGTGGTCACCTTCCTGGAGCTGCAACCTCTGGTCACTTTTGGTCTAAGGGTTATGCACATAAGTTCTTAATGAAC
CGTGGGAGTACCTCCGGAAGTGCAGGCCATGGATCACCGGAGCCTCCTCCTCCCCCTCCCCCACGTAATGGAGATCTTCC
ACTTGACTCCTCTGGTCTTGGTTCCTCGTTGAATGACTCAAACAATTCTACAGCCTCCAATCAGTTCTCAGAGGCTGAGT
GTGATCATGATCTTGTCCAGCGTAACTACGGAGTGAAGGCTACCAAGAGCACAGAGGAGATGCGCAAACTCCTGGACAAA
AATGAAGCAGCAGCCCACATTCAAAATGGAGGCCTAAGGATGGTGAGTGATGAAATGAACGTGTGAGGTCCTCTATACCC
TTCTGAAGGACCCCGTCATCCCCGTGCCATACGAGGCAACCTGGTTACCGCCCCATGTCACTAACCACAGATCATTGATA
CCAAGCACCCCTGTTGAACACAAATACTCAGCAATATACAAGATACTGTATACTGAGTGAGAAAATGTTATGAAAATATT
CTGAAGAGACTAGTTACCCCTGGCAAAAAGGTTACAGAGAGAGAGAGCATAGAAGTTATTAATGACAGTGACAAAAAGAA
TTCATACAAATGATTTAGCATGAAAGGATCACGTGAAGAATTAATTACACAAATTACAAGCAATGAAGAATAAATCATCT
GTACCCTGTGTGATACTGATGCTCTCTACACTAATTGAAAGCCTCATGATATTATTTTCATTGCAAGCAGCAAGTTGGCA
TGATGTGCATTAGCAATGAAGATCCAAATGAGGATATATCTTGGCTAGTTGTATGTGTTCAAAGGGGGTGACTGAATTCT
TCTTTATTGTTACTGCGTCACAGTTCCCCCCCTCACCCCCCCGCTCATGAGATTAATTAACCTGCTGTGGACTCCATTGT
TGTACTCCCCTCATTACCAAGGCAAGCCCACACTGATTGACGTTTAAGCTTTGAGTGTTTCTTGCAGTGTTGTGTATCAC
ATAACAGTAGCAGTATTCTTTCTCTGCCCTCTGCTCAGTTTGAAATCTGAATTTGAAATCAAGTGCTTCTGTTGTAGTGT
TTTTTGCACCGGTATTTTGAGGGCCATACCGTCAGCAATGCATTTATTATGCAGTAAACCCTACCCATAGCAGTTAATGG
ATTGTCTTTAATGGCCATTGGACCATAAGTGCTGTGCGATAGTATGAACTGAACTAAGTATTGCTGTGTGAATCATCCAT
GACGGTGCTACTTGGAAGTGACTCTCGACTTGTTTGGTGTTCTACGTACTTTGTGATACGACCCAAGTCTAGTCAAGGGC
GGGGGACAAAACTGTGTATGTTTGCCTGAACCTTTGTGACGCATATGTAACCAGTATGCTCAGTTTTACTATTTTTTAAA
TAATTAACAATAGTAGTCCAATTAAGGAGTAAGACAGAGAGAATGGCAGAAAAAGGGCTATCATCTGAGGGAAGGAGCCA
TATATAGTAAGTTTGGCTAAGAAGATATAGTGTTAACTTCTCAACCATGGTTGTTTCGTAATGCTTGGCTACAGGGATAC
ATACGTAGAGATTCTGCAGATACTTGTATAATTATCTCGCAAATTATAAATATAAGCCATGATATGATTTTAATGAAGCC
CGAAGACATCTCTGTAAGTGCACAAACCAAATGCCATCTCCCTGTCTACTCATTTGCCGCAGCGTTCCTAGGTGTTGCTT
AATTTCCGCAGCTTGCAAGACAATATGTAATCAGACCAGCAATTTTGGATCTTACTCAGGGCTACAATATGACAAATTGT
GCATTTGCACTGAAGGATAAAAAGTTTTATTAAATCCTAAAAATAAGGACAAAATTGCTGGGAGCATCACAATATCCATT
ATAAAATATATTGTAAGGCATCTTGCTAGGTAATACTTTATTTGTATATGAAATTCATCAGTCTTAGGAACAGATTGGCA
AATTCTCATTGCCAATTCATCAGTTTCTACTTAAATCCATTTCCATGTAAACTTTTCTTACGAATCTAAGATAAAAATGT
TGACGTGTAAGTATGTGTGCATTGCTTCTTCATAGTGTTAGAATTGTGTGAAAGTGAGTATTATATTACAATAGATAATA
AGTCGTTGCAGAACTGTTGTACTTCTATAAATATTGACATGTGTCATGCAGGTGTCTGACAATAGCTGTAACCCTCAAGT
CCTCTGAGCAATGTTTTGGAAGTCTGAGGAATTTTTACAGTTTAAAGCTGATATATATTTTAGTTCTTTTCCAGAATATA
ATTGAAGATTCGTGTTATGGTACGACATATTAAACATCATGGATTTATACAATACAAGGATTGTTGTACGAGACCATGAA
CCTACATAACACCCCTTTTTATCTAGTGTTCATCTCATTCAACCAAAACATGCTGATATCTTCCATAAGCTCAAGTGTAA
TACATGTAGTCTTTGATAAATGTTGCCAGTGTAATCTCCGCCTGCCCTAAATAATTATTCAATTATTGATTTGCAGTTTA
TTGGTAATGGAGTTACTGAAGGCATTACTACCTGAATTGTAGAGAGGTCATGCTTTCTATCTATGCATATGTATAATTTT
ACCCCCAAAATGATCAGAAAAAATAAATTTCCCAAAAAGTATAAAATGCTCAAACTGTTTGAGTAGATAAATGAACGCTT
TTTCTACTGCTTTTAGGTAGGATTAATTAATGTTGAAATCTCAGTACAGTATTAGGCAATATAGAAATACATGCAAGACC
TATAAAGCACATTTCCTTGGATTTTGATTCAACTGACAATTTTTGTATGTATGTTAAGAATTGTCTGTTATTGAATTGTT
TGTACCATTTCTATACACATATGTGTGAGATTATGCATCATAGTAGACATTGCTTGTCATTATCTTGACCAGGGAGGGTG
GGTGCTAATGGGAGGGGGACAGTGGTGATCAATAGCATCTTGACCAGCACCCTATCATGGGTTGCATCATTGCATGATAG
CAGCAGAATGCACCATAAGGTGCAGAATAATCTGTATTTGCTGTTTGACACTTGGAAATAAGAGAGAGTTTTATTTTTAT
TAAAGTGATCATGATACATTATCCTAAAATATCCTATTATGAGTGAAATGAGACTCAAAAGAAGAGGTAATGATGAAATA
CTCTGTGTTAAAGTAGTTTGATATATTATTAGGAAACACATGACTGACTGAATATTGTAAATTCAAAGTCACTGATAATT
TCTCATTTCTAAATTTGGCAGTTTTTAAAGGGGATAAACTGGTCCAGATATAGGAATGACATTGAAATTACATTCATATA
CCAGAAATGAGTTATTGTACTAAATGATCGTAAATAAATATACTGATCCATTAAAGTTAACAATTGCTTAATATATGTAC
CAGGTATATAAATAATGCAAAAAAAAAAAAAAAAAAAAAAATAAAATATAACA
>Transcript_238549
TCTCTCTCTCTCTCTCTCTCTCTAATGTCGAATGGATAGTCGCAGCAGTTGTAGGGATGGAAGGTAATGCAAACAATCGC
AGTAGTTATAAAAGAGGAAGGTAGCAGTCGCAGTAGTTGCAGCTGCAAATGTAAGTAGTGCGCAAAGATTACATTTAAAA
GTTTTCATAATAGTGTCTGAAGACGGGGCCTTCTTCCTTGTTGATCTCTTGGCAGCCGTGTTCAACTGACTGACTCAAGT
TTGGACTCCCGCATGTGAACACACCCACAACTGATGCGTCATTGTACTTGCTCTTGATGGACTTGAAAATGGAGGTGAAG
TTGGGTCTGCTGAAGTGAGTGATGGCTCGAAGCCCCGTGAAGAGTGAAGTTCCCGATACCCTCTGGAAGTGTCTCTCTGC
CAGGTACAGCATTATGGTGCGCAGGTCAAACTTGCTCTTGAACTGGGTGATAAAGACATGGTTCCTGATCACGTTGTGTC
TGTCCAGCGTCTCCACCTCCCTCAGTATGTCGGTCATCCACTCGTACTGCTTCTGGCTCCTCGTCGTCCACAGGAAGATT
ACCTTCTTGGTTTTGAGAAGCGTCCTGGAGTTCTGCAGCTTGTGAGCAATGTCCTTCAGGATGGAGGCGAAGGGAGTGAC
GCCGATGCCTCCCGCCACAAGTACCACCACCTCGTAGTCCCACCACGTCTGGTGACCCTCGCCAAACGGTCCGTCCATGT
AGATCTGCGGGTATTTAGTGCGAGGACCTTGGTCTTGATACACCTGAATCAACTTCTTGGTCCAAGGGCCTACGGCACGG
ATGTGAAGCGTCAGGTTCTCCTCGTGGGGAGCAGACGACAGGGTGAAGGGATGGTACTCCTGTTCACCAATCCCAGTGGA
AGCTATCTTTACCCATTGACCGGATTGGAAACTAAAATTTGGTGGTCGTCGGATCTCAAGCCGAATCACGCTGGAGGGCA
GGTGTTGGGCGCTGATGATGTCTATCTTGATCTTGTTTCTTGAGATGGAGACGAGCTTGTCCAAGACGAAGAGGACACAC
GGGCCAAGGAAAAAGAAATGGAAGAAAGGAGGCTGCACCAGCCTGCCGGAGCCATGCAGGACGAAGAGGAAGTAGAAGAG
CGGGTAGGAGTTGTGCGTGTGCCAGAAGTAAGGGAAAAAGTGCTTCCTGCCGAAGTGGGCGAAGATGTAGATGACGGCGG
TGTGGAAGGTGAGGAACACACCCGTCAGACCCGTGATCGTCTCCCAACACCAGTAGTGGAACTTGGGCAGCACGTGCGTT
CTCCTGAAATAATCCCTGAAGAGACAGGTGAGGTCGGAGGGCGTCTGGGTGGAGATATGGTAGAAGTTGATAGCGTGGCC
AATGACGTGCACCACCGTCCAAATGAGCGCCCATTCTCCGATGTAGCGGTGGAAGTCGATCATATAGTCGAAGGGGAAGA
GGCGGTGGAGAGCGGTGGATCTGAGGACAGAGAAGAGGTTGCGGCACATGGTGATGAGGAGGGTGGAGTAGGTGAACATC
ATAGCCGAGGCGGCTCCCCTGGTGATGGTGACGCCGTAGCCAGCGATGCGACGAAGGCCAGCGTGCTCTCGTTCAACAGA
ATAATAGTAGGCCCTCTCGACGAAGATCATCAGCATAACTAAAGTATAGAGAGCTTTCCAGTAGATATAAACGATGTTCA
CTTTGAACTTATTGACCAACTGCTTGTAGTGCTGGTGGAGAGTGCTCAGAACTGGAGGTTCGCGATCCTCCTCTTCAGCC
AAAACCTCCTTCCTCGCCTCTTCGTATTCCTTCCTAGCGGCCTCGGCAACGAAGCCTCCGACGGGGATGCTTCCGTAAAG
ACTAAACCTCGAATCCTTGTTCCCGCCGGATTGCTCCTGCATGTCGATGTTTACGTTTTTAAAGATGTCTCCCTGAAGGT
CAAAGATCCGCTGGAACTGCTCGAAGTCTATGAATTGGCCGTTCTGGAGACCCACCGACTCCAGCATCGTCTTAACAACT
TGATCCAGATCTCTGTTCTTGCCCTCGCTCCCAAGTGTTGATTTTACGATGCTCATCAGGTCGTCAGCGGAGATGTAGCC
ATTGTTGGAGATGTCATAGATGCTGAAAATAAGCCAGGCCTTCTCCTCGGGTTTCCCCTGCGCGAACACCACCATAACAT
CCCAGAACTCTTTGATGGTGATGAATCCGCTCTGGTCCGTGTCCATCAGACGAAACAGCTGAGTGACGAAGATTGAGTCT
GGCAGCATCCCCAACTGGTTGGCCAACTCGTGCTGAGTGATCTCCATGGTTAGGTAATCGGACATCTTGCCCGAGGTCAA
TGACAGCAGGTTTTCCGTCGCCTTTGCCTTCTTTCTGTCTCCAAACGCATTTTTCATCACCACCATGGAGAATTCAGCTA
GCTGCTTCTCCCTCTGGTAAACTGTCATAATTCCTCGCAAGATGGATGACTTCGTCTCCGGCTTGGAATTGAGCGTCACA
CTAATTTCCTGACAAAACTTATCTAGGTCCTGGTACAGTCTTTCGCCATGGAAGCCGTCTTCAAACTTCAAGAACAGGTC
GTAATGATGAGACACCGTGACCACAATCTGGGTGTAGTCCTGGAGATGCCTAACGAGCAGATCATGAACATTTCTCAGGT
CAATGGTCCTGAGGAGCTGGTCCCTCATGCCCTGAACCTTGATGTGTCTTGAGGTGGGGGCCAGGACCACCTTCACGTAG
CGACTCTCCATCGACCCCACTCTCTCTTTAGCCTTGTGGACGTTGCCCGTCACAGCAATGGTGCTGAACACTCTCCTCGT
CTCCTCCTTGACTTTAGTCTTGTCCTTTACTATCACCAGGATGAGCAGCGCCACACAGGCAGCCAACACCAGCGTGAAGG
ACAGAACGTACGAGGCCTCAGATCCACTGAAGTAATCGTAGGTCCCCGGCGGGGTGCACGCCTCCGTGTTGGCATTGGAA
ACCTGTGGCAAGTACCGACAGGTGGTGGTGTTGCTGGGAAGTAACTGGCAAGGCTGGTGTACACTGAGCACGCTTAAGCA
CTCTCCGCTCACAGAGTTATCAGGGTCGTGGACAGCCGTGAACGGGTCTGGCTGAATGTCCTTCCCTGACACCAGGTTCG
TCACGGACAACAACACGTCAATCACGTTCACCTGTCTTATACGCTTCCTCTCCTCTTCCGTGAACAAGTCATTGTTGAGG
TTCTCAAACCAGAAGCGATCACCCTCCCGTATACGGCGAAACTGGTCCAAGATCACTCTTGAAAACAGCTCTCCTGGACC
ATTTCTCGTCTCAAGCAGCCCTCCTGCCCAAATATCGACCTTGTTCGGATCGTTGTCGTAAACTTCTGCCAGTCTTTCAA
TTACATCATCTGGAACATGAGTTGACGTTTTCTGTTTGAACTCATCCACATTAAGTGAATTGAGTGTCTCCAAACTAAAG
TGCTTCCTGGCAGTATTGTAATCTGGCAGACCATGGTCGCGAGCCCTTTGGATGTTGACTGCCATCAGGTCCCGTCGCGA
GAACTCCAGGGGCCCAAACACCCGACCCCGTAGGTCTTCAACAATGATATTGTCCTCCCTCTCTGTGCTTTGGCTGCTCA
ATCCCATCAGAAATTTTTCAAAGTTTCCCTTGTCCTGGGTGAAGATTTCCGGAGACCGCCAGAAGGAGTTACAAGTCCTG
ACTCCTCCGTGGTGCCCTTGACCGGGAACCAGCGTGTAGCCTTCAGTGGTACAGTCATCGTCACTTCTCTTCCTCAGGTG
AACTCCGGAGGTCACCAAGGTGTGCCCGAACCTCATGGCCGCCGACTGGAAGACATGGCTTACTTGAGGGTCCGTCGTTG
GCTTGTAACCTGGATACCGTCCAAGATCCTCCCTCATGTATTTGGGGAGCCAGTCATAGAAAACGACAGCCTGGTACGTT
GCTATCACCCACTTCCTCGCCTCGTTGAACACTCGTTCGTCTGACCAGTTGATATTATTTCTCCTCAGGAACCTCGCTAT
CACATTGTGCCAACGGAACCAGAAGATTCCGAAGGTTAGCAGAAACGGGTTCTCATTCCCTCTTGGATTCCCCAGCTTAA
AGAACCGGTCGACTGGAGCTGTTGAGCTTCTGTCGACGAACTCCGAGTGGTTGGTAGGCGGGGGCGGGTTGGCCATAGGC
AGGCGCTGGGTGTTTTGGGCGGGAAAACCTTCTCCCAGCTCATCGTGCCAGGCCAGGAGGCCATCGGGTGCCAAGGAGCC
ATTGGAAAAGGTTCTAAGTACATCAGCCCAGCCCTTAGCGGTGCCATACACAAGGCCCCCATCCATGTAGGGTGTGATCT
CGTTCAACTGCTGGCGTGGGTTGTTTGGAGAGAAGCCAGTCGTCATGTCGTAGCGTGTGCGCAGGAGAGGTAGTTCCTTC
AGCTTGGGGTTGTCTGTAAAATATTCGTGATTTTCTTCCACTGGAATGTTGAAATATTCGGGAGGGCATCCTGCTCCTTG
AGCGTCCAATATCTCCTCCACTACCTGCTGACCGAAGAAGACGAGGAAAGCCGTTCTGCCGCCTCTGGATAACATTCCAT
TGTTTCCAGACATAAGCATCCTGCTGATGTAAAGTGGATTGGTGGTCCTGTTGGCCGGCTCGTAGACCCCGTCCTTGTAG
GCAGGCGGTAGTAGACGCAGAAGAGGAGTGTCCACGGCTCCCTGGCTGGGTCTGGCGAAGTTGTTGTACCACCCGTCGTA
ACCCTCATACTCCACGTGAGGGTTCGACTCTCTACGGCTGCACCTCTCGCTGTTAACGTTGCAGCCCAATATGAGCCAGT
TGAGGAAGCCGTTCCTGTTTTCTTCCGGACTCGCAGCCCACGCGCAGGGATCAGGGCGCTTCCGGATCTCTACATGCCTG
CAGTTCCCCTGTGCTGCGGCCTCCCACACGACCACCGCCTCCAACGTCAGCATCACCACCCACAACCTCTTCAGCCGCAT
CGTAGATGGACGTCGGCCGACGTAAGACCGCGAGGCCGACGTAATGCTCAAGAGACTGAGGCGAACGTCAAACTGATTGA
CA
>Transcript_161238
GTCTGTTGTCTGACCATCAGTGGAGTTCGTGTTGGTCTGTTTGTAAGACTTGCTGAGAAATAAAGATTGATGCTGATGCA
CCACAAAGATAATTACAGGAACTGAAATAAAATAAAAGTGCTAAGGATAAAATACTCATTTACTTCTTGATAAATTCAAC
AATATAAAATAAATATCATAAACACACAAATTTGGTCGTACCTAATTTATTTTTTCATCTAAACTGAAAGTTGCACATTT
CATGCTCATAAAGATGTAACTTGTATTGTCCAAAGCTATGGAATATTAAATACTTTGAATACAAACCTACTCTCCTTCAA
TGTATTACAAGCTTACCACACTTGGTATCTTATTCAGAAAGGCAGTAATTTACAATACCACACAAATGGTCTTGCTGCCA
ATAATATTGTCAGTACAGTAACGGCAAAAGTTACGTCTGCTTATAAAACTTTAAATTGATATACTGTACAAATAATAAAA
GGAATATTTTTCCATGTTACTATTGTTTTGAAACAAGAACTATAGTCACTTAATAATCATGTTTTATAATATTTGAAAAT
AAGTTTTTGAACACCATTTTTATTGTTTAAAGACTTCCTCATAAACAATACAAAAATTTGAATTTCTATGCATGTTGTGT
GTAAATAAAGAATAATTAACTGGAGGAACAATGATTTACCTCACATAATGAGCCAATATCCATCTACCTCATAAACACAG
GTCAGGTTCCCTATTCTTACATATGTCAAAAATAAAGCAAACATTTCAATCTGTCTTACACATAGTAAAGTTTATTGGAG
ACAGGAGTGTCAGTATTAACTGTAACTGCTTCTTCGATCTCTCTTTTGCTGACAATCTCTGAAGCATCGTCGTTATTGCA
CAGCTCGTTGAGATGCACTTTAGCCCTGAAAGCTGCTAAATGGGCGTAGTATGCCGGACTTGGAAGAGATACAGCTCTGG
TGCAGCGAGAGTACAAGTGACACATACTGTATGTCAGCGACTGTAACTCGTCCATGCTCATGTTATTGTCATCCCAGAGG
ATGTGGTAGTGGGTAGGCTTGCTGGTGCCCTGGATACCTTGGTGAGAGCAGAGGTAAAAGTCTCGTTCATGTGGATGTGT
AATACCGACGTCGACAACTGTTCCGGGAGGAATATTCTTACATTTCCCAACTCCTTGTTTTTCTTTGCAGAACAGTCTGG
TGTGGTGCCTCTTCTGAACCACTAAGAAAGTGATGCCTGGATTGTAGTTGGCCTCCAGCTCGTTACAGGCCCCGCGCATG
GCTGCCATTTCCCATGTTAACACTCCTTGAAACTGTGTGTCACTCACCCCATCACGGTACATAACTATCTTCTCAGGTTT
CATTTTCTTACACTCTCTGTAGAATGTCATTAGTAGGTTCTTCATCATCTGCTTCAGGTCTTGAATGAGTTCTTCACGAT
GTTCCTGATACCTAACTTCTACTGCATACTTTGAAGCATTCCTATCAAAAGATGCCACTACGGCTGCCAGTGACGGGGAC
TCTGCATCGCCAGCAGCTGGATGGTTCACGTCCGCTCCCATGATCATGGCAGGTTTCCTTAAAATCATTGGAGCATTTTG
TGGTGATATTATGCTGTTTATTCCCCCAATCTTGGCATTAATCTTGAGAAGGATGTTGGACAATGTTGGGAATTTAAAGT
CTTTAACATTCAAGCACTGAACACACTGGGTTAAAACACCCAATTCCATGTCTCCAGCTTTCTTCACTCGGGCATAGAGA
TCATCTCCTTTGCCTAGAATAACAAGAACGAGTTGTAGATTGTTATAATCAGATCTGATGAGTCGGAGATCATGCTCTGG
AACGGGTCTGAATATGTTCATCACTCGTACTGGATTACTGAAAGATATGCCTCGCTCTGTACCCATCTTCATTAGACTCC
TCAGAAATTCATCAACTTCCCGTTGAGAAACTTGTCTCGAACAGTAATTGAAGACTGCCCAAGAGTGGATTGTTGTCGGC
TTGAAGAAGCTCCTTCTTCTGATATCCCAGACTCCGTGTACTGGTTCCACAGGCGCGTCCATCAATAACTGTGGAGTTGC
CAAAACCCGCCCCGACAACTCCAGGGGCCTATCTCCAATTGTTAACTGAAGGCTCTGCAGCATGGGATCTTCAGCAAAAT
CATTACTATGGTATATCTGGCGGATTTTCTTAATTCTGTCTGCAGGAGGAACTGCTGTTGTTCGTATAAACTGGGCTGTT
TCTCGGTCACTCAACTTTTGACCCACTCTCTGTCTAGACAGTTTGCAAATCTCAACTGGAAGATATACTCGTCTCTCTGC
TGGTGCAACTTGAATGCAGTTAAATTTTGGATATTTTAACTTCCTGCCATAGTTATTCTTTATATAGCTTTCAACTGATA
TTGAATATATCTTTCCCGTGTCATCATCTTTTAAGGGAAATGTCTGCTTATCAGAACCAAGTTCTGACACAGCTATGATC
TTATAGGTGCGAGGGATGTTGCTATGAGTCACTTGCACTCTAAGTGCATTGAGCTCCCTTCTAAGTTTGTAGAGCTTCTT
GGGCTCTAAAGGTTGGAAGAGGTCTCTCTCATTCAGGTCCACTACTCCTTGCACGAACTCCAGAAGAGGTTGATCCTTAT
AAAATGCTGTGTGAGCAACATCAATATTGAGCAACATAGACCCATCCTTCCAAGAGGCTGGCCTCATGGACCCAAAGAAG
CCAATGACCCCTTGCTTAGCCACGCCAATAGGATATGGTGCTCCAAATTCTCCTCCCATGGGGTAGAAATTGCGTCGGCC
CACGAGCTCGTACTTCAAAGCCCGGTAATGGCGAAACATCACCTCCATCATCTGAACTGAGGCGGCAGGAAGCACTTGGT
GTTCGCCAGGGGTGTAGTTGAGTGCCTTCATGAGGTCATGAAGGTAACACTGGTGCTTCACTGTTATATACACTGTGAAT
GTTTGCTTCGCTCCATCTCGTCCTTCCATTTGCACCTCAAAGCATTTACCATCAACACCTGGGATGACACCTGAACTGTA
TGCATTGCTTTCTGAGTCAAAAGCAAGTGGGTAGTCCTTGAATACCTTAGCGTAATTATTCTTCATTTTCTCGAATATAT
CCAATTTAAGTCTTCTAGGAAGATTAATTTCTTGTTTGTGAACCTTGAGTGAAACATCATAGTGGACAAGTTGAACAGAT
TTGTCCCTCATGGTGACAGGAAAGAAATTTGTGTCAAGGGATATTTTTTCACCTTGCTGTCCAGCAGCAGTTCTGGGGGG
AGGCCTGAGAACTTCAGGACCGCTTTGTTCCATCATTTTGAGGTACAGTTATGGGCGCCACAAGTGCCGGAGCCGCAGGT
CAACACGTCCGCCCTCCGCGAAGTTCGGCCACCA
>Transcript_199719
AAGACGGCGCCGCTCCTCTCTCTCTCTCTGTCTCTCTCTCCCCCGCTGCTTCTGTCAGTGTGGCCACCATGCTTACGCCC
TGGGCATTAACGTTGTCTCTGTTAATAATTCATGGAGTTGCAGCGAGTCGAGAGAGTGAATGCATCGAAGTTGGATTCGC
GCGAGCGGCGGGGTCCAACCTGAACCAGGGGTTTGATGCAGCCAAAGAGGCAGTGGTGGCCAGGTGGGCTGAGGAGGACA
CTCAAGGACGACCCAAGTACACGTCTTTCTCTCCTCTCCTTAAGAATGTGACGCGGACGGCACAGCTGCTGGAGGAGGCG
TCGAAGGTGGTGGTGGAACTGATTCGTAAAACCCGGGTGGGTAAGAGGTGTAGGGGCGTGTGGCTGCTCAGTGGCCTCGA
GAAGCATGTCATTCCCCTCATTAATCTCGACAAGCCTCTCGCCGAGGATCTGGGACTAGTAATGTCATTTCGTTGCATGG
TTGGATCACCATACCCCAATGTGGATGGTTCGTGTATCAGCCAGGAATCTCCTGACCTGGGGTCTGTTGGATCAAAGTTC
CTCAGGCTCCAGCCAGCTGTTGCTGCCAAAGATGGATTTGCTCCTCGGGAGTCTGTGAATGAGGAGAAGACGCTGCCCAC
AGCCCGCCAAGTGGCGCAAGTGCTGAGGAAACACATAAAGAAGCCACCTGTGACTGGCATTTTTTCGGAGTGGAGCCACT
TCATCCAGAGGGACATCTTCAGCATCCCAGAGTCACCATTGGCAGAGGATGTGGACTGCTGCTTGTCTCCAGAGGCAGAG
GATTGTGCACCCATCCCTGTTGGCAAGGAGGACCCAATCTACTCTGTCCTAACTTGCATAAATTTCAGAAGATCTGCTCG
AGCACAAGCAATCCTTGGACATAGAGAATCTTTCTCTTTCGTCTCGACATACTTGGATGCTACACCTCTCTATGGACCTA
CAGACAGGGTTGCCTTCAATAGGAAGACAGGATACTTTGGTTACCTCAAGGGTCCCGAGTCTGACGAGAAGACAGAGAAG
GATAAACAAAGGGGAGAGAAGAATGTGAAATGTGCTGCGCCCGAGAACATGAAGGGATGCTTCCAGCTGCAGGAGTCCGA
TGACTTGATTGAAGACTTGAAGCTGCTACTTGTACTAGAGCATAACAGACTAGCCGATGCCTTGGCCGAAATTAATCCTC
ACTTCGATGATGCCCTTCTGTATAATGAGGCAAGACGGATCCTCATAGCGGAGTATGACCACATCACCTACGGCGAATTC
CTGCCGGTACTGATGGGGAAGGAAGTGGTGAAGAAACACTCCCTCAACCCTGGTGCTGAAGGAATAGCTGCTGGATACAT
TAAAGAAGTCAACCCAGGCATTCTTAACTCCTTCGCCCTGGCCGCCTACAGGAATCCTTCCATGCACACAGAGTGGCAGT
TAGAGTGGGGACGGAGCAACATCATGGAGTCGATGCATTATAATTCTATCCGTGAGGACCCTTACCAAGACTTGTTGGCC
ATGGACGTACAGAGGGGCCGTGACCATGGTCTGGCTGGGTACAGGGTGTGGCGCAAGTTCTGCGACGGTGACCACTCTTA
CGATTCCTTTGAGGACCTTAAACAAGGACTTCCCAAGGAGCTCGTAGAGGATCTTAAGTCCCTCTACCAAGACGAGTTGG
ACGACCTGGACGCTCAGGTGGCGCTGCTGGAGGAGCCCACAGATGGAGGCATCATAGGAAAGACCTACACCTGCATTCTG
GCTGATCAGTTTGCCCGTCTGAAGACTGGAAACCGACTGTACTGGGAGCACCCGAGCAGCCTCTTCACTGTAGAACAGAA
GGAATACGTTAAGAAAGTGACATTGGCACACCTACTGTGTTCCAATTTGCATCTCCATGCTGTCCCCACTAATGCCTTCC
TCCCTCAATCTGACAGTAATCCTCTGGTGAAGTGTTCCGACTTGCCAGTTGGTGACCTCACCCCATGGAAGGACACAGCA
CTCATAGAGAAGATGAAGAAAATGAAGGCTGGGCAGGACAAGGCTGGGCAGGACGAGGCTGGGCAGGGAGAGCAGCAGGC
ACCGCTGCTGGAGAAGACCACCTCCAAAGAGGAACTGTAAATCGGCTGTTGCACACCTGATTCCTGAAGAGACAGCTTTA
TTATTCCACTTCTCACACATCCAGTGCTGCAGTGACTCAACTTGTTTAATTAAATTTATAAGCTAACTTAATGGAATTAC
AATAATTATAATTGTAAATACAATACTGAAATTTTTCAGGACTAGAGTAGAGTTTAAAAAGTGCTAATGAGTATTACGAT
GTACTGGGTAGTTAGACGGGACAAGACACATTTGTCTCTTGTATTGTAAATCTTATGGTAAACGCGAGATTGGTTGCAAC
ACTGTAGCGTCAGTTTCCCGTGTTTGCTGTTGGTCGGTTGTATTACTGTTTTGTGTTGCTTACATGTTGTAAATGCAGTG
CCTCGTTGTAACTGTATAATGTTAAAATTTATTTTTATACTTATAACATTGGTTGACTAAAATACATTTGGTGTTAATTG
TTTTGACTGGCAACAATGGCTCGCTAGTCTATAATGTTCGGTTATAATATTAAAGATTTGTTACTGTT
>Transcript_192278
TGTGTGTGTGTGTGTGTGTGTGTATGTGTGTGTGAACACGGGCGAAGTAGACACTGAGGCTAGTGTGTGTGTGTTGTAGT
GGTGTCGCAGAAGTACGTGACGCGGGTGATCGACGAGGACGTGTTGGCGGGCAACGCGGCCATCTTCAAGTGCATGATCC
CGTCCTTCGTGGCCGACTTCGTGAGTGTGCAGGCGTGGGTGGACTCTGAGGGCACTCACTACTACCCGACCAACGACTAT
GACGGCAAGTACCTGGTGCTGCCCTCTGGCGAGCTACACATCCGAAACGTCAACTCTGAAGATGGCTTCAAAAGCTACAA
GTGTCGAACTGTCCACCGCCTCACCCAGGAGACCCGCCTCTCTGCTACTGCTGGCCGACTTGTCATCTCCGACGCCTTGT
CGAGCGGGCCGCCCAAGGTCCCACCGGTGGCCAAGTTCAACCAGTTCACGCGGGACGTCGGCGAGAGCTTCGCTGTGTTG
TGTGAGGCACAAGGCTTCCCCGTCCCCGCCTTCAGGTGGTTCAAGTTCTCGGAAAATGCACGCAAATCTCCTGTTGAGTT
GGGTGACCGAGTGAAGCAGGTTGGAGGAACTCTAATTATTCGTGAAGCTAAGGTGGATGACTCTGGCAAATATCTGTGTG
TTGTCAACAACTCGGTTGGAGGTGAAAGTGTCGAGACTGTTTTAACTGTTACCGCACCCTTGAGTGCTCAGGTGGAACCA
AATGTACAGACTGTTGAATTTGGTCGACCTGCTACCTTCACCTGTACCTACAAGGGTAACCCCGTCAAGTCTGTTGCCTG
GCTCAAAGATGGCGTTCCAATCAATCACAAAGAGGCAGTATTGCGTATCGACACTGTGAGTCGAGAGGACAAGGGCATGT
ACCAGTGTTTTGTGAGGAATGATCAGGAGTCTGCACAGGCTACAGCTGAACTAAAACTTGGAGGACGCTTCGAACCCCCA
CAACTGACATACACTTTTGAGACATCAACCCTGCAGCCTGGCCCCTCAGTGTTCCTTAAGTGTGTGGCAGCTGGCAACCC
TACTCCTGAAATTACTTGGGAACTTGATGGCACCCGACTCTCAAACTCTGAAAGGATGCAAGTTGGCCAGTATGTGACTG
TTAATGGAGAAGTTGTGTCACACTTGAACATCTCTGCAGTTCACACAAATGATGGTGGTCTTTACGCTTGTGTTGCATCT
TCTACCGTAGGCTCAGTCAAACATGCAGCAAGGCTCAACGTGTACGGATTACCTTACATTAGGCCCATGGACAAGGTTGC
TGTTGTAGCTGGGGAGAACATGGTTGTCCACTGCCCCGTTGCTGGTTACCCCATTGATTCTATTGTTTGGGAGAAGAATG
GCCGCATGCTTCCCATTAACCGTCGTCAGAAGACCTTCACCAATGGCACACTCATTGTTGAAGCTGTTGAACGCAATTCT
GATCAAGGAAGGTACACTTGTGTTGCTCGCAATAGTCAAGGATACACTGCTCGTGGTGATCTTGATGTCCAAGTTATGGT
GCCACCGGAAATTTCGTCCTTTAAATTCCCTGAGACAGCGGGACGGGATGGTGCTTTTGCTCAAGTTATCTGCGTAATTG
CTTCAGGAGACGCTCCTTTGAACATCTCCTGGCTCTACAATGGTGCCAGTGACCTACCTCTAGGCACTGAGTCACTGCTC
ATTGGAGAAAGAACCTCGATACTGACAATTAAGAGTGTTTCATGGCTTCATAGTGGTGATTATGAATGCCTTGCACAAAA
TGGTGCTGGAAAAGCCTCCTTTGTAGCTGAATTTTCAGTCCAGGTACCACCACGTTGGATTGTGGAGCCCACAGATAAGG
CATTTGCTCTGGGAAGTGATGCCAGGTTAGAATGTAAAGCTGATGGATTTCCTAGACCTTCTCTTGGATGGAAGAAAGCT
GCAGGTCGTACTCCTGGAGATTATCGTGACCTTGGTGTTAGTAATCCCAATGTGAAGGTGACTGATGATGGCACACTGCA
GATTGGCAACATTCAAAAGTCTCATGAAGGATACTACTTGTGTGAAGCCAACAACGGAATTGGTGCTGGTCTTTCAACAG
TTATCTACGTAAGGGTCCAAGCTCCACCTCAGTTCAAGATTCAGTACAGAAATCAGACTGCGAGCCGAGGAGATGATGCT
GTACTTGAGTGCGAGGCTGAAGGCGAAACTCCCATTGGTATTCTGTGGAGCAAGAACAAACACAGCATTGAACCATCCAA
TGAACCAAGGTACACAATTCGTGAAGAAATGCGAGGTGGTGGTGTTCACAGCAGCCTCAGCATTAAGACAACCGATCGAT
CAGACTCTGCTGTGTATACCTGTGTGGCAACTAATGCTTTTGGAAGTGCTGATACCAACATCAATCTTATTATTCAAGAA
CATCCAGAACAGCCTAACAGTTTAAAGGTTTTGGATAAGAGTGGTCGCTCTGTGGAGCTTTCCTGGACGCCTCCCTATAA
TGGAAATTCTCCCATCACTCGTTACATTGTAGAATATAAGCTTAGCCGCCGAAACTGGGATTCTGATGGTGAACGCATGA
TGGTGCCTGGTGACCAAAACATGGCTGCTGTGTTAGATCTTCGCCCAGCTACAACATACCATCTTCGCATTGTTGCAAGA
AATGAGATTGGCGACTCTGATCCTTCTGACACTGTTACAATCATTACTGCTGAGGAAGCTCCCAGTGGTCCTCCTCGTGA
CCTCAAGGTTGAGGCTGTAGATCAGAGTTCTCTGCGAGTCACTTGGAAGCCACCTCTGAAGGAGGAGTGGAACGGTGATA
TTCAGGGTTACCAAGTTGGCTATCGGCTTGCATCATCTAACAATTCTTACGTTTATGAGACTGTTGAATTTAGCAAAGAA
ATGGGCAAGGAACATCATCTCGTCATTTCTAAGCTTAATGTCTACACTGAATATGCTGTGGTTGTGTCTGCTTTCAACAA
AATTGGACAGGGACCAAAAACTGATGAAATTCGAGCTTACACTGCTGAAGGCACACCCCAACAGCCCCCTCAGGATGTAA
CTTGCACTACCCTCACATCCCAGACCATCAGAGTATCCTGGTCCTCTCCACCACTTGAAACTGTGCAGGGAGTCATTAAG
GGTTACAAAGTCATTTATGGACCCTCTGACACCTGGTATGATGAAGAAAGCAAAGACACCAAGATCACTGGGTCCACTGA
AACTCACCTTCATGGTCTTCAGAAGTACACTAACTACAGCCTCCAGGTCCTAGCCTTCACATCAGGTGGTGAAGGAGTGC
GCTCACAGCCAATTCACTGTCAGACTGATCAAGACATTCCTGAATCACCTACATCTGTCAAGGCTTTGGTTATGTCTGCT
GATTCAATCCTGGTATCTTGGCTACCACCTGAGCGCCCCAATGGAATCATTACTCAGTACACTGTTTATTACAAAGAGCA
TGGCAAGAGTGATGTTGAGACTGTGCAGCAGAAACTTCTTCCATCAACACTAAGCTATGAAGCAACCGGACTGAAGCGCC
GTGATGACTATGTGTTTTGGGTGACAGCTTCCACTACTGTTGGAGAAGGAGAAATGTCACAGTTAGTTCATCTGAAGCTC
TCTAATAAAGTTCCTGCTAAAATTGCATCCTTTGATGATGAATATGTGGCAACATATAAAGAGGATGTGAAGCTTATGTG
TCAAGCCGTGGGACTTCCAACCCCTGACATCAGGTGGACAATCCGTGGAGAACCTTTTACCCCCAATGATCGTATACGAC
TATTGAATGAGGGCTCCTTACTAATCCGTGAAGTTTCTCGTGATGATGCTGGAGAATACACCTGCCATGTTGAAAATCCA
TATGGACAAGATACTGTCACACACACACTACTCATCCAAGCTCCTCCTCATCCTCCGGAAATCACACTTCAATCCACAAC
CACTAACAGCATTGAGGTGAAAATCAAGCCTTCTGTAATTGATGATACAACTCCCATCCATGGATATACAATTTTCTACA
AGCCGGAGTTCAGCAACTGGGAAAGCATTCAAGTTCCATCCTCTACACGAACCTACTCTCTTGAAGGACTCTGGTGTGGA
TCTCGCTACCAAATTTATGCTTCAGCATATAACAAAATTGGAACAGGTGAATCATCTGAGATTCTGAACACTCGTACTAA
AGGCAAGAAACCAGAGGTTCCTGAAGTGAATCGCTTCGTCGAGGTTTCCTCTTCATCCATCACCCTACACCTGAATGCTT
GGCTAGATGGTGGCTGCCCCATGAACTACTTTGTGGTAGAGTATAAGGCTAGGCATCAAGCTGAGTGGACAATGGCTAGC
AACCAAGTGAAGCCTACTGGTAACTATGTGATTATGGAACTGACACCGGCTACTTGGTACAACCTCCGCATATCTGCCCA
CAATAATGCTGGGGCCTCGGTGGCTGAATATGAATGTGCCACACTTACCCTCACTGGTGGTACTATTGCCCCGGCTCGTG
AACTGCCTGCCTTCGGGGCTGGAGACCTTCCACTGTACCTCAACTTAAACCTCATCGTTCCTGTGGTCTCGGCTGTAGTC
GTCATCGTTTTGGCCATCGTTATTATCTGCTATCTAAGAGGTCGCAATGCCCCTATTAAAGAGGAGGTGTATCAGCAGTA
CCAGTACAATGCCAGCATGCCTCCACCCTCGACCATGGACAAGCGTCACCCAGGTTTCCGCGAGGAACTCGGCTACATTC
CACCACCAAACCGCAAGCTTCCACCTGTTCCAGGCTCACAGTACAACACTTGTGACCGTATCAAGCGAGGTGGGGGGTCG
GGTCGCGGCACACATGCCACCTGGGACCCAAGACGCCCTATGTACGAGGAACTCTCCCTCCATCCTCCCCCTGGACGACG
TATTCCCCCTGGAGGGCCTCATCCACCTCATGGTTCCCAGGACACCCTGAGATCAGGTGGAGATGACGAAATCTGTCCAT
ACGCAACTTTCCACCTCCTTGGATTCCGTGAGGAAATGGACCCCCAACAGGCCGGTAACAACTTCCAGACCTTCCCTTAC
CAGAATGGTCATGGGTCTCAGCAAAACTTTGTCAACTCTCCTGCTTCTAGGAGTATGCCTCGGCACGGTTCTGGCAACTA
CTACTCGTGTGTGGCTGGGGAGTATGGCTCAGGTGGTCCCCCAAGCAGCACCTACTACTCTACTGTTCCTGGAGATATGA
CTGCCTCCCGCATGAGCAACTCCACATTCTCCCCGACTTACGACGATCCAGCTCGATCTGATGAAGAAAGTGATCAGTAT
GGTGGGTCTACATATTCTGGTGGTGGACCTTACGCTCGTGCTATTGACTCCGTGTCACAGAGTGGAACTGCTAAACGTTT
AATGAACCGTGGGAGTACCTCCGGAAGTGCAGGCCATGGATCACCGGAGCCTCCTCCTCCCCCTCCCCCACGTAATGGAG
ATCTTCCACTTGACTCCTCTGGTCTTGGTTCCTCGTTGAATGACTCAAACAATTCTACAGCCTCCAATCAGTTCTCAGAG
GCTGAGTGTGATCATGATCTTGTCCAGCGTAACTACGGAGTGAAGGCTACCAAGAGCACAGAGGAGATGCGCAAACTCCT
GGACAAAAATGAAGCAGCAGCCCACATTCAAAATGGAGGCCTAAGGATGGTGAGTGATGAAATGAACGTGTGAGGTCCTC
TATACCCTTCTGAAGGACCCCGTCATCCCCGTGCCATACGAGGCAACCTGGTTACCGCCCCATGTCACTAACCACAGATC
ATTGATACCAAGCACCCCTGTTGAACACAAATACTCAGCAATATACAAGATACTGTATACTGAGTGAGAAAATGTTATGA
AAATATTCTGAAGAGACTAGTTACCCCTGGCAAAAAGGTTACAGAGAGAGAGAGCATAGAAGTTATTAATGACAGTGACA
AAAAGAATTCATACAAATGATTTAGCATGAAAGGATCACGTGAAGAATTAATTACACAAATTACAAGCAATGAAGAATAA
ATCATCTGTACCCTGTGTGATACTGATGCTCTCTACACTAATTGAAAGCCTCATGATATTATTTTCATTGCAAGCAGCAA
GTTGGCATGATGTGCATTAGCAATGAAGATCCAAATGAGGATATATCTTGGCTAGTTGTATGTGTTCAAAGGGGGTGACT
GAATTCTTCTTTATTGTTACTGCGTCACAGTTCCCCCCCTCACCCCCCCGCTCATGAGATTAATTAACCTGCTGTGGACT
CCATTGTTGTACTCCCCTCATTACCAAGGCAAGCCCACACTGATTGACGTTTAAGCTTTGAGTGTTTCTTGCAGTGTTGT
GTATCACATAACAGTAGCAGTATTCTTTCTCTGCCCTCTGCTCAGTTTGAAATCTGAATTTGAAATCAAGTGCTTCTGTT
GTAGTGTTTTTTGCACCGGTATTTTGAGGGCCATACCGTCAGCAATGCATTTATTATGCAGTAAACCCTACCCATAGCAG
TTAATGGATTGTCTTTAATGGCCATTGGACCATAAGTGCTGTGCGATAGTATGAACTGAACTAAGTATTGCTGTGTGAAT
CATCCATGACGGTGCTACTTGGAAGTGACTCTCGACTTGTTTGGTGTTCTACGTACTTTGTGATACGACCCAAGTCTAGT
CAAGGGCGGGGGACAAAACTGTGTATGTTTGCCTGAACCTTTGTGACGCATATGTAACCAGTATGCTCAGTTTTACTATT
TTTTAAATAATTAACAATAGTAGTCCAATTAAGGAGTAAGACAGAGAGAATGGCAGAAAAAGGGCTATCATCTGAGGGAA
GGAGCCATATATAGTAAGTTTGGCTAAGAAGATATAGTGTTAACTTCTCAACCATGGTTGTTTCGTAATGCTTGGCTACA
GGGATACATACGTAGAGATTCTGCAGATACTTGTATAATTATCTCGCAAATTATAAATATAAGCCATGATATGATTTTAA
TGAAGCCCGAAGACATCTCTGTAAGTGCACAAACCAAATGCCATCTCCCTGTCTACTCATTTGCCGCAGCGTTCCTAGGT
GTTGCTTAATTTCCGCAGCTTGCAAGACAATATGTAATCAGACCAGCAATTTTGGATCTTACTCAGGGCTACAATATGAC
AAATTGTGCATTTGCACTGAAGGATAAAAAGTTTTATTAAATCCTAAAAATAAGGACAAAATTGCTGGGAGCATCACAAT
ATCCATTATAAAATATATTGTAAGGCATCTTGCTAGGTAATACTTTATTTGTATATGAAATTCATCAGTCTTAGGAACAG
ATTGGCAAATTCTCATTGCCAATTCATCAGTTTCTACTTAAATCCATTTCCATGTAAACTTTTCTTACGAATCTAAGATA
AAAATGTTGACGTGTAAGTATGTGTGCATTGCTTCTTCATAGTGTTAGAATTGTGTGAAAGTGAGTATTATATTACAATA
GATAATAAGTCGTTGCAGAACTGTTGTACTTCTATAAATATTGACATGTGTCATGCAGGTGTCTGACAATAGCTGTAACC
CTCAAGTCCTCTGAGCAATGTTTTGGAAGTCTGAGGAATTTTTACAGTTTAAAGCTGATATATATTTTAGTTCTTTTCCA
GAATATAATTGAAGATTCGTGTTATGGTACGACATATTAAACATCATGGATTTATACAATACAAGGATTGTTGTACGAGA
CCATGAACCTACATAACACCCCTTTTTATCTAGTGTTCATCTCATTCAACCAAAACATGCTGATATCTTCCATAAGCTCA
AGTGTAATACATGTAGTCTTTGATAAATGTTGCCAGTGTAATCTCCGCCTGCCCTAAATAATTATTCAATTATTGATTTG
CAGTTTATTGGTAATGGAGTTACTGAAGGCATTACTACCTGAATTGTAGAGAGGTCATGCTTTCTATCTATGCATATGTA
TAATTTTACCCCCAAAATGATCAGAAAAAATAAATTTCCCAAAAAGTATAAAATGCTCAAACTGTTTGAGTAGATAAATG
AACGCTTTTTCTACTGCTTTTAGGTAGGATTAATTAATGTTGAAATCTCAGTACAGTATTAGGCAATATAGAAATACATG
CAAGACCTATAAAGCACATTTCCTTGGATTTTGATTCAACTGACAATTTTTGTATGTATGTTAAGAATTGTCTGTTATTG
AATTGTTTGTACCATTTCTATACACATATGTGTGAGATTATGCATCATAGTAGACATTGCTTGTCATTATCTTGACCAGG
GAGGGTGGGTGCTAATGGGAGGGGGACAGTGGTGATCAATAGCATCTTGACCAGCACCCTATCATGGGTTGCATCATTGC
ATGATAGCAGCAGAATGCACCATAAGGTGCAGAATAATCTGTATTTGCTGTTTGACACTTGGAAATAAGAGAGAGTTTTA
TTTTTATTAAAGTGATCATGATACATTATCCTAAAATATCCTATTATGAGTGAAATGAGACTCAAAAGAAGAGGTAATGA
TGAAATACTCTGTGTTAAAGTAGTTTGATATATTATTAGGAAACACATGACTGACTGAATATTGTAAATTCAAAGTCACT
GATAATTTCTCATTTCTAAATTTGGCAGTTTTTAAAGGGGATAAACTGGTCCAGATATAGGAATGACATTGAAATTACAT
TCATATACCAGAAATGAGTTATTGTACTAAATGATCGTAAATAAATATACTGATCCATTAAAGTTAACAATTGCTTAATA
TATGTACCAGGTATATAAATAATGCAAAAAAAAAAAAAAAAAAAAAAATAAAATATAACA
>Transcript_79759
GGCAACATGGAGACGGGGAGGTGATGAGGTTGATGTCGGTATCAGGCCGCCTACTACCCAACCCTCGAGTGGTGAGTCTG
TTGATACGCGGTGTGGCGCTGCCCTCAGCCTCACTACACAATCTTCTCCACATGCAGATGGGTCAGTTCATCGACCATGA
TTACTCCATCACTACTGTCGTCAGAGACCATGGCAAGATGATGAAATGTTTGGAGTGCACGAGCTGGACGGACCCGAGGT
GCACTCCTGTGCCCTTGCCCAATTACGACCCTTACATACCGGCTCATATTAACAACACGGACAAGCGAAGATGTCTTCCC
GTCACCAGGAGCGTTGCAAAGATGTGGGTGAACGAGATGAGCGCCGCAGAGCTAGAGCAATACAATATGAACACTGCTTA
TCTTGATCTCTCCCAAGTGTACGGTAATGACGAGTGTAGAGGAGAGGAGCTCAGGTATAACATTGGAGGTCTGCTCAACA
CCAGTCTGACCGGCATACCCACACAGAGGCCAGCATCTAATTTTCCTGACTGTCGGGACGACTCCGGCTGGTGCTTCTTC
TCGGGTGACGACAGAGCGAACGAGAACATGGGACTGACAGTGCTACACTTCGTGTTTCACAGAGAACATAACCGCCTGGC
CAGAGCTCTACGCATTATCAATCCTCACTGGGACGATGAGAAGCTTTATCAGGAGGCGCGAGCCATCAACATCGCCCAGT
ACCAGCACTCGGTGTACAGTCAGTACCTGCCTGCCGTTATTGGCTACCCCACAGCTACTAGACTCCAACTTCTCCCACAG
CAGGATGGCTATTATCTGGGTTATGATGAAGAGATGAGTCCGGAGGTCTACAATAGCTTCTCAACGGCAGCCTTCAGGTT
TGGTCACTCCTCAATCTCCGACACACTGCCTCTTCTGGACGCCCACTATCAGTTAGTCTCCAGCATACCTCTAGTAGACA
CCTTCCAAAATACTTCCCTTCTACTGACGGCTGGAGTGTGGGAGTCGGTGGTGCGTGGTATGCTGGGCTACAACATGAAG
CCAATCGACTTGCACCTTGAGGACAGCGTCTCGAATCAACTCTTCAAGTTTGTGACTGATGAATTTTCGGGCCAGGATCT
TGCTGCATTAAATATTGCAAGAGGTAGAGACCACGGACTTCCTTCATACAGTACATACCTGACTTACTGTGGGCTGGGCA
GCGTTGACAGCTTCGAGGAACTGATGCCTCTAATGTCGACCGCGGCCGTCGATGCGCTGCGCAAGGCCTACGACTCCGTC
CACGACATAGACATCTTTGTTGGAGGCTTGGCAGAACATCATGTCTCTGGTGGTATTGTGGGACCAACGTTCGCTTGCAT
AATCTCTCGCCAGTTTATTAGAACAAAGAAAAGTGACAGATTTTGGTATGAGGCTCGCAGCTCAGGCTTCACACTGAAGC
AGATTCAGAGCATAAAGACAGTCACACTGGCCAGCATCATCTGTAACAATTTCGATCAGGTCGAACAAGAGGTGCCGCTA
AATGCTTACTACCAGCCCCTCGAAACAATCAACCCTCTGCGTGCCTGCAGCAGCCTGCCGTCGGTAGACCTGAGCTTGTG
GGAGGATCATCCTGCTGCAGAGTTGAGGTCTTGTACAGAGGAATGGTGTTCTCCAACTATCGTGGCCTCGTCTTTAGTGT
CTTCTAGCAGCCTGGTGGCCAGATAAAAAGCGTTCCATATGAGCGTCAGAGGTAGTTGCAACTTTTACTGCAACCTGCAA
CCTGGGGGACGACGAAGTTAACGAGACTCGTCTCAGAGGCTGGAGGAGCTCTCTGGACTCTACCGTCAAGACCACCACTA
CCACAGTTCCCGAGGCTGGAGCACCACCACAGTCGGCTGTAAACAACAAAAAAGATGCCGAACAAAAGTGCCGACATGCA
CATAAATATTTTTGTATTTTAATGTAAATATTGATAATGCAATAAAACCTGGA
>Transcript_192283
TGTGTGTGTGTGTGTGTGTGTGTATGTGTGTGTGAACACGGGCGAAGTAGACACTGAGGCTAGTGTGTGTGTGTTGTAGT
GGTGTCGCAGAAGTACGTGACGCGGGTGATCGACGAGGACGTGTTGGCGGGCAACGCGGCCATCTTCAAGTGCATGATCC
CGTCCTTCGTGGCCGACTTCGTGAGTGTGCAGGCGTGGGTGGACTCTGAGGGCACTCACTACTACCCGACCAACGACTAT
GACGGCAAGTACCTGGTGCTGCCCTCTGGCGAGCTACACATCCGAAACGTCAACTCTGAAGATGGCTTCAAAAGCTACAA
GTGTCGAACTGTCCACCGCCTCACCCAGGAGACCCGCCTCTCTGCTACTGCTGGCCGACTTGTCATCTCCGACGCCTTGT
CGAGCGGGCCGCCCAAGGTCCCACCGGTGGCCAAGTTCAACCAGTTCACGCGGGACGTCGGCGAGAGCTTCGCTGTGTTG
TGTGAGGCACAAGGCTTCCCCGTCCCCGCCTTCAGGTGGTTCAAGTTCTCGGAAAATGCACGCAAATCTCCTGTTGAGTT
GGGTGACCGAGTGAAGCAGGTTGGAGGAACTCTAATTATTCGTGAAGCTAAGGTGGATGACTCTGGCAAATATCTGTGTG
TTGTCAACAACTCGGTTGGAGGTGAAAGTGTCGAGACTGTTTTAACTGTTACCGCACCCTTGAGTGCTCAGGTGGAACCA
AATGTACAGACTGTTGAATTTGGTCGACCTGCTACCTTCACCTGTACCTACAAGGGTAACCCCGTCAAGTCTGTTGCCTG
GCTCAAAGATGGCGTTCCAATCAATCACAAAGAGGCAGTATTGCGTATCGACACTGTGAGTCGAGAGGACAAGGGCATGT
ACCAGTGTTTTGTGAGGAATGATCAGGAGTCTGCACAGGCTACAGCTGAACTAAAACTTGGAGGACGCTTCGAACCCCCA
CAACTGACATACACTTTTGAGACATCAACCCTGCAGCCTGGCCCCTCAGTGTTCCTTAAGTGTGTGGCAGCTGGCAACCC
TACTCCTGAAATTACTTGGGAACTTGATGGCACCCGACTCTCAAACTCTGAAAGGATGCAAGTTGGCCAGTATGTGACTG
TTAATGGAGAAGTTGTGTCACACTTGAACATCTCTGCAGTTCACACAAATGATGGTGGTCTTTACGCTTGTGTTGCATCT
TCTACCGTAGGCTCAGTCAAACATGCAGCAAGGCTCAACGTGTACGGATTACCTTACATTAGGCCCATGGACAAGGTTGC
TGTTGTAGCTGGGGAGAACATGGTTGTCCACTGCCCCGTTGCTGGTTACCCCATTGATTCTATTGTTTGGGAGAAGAATG
GCCGCATGCTTCCCATTAACCGTCGTCAGAAGACCTTCACCAATGGCACACTCATTGTTGAAGCTGTTGAACGCAATTCT
GATCAAGGAAGGTACACTTGTGTTGCTCGCAATAGTCAAGGATACACTGCTCGTGGTGATCTTGATGTCCAAGTTATGGT
GCCACCGGAAATTTCGTCCTTTAAATTCCCTGAGACAGCGGGACGGGATGGTGCTTTTGCTCAAGTTATCTGCGTAATTG
CTTCAGGAGACGCTCCTTTGAACATCTCCTGGCTCTACAATGGTGCCAGTGACCTACCTCTAGGCACTGAGTCACTGCTC
ATTGGAGAAAGAACCTCGATACTGACAATTAAGAGTGTTTCATGGCTTCATAGTGGTGATTATGAATGCCTTGCACAAAA
TGGTGCTGGAAAAGCCTCCTTTGTAGCTGAATTTTCAGTCCAGGTACCACCACGTTGGATTGTGGAGCCCACAGATAAGG
CATTTGCTCTGGGAAGTGATGCCAGGTTAGAATGTAAAGCTGATGGATTTCCTAGACCTTCTCTTGGATGGAAGAAAGCT
GCAGGTCGTACTCCTGGAGATTATCGTGACCTTGGTGTTAGTAATCCCAATGTGAAGGTGACTGATGATGGCACACTGCA
GATTGGCAACATTCAAAAGTCTCATGAAGGATACTACTTGTGTGAAGCCAACAACGGAATTGGTGCTGGTCTTTCAACAG
TTATCTACGTAAGGGTCCAAGCTCCACCTCAGTTCAAGATTCAGTACAGAAATCAGACTGCGAGCCGAGGAGATGATGCT
GTACTTGAGTGCGAGGCTGAAGGCGAAACTCCCATTGGTATTCTGTGGAGCAAGAACAAACACAGCATTGAACCATCCAA
TGAACCAAGGTACACAATTCGTGAAGAAATGCGAGGTGGTGGTGTTCACAGCAGCCTCAGCATTAAGACAACCGATCGAT
CAGACTCTGCTGTGTATACCTGTGTGGCAACTAATGCTTTTGGAAGTGCTGATACCAACATCAATCTTATTATTCAAGAA
CATCCAGAACAGCCTAACAGTTTAAAGGTTTTGGATAAGAGTGGTCGCTCTGTGGAGCTTTCCTGGACGCCTCCCTATAA
TGGAAATTCTCCCATCACTCGTTACATTGTAGAATATAAGCTTAGCCGCCGAAACTGGGATTCTGATGGTGAACGCATGA
TGGTGCCTGGTGACCAAAACATGGCTGCTGTGTTAGATCTTCGCCCAGCTACAACATACCATCTTCGCATTGTTGCAAGA
AATGAGATTGGCGACTCTGATCCTTCTGACACTGTTACAATCATTACTGCTGAGGAAGCTCCCAGTGGTCCTCCTCGTGA
CCTCAAGGTTGAGGCTGTAGATCAGAGTTCTCTGCGAGTCACTTGGAAGCCACCTCTGAAGGAGGAGTGGAACGGTGATA
TTCAGGGTTACCAAGTTGGCTATCGGCTTGCATCATCTAACAATTCTTACGTTTATGAGACTGTTGAATTTAGCAAAGAA
ATGGGCAAGGAACATCATCTCGTCATTTCTAAGCTTAATGTCTACACTGAATATGCTGTGGTTGTGTCTGCTTTCAACAA
AATTGGACAGGGACCAAAAACTGATGAAATTCGAGCTTACACTGCTGAAGGCACACCCCAACAGCCCCCTCAGGATGTAA
CTTGCACTACCCTCACATCCCAGACCATCAGAGTATCCTGGTCCTCTCCACCACTTGAAACTGTGCAGGGAGTCATTAAG
GGTTACAAAGTCATTTATGGACCCTCTGACACCTGGTATGATGAAGAAAGCAAAGACACCAAGATCACTGGGTCCACTGA
AACTCACCTTCATGGTCTTCAGAAGTACACTAACTACAGCCTCCAGGTCCTAGCCTTCACATCAGGTGGTGAAGGAGTGC
GCTCACAGCCAATTCACTGTCAGACTGATCAAGACATTCCTGAATCACCTACATCTGTCAAGGCTTTGGTTATGTCTGCT
GATTCAATCCTGGTATCTTGGCTACCACCTGAGCGCCCCAATGGAATCATTACTCAGTACACTGTTTATTACAAAGAGCA
TGGCAAGAGTGATGTTGAGACTGTGCAGCAGAAACTTCTTCCATCAACACTAAGCTATGAAGCAACCGGACTGAAGCGCC
GTGATGACTATGTGTTTTGGGTGACAGCTTCCACTACTGTTGGAGAAGGAGAAATGTCACAGTTAGTTCATCTGAAGCTC
TCTAATAAAGTTCCTGCTAAAATTGCATCCTTTGATGATGAATATGTGGCAACATATAAAGAGGATGTGAAGCTTATGTG
TCAAGCCGTGGGACTTCCAACCCCTGACATCAGGTGGACAATCCGTGGAGAACCTTTTACCCCCAATGATCGTATACGAC
TATTGAATGAGGGCTCCTTACTAATCCGTGAAGTTTCTCGTGATGATGCTGGAGAATACACCTGCCATGTTGAAAATCCA
TATGGACAAGATACTGTCACACACACACTACTCATCCAAGCTCCTCCTCATCCTCCGGAAATCACACTTCAATCCACAAC
CACTAACAGCATTGAGGTGAAAATCAAGCCTTCTGTAATTGATGATACAACTCCCATCCATGGATATACAATTTTCTACA
AGCCGGAGTTCAGCAACTGGGAAAGCATTCAAGTTCCATCCTCTACACGAACCTACTCTCTTGAAGGACTCTGGTGTGGA
TCTCGCTACCAAATTTATGCTTCAGCATATAACAAAATTGGAACAGGTGAATCATCTGAGATTCTGAACACTCGTACTAA
AGGCAAGAAACCAGAGGTTCCTGAAGTGAATCGCTTCGTCGAGGTTTCCTCTTCATCCATCACCCTACACCTGAATGCTT
GGCTAGATGGTGGCTGCCCCATGAACTACTTTGTGGTAGAGTATAAGGCTAGGCATCAAGCTGAGTGGACAATGGCTAGC
AACCAAGTGAAGCCTACTGGTAACTATGTGATTATGGAACTGACACCGGCTACTTGGTACAACCTCCGCATATCTGCCCA
CAATAATGCTGGGGCCTCGGTGGCTGAATATGAATGTGCCACACTTACCCTCACTGGTGGTACTATTGCCCCGGCTCGTG
AACTGCCTGCCTTCGGGGCTGGAGACCTTCCACTGTACCTCAACTTAAACCTCATCGTTCCTGTGGTCTCGGCTGTAGTC
GTCATCGTTTTGGCCATCGTTATTATCTGCTATCTAAGAGGTCGCAATGCCCCTATTAAAGAGGAGGTGTATCAGCAGTA
CCAGTACAATGCCAGCATGCCTCCACCCTCGACCATGGACAAGCGTCACCCAGGTTTCCGCGAGGAACTCGGCTACATTC
CACCACCAAACCGCAAGCTTCCACCTGTTCCAGGCTCACAGTACAACACTTGTGACCGTATCAAGCGAGGTGGGGGGTCG
GGTCGCGGCACACATGCCACCTGGGACCCAAGACGCCCTATGTACGAGGAACTCTCCCTCCATCCTCCCCCTGGACGACG
TATTCCCCCTGGAGGGCCTCATCCACCTCATGGTTCCCAGGACACCCTGAGATCAGGTGGAGATGACGAAATCTGTCCAT
ACGCAACTTTCCACCTCCTTGGATTCCGTGAGGAAATGGACCCCCAACAGGCCGGTAACAACTTCCAGACCTTCCCTTAC
CAGAATGGTCATGGGTCTCAGCAAAACTTTGTCAACTCTCCTGCTTCTAGGAGTATGCCACGTCATGGGTCTGGCAACTA
CTACAGCTGCGTTACTGGCGACTATAACTGTGGCCATACCCCGAACGAAGGCCACCAGCCTCGGCACGGTTCTGGCAACT
ACTACTCGTGTGTGGCTGGGGAGTATGGCTCAGGTGGTCCCCCAAGCAGCACCTACTACTCTACTGTTCCTGGAGATATG
ACTGCCTCCCGCATGAGCAACTCCACATTCTCCCCGACTTACGACGATCCAGCTCGATCTGATGAAGAAAGTGATCAGTA
TGGTGGGTCTACATATTCTGGTGGTGGACCTTACGCTCGTGCTATTGACTCCGTGTCACAGAGTGGAACTGCTAAACGTT
TAATGAACCGTGGGAGTACCTCCGGAAGTGCAGGCCATGGATCACCGGAGCCTCCTCCTCCCCCTCCCCCACGTAATGGA
GATCTTCCACTTGACTCCTCTGGTCTTGGTTCCTCGTTGAATGACTCAAACAATTCTACAGCCTCCAATCAGTTCTCAGA
GGCTGAGTGTGATCATGATCTTGTCCAGCGTAACTACGGAGTGAAGGCTACCAAGAGCACAGAGGAGATGCGCAAACTCC
TGGACAAAAATGAAGCAGCAGCCCACATTCAAAATGGAGGCCTAAGGATGGTGAGTGATGAAATGAACGTGTGAGGTCCT
CTATACCCTTCTGAAGGACCCCGTCATCCCCGTGCCATACGAGGCAACCTGGTTACCGCCCCATGTCACTAACCACAGAT
CATTGATACCAAGCACCCCTGTTGAACACAAATACTCAGCAATATACAAGATACTGTATACTGAGTGAGAAAATGTTATG
AAAATATTCTGAAGAGACTAGTTACCCCTGGCAAAAAGGTTACAGAGAGAGAGAGCATAGAAGTTATTAATGACAGTGAC
AAAAAGAATTCATACAAATGATTTAGCATGAAAGGATCACGTGAAGAATTAATTACACAAATTACAAGCAATGAAGAATA
AATCATCTGTACCCTGTGTGATACTGATGCTCTCTACACTAATTGAAAGCCTCATGATATTATTTTCATTGCAAGCAGCA
AGTTGGCATGATGTGCATTAGCAATGAAGATCCAAATGAGGATATATCTTGGCTAGTTGTATGTGTTCAAAGGGGGTGAC
TGAATTCTTCTTTATTGTTACTGCGTCACAGTTCCCCCCCTCACCCCCCCGCTCATGAGATTAATTAACCTGCTGTGGAC
TCCATTGTTGTACTCCCCTCATTACCAAGGCAAGCCCACACTGATTGACGTTTAAGCTTTGAGTGTTTCTTGCAGTGTTG
TGTATCACATAACAGTAGCAGTATTCTTTCTCTGCCCTCTGCTCAGTTTGAAATCTGAATTTGAAATCAAGTGCTTCTGT
TGTAGTGTTTTTTGCACCGGTATTTTGAGGGCCATACCGTCAGCAATGCATTTATTATGCAGTAAACCCTACCCATAGCA
GTTAATGGATTGTCTTTAATGGCCATTGGACCATAAGTGCTGTGCGATAGTATGAACTGAACTAAGTATTGCTGTGTGAA
TCATCCATGACGGTGCTACTTGGAAGTGACTCTCGACTTGTTTGGTGTTCTACGTACTTTGTGATACGACCCAAGTCTAG
TCAAGGGCGGGGGACAAAACTGTGTATGTTTGCCTGAACCTTTGTGACGCATATGTAACCAGTATGCTCAGTTTTACTAT
TTTTTAAATAATTAACAATAGTAGTCCAATTAAGGAGTAAGACAGAGAGAATGGCAGAAAAAGGGCTATCATCTGAGGGA
AGGAGCCATATATAGTAAGTTTGGCTAAGAAGATATAGTGTTAACTTCTCAACCATGGTTGTTTCGTAATGCTTGGCTAC
AGGGATACATACGTAGAGATTCTGCAGATACTTGTATAATTATCTCGCAAATTATAAATATAAGCCATGATATGATTTTA
ATGAAGCCCGAAGACATCTCTGTAAGTGCACAAACCAAATGCCATCTCCCTGTCTACTCATTTGCCGCAGCGTTCCTAGG
TGTTGCTTAATTTCCGCAGCTTGCAAGACAATATGTAATCAGACCAGCAATTTTGGATCTTACTCAGGGCTACAATATGA
CAAATTGTGCATTTGCACTGAAGGATAAAAAGTTTTATTAAATCCTAAAAATAAGGACAAAATTGCTGGGAGCATCACAA
TATCCATTATAAAATATATTGTAAGGCATCTTGCTAGGTAATACTTTATTTGTATATGAAATTCATCAGTCTTAGGAACA
GATTGGCAAATTCTCATTGCCAATTCATCAGTTTCTACTTAAATCCATTTCCATGTAAACTTTTCTTACGAATCTAAGAT
AAAAATGTTGACGTGTAAGTATGTGTGCATTGCTTCTTCATAGTGTTAGAATTGTGTGAAAGTGAGTATTATATTACAAT
AGATAATAAGTCGTTGCAGAACTGTTGTACTTCTATAAATATTGACATGTGTCATGCAGGTGTCTGACAATAGCTGTAAC
CCTCAAGTCCTCTGAGCAATGTTTTGGAAGTCTGAGGAATTTTTACAGTTTAAAGCTGATATATATTTTAGTTCTTTTCC
AGAATATAATTGAAGATTCGTGTTATGGTACGACATATTAAACATCATGGATTTATACAATACAAGGATTGTTGTACGAG
ACCATGAACCTACATAACACCCCTTTTTATCTAGTGTTCATCTCATTCAACCAAAACATGCTGATATCTTCCATAAGCTC
AAGTGTAATACATGTAGTCTTTGATAAATGTTGCCAGTGTAATCTCCGCCTGCCCTAAATAATTATTCAATTATTGATTT
GCAGTTTATTGGTAATGGAGTTACTGAAGGCATTACTACCTGAATTGTAGAGAGGTCATGCTTTCTATCTATGCATATGT
ATAATTTTACCCCCAAAATGATCAGAAAAAATAAATTTCCCAAAAAGTATAAAATGCTCAAACTGTTTGAGTAGATAAAT
GAACGCTTTTTCTACTGCTTTTAGGTAGGATTAATTAATGTTGAAATCTCAGTACAGTATTAGGCAATATAGAAATACAT
GCAAGACCTATAAAGCACATTTCCTTGGATTTTGATTCAACTGACAATTTTTGTATGTATGTTAAGAATTGTCTGTTATT
GAATTGTTTGTACCATTTCTATACACATATGTGTGAGATTATGCATCATAGTAGACATTGCTTGTCATTATCTTGACCAG
GGAGGGTGGGTGCTAATGGGAGGGGGACAGTGGTGATCAATAGCATCTTGACCAGCACCCTATCATGGGTTGCATCATTG
CATGATAGCAGCAGAATGCACCATAAGGTGCAGAATAATCTGTATTTGCTGTTTGACACTTGGAAATAAGAGAGAGTTTT
ATTTTTATTAAAGTGATCATGATACATTATCCTAAAATATCCTATTATGAGTGAAATGAGACTCAAAAGAAGAGGTAATG
ATGAAATACTCTGTGTTAAAGTAGTTTGATATATTATTAGGAAACACATGACTGACTGAATATTGTAAATTCAAAGTCAC
TGATAATTTCTCATTTCTAAATTTGGCAGTTTTTAAAGGGGATAAACTGGTCCAGATATAGGAATGACATTGAAATTACA
TTCATATACCAGAAATGAGTTATTGTACTAAATGATCGTAAATAAATATACTGATCCATTAAAGTTAACAATTGCTTAAT
ATATGTACCAGGTATATAAATAATGCAAAAAAAAAAAAAAAAAAAAAAATAAAATATAACA
>Transcript_207553
TGGTCGGTGGCCAGGTGTGGTACAGTGGTGGTCGGTGGCCAGGTGTGGTACAGTGGTGGTCGGTGGCCAGGTGTGGTACA
GTGGTGGTCGGTGGCCAGGTGTGGTACAGTGGTGGTCGGTGGCCAGGTGTGGTACGGTGGTAACGGTTGACAGTATGGCC
TGTTAAAATTTGCTACACACACAAATGTTTTTAAAGGCGATCCGTACTAACTTAAACTTAACCTTAACTAAAGCATCTTA
ACACTACCTATCTTAATCGAACTGCAAGACAGTGATGGTGATGAGCGGGGCGCGCTGTGGCTGTGGTGACCTACTGTGAG
TGATGGTGTCTGTAGCTGATGGTGACAATGGTGAGAGCTCAAGATGAAGGTGAGACTTACATATGACGGGTGGTTGTTAA
TGTATAAGGACTGTGGACGCTCCCCGTGACGTTGTCGGGGCAGGAAGTGAGGCATTCCCATGGGAAAGTCTACTGCTGGG
AAAGTCTAGTGGTGGGAAAGACTAGGCGTGACAGTAGGAAGTGAGAGAGAGGCAGGACGACAAGTTGTAGACTACATGTG
GCTCGTGTATACGGCCGCCTCGTTGGCTAAGGGCTTAGAAATTGTCTTGAGCAATCTGGCCCAGAAGAGTCGCTGTCCCT
CGGCGTCGGTAACCCAGGCGAGGTAAGTGCGGGTCTTGAGCAGGAGCCGCAGCTTCTTGGTCTGCTTCTCCTCTGGGATA
CACTCCAGCAGCACCAGTATGAGCTTGCACTTGCGCTCGTCCAGTATCCTGTTGCTGACCATCTGCAGCTCGAACATGCA
CCAGCTGCTCTCCACGAAGGCCGGCGTCAACACAACAATCACCTTGCGGGAGAGCTCAATACAGCTGATGATGTTCTCTG
TGATCTCCTGGCCCACCGTGAAGTCTCGCTCGTGTACACACACCCGGTACCTCCCTCCATCTTCAAGCTTCAGCAGGAGA
TGTTCGAACACCCACTGCCGGTCACTCTGGGAGTAGCAGACGAAGGTGTCGTAGAGATACTTGTCGCCCTCTGCCTTATG
CGTCATCGTCCGTATCCTGATGTTGTAGATGACGTAGCGCACGTACCACCATTTAGAGTAGACCGTCACCACCGTCATGA
CCAGAGATAGTGCGACGGAAACACTGATGATGACTATTCTGATGCCGTGGTTTGGGTGGTGACTTGTCGAGCTGTTGGTG
TTGTCCTTGCAGGTGGCGTTTTTCATGTACTCGCCGAAGGTCAGCATGTGCCCGTTCTCAGCACAACGGTACGATGACCA
ATAAGCGAAGCGTGTTCTGTTAAGGGTACTGTTAAAGTTCGTTATGGAACACCCACATTGGAACTCGTTGAAACGGAGGT
CCACCATCATCAGATTTTCTTTATTGAAGTCCTGCACCATCGCCTGCGTTACAGTAGTGAGCGAATTTCTCGTCAGTGAG
AGGGTCTCTAATTTAGTGTTGTTGGAAAAGTTTGGTTCATTCCATTCTTTGATATTATTGGAGTCTAGAAGTAGGCAAGT
AAGATGACTCAGGTCATTCCAAAGCTCGGGAAATATGTTTCGTATATCGTTTTTGGACAAGTCGAGATGTGAAAGCTCTT
TAAGCCCTCTAAACGGAAGAAATTTGTATAACTGTTCCTTATATCCCCCTTGTGGCTTGTGCACTTGCCCTTCTCCACTC
TCCTGCTGGGTACTAGTCCTGATCGTTGACAGATAAAGGTTGAACAACTTATGACTTTCGCGCGCGCGACGCTTAGAGTG
TGAATTGTCATGGTTACCCTTGACAAGAGCAGTGGGCATGTCTGAGGACCTGTGTGTTCCAGCGGTTGACGAGAGGGGGA
CTCTTGGGACCATGTAGGTGGGGCCTTGATTAGTTTGGAAAATAATAGTATTGTCTGAAAGGTCGAGATATGTGAGGCTG
ATGAGACCAGTAAATGTCTCATTACTGAGGATTTGAATTGTATTTCCCATCAAGTAGAGCTTCTCCAACTTCGACAAATT
TCTGAAGCTGAGGGGCTCGATGTAAGAGATCTGGCAGTTTGAGAGGTGGAGGACGCGGAGGTCACTTAGGGCATTGAAGT
GGGAGACCTTCACCTTTCTCAGTGGTACTTCTTCGAAACTAAGATTCTGAAGGTTGGCCATGTTACTGAAGTCGACAGTG
TCCAGGTCGAAGGTTCCCTGGGCGCTGTTGCCCACGGCGCGGGGGTTGCCACTCAGCGTCAACACCGTGAGGGTGGGCAG
GAGGGCCTCGCTCGGTACAGTCATGAGGCCGTTGCCGTCTAGGTTGAGTTCCTGCAGCGCCGGGAAGCCTTGGAAGGTGT
CGTAGCGGATCACGTTGATGCGGCTGTACATAAGGTTGAGGGTTTTAAGATTGGTCATGAGAGGGAAGGAAGTGTTGTCC
AGGCACTCGAAGGCCGAGCCGTGCAAGTCCAACACCTGCAGCGTCTCGTTCACATGCTCGAGGGCTGCAGTGGGCACCAT
GATATAGTTGTTGTTACTAAGGAAGAGTTGCTCGAGGTGGGCCCCAGCGAGCGGCTCCAGCAGCTCCTTCAGCTCCTCCA
TCGACAGACCCATATTCTTGCTCAGGTCCAGCACCTTCAGCCCCTTCAGGTACTCCAACGGCGACCCCGAAAATTGTCCG
AGGGAGCAGTTCCTGAGGAAGAGACTGGTAACTGGGCTGTTTCTGAGAGGTTTGAAGAGCTTCCCCGGCAAGTTAGACAT
TGGGTTGTTGTTCATGATGAGCACCTCCAGGCTGGGCAGCACCGTCTCGTTGGTGCCGTGCGGCTCCGGAGGGTAACTGA
TGAGGTTATTCTTTAGATTTAAGATCTTGATTGAAATTTCTCCAAGTGGGTCGCTCGAGTTGAAGACAGAGACGAAGCTG
AAGGTGTTGAGGGTGTTGTAGTCGAGAGAGAGGGTGTGGAGCCCTGGTATCCGGTCGAGCTTTTGCCCGTTGAACTGGTA
CAGAGGTCCATTGGAGAAGTAGAGTGAGGTGAGTGACCTGGGCAAGGGTGTGATGTCCGTCACCGTTTGAATCCCCGTCA
GGTTGAAGATCAGATTCATTATCTTTACATCCCATGCCGTGTTGAAGTCTGGAATCTCGGTGATGTTTGTTCCCGTGCAG
ACGACGGTTTTCTGCCCCCTCTCTCTGTATGAGCAGCCCTCAGGAAGACTAAAGTCTTTTCCCGAATATAAAGTATCTTC
TGATCTTTGTTCATTTAAGGACTGGTCATACCTCCCGTGTGACGGTAAATAAAGCAAGAGAGGATCTAGGTGATCTAAGG
GTATTTCTTCAGAATCTCCAACCAGAAAATTCCAGAAGCATTTGCCTTTAAGTGTCTTAGTATAATCGAATGAATCTAAT
ATATTAGTCACTGTGTTGACAGTTTGATTAACATACGTTATGGTAGTCTGATTCAATGTTACTTCCGTAACTTTGACTGC
TGCACTTATAGAACTCTGGCTGTTTATATTTTCGTAAAGTGCACTAATTCTCATGGAATTTTCGTATCCTGGCGTGCCGT
CATAGCTGATGGGCTTTGCCTGGTCTTTTCTCATTGTGATAACCACGTCATCGTCCATGACCCCGTCAGCGTCCATGACC
CCGTCATCGTCCCTGACCACAGCGGCTGCCACTACCCCTGGCGAGGGCTCTGATGTGGTGTCCGAGTGCCCGAGACGTTG
GCTACTAAGCTGTGGTTGAGCTGTGAGGTCTTGGATGGCCGCAGCTCCTGCAAGCGCGGCCAGCAGCAAGAGGAGACCAA
GCACCGATGTGGACACCCATCGTCCAGCCCTCAGCACGCCTCGCACCTGCTTCATCATTCCACACCTGCACCACTTGCCC
CTTAACTCCAAGCCTCCAGCGCACACTACATCCACGCGGCAAGATGCCCAACCCCCTTCGCGTACCAGATGCGCACTCCA
CTTTTTGAAACGTAAATCGCTCACAAATAAATTCTTATCAAATGTTTTTGAAATCGCTTTTTAATAAAATTAAATATGTG
TTTTCTTGGATTATATCCATTTTTACACAGATATTTTTCAATTTGAATTCTGTTTCAGCAATTTTTTAATATGTGTATTC
TATGTATGACTCAGATTTACTCAACACCAGCTTCACCGCCACAAGTTTCTAACTCCTTCGCCCATCTCATTCCATTGTAT
CTCAAAGACAGATCCTTCCAATTGTCGAATTTCCATTGTGTTATATGTGGAGGTAAAGTATCCCAGACAGCGTCGGCAGG
AAGTGTCTCGGGGCTGCCCGCGCTGGTCGAGAGCTCCACCAGAAATACGAGACCAGGACGACTGGATGCTGGCGAACCAT
CACACCTGCTGCCACCTGGGTACGTTATGGCAACATTAAGAATCCCGTCATTACTCAGGTGGCCACTGAAGATAGCAAAG
TGTTAGCGTCAGAGCGGTATTTACGCTGCTTGTTCTTCAAGAGCTTTACTCTCCTGTCCTTGTCCTGCCAGGACTCTATC
TTTCGATTACCTCCAACTATGAAAGAGTGATAGACAGATGCGTTGGCGGGCTAACACAACACGTCCAGGCCAAACAGCTG
ACAGTCTGCAAGAATGCGGCTATTGTCACAGAGCTCGTAGAGACACTGGCTCGACCAGCCGTCGTCACCCG
>Transcript_165183
CCTCCTCAAGACGTCGTGAAGTGTACTACATCCGCCTTCGACAGTTAATCCACGCTTCATCCACCCACGACGTGGCGCCG
TCAGGATGAAGGCGCTTCTGATGCTGGTGATGACTGCTGCAGCGTTTGCAGTCTCTCTAGAAGATGAAACGGAGTGTTCT
GGAGATCCCGACACCACCCGCTGGAGGATTGAATGCAACTGGTGCCGATGTACTAATGGGAAAGGAAGCTGCACTCGTAA
GGGATGCCCACAAGTTATTATGGATCATTTGGTCAATACCAGTGAATGTGAAGGATCACCAACTTGGACCAAAGGTTGCA
ACACTTGCTCTTGTGTTAATGGCCGGGCACAGTGCACAACTAAAGAGTGTGGCCAGAGCCCTTCTGTAGCCACTAGATCT
GGTCGTCAACGGGTAAATGCAGAGAAGCGTGTACCTAATGCAGGCCTTCCTAACGATGCTATGTGTACACCCGGCTCTAG
GTGGAAGGACGAGTGCAACTGGTGTTTTTGTGGGGAAACGGGCATTGCAGTATGCACACTAATGGAATGTCCTGACAATT
ATGAGCACCCACCTGGGGTGCCCATGTGTGTTGACGGTTCTAGATGGAAAATGGACAACTGTAACTGGTGCACCTGCATT
AATGGCTCGGCTGCTTGCACCGACAAATTGTGCATTGAACGTATTGCTGATAGAAGCCTTCCTGATGATCGCCAGTGTGT
GCCAGGATCTCGTTGGAAGGACAAGTGCAACTGGTGCGGCTGTGGGGAAAATGGCAATGCAGGATGCACAGAAAAGGGTT
GTCCTGACGATTATGAGCACCCACCTGGGGAGCCTGTGTGTGTTGACGGCTCTAGATGGAAAATGGACAACTGTAACTGG
TGCACCTGTAGAAATGGCTCGGCTGCTTGCACCGAAAAATTTTGCATTAAGCCTGAAGAACAGTGTACTGGAGGAGAATC
TTGGAGAGACGACTGCAATGTATGCCACTGCTCGAATGGACATGCCATTTGTACCAAAAAGGCTTGTGTAACACCAGTTA
AACGCAGCCAGCCATGTCTAGGAGAAACGAAAAATGGCTGCAGCATTCAGAAATTGCCTCCTCATTGCAAACTGCCACCT
TTTATAAGTGATGGAGCAGTGTGTTTGGCCTATATTAATAAGTGGACCTATGATTTTGAATCTGGAAAATGTCAAGCCAT
AATTTATGGAGGGTGTGGAGGAACAAGGAACCTGTATAACACAGAGGAAGAGTGTACGGCATCGTGCTCTCTCCCTCCAA
CTAACCTACCACATCGCACGGGAAGAAATGTAAGTCCAAGACCAGAACGGTGTTTAAAGAAACAAGATTCCGGACCATGT
TTTGCATATTTTGTTCGCTATTTCTACAATGAAGAGACCAAGAAGTGTGAGGAGTTCATATATGGGGGCTGCGGAGGCAA
TGACAACAAGTTCACAACACTCGAAGAATGCCTGGAAACGTGTGAAAATGTAACACTAGAGTCTTCATGTGATAGATCCA
GGTGCCCATGGAGGAGGTGGGCTCATTATTTTGCCAAGAACTGCCTGCCTCGGTACGAGAGAGGGTCCTGCTGCCCTACC
AGCTTCTCTTGCCCAAGTGCAGATACAGCTGACCCTGAGAAGTGTTCCTACAGAGGGCAAGTGTATCCTAAAGGCAGTAA
TGTGCCAGTAGAAGATGCTTGCACTGCTGATTGTATCTGCACAGATTCATATGTTCCAGGATTTCCAGTTGAGATTCACT
GTGCGGAAATAGAATGCCCAGAATTTTTTATGCCCCCAAAGCCTGGGTGCCGCCCTCTGTACAAACCTGGCGAGTGCTGT
TCCTCCGAGAGTGATTGTGTTGACCCTGACACTCCCCCTCTCCTGGAGTCTCGTTCAGCCACCTGTGTCTGGAATAACAG
AACTTATCTAGAGGGTGACAGGATGTACTTTGAAGACTATCCGTGCCATCAGTGCATCTGTAGCCCAGCCTTTACAGATC
CAAATGGGCCTCTGTGTTTCAAAGTGAATTGTGGACTTGACTTCAGGTATACCTCCAAATACACTGAAGGCTGTGTCCCC
ATTTACTTTGAAGACAAATGCTGCCCAATTGATTGGCTCTGCCCTGGTGATGGTCGCATTTCGTTACCAAACGATGTCGA
CCCAGAATCAGGCACTGGAGAAAACCTTAAAGCAACACAAGCTGTGGAATGTTACCTTGGGAGTCTAAACATTGCTCTTG
GGTCAGCTCTCAACACGAGTGAGTGCAATCTTAACTGCAGATGCATAACACCACCTGAACCCACCTGTGTGCAGTACAGG
TCTTGCACACTAGCTCAAGAAGCAGCATTGATTCAAGAATGTGCCGAGCCGTCATGTGCTACTGGATGTGACATCATCAT
GGATGCTGCAACGGGATGTCTTGTATGTTCATGCAAAGATGAAACCTTTGAGTGCCCACAACACACTTGCCCCAGTAACT
GTGAAAATGTTTTAGATCTCCAAACAGGTTGTCTTCTCTGTAAGTGTGACTGCTCATATGATTTTGCTGGCCAGCCCCAT
TGTCCAGTAGATTGTGATGTTTATGAATTTGTAGATGAACTCACAGGATGTAAGAGATGCGAGTGCAAGCTCAATGGCAC
AAGCAGTACATCAGTTACACGTCAACTCTGCCCAGTGGATTTCTCGGGCAGAGCCCCATGCCCCATGGACTGTGCAATCC
GTCGAGTGGTGGATGAGACAACAGGCTGTGAGAAATGTGAATGTGATCCAGAAAAAACAATTAATCCATTTAGGCCACAT
GAACTTCCTCCCCGCCCTTCTCTAGATAGTAACTGTCCTACATATGCCACTGGTCAGGCCCCTTGTCCCATGGATTGTGC
AATCCGTAGGGTTGTAGATGAGAAAACAGGTTGTGAAATATGTGAATGTGATCCAAATAACCCAGGTCATCCATTTGGGC
CCCATAGTCCTCCCTATATTGTTAACACATAGCTTCAACAAAAATATTCTTAGCACTGTTTGCAGTTTGCTAGATTATGG
GTCAAACTGAAAATATGTCCATTTGTTTGTTTGCTTCACCCCACAATGAAGTATATTAGCCCATCATCAAAACAAAGGGC
TGAGGCACACAACATACAAAGTCAAATATTGAGTACAAAAACTACATAGGTCAGTATTTGGACTTATAGTCCACTTAGCC
ATGTTTAAGGCCTTGACTCAACACATGCTTCCTTCAGCCTGTAGTATAAACACTCCCTAAATCAACGTAACCAAAACACC
TAACCTAACCATACAAATCCACAATATATAATAATAATAATTTAAATATCAGAATTTTTGTTTATGATGTGTGATAATAA
ATATAATAAAAATGTCTGCTGGCTTCTCGGGGTTTGGCTCTCCATGTGGTTCATATCCGGGAAGTGTCCAACGTCCTAGC
GGACGGCCTATCTTGGCTCATTCCCCTGTCCACGGAATGGACAGTTGACACAGACTCCTTCAGTTGGCTCTGCCGGATGT
ACGGACTCCTGGACGTGGACCTCTTCATGTTGGAGTGGTCTCAGCGTCTCCCAAT
>Transcript_200422
GTATTTTTATACATATTATTATGTATTATGTATAATTATGTATAATAAAGAAAGACTTCCAAGACATTTTTTCTTTAGAA
TATATTGATCAGTTACATATATATCACAATACATAATCGCTCCTACAGTAACCTAATTATTAAATTAGTCTCTTGGAGAA
ACACTGGAGCTAATAATGCCTCTTTTTTTTAACAATTAGACATTCAAAATTGATCAAAGAACATATTTCTATGGATATAA
ATAAATTTAAATTTTATTATGTCAAATTTGACATAAATGAGGGTTTGGGTGTAGAGTTGGAGTATCACTGATGTATGGAG
TGAGGGGTGTGGATGTAGGTTAAGGATGTGGATATGGATTAAGGATGTGTTTATTGAGTTAGGATGTGAGAATGGAGTAA
GACTACCCCTTCCGGACGCGAGGCGACGCCTGGATAGTTCTGACGTCTAATGTATTGTAAAAATGGTAAATACTAACACT
CTCTTTTGTCGCGCCATTTAGTAGTTTAAATAAATTGAAAAATGAAAATTAATGCATATTCAAAATTTCTTTTGCAAATG
TTTATGTATATATCGGTGAAGCTTTTCACTATCAAACCACTACTCGTGTAGTGATTTGATATTATGTATTTGATTCGTAT
TTATCAATTACAAATCACTACTTATACAAGGTATTTGATTTGATAAATCACTATGATGTACTCCTAACGAACTTACAAAG
TGCGTTAGGAGGACATCGACCCTCAACCATCTCAAGGAGGAGCTACAGCACCTCCTTCCGTTTAGTGTTCGGAGTTTTGC
TTATTGAAGCAAGCAGGAAGGCGGTCTTTCCCGCTGCTCAAGATATCCTCGCTCACCCTCTCTCTCCTCGAGGGGCTTCC
ACGCCTCAAAATATCCCCCTCAGTAGGACTTCTGGACTCGGTCGATCCAGGCGATGAAGGAGCTGATCCTGGAGTAGACT
CCTGGGTAGTAACTCTTGCCACACCCTATGCCCCAAGACACCAGGCCGATCTGCTTCCAGACTCCGTCGACGAACTTCAC
CAGCGGTCCGCCGCTGTCACCCTGACAGGAGTCCAAGCCGGTGGAGCCCGCACAAAGGTACGAGTCGACGATGCCTCCCG
GAGCCGCCGCTCCGTACATCGACCTACACTCAGCGTTGCTGGTGACCTTCAGCTTGACCTCGTACAGCGTCGCGGGCTGA
GGTCCTCCTTCGAACATGCTCCCCCATCCGGCCACGGTGGCGAATTCGTCGACGTAGTCGTTTCCGCTCCGATCAAGACA
CACCGGACGTACGACGTCGTTGAAGACGACCGGACGGTCCAGCGTCATCATGGCTACGTCGTTGTGCAGCCTCTTGGAGT
CGTAATCCTTGTGCCTCACCACTCGGCTGACCTTGAATTCCTGGGCTGTTCTCTCTACCAAGTGGAGGTTGTGAGCTCCG
ACTCGAACTCTCAGGTTGGCAATGTCTATGTGACTCATGTGAGCGATGCAGTGGGCGGCTGTCAGAATGTGGGTGCTGTC
GATGAGAGATCCGCCACAGAACTGCTTGTTCCTGTTGAACACCGCCGCGATCCAAGGATAGGTGTGAGGAGTAGCCTGCT
GACCTCCACTGACTTTGAAGCCCTCATAGTGAGCATTGTAAAAAGCCCCGGGAGAGCAGGGGTCCTTGCCCCCCTCGCTG
GACGGTGCTGGGGGCGCAGGAGGTCCGACGGTGTCGTCAGCAGGCGGCCTCTCCCAGAAGGGCACCATTGAAGTGGGTGG
TTTGGGTGTAGTGGGGGCAGTGGTCCAAAACGGATTAGGCGTGGTTCTTCGGGTTGTAGTCAACCACGGTTTGCTTGTAG
GCTTGGCTGTTGTGGTCTGCCACCAGGATTTCGTTGTGGTTCTTACGCTCGAGGTCTGCCACCAGGGGATTTGGGTGGGC
TTTGTGGTTGCGGGCTGCCACCAGGGGTTTTCGGTGTTTGGTTTGTTAGTGGGGGCGCTGGGGGCAGTGGGCCCTGGGGT
AGTCCACCACGGGAAGTTAGTGTGTTCTGGAGGGTGGGTTATTATAGGAGGGTGGGTTTGGAGGTCCTGCCACGGGTATC
TGACAGACGGCTTCTCGAGCCCAAAAGAGGACTCCTTCGGGGGTACGAACTGGACGTGGCTACGATCCAATAATCCCGGT
TCATCGCCTTCTGCTGCCGTGTACTGGACCGGGTTCTCCTTCCGCTGGTTCGCCAATCTCACCTCGTTCGACACGTCGTT
GGAGGGACGGTGGCTTTTGGAGGGTTCGCAACACACGCCAAACACCAGGCTTCCCTTGTAGTTGAGTGGACATGTGTCGT
AAATGCCTAAAATCCAGGATTCTTCAGGATTGAAGGAGGGAAGCCTTAGGAGAGGATAACAGTCCTTGAAGTGACGACAC
TCTCCAGGGGTGCTGGAGAGGCGGTGCGTGCAGTAAGTTGGTGCGTTATCTGCATCCGGGACCAGGTCTCCCCTTTCTGT
GTGGGGTACAGGACGGAGCTCGATCCTTGGAGGCGGGTCGTGATCCGGGGGACTTGCGTCACGCTTTGCTTCAGATGCTG
ACGCAGCGTCATTGGTGTGAAGTTGAACTCCTGTCGTGTCCTGGTTGTAGAGACTTGTCTCCGGCGTCACAATATCTGAC
ACGAGAGCGAGAATCACCAGTGTTAAGGCTTTCGTTACCATCTTGACACTAAGTCCTGTGATCCCGC
>Transcript_140249
GCCGGATTTCTTCAGTACCACACTAGAGGTTCTCCCGGTAACTTCTCTGCTGAGAGACTAGTTAAGTTCTACTATTGTAG
CGTTGGATCTATCGTACTACAACTGTAGAACATTTTCGAGCTAGTGGTAGTGGTTGAAAGGCACGACGGCGGCCTTTACT
GATTATTCGTGTGAGTGGGGCGATACTATCGGCGCGCTGGAGGACAGTCGGTACGGAGCTGGCGTTTCGCCATGCCCACA
GACCAATATGGAGTCTCCTCAGCTGTATGACAGTGCAGACTACAACAAGAAGAGTCTCGTTAGTGCCGTCAAGGTCAAAA
ACGGCAACCTCTTGTACTCGAACGACGACTACAGCGACCTGGCAGAGCTGAGCGCGCCCGAAATCTCGCTCGATCTACAC
AATCTCATTGACGACTCGCAGTTCAACGAAGGCCTTATCCAGGACATACAGGGATTGAGCGTGGACAAGAACAGTGCCCC
TCGAGGCCTCAGCGTCAACAGCATGTACAACCCCCTGGCCTACTTGCCCCAACCCGTCCACGGTGCTACCCAATTCGACC
GTCAGTACCCGGACCGGAGCCAAATGGACAGGCGCGTGATCAAAGAGGAACCTCACGAATCGCAACAGGATCTCACGCCG
CACGAATACAGCGCCTGTGCCCGGGTAGGAGGAGCCAGTGGGTATGGTGCCCATTACACCGGTGTGCCTGCCTACTCCAC
CATGACTCCCACCACAGTGCCTGGCGCCGACGGACTCTGCAGATCGCCGCTCAAGTCCCCCAGCGGAGGCAAAATGATGC
CAGGGTGCAAGAAGAACGTGGACAAGGGTAGTGACGAGTACAAGCGACGCCGGGAGAGGAATAACATCGCCGTCAGGAAG
AGTCGTGAGAAGGCGAAGGCCAGGAGCAGAGAAACAGAGGAACGAGTTAAGAAGCTGGTCATGGATAATGACAGACTCCA
TAAAAAATGCGAACTACTGAGTAAAGAAGTTGCGGTGTTCCATTCTATGTTCGCCAACGTCCACTGCTTGCCCGAACACG
TCCAGAGAGAACTCCGCAAACAGATGGAAGCTTTCAGCCAACAGCACCAGCATCTTGTGAATATGTGATGCTGGCAGGTC
CACGCCCACACCCACGAACTCCCTTCTTGCGACAGCTCTGATCCTGAGGGCGACTGTTCTCCACGCTACACCAGTCTCTA
AGTGTGCACGCGCGTGTGGTCACCGTTTGAAAGCCGCAGCGCTGGCGTGGGCGGCAAACGGACTATGCCACAGGGTGTGG
ACATGCCTTTAGGTGGAGCAGCATAAGAGGGGGGAACATGGGAGAGGGAGTGGGAGTGACCCCTAGTCACTAATCCCGTC
CGCTATTGTTGGGTCCCGTCAGTTGGGTGATCCCAATACTGCACGACCAAACTCTTCAGCGGAGCCGTTCGCCACGGCAG
ATATATATATATATATATATATATAAACATATTACACACATAGGTTTTAAGTGAGCAATCAAATTCCATTATAACAGCAC
TTGTCGATGTAAATTCACAAAATTGAATTGTAAAAACTGAATCATATCGTTCACCCAGCCTTCACCTCCCTGTTAGTAGT
CTAACTACCTATCAATAATCTATCAGTAGTCTATCCATCATTTGTCTATCAGTATATCAACCTCTACACCTAGCCAGCTA
AATAATTGGCAGTCTTCAATATTTTTTTTTTGTTTGAACTGGTCGCAATTCTATATTTTGATATTTTGTACTTGAAAATA
ATTTGTAGGTACAGAAGACTTAGCCATGCTTAAGAACTAGTCTTTGTCTATAGTGATATTCTCAAACTATATATATTATA
TTTGTTGCTAAATATATATATAAATATATCTC
>Transcript_199720
AAGACGGCGCCGCTCCTCTCTCTCTCTCTGTCTCTCTCTCCCCCGCTGCTTCTGTCAGTGTGGCCACCATGCTTACGCCC
TGGGCATTAACGTTGTCTCTGTTAATAATTCATGGAGTTGCAGCGAGTCGAGAGAGTGAATGCATCGAAGTTGGATTCGC
GCGAGCGGCGGGGTCCAACCTGAACCAGGGGTTTGATGCAGCCAAAGAGGCAGTGGTGGCCAGGTGGGCTGAGGAGGACA
CTCAAGGACGACCCAAGTACACGTCTTTCTCTCCTCTCCTTAAGAATGTGACGCGGACGGCACAGCTGCTGGAGGAGGCG
TCGAAGGTGGTGGTGGAACTGATTCGTAAAACCCGGGTGGGTAAGAGGTGTAGGGGCGTGTGGCTGCTCAGTGGCCTCGA
GAAGCATGTCATTCCCCTCATTAATCTCGACAAGCCTCTCGCCGAGGATCTGGGACTAGTAATGTCATTTCGTTGCATGG
TTGGATCACCATACCCCAATGTGGATGGTTCGTGTATCAGCCAGGAATCTCCTGACCTGGGGTCTGTTGGATCAAAGTTC
CTCAGGCTCCAGCCAGCTGTTGCTGCCAAAGATGGATTTGCTCCTCGGGAGTCTGTGAATGAGGAGAAGACGCTGCCCAC
AGCCCGCCAAGTGGCGCAAGTGCTGAGGAAACACATAAAGAAGCCACCTGTGACTGGCATTTTTTCGGAGTGGAGCCACT
TCATCCAGAGGGACATCTTCAGCATCCCAGAGTCACCATTGGCAGAGGATGTGGACTGCTGCTTGTCTCCAGAGGCAGAG
GATTGTGCACCCATCCCTGTTGGCAAGGAGGACCCAATCTACTCTGTCCTAACTTGCATAAATTTCAGAAGATCTGCTCG
AGCACAAGCAATCCTTGGACATAGAGAATCTTTCTCTTTCGTCTCGACATACTTGGATGCTACACCTCTCTATGGACCTA
CAGACAGGGTTGCCTTCAATAGGAAGACAGGATACTTTGGTTACCTCAAGGGTCCCGAGTCTGACGAGAAGACAGAGAAG
GATAAACAAAGGGGAGAGAAGAATGTGAAATGTGCTGCGCCCGAGAACATGAAGGGATGCTTCCAGCTGCAGGAGTCCGA
TGACTTGATTGAAGACTTGAAGCTGCTACTTGTACTAGAGCATAACAGACTAGCCGATGCCTTGGCCGAAATTAATCCTC
ACTTCGATGATGCCCTTCTGTATAATGAGGCAAGACGGATCCTCATAGCGGAGTATGACCACATCACCTACGGCGAATTC
CTGCCGGTACTGATGGGGAAGGAAGTGGTGAAGAAACACTCCCTCAACCCTGGTGCTGAAGGAATAGCTGCTGGATACAT
TAAAGAAGTCAACCCAGGCATTCTTAACTCCTTCGCCCTGGCCGCCTACAGGAATCCTTCCATGCACACAGAGTGGCAGT
TAGAGTGGGGACGGAGCAACATCATGGAGTCGATGCATTATAATTCTATCCGTGAGGACCCTTACCAAGACTTGTTGGCC
ATGGACGTACAGAGGGGCCGTGACCATGGTCTGGCTGGGTACAGGGTGTGGCGCAAGTTCTGCGACGGTGACCACTCTTA
CGATTCCTTTGAGGACCTTAAACAAGGACTTCCCAAGGAGCTCGTAGAGGATCTTAAGTCCCTCTACCAAGACGAGTTGG
ACGACCTGGACGCTCAGGTGGCGCTGCTGGAGGAGCCCACAGATGGAGGCATCATAGGAAAGACCTACACCTGCATTCTG
GTATGTCTGGTTATGTGGCTGGGTAATATGGGTTTACTAGATACTTTTGTAAGGTCACGAAGCTTG
>Transcript_165187
CAACTGTAACTGGTGCACCTGTATTAATGGCTCGGCTGCTTGCACCGACAAATTGTGCAACAAGCGTGTACCTAATGGAA
GCCTTCCTGACAATGCTATGTGCACACCCGGCTCTAGGTGGAAGGACGAGTGCAACTGGTGTTTTTGTGGGGAAACGGGC
ATTGCAGTATGCACACTAATGGAATGTCCTGACAATTATGAGCACCCACCTGGGGTGCCCATGTGTGTTGACGGTTCTAG
ATGGAAAATGGACAACTGTAACTGGTGCACCTGCATTAATGGCTCGGCTGCTTGCACCGACAAATTGTGCATTGAACGTA
TTGCTGATAGAAGCCTTCCTGATGATCGCCAGTGTGTGCCAGGATCTCGTTGGAAGGACAAGTGCAACTGGTGCGGCTGT
GGGGAAAATGGCAATGCAGGATGCACAGAAAAGGGTTGTCCTGACGATTATGAGCACCCACCTGGGGAGCCTGTGTGTGT
TGACGGCTCTAGATGGAAAATGGACAACTGTAACTGGTGCACCTGTAGAAATGGCTCGGCTGCTTGCACCGAAAAATTTT
GCATTAAGCGTATTCCTGGTAGAAGCCTTCCTGATGATGCCCAGTGTGTGCCAGGATCTCGCTGGAAGGACAAGTGCAAC
TGGTGCGGCTGTGGGGAAAATGGTGCTGCAGGATGCACAGAAAAGGGTTGTCCTGACGATTATGAGCACCCACCTGGGGA
GCCTGTGTGTGTTGACGGCTCTAGATGGAAAATGGACAACTGTAACTGGTGCACCTGTAGAAATGGCTCTGCTGCTTGCA
CCGAAAAATTGTGCATTAAGCCTGAAGAACAGTGTACTGGAGGAGAATCTTGGAGAGACGACTGCAATGTATGCCACTGC
TCGAATGGACATGCCATTTGTACCAAAAAGGCTTGTGTAACACCAGTTAAACGCAGCCAGCCATGTCTAGGAGAAACGAA
AAATGGCTGCAGCATTCAGAAATTGCCTCCTCATTGCAAACTGCCACCTTTTATAAGTGATGGAGCAGTGTGTTTGGCCT
ATATTAATAAGTGGACCTATGATTTTGAATCTGGAAAATGTCAAGCCATAATTTATGGAGGGTGTGGAGGAACAAGGAAC
CTGTATAACACAGAGGAAGAGTGTACGGCATCGTGCTCTCTCCCTCCAACTAACCTACCACATCGCACGGGAAGAAATGT
AAGTCCAAGACCAGAACGGTGTTTAAAGAAACAAGATTCCGGACCATGTTTTGCATATTTTGTTCGCTATTTCTACAATG
AAGAGACCAAGAAGTGTGAGGAGTTCATATATGGGGGCTGCGGAGGCAATGACAACAAGTTCACAACACTCGAAGAATGC
CTGGAAACGTGTGAAAATGTAACACTAGAGTCTTCATGTGATAGATCCAGGTGCCCATGGAGGAGGTGGGCTCATTATTT
TGCCAAGAACTGCCTGCCTCGGTACGAGAGAGGGTCCTGCTGCCCTACCAGCTTCTCTTGCCCAAGTGCAGATACAGCTG
ACCCTGAGAAGTGTTCCTACAGAGGGCAAGTGTATCCTAAAGGCAGTAATGTGCCAGTAGAAGATGCTTGCACTGCTGAT
TGTATCTGCACAGATTCATATGTTCCAGGATTTCCAGTTGAGATTCACTGTGCGGAAATAGAATGCCCAGAATTTTTTAT
GCCCCCAAAGCCTGGGTGCCGCCCTCTGTACAAACCTGGCGAGTGCTGTTCCTCCGAGAGTGATTGTGTTGACCCTGACA
CTCCCCCTCTCCTGGAGTCTCGTTCAGCCACCTGTGTCTGGAATAACAGAACTTATCTAGAGGGTGACAGGATGTACTTT
GAAGACTATCCGTGCCATCAGTGCATCTGTAGCCCAGCCTTTACAGATCCAAATGGGCCTCTGTGTTTCAAAGTGAATTG
TGGACTTGACTTCAGGTATACCTCCAAATACACTGAAGGCTGTGTCCCCATTTACTTTGAAGACAAATGCTGCCCAATTG
ATTGGCTCTGCCCTGGTGATGGTCGCATTTCGTTACCAAACGATGTCGACCCAGAATCAGGCACTGGAGAAAACCTTAAA
GCAACACAAGCTGTGGAATGTTACCTTGGGAGTCTAAACATTGCTCTTGGGTCAGCTCTCAACACGAGTGAGTGCAATCT
TAACTGCAGATGCATAACACCACCTGAACCCACCTGTGTGCAGTACAGGTCTTGCACACTAGCTCAAGAAGCAGCATTGA
TTCAAGAATGTGCCGAGCCGTCATGTGCTACTGGATGTGACATCATCATGGATGCTGCAACGGGATGTCTTGTATGTTCA
TGCAAAGATGAAACCTTTGAGTGCCCACAACACACTTGCCCCAGTAACTGTGAAAATGTTTTAGATCTCCAAACAGGTTG
TCTTCTCTGTAAGTGTGACTGCTCATATGATTTTGCTGGCCAGCCCCATTGTCCAGTAGATTGTGATGTTTATGAATTTG
TAGATGAACTCACAGGATGTAAGAGATGCGAGTGCAAGCTCAATGGCACAAGCAGTACATCAGTTACACGTCAACTCTGC
CCAGTGGATTTCTCGGGCAGAGCCCCATGCCCCATGGACTGTGCAATCCGTCGAGTGGTGGATGAGACAACAGGCTGTGA
GAAATGTGAATGTGATCCAGAAAAAACAATTAATCCATTTAGGCCACATGAACTTCCTCCCCGCCCTTCTCTAGATAGTA
ACTGTCCTACATATGCCACTGGTCAGGCCCCTTGTCCCATGGATTGTGCAATCCGTAGGGTTGTAGATGAGAAAACAGGT
TGTGAAATATGTGAATGTGATCCAAATAACCCAGGTCATCCATTTGGGCCCCATAGTCCTCCCTATATTGTTAACACATA
GCTTCAACAAAAATATTCTTAGCACTGTTTGCAGTTTGCTAGATTATGGGTCAAACTGAAAATATGTCCATTTGTTTGTT
TGCTTCACCCCACAATGAAGTATATTAGCCCATCATCAAAACAAAGGGCTGAGGCACCAAAGAGCCAAAGCTCAACCCCC
GCAAGCACAATTAGGTGAGTACACAACATACAAAGTCAAATATTGAGTACAAAAACTACATAGGTCAGTATTTGGACTTA
TAGTCCACTTAGCCATGTTTAAGGCCTTGACTCAACACATGCTTCCTTCAGCCTGTAGTATAAACACTCCCTAAATCAAC
GTAACCAAAACACCTAACCTAACCATACAAATCCACAATATATAATAATAATAATTTAAATATCAGAATTTTTGTTTATG
ATGTGTGATAATAAATATAATAAAAATGTCTGCTGGCTTCTCGGGGTTTGGCTCTCCATGTGGTTCATATCCGGGAAGTG
TCCAACGTCCTAGCGGACGGCCTATCTTGGCTCATTCCCCTGTCCACGGAATGGACAGTTGACACAGACTCCTTCAGTTG
GCTCTGCCGGATGTACGGACTCCTGGACGTGGACCTCTTCATGTTGGAGTGGTCTCAGCGTCTCCCAAT
>Transcript_176295
TTTTTTTTTTTTTTTTTTTTTCAATGTACGAATTAATTTTATTGCAGCTACATGCATTACATATATGTGTGTTCATGGTC
TATATACATAATTATAGGGTACTAATTATAAGGTAATAATTATAGGGTAATAGGTATTAATAATTATTGGGTAGTCATAC
CCAAGTCAGATATCAACAGCACTGGCGAGGCCATCCCAAGTAAACAAAACATTTCTCTAAGTTATGCACAAAACATTAAC
TATAAATGGCTTTCTCTTCATACATATCTAAACATTGCTGAGATGATCTCAATATCTATGACTAGAGGCTGAGCTATTGA
TCAAAGATTCGTAAAGAAATATTAAAACAATTTTTCTCAGACAAATGCAGAAATAAAGGAAGAATCTGTCCTGAGGTGGA
ACTTGCTAGAGAGCTTATCAGCAAGGTGGTACCCGTAGGCGAGCTCATAGGGCGCCTTGGTCCTCAGGGCCAGGTTACCG
CCATAGGAATCTTCGTTCAAGTATAAGTTAGCAGACATCTTAGACTCAATGCCATGTTGGAAGTCTGCAGCTATTCCGTA
CTTGCGGTTAGCCAGAGTAAGGACGGCTCTTGGTGCAAACTTATCGAGGGGAATATATAGCTCGGCCTCAATATTTTCCA
GAGTTTGAACAGAAGTTTCAATCTTAAGATTACCCTTGATGACACTGTTGATATTGGTGAACTGAGTATTAACAGAGAAA
CTGATTGGTTTATCTATAGACAAAATGATGTTAGTTACTTCATCGTTCATGTACTGGGCAACGAAGTTCATCTTTCTGTA
GCCCTTAAAGGGAGTAGTAATCTTCAGATTGATTTTAATGGCCTTAGAAGACGGAATTTTCAAGTTAAGAACACCAGAAA
TATTTTTATCAGAATTCATTATGGCCGCTTTCAGCTGCATATTTGTCTGCATGTTTCCAGTAAGTGCAGCTTCCGCTCTG
ACCAATCCTGTGGGGATATAAGGAGACTTGGCCTCTGCCACTAAGCTTTGATTGTCGTTGTCGAATGTGAAATTGAAGGT
GTTGATATGCTCAGAGAAATTGGCTGCCACTTCCAACTGAATCTTATTTCCAAACTGTAAAGAAGCTTGGAGAGTAGCTT
TGTTGATATTTTTAAATGGTGTTTCGATAATCAACAAGAATCCACCTCCATTTGCTGACATAGATGTAGTCGCTTGCACT
GCGTGCCGGACATCTCCAACATCCAACTGTGCTTTAACCATTCTCTGTTTCCTATTGCCACTAAGGATGCCACTGAAGGT
GTAGGTGTTTTCAAGAAGTGGAGAGACGAGCTCAGCGGTCGCCAGCCAGTCGAAAGGTGTCTTGCGAGTGACACGCCAAG
TCACCTTAGCCTTATGGATGCCTGTGGGAGTCTCAAGTGTAAGCGCAGCTGTGGTAGCAATACATTCGAAGTTGACAGTT
AGCTTCTGGAAGATTGGGGCATCGATTTTAAGAGTGGCACGGAGGCCAGTCGTGGCGTCTAACTCGAAGTACATGGAGTA
GGTTTCCGATGTTATAAAGGTCACATCAAAGGAAACTTCCTTGGAAGAAGTACCTGGGATTGAAATGTCGAAGTTCAGTT
TCCTTGTTCCGTCAATCAGAGTAGATTCCAACTCTATTCCTCCCTGAATGCGATTGTTGACTACGCTGAACTCTCCGTGA
ATGTTGTGAGTTTGACCGGCAAGAGTAGTGAGAAGAGAGCCCTCCATGGCTTCCAGTGATAGATACTTACCTTCAACTGA
CATCTGGCGTGGAATACCTCTAATCAAAGAGTCTAAGGTGAATTTGAAGGTAGACTCACTCATGATGTATTCAGCCGTCA
GTTTATCATTACAGAGGTTTAGTTCCATTTTTTTGTGAGCAGAATCCAAACCTTCCAAGGTGAAGTTCATTTTTATTCCA
CCTTCGGATCTTATTGAATTAAGATTAAGACTGGCTGTGAGTGTTTGAGGAGAGAGTTGATACTTGACCTGCAGCACGTG
AATGTCAGGCTCGACCATTTTCAGGTCAACTTCGAAGAATGACAAACGTTCCATTTTAATTTTTCCATTAATGACGACAC
TTGAGAGAGCATGGAAAGGTGTATATATTTCTACGGTACCTTGGTATCCTTGGCTGAGCGACGCACCGACTAGATTGCTC
TTCACAGTGAACTGCTCACCCGCCACATCTACTGTAACATAGCCATCGATTTTATCGTTCAGGTTCATGTTGAATTTTCC
AGTTAGTTTTGGTGTGGAGCAAGATGGTAGGAACACTTCAGCATGAGCCATGATGTTTGAGTTCACATTAGACAGTGTAA
ACAAACCTCCCATTTTCTCCATACAACGGAACGGCGTCTGAATAATAAGCTTGCCTTCGGAGTACTGCTGGCCCTCAGAC
TGGAAGAGGGAATCTATTAGGAACCTGGTACCAAAAATATCTCCTTCTAACATTGCTCCTCGCTTAGTACCCTCGCCCAT
CAAGCCACCTCGGAGTTTGACATTGTAATCATCGAGTCCAATTTCTGTGAAGAAGCTGTCAGAGGCGATGGAGCGTCTGG
CTCGGAGACTGTGTTCGCCTGTGTACGGGGAGTCCAGACGGGCCTTCACTCCCTCCGAGTTGTAAGTGAACTCAGCCTCC
ACTTCCTGGCCATCTTCACCCAGCTCAATTTCAACCTTAACAACGAGCTCATCATCACTTTGGAATCCATATTCAACATC
GAATTTAACTCCTTCATATCCATAGTTAGGGATATCAGCAGAGCCGCTAAATCCAGACCTAAAGTTGTCCTTGCCCTTGA
TGGAGAAAGTGACCTCCTGTCCTTCACCGTATCCCAGAGTCACAATGCGTTCCTCACCTTTGCGTCCTATGCCGAACACT
AGCGCCGGCAGAGGCGTCAGTGTGCTCTCAACTTTACTCTTGAAGTAATAGTCATGATTTTCGTGCCTCTCAAAGTGATT
GTCAATTTTAAACTCGAACTCGTTAATTATTATTTCGAAGACGCCATCACGAGCTTCAGTACTTAGTTCAGAGTTCAGCT
TCAGATAGAACTTCTTCATTATTAACAAGGTTGACTCTCCGTCAATCTCTAAATATATCCTCTTATTGTTGCGGAAGCCT
TGCATATTAAAACTGATTTTGAAAGTTTCAAATTCTAGTTTAAGACTTGCTAGTTTCTTAGGCTCGGTTCCTCCTCCAGC
AAGGAATTCCTCTACGTCATATGCGGCAGCTACTCTGATGGATTCCCCTTCTGGACCTGTGAAGGTTATGTCGAAGTCTG
ATTTACCACCTTGGACGTCCGCTACACCTTCGAAACTGTACTCGACTTCATTTCTTTTATAGTTTACTTGGGCTTGACCT
TTATTCCAACTTCCATTGATGTTAACATTCTTCACTAGGTCAAAGGGTGTTGTAAGACTCAATGCAAAATCTCCCTTCCT
CTTCGATTTCCTGTTCAAGCTAAAGTTTAGTTCAACTTTCTGTTCACCACGTTCATATTTTAGAGTTACCACTTTGTCTT
TACTCCCCAGACTATATGTTAATTCGCCCTCTATTTTTTCAAAGTTTTCGAATGGTGTTGCAATTTTTGATGACACTGAA
TTCTTGCCGACATCAAGTTCAAATGTTACTGTCTTCTCATTCCATTCAAGGCTAGATCTTAAGTGGAAGACGTCGGTAAA
GTCAACTGTATTGAAAATACGGGCGTGTGAAAGCAATTGAAGTGATGAATCTAGAATGAGCTCACCTTCCATGTGTTCAG
CGCTACTTTTTCTGTGCCAGTTAATGTTGACATATTTTTCTTGGTGATCTGGAGTCTTTCGGGAGTACTTAACCTCAGCT
TGTGCATCTTGAATGTTGGTAACATCGTACTTAATAGAGAAGTTAATATCTCCTAGATATTTTGACTTCACTTCAATTGT
CCCATCAAGAATCTCAAAGTTTTCACTTCTCTTCCAATTAGCTTTCACGAAGGCCTGTCTTCGTCCTATCTTTGCCACAG
CTGCGATGGACTTGCTAGTTACTTCTCTAAAGTTATGACTGAGTGTCAACTGAACTTTGCCAAATTCTCCAAGGATTGGA
ATGTCCCACTCTATTGTGTTGCGAGATCGCTTTGGACACAAGTTCGATATATTTATATCAATTTTTGACTCTCGTTCATT
TACTTTTATGTCTGCATTAAACACAAATTTGCCATTAACATCATAGTTTCCAGATACGGAAATCTGTTCATAACCAGGGA
AATTTGAGGTTGATGTCCATCTGAAGGTGGCAGATCTTTGAGCGGCATCACGCCGGAACTCCTCCAGGGTGTGGCTCCCA
TGGTAATCCCCATAGTTATATGATCCTTCTCCAGTCACGGAGCCGTCAGGGCCTTTGTTCCACTTGGCTGTGAATAAAAA
TTCTTCTGGTTGCAATGGGCCGACCTTGAAGCCTCCCTCGACGTCTACGTGAGCGATGTCGATGAGAGTACCCTTTAATT
TGAGCATTCCGTACCTTGACTCTCGACCAAGCTTCAAGAAGTAGTCCCTGTAAGCGCCATTCCTTTCAAATTTCCATTGA
AGGTATATATTTTCATTGCCCTCAGCCGACAGAACAATTGTTGATTCTCGGATTCCCAGTTTGCCATTGGCTTTGTATGC
TATGTTACCGATGTTAAAGGTAAGTTCTGCAGCGTCAATATCTTGCACGTCCCAGCTGCCAGAGATATGTTTCCACGGGG
CAGCTGACCTGTCCGGGGTTGTAATCTTGATATCATAATCACCATGAGTTGGTTCACTCAGGTCGATGTTATAAGTTATG
TCAAACGCGTAAAGCAGACTTGGTGCTGGGTTAACTTCAATCCTTATTGTTTTTGGACTAGTAAGTCTATTCACATCAAT
TTTTGCTGTTATAGTCCTTGGCTGCTCTCGGAATGTGTTGGTAATGATGGCATTAATCGTTCCTTCCCCGGGTAGGGTTC
CAGATCCTGACAGCTCAACTTTAAATTCCTTTTCTACTACATCTCCACTGACTTCGATCTGGCGCTTAAAACTTAAATTG
AAAATGGAAAAGCCTTCTCTGTGAACATGGAAGACTGAGTGCCTGCCGGGTAGACGCGCATGGGTCTCCAAGTGAAGCTT
CTGTTCTGCAGAGTTGGCCTCAAACTCCGTAGTGAAGACATCAATATCATTTATGGTAGTTTTAGCAGAGAACTGAACAA
TGTTTCCAAGTACCAATTTGTATTCATGGTAGAAATTTCTTACGTGTTCAAATCGAGATGTAAAGACAATTGTGCCTTTG
ATAGGACTGAGGTTGACAGCGAGCTCAGTGTTCTGCTGTGGGTTGGGCACCAACAGGTGTGACTCCAAACCGTTTCTTCT
CGTGTATTTAAAAATGTAATGGAATTCTGAGCTTGAAGACGAAGCCTCCAATTTAATCTGTCTTTTCTTCAAGCTGTAAT
TTAATTTGCCCTGAACTGTGCGATAGTTGTCGTAGGGTGTAGTCAGGTTGAGGGTGAACTCCCCCTCCACGTCATGTCGT
CCTTGTATAGAGAGGCTGACCTTTTCCTCATTAATGGCACCGCTGACATAGCCGTGCAGGGCGTCCTGGTCAAGCCTGCC
GGTGAGGGCCAGGAACTCCCAGCCTTGTAGTTCACTTTTTATCTCCAAACTAAAAGCTCTGCTTCTGCCCTCCTTCTCTA
GTGAGACCGTCACGTAGTTGTTGTTTCTCTTCCACTCGCCTCTGTATGAATTGTCATTAACCTTTGTTATTTCCCAAGTA
ATTTCTTCTGCCCTCGCAAATGGAGTTTTGAGGTGGAGCTTGGCCGAGTTGAAGTTGGTCAGCAGCGAGGCTTCTCCAGC
GTCATTCATCATTTTGAATTCAAGAGATCTCTTGGCGCGATTCAGCGAACCGAACACGTTAAAGTTCTTTAGACCAATGA
AGGGAGTTTTCAGGCTAAAGTCCATTGTGCTTCCAATCAGCTTTCCAGAAATAGCAATGGCCTTTACATTTCCATCTTTT
TCCAGTGAAATCTCCAGTATCTTATCATCCTGAGAAAAATCAACTTTAACTTCGAATTTGGCATCAGTCCATCCAGACAG
AGGAGACATGAGACTGCATTTGAAATAAGCAATTTTATCTTCGATGTAGGCACTTGTTGCAAAGTAGTAGGTGTCCTCAC
CGAGAACCATGTGCGCTGAGAGTAACTCGTCCCTGTTGTTGATATCGTATTTAACCTGGAAGGACATGTTATGGAAGCTC
AGGATTGGCGTGGTGGCCTGAAGACTGATGCTGGAGGCTTGAGGAGAGACACTCAGTCCTCCATTAAGTATGTATTTGTT
CTCATTGTAGACGATAGTCAGTGCTGCTTCCTTTTCATATGAAATCCATTTGTAAGAAGCAGAAGCAGACACAAACTTTA
GTACCTCAAATGGTGTTGCCAGATCGAAGGACATGTTGTCAATAGCATACGATACATTGATGGAGAAGTTGCTGGAACCG
AATTTAATCATGCCCTTGACAGTCTTTGTGGCCACATTGATGGTTCCCTCAACAGCAACTGTATCAAATTCTTCAAAGGG
AGTCTGGAACTTTATTATAAAGCTGTCTGAATCATACTGACCATATGCCGAGAAAATCCACTCTTTAGAATTGTGATTAA
TTTTGATGCTGGCTTCCATTTTCTTGTTATTCTTGTTCACAGACAATGTATAGTCGCCACCGAGAACCTCGAATCCTTCA
AAAGGTGTTTTTATATTTAGGGAACCACTTTCAAGATTATAACTTGCATCAATTCTGAAAATCTTAGAGAAGTTGTCTTT
CCTAATAGAAATTTCAGCAGATTTTCTATCAGATATGATGTCATAATTGATGTCAATGATGATCTTACTCCAGTCACTGA
CGGGGGTATCAACGGCGACAAATAACGTCGATTTGAAGGGGGTAAAACTTGCGTGAGTATTGAATTTGAAGATGTCATTG
TTCCTTTCAAAGTGGACTAAACTCTGGACGCCATCGCCAAGAAGCTCATAGTTGGCATTGAGCACAACATTGCTGATCAC
TGGGATGGGAGATGAGAGGCGGAGGGCGACGCTGGTCGTATCTAGCCTGGCCGCCACCTGGAAACTGTACGTCTGACTGT
TCTTAACAAAGGCAGCCACGATGTTGTGCTCACCGCCGGTGGTTGTGTAATCACCGTTCATTCTCATAACTTCGAAACCC
TCAAATGGAGTGACAGCATTTATATTGAATTCATTGTCATTGACAGCCATGGCTATATAGAAGTGCTGCTTTATATTTTC
TTCATTCTTTAAGTTCATCTCGACGGTCTTAACATCCCCTGTAAAATCATAACTGGCATAGAGCTCGAAGTCAGAGTAAC
CAGGAATAGGGGAGCGTGTTATTACCTTCAGGAATCCTGTTTTGTAAATTAACTGACCGGTGAATTCAGCTGAGTAAGTG
ATGTCATTCCTCAGGAAAGTTAGGCAGAAAGTCTTCTCAATGTCAACCATGTTTGCGTCCATGGTCAGCTGAATGTTGGT
AGCATCTGGGATTGGTGTCTTGATGTTGATGTTCAGTTTGGGCTTTTGGCTGTTGAACATAATGTCACCATTAACTTCAT
ACTGCTCAGACCCCTTATCGAATTCCAGGTTGCCTGCGAGGCGGTTGTTGTTGATGTTGTAAGAGCCTTTCAGTACAACT
TTCTCCCAGCCGGTAACTGGCGTCGTCACCTGGCCAGTGATAGCGTTTTGGGCTACAGAAAGTTTTCCTTCAATGGTATT
AACGACATCTTCCTTGTTGTGGGTAAAGGCGACGGTGTAAGGCATGATAGTGAAGTCGAAGCTGCCCTTGACAGAGACGT
GGGTCCAGCCTGGAAGGGGCGTAATGATGGTGGCTTCGGCCCGACCCTTCAGCATGCTCTCGGCAGTCGCCTCCACCTGC
CACTTGTACTCATTGTCATTGTGGTAAACCTTTACTTTGGAGGTCTTCACCGAGTCTTTCATATTCCACCGGGCTTCTCC
GCCAATAGTTTTCACAGCTTCAAATGGAGTGATTATATCCAGTTTCATTTCCGGAGTAAATGGATCAGAAACTCTTATGT
TACCCTTTAGAGAGAGTTCTTCTGGACCGAAAGTGGACTTGAATTCAACTTTTTTTGTCTCATTATGGAAGTTATAGCTT
GTGTTAACTGTAATGGACTCGTAATTAGTGTATGGAGTGGTGATAGTGATTTCAATCTTGCCCTTCCTATGCCTAATGTG
CATTGTTCCATTTATCTCTATTCTGCGGTTATTTCTGGAGATAAAAGCGTTGATAGCAGATTCGGAGGCAAAGAATGAAG
CATTAAGAGTCTCCCAGCCCCTGATAGGAGTTGTTCCTTCGAAGACTAAAGTTTCTCCCTCAAGCTTTCCAATGAGACTG
ATTTCCTGGTTGCCATTAGTAAGCTTGGCATGGATCTTTTTCTGGGTTTCAAAGTCGTACATGATGTAAGCAGCCATGTC
CAAAGTACTTAATGGAGACTGGAACGTAATTTCCATGTTAGCGTGTGTGTACTGATAGAACCATTTGCTCTCTAGAGCGC
CCCTTTGTCCATTAATGTCCAAGTTCACGAGGAACTCACTCGTGCTAATTTTGCTCAGGACTGCGTAGACGTTTGACTCT
TTCTTCAGCACCGCATTCATAGTGAAGGGCAGAGCTGTGGCTTGATACTGCCCACTGAACTCCAGCATGCGGGCCCCCTC
AACTGGAAGTTTCGTCACGAGAGACCACTTTGCATTTCTTATGTGTCCAGAAAAGGCTCCGTTTATTTCATACTTATGAT
CAGTTGTTACAACAATACGTACTCTCTTCTCAGGGGAGATGACGTCATATGATGCTTCAACTGAGATTGGCGCTTCTAGA
TAGGTAGACTGAATGTCTATCTCGCCATACAACCTGCCTCTCTCCCAGTTTCCACTTGCATTAATGGTGGTTTTGTTGGC
TCCCCGAGTGAGGACAAGAGTAACTGGCGTCCGTGTCTTAAATTCCAAGTTAAACTTGCACCCCAAAGGTTGCCAGAAAG
GAGTTGTTAATGTAGCTTCAGTGTAGAGGGAGTAAATGTCAAACTTAGTCATTGTTGCAATTTCAATAATACTTCCTGGC
TTGTATTCAATTCTCAGGGTTGGTTTGTATTCAATTCCGTCATCTTCGTAGTGAAGATCGATCTTGACGTTCTCATAATA
CTCCCATGGTGATGTTAGGGTGACTTGAGCATCGATTTTACGGGAGTCTGCAGAAATTTTGGGGTCAATGGAGGCAGTGA
GAATGACACCTCCGTCAGCCCAGGCACAGTCCAGCCGGTGCGAATATACTGTGCCTACGTGGGACTGTGTGTTACTTATC
TTATATATGCCATTAACGTCAAAGGAATTTTCCCAGTTAAGTAAATCAATGAATGTAATAATATGAACGATGTTAATAGA
CTTAGGTCCTTTACTAAACAAAATCTTTGATGTTCTTGTGTTGACTTCCTTAAGGCTTTCAATATTTAGTTTAATATCAT
CGAGACCATTGATAGTAGAAGAGACTTGTCCTTGAAGGTTGGCCAGGCTCTGTGATGCATCCAAGATGCCCTTGATTGAC
GCAGTCATCTGCTCACCATTGACAGTAACATCAATGATGGAGTTCATATTCTTGTCTGTCACTTTATGGTTAAACAAGAG
TGAAGCCTTGGTGGCCGGGCTGCTGAGTAAGGCGGTCACCTCTATGTCGCTGCTGCTGATCATGTGGCCTTCCGCGTGCA
TCTTAACGCTCCCGAAATTTGACCATATTCGCGAGATCTCGAACTGTGAGGTGAAGTGTTGTCCATCATGGCTGTGGGAA
AGTGTTGCTGTTATCGGGTACGTGAATGGTGTGATGAATCTCAGGTCTCCTGCGATCGCTGTCGTACTCTCTCTCATTGT
CTTCTCAACATTCATATTAAGAAGTATTTTCTTCTCACCTGCTTTACCTTCGATGACCAGATTCATTTTGATATCACTCA
GAGTATACTTGACGTTAAGGTTGACCTGCGGCGCAGAGGAGAGAGAAGTGACCGTCTTGAGGACAAGAGTAATGGTCTGA
ACCTCACCGAGGTTGACCTCACCCTTCAGGGTGATGCCGTAGGTCTCCTCACCGTATTTGGCCTCTAGTTTGGTAGACAA
AGCTGAGTTAAGTAGTTCATGGTGTAGAGTAACAAGAACTTCTTCTGTGAAGGGAGACATGAAAGCGGCTCTTGCATCGA
CGCCGTTGTCAGCGGGAGTCAGCTGGAAGCTGCCTCTCATCTCCTTGTTGTTCCACAGGCCTGCTATGTTGGTACTGATG
GTGGCGTCATCCATAGCGTGGTCCACAGTCAAGGACATCCTCTCGAAACTCTCAAAGCTGCTGCTGAATAGAATCTTGGC
ACTGAGAGCGTTGGTAAACGTTCCGGGCCGCAATTTACCATTGATCGTAAGAACCACTTGTTCAGCGTTCTTCCAGGTCG
CAGATACACGACTGTTGATCTCGTGATCCTTGAGAGTGACATTAATCATAAGATCTTGCTTTTCCCACCCGTGGAAAGGC
GTGATTACAGTAGTAACGAGAGACATGGTGTCGCCGAGGGAGTAGTGAAGAGAGGCCAGGAGGGTCTGGCGCGGCGCCCA
CGACGCCTCCAGCTCCAGGCCGTCGTCAACCCGCCGGCAGGAGGCGGACACCTCCCGCTCCCCAAACCTGAAGCCAGCTT
TTACTTCTGTAGGAGACAGCTGTCCACTAATCACCAAAGACTGTGTTGGATCAACGTCCTTGTTCCAGTCAGCACTAACA
AGCAGTTTGTGTCCCTCGTCAGCTGAAGTAATGTAAGCGTCGAGGACGACGTGTCTGCCGATGTTGGCGTCGACGAGGAT
GGAGGTCCGCGTGCCCTCAATCTTCATCGTGTACTTCCTGCCGTTAATATCAGTGTTCAAGTCAACGTTGGCCTTCTCGG
AGTCGGCGAATATGCCCGAACTGAGCTTGGACGTGTGGCTCGGACATTTGAAGGAACCGTCCATGAGAACATTGAACTTG
CCAGGTACGGAGTTGTCTTGTACACTTGCCTCAAGGCTCACGGTGTTCGTCTCTATGTCGTTGATGTTGCCAGTCACCTT
AGCGTTATAATGACCGTTAGCGACCTCGTTAACAAGGACTTCAGCTGTAGCCTTCGCGCCGGGAACCTGAGCCATAATAC
GTCCTTCAATATCAATGTTGTTGCTGTGGCTGAGGTCAAGGGTGAAGGTAGCCTCGTCCTCAGGGCTGACCCTAATCTGG
CTCTTGGCGTTCAGATAATTGCGTCCCATCTTAAGGTCGTGTAGGGCCAGGTAATCAATGCTATGATAAGGGCAGAGAAC
TTCAATTTCAACATTGAAATTATAGTTGTTTTCATCGTAGTTATAAGAATAAATTTCTTTAAAATTCCACGTTACGGGTC
CTCGGGTTATGGTGCAAATGTTCTCCAGGCGACCAGTGGAAATAATAGATCTGATATCAATGTCTAAAGCCATGTCTGGG
AACTGACTTGGAGTCAGTTTAAACTTAAGTGTGTATGTATTGACGTCTTGTGAGGCCTCAGTCTTGATGAGAGCAGAATG
GTGGATGGTGTGCTTATCCCCGCCCAGTGTACTGTACTCAACGTCGGCCTTGGAGGACACCAAGTTGCCTTCAGAGACAA
GCTGGCCCTTGGCCTTGATGTCGATAGCGGGAGTGTTCAGCGCCACCTCCACATTAGCAGTGTTCTCTACGCCTGTATAC
GAACCGTGGAGGTTGAGTGGAGACACTGGGAGGCCGGACACGCTCACGTCACCCACGTACTTGGTGTTACCTACGTCCAA
CTCCAGAGTTCCTCTAGCATTAAGTATTTCCCCTATTGGAGATATGATAATTAAGTACGGCTCAAACTTCTTTACGTCTT
CTCCGGTGACTTGGAGACCAGTCTCCAATGAGTATTTGGCAGAGTTATCACGCGTCATGTCCAGTTTAATGTGCTTCTTG
TTCCTTTTCCACACGTACTCCCCGGCGCCTTGAAGAGACATCAAAGGCATTTCAAGATCGAAATTTACATTTTTACCAGA
TTTGGCAATATTGAGCGCTACTTTGTGATTGGCTTGAGACCCCGGGGTGTCAAATAGGAAAGTGATCTCCTTACTTCCAC
TGGTGAAGCGTAAGTTGTAGCCGGTCTGGGTGTCGGTCTTCCTCATGTAGAGGCGGAGGGCAGCGGGTCCCGAGAGCGGG
AAGCAGGGACTGCTGTCAGAGGTTGAGGTATAGCTCAACTCGCCGCACATCTCAAGTCCACCAATTATCCTCCTACACCC
TTCATACTTTACTTCGTCTTTCCCTTCCTTTCGGATCTCTTTATCGTCTTCCAGGTAGAAGAATTTGGTGCTAACATCAA
TCACTTCTACTTTATCTTTAGGTGTGTTAAAAGCAATATCAACCAGCTTGCCTCCATCGATCTGAAGTTTACCATCAAGG
AAGGTGGAGGTGTGCAGGGTGGAGGAGATTTTGAGCCCCGTGCGAGTCACGTGGGCATCAACAAGCATCATACCATCCAT
CTGTACTGCTGCAGAAGGCTGTACGTGACCCTCTATGTTAATATTCTGCAAACTTTGAGCCTTAAAATTGCCATTCATTC
TCAAGGCAAGTGTAGCCGTACCCTTGGCAGTGAGAGTGAGTGGCAAGCCTGAGATGGTGGGGATTGTGTAGTGTGTGTTG
ATGAGTTGGTATGACTTTGTGTAATCAACATTACCGGTGCGAGCAAGCTCCATCAACATCTCCAGTGGGTTGGAGAATCC
TGATGTCTTCATAAGGTTTTCCAGACCATGGAAGCGTTTATAGTGCAGTTCGTTGCCGAAGACACGGAGGTAATACGAAC
CTTCTGGCTCATCGGTTACTTGGTCAAGGAATCCTTCTAAGGTGGTGGTTTCGGCGTCAGGTTTTTTCTGACGCATGGTT
TTTAATATGCCCTCTATGGTCTCTTCAGGGAAATATCCAGAAGATCCGAAGAAACGTTCTACATATGCTTCAAATCCTTC
AATCCGGCCGCCAATCTCAAAAAGATTGATGGACTCGCCGAAGAGGTCAAGAGTAAGGTTAAGCATGGCGGAGCGTGGCA
AGTAGGATTTGCTGGAGAAAATAACATTGCTTTCTACAGCTGCGCCAACATTTAGTTCATTCATGAAGAAGGACGACTCG
TAATTCCGGGAGAACTTGAGGGCTTCGGTGCTGAACTTCTTCTGTAGGAGCTCCTCCCCGATCAGTTCACGGACCCACTC
CTTGTCGGGGCCGGCTGACTCTTGCAAGTTGACCATATGAGTCCAAATAAAGGACCCGACTTGGTTGACACCTTCTGAAA
TAAGGCGGTCCTTGATGGTGTTGATAATAGTAGGAGTGGGACACGTCATGACAGCAAGGTAAGCAGCAATTCGAACTTCG
GTGTCTTGAGCCTCATCTTGGAAAGCGGCCAGTAGGTTCGAGCGGTCATAGTCACAAGGACTGTGTCTCCAGGCTCCTAT
CGCGGCTACTCGGACTTCCATGTCATTCTCCTCAGTGTAACACTGTCGCAAGACAGGACTAGCATTGACCCAACGGCCGG
CGTTGCCCAGAGCCTTCAGTGCTACTAAGATCTTCATCTTCTCTTCTCCATTAACCGAGCGACAACCAGAGCCAAGGTGA
CTTTCTATATGTCGAAGAACCTGCTGGACACCCCGGTCATTGCCACAGTCTGGCTGGATCTTGCAGTAAGTGTTCACGAG
AGCTGAGGAACCCAGCATCGCTTGTTGGCTGGGGTTATGCTGAAGAAGAGGAGCAAGCGCAGTGAACATCTCAGAGGTTG
GGTTCCTGAAGAAAGCAAGTGAGGTGAACCAGACATCTGCGTCAACGTCTGTCATGTCACCGTTGATGAACATGTCCCTC
ACCACACCGACGGCGGCAGCTGTCCCTACCAGAGGCATGGCATCAACCAGGAACTTGCGGGCATTAGGTTGCTTTGTGTT
GGTGTAAACGGTGCTAAGGGCTGGGTACTCAAGGCTCTTGAGGGAGGCCACAAGGGTGGAGAAGAGAGCTGGCACCTCGG
GCAGCACTTCGTCTTGTGTGCCTTCGTCGAGCTCCCTTAAAATCTTCTCAATAGTGTCAACGTGAGCCTCTGCATCGCCG
CTGATAATCTCATCGAACACCAAAGATTTGCTGGTAAACTGGTAATCAAGAAGTGGCAAGGCTGGAGTGTCCTGGGAGAC
CAGCATCATGGTGGTCTTGGCAAGGGTGACAGCGCCGCCCTCCTCGCTGGAGAAGGGACGGAACTTGTGGCTCTCCTCAC
ACTCCGCCACCTTCAGCACTCCTTCTTCTATTCTCTGGCTGCAGGTGCTCGTGCTCTTGAAGACCGGCAGACTCTGCACG
GGGGAGTCGGTGATGTAGCCACTGGAAGCTATGTACGACGACAGACTGGGTCTTCCGGTGCACGAAGTGAGGTCCTTGGT
CTTCTCTATGCTCACTACGTCACCCTCAGATACGCTCCTGTACGCAGTCCTACACACTCCAGAAATATCGGTCTCCTCCA
CCTGCTCTGTGCCTTTATTGGTGAAGGAGTTCTGGAAGGTGGAGAGAACGCCCCGCTTGAAGTTGAGGACCCAGGCGGGC
TCCGACACCTGGCTGCAGAGGCGCTCCACGCGGCCATCTTGGAAGGAGAAGCGCAGCGGAGACTTGGTGATGGCGGCCAC
AAACTGCTCCTCGTGGGACGACCCGCCCAGAGTAACATCTGTCACCCTGAGCGTGTACTCGCAGGGGGCGGAGACGTCGA
TGTGGGCCCTGGCGGTGATGTGGAGGCGGGCGTCATCCTCCAGGGCGCCCAGTAGCGCCGTCGACGTGATCACTGAGTAG
TCATATATGTAGCTTTTGCCTGGGTGATATAAGTATAGGTTGGTATCGGTGCAGTGGAGGGCGCAGGAGGTCCGCTGGCC
TGTAGGACCTGCAAGGGCGGAGGCTGCCACGAGGGCGAGGATGAGAGCGGTACGCATCTCGCCGACTCACACTGTCCTGG
GACAGGTCTAGTCGGAGTTCCACTGGC
>Transcript_165184
CAACTGTAACTGGTGCACCTGTATTAATGGCTCGGCTGCTTGCACCGACAAATTGTGCAACAAGCGTGTACCTAATGGAA
GCCTTCCTGACAATGCTATGTGCACACCCGGCTCTAGGTGGAAGGACGAGTGCAACTGGTGTTTTTGTGGGGAAACGGGC
ATTGCAGTATGCACACTAATGGAATGTCCTGACAATTATGAGCACCCACCTGGGGTGCCCATGTGTGTTGACGGTTCTAG
ATGGAAAATGGACAACTGTAACTGGTGCACCTGCATTAATGGCTCGGCTGCTTGCACCGACAAATTGTGCATTGAACGTA
TTGCTGATAGAAGCCTTCCTGATGATCGCCAGTGTGTGCCAGGATCTCGTTGGAAGGACAAGTGCAACTGGTGCGGCTGT
GGGGAAAATGGCAATGCAGGATGCACAGAAAAGGGTTGTCCTGACGATTATGAGCACCCACCTGGGGAGCCTGTGTGTGT
TGACGGCTCTAGATGGAAAATGGACAACTGTAACTGGTGCACCTGTAGAAATGGCTCGGCTGCTTGCACCGAAAAATTTT
GCATTAAGCGTATTCCTGGTAGAAGCCTTCCTGATGATGCCCAGTGTGTGCCAGGATCTCGCTGGAAGGACAAGTGCAAC
TGGTGCGGCTGTGGGGAAAATGGTGCTGCAGGATGCACAGAAAAGGGTTGTCCTGACGATTATGAGCACCCACCTGGGGA
GCCTGTGTGTGTTGACGGCTCTAGATGGAAAATGGACAACTGTAACTGGTGCACCTGTAGAAATGGCTCTGCTGCTTGCA
CCGAAAAATTGTGCATTAAGCCTGAAGAACAGTGTACTGGAGGAGAATCTTGGAGAGACGACTGCAATGTATGCCACTGC
TCGAATGGACATGCCATTTGTACCAAAAAGGCTTGTGTAACACCAGTTAAACGCAGCCAGCCATGTCTAGGAGAAACGAA
AAATGGCTGCAGCATTCAGAAATTGCCTCCTCATTGCAAACTGCCACCTTTTATAAGTGATGGAGCAGTGTGTTTGGCCT
ATATTAATAAGTGGACCTATGATTTTGAATCTGGAAAATGTCAAGCCATAATTTATGGAGGGTGTGGAGGAACAAGGAAC
CTGTATAACACAGAGGAAGAGTGTACGGCATCGTGCTCTCTCCCTCCAACTAACCTACCACATCGCACGGGAAGAAATGT
AAGTCCAAGACCAGAACGGTGTTTAAAGAAACAAGATTCCGGACCATGTTTTGCATATTTTGTTCGCTATTTCTACAATG
AAGAGACCAAGAAGTGTGAGGAGTTCATATATGGGGGCTGCGGAGGCAATGACAACAAGTTCACAACACTCGAAGAATGC
CTGGAAACGTGTGAAAATGTAACACTAGAGTCTTCATGTGATAGATCCAGGTGCCCATGGAGGAGGTGGGCTCATTATTT
TGCCAAGAACTGCCTGCCTCGGTACGAGAGAGGGTCCTGCTGCCCTACCAGCTTCTCTTGCCCAAGTGCAGATACAGCTG
ACCCTGAGAAGTGTTCCTACAGAGGGCAAGTGTATCCTAAAGGCAGTAATGTGCCAGTAGAAGATGCTTGCACTGCTGAT
TGTATCTGCACAGATTCATATGTTCCAGGATTTCCAGTTGAGATTCACTGTGCGGAAATAGAATGCCCAGAATTTTTTAT
GCCCCCAAAGCCTGGGTGCCGCCCTCTGTACAAACCTGGCGAGTGCTGTTCCTCCGAGAGTGATTGTGTTGACCCTGACA
CTCCCCCTCTCCTGGAGTCTCGTTCAGCCACCTGTGTCTGGAATAACAGAACTTATCTAGAGGGTGACAGGATGTACTTT
GAAGACTATCCGTGCCATCAGTGCATCTGTAGCCCAGCCTTTACAGATCCAAATGGGCCTCTGTGTTTCAAAGTGAATTG
TGGACTTGACTTCAGGTATACCTCCAAATACACTGAAGGCTGTGTCCCCATTTACTTTGAAGACAAATGCTGCCCAATTG
ATTGGCTCTGCCCTGGTGATGGTCGCATTTCGTTACCAAACGATGTCGACCCAGAATCAGGCACTGGAGAAAACCTTAAA
GTGGACATTGTGAATGTGTGCACACTGCCCAGGGACTCTGGTCGATGTCTAGGAAATATACCTCGTGTATATTACGACGC
AGAGGCATCACAGTGTAAGCCATTCTTTTATGGAGGATGTGAGGGCAACAATAATAACTTCTTAAACTTTGAGGCATGCC
ATCAGTTGTGCAGCAAGACACCAAAGCCTTCAGAGTCAGCAACACAAGCTGTGGAATGTTACCTTGGGAGTCTAAACATT
GCTCTTGGGTCAGCTCTCAACACGAGTGAGTGCAATCTTAACTGCAGATGCATAACACCACCTGAACCCACCTGTGTGCA
GTACAGGTCTTGCACACTAGCTCAAGAAGCAGCATTGATTCAAGAATGTGCCGAGCCGTCATGTGCTACTGGATGTGACA
TCATCATGGATGCTGCAACGGGATGTCTTGTATGTTCATGCAAAGATGAAACCTTTGAGTGCCCACAACACACTTGCCCC
AGTAACTGTGAAAATGTTTTAGATCTCCAAACAGGTTGTCTTCTCTGTAAGTGTGACTGCTCATATGATTTTGCTGGCCA
GCCCCATTGTCCAGTAGATTGTGATGTTTATGAATTTGTAGATGAACTCACAGGATGTAAGAGATGCGAGTGCAAGCTCA
ATGGCACAAGCAGTACATCAGTTACACGTCAACTCTGCCCAGTGGATTTCTCGGGCAGAGCCCCATGCCCCATGGACTGT
GCAATCCGTCGAGTGGTGGATGAGACAACAGGCTGTGAGAAATGTGAATGTGATCCAGAAAAAACAATTAATCCATTTAG
GCCACATGAACTTCCTCCCCGCCCTTCTCTAGATAGTAACTGTCCTACATATGCCACTGGTCAGGCCCCTTGTCCCATGG
ATTGTGCAATCCGTAGGGTTGTAGATGAGAAAACAGGTTGTGAAATATGTGAATGTGATCCAAATAACCCAGGTCATCCA
TTTGGGCCCCATAGTCCTCCCTATATTGTTAACACATAGCTTCAACAAAAATATTCTTAGCACTGTTTGCAGTTTGCTAG
ATTATGGGTCAAACTGAAAATATGTCCATTTGTTTGTTTGCTTCACCCCACAATGAAGTATATTAGCCCATCATCAAAAC
AAAGGGCTGAGGCACCAAAGAGCCAAAGCTCAACCCCCGCAAGCACAATTAGGTGAGTACACAACATACAAAGTCAAATA
TTGAGTACAAAAACTACATAGGTCAGTATTTGGACTTATAGTCCACTTAGCCATGTTTAAGGCCTTGACTCAACACATGC
TTCCTTCAGCCTGTAGTATAAACACTCCCTAAATCAACGTAACCAAAACACCTAACCTAACCATACAAATCCACAATATA
TAATAATAATAATTTAAATATCAGAATTTTTGTTTATGATGTGTGATAATAAATATAATAAAAATGTCTGCTGGCTTCTC
GGGGTTTGGCTCTCCATGTGGTTCATATCCGGGAAGTGTCCAACGTCCTAGCGGACGGCCTATCTTGGCTCATTCCCCTG
TCCACGGAATGGACAGTTGACACAGACTCCTTCAGTTGGCTCTGCCGGATGTACGGACTCCTGGACGTGGACCTCTTCAT
GTTGGAGTGGTCTCAGCGTCTCCCAAT
>Transcript_166603
CTCTGGCCAAGAGTGTGAAGGTGAGATTGAACAAAGTGAGCCTTCTGCGCTTGTGTGAACAACAGGCATATATGTGTATC
CCGGGAGACATCCTGGTATAGTTCATAAGCTGAGCTTCTTCAGTGAGCACACACACACACGCGCCCAAGGACTACTGTCG
GCCCCTTAGCTCAAGCGCTTACAGTGTCAAGTCTAGTGACTTCAAGGAAAACCGGAAACTATCTATGGCATTCCTCCTTC
AGTGAGCAGTGTTAACAATTAACTACGGAAAGCTTATTATCACCCCTAATTAAATACTGATCAGCACCATGGCCATGATG
CCAGGCGGCCTCGACGCCGCGCCTTATCCACCAGCTCCTATGATAATGGATGTGGACCAGGGCTTCTCCCACGTGGCCCA
CCACCTCCCTGGCCCAATGCAGCCCCCTCCACAGCCCCTGCAGCAGACCCAGTACCCATCACCACCTATGCTCCAGAACC
ACAATGTTGAAAAACAAGGTCCATCCGAGCAGATGATGGCTGGAGCAGAACCACCTTACCAGTGCAAGATTTGCGGTAAA
GGTTTCGCCATCCCAGCTAGGCTAGCACGCCACCACCGCGTTCACACCGGCGAGAAACCTTTCAAATGCGAGTTCTGTGA
GAAAACGTTCAGTGTGAAGGAGAACTTGAATGTTCATCGTCGTATCCACACCAAGGAACGTCCCTACAAGTGTAACATCT
GTGATCGATCCTTCGAGCACTCTGGCAAGCTGCATCGACACATGCGCACTCATACTGGAGAGAGACCTCACAAGTGCGAG
GTGTGTGGTAAGACCTTCGTTCAGTCCGGACAACTTGTGATTCACATGCGAGCCCACACCGGTGAAAAGCCATACACCTG
CGAGTACTGCCAAAAGGGATTCACATGCTCCAAGCAACTCAAAGTACACATCCGTACACACACAGGTGAAAAGCCCTACG
AGTGTGACGTCTGCGGCAAGACCTTCGGATACAACCATGTACTAAAGATGCACAAAATGTCACATCTTGGCGAGAAGCTG
TACAAATGTACCCTATGTGAGGAGTTCTTCAACTCTCGCAAGGCTCTCGATCGTCACATCCGTGATCACGACAATCCCGA
GAGGGCATCACGCAAGCAACAGCCGCAATCTACACAGCAACAAGATTCACAATGGAAGTTCTCGCCTCTTTCAAGTAATT
CAGACGTCAAGGAGGTCAAGGACACCAACACCTCCAACTCTCCCATCACCAACTCCTCACCAGCCTCAATATCATGGGAC
AGTGATTCTATGGATCAACAGCTGCCATTTCGTGAGTTGCGACGGGCCTCTGAAGGGCCCAGCGCTTGCGGACCAGAGGT
TTACACCTGCTATGGAAGCGACACTGTCAGGTCTCGATCTCCTGGATACGTCAGTGATGACAGCGGTCGAGGCCCTAGCC
CCGTCAGTGACACTCTCTCCCCACCTCGATCTCCAGTCGCTTCTGGACCTTCTTTAATGCTACCGCACATCATGGATGCG
CCGCCCATTAGACAGCAGTTACCTGCTGGTAGCACTCCCTTTGATTACAACCTTCTACTGAACCGCATGTACCCAGATCT
CCAGGCGCCCAAGCCAGAGTCCTCTCATCCTAGTGATACTCCGCGTATGGCAGTGTTCACCACGGAGACTGGCGAACGAC
TCACTTGTCCCTATGATCTCCTTTTATGTCTTCAAAGAAAAAAGGAAAATAACTTCATGGATGAACACAAACTTGTCATG
GAGCAGGAAGCCATGCGTCGGCGTCAGCAGCAGCAGCAACAGTTGGAAGAGCACTTATTGCGTGAAGAGACTCGACGTAA
ACGCGAGTGTACGTTCATCAACACAGTGCAGCGAGTACTGGAGGCGCTCATCGGCAATGAACGGCTCGAACAATTAGGTC
ATCCACAAACATCTGTCGACGAAGTTCTCATGCGAACGCTAAAACTTATGGGCTCACAACCCTGCAAGGAGCCCTCACTC
TCTGCAATGGACCGGGTCAAAGTCAACCTCAGGCTGCTCCTAGAGTGCAGTGTACCCGATCAGGACATGTGGACCAAGTT
TGGCTGGAGAGGAAAGCCGATTGATGACATTGTGTCAGAGTTCCTAAATTTCTGCTAGTTTCTTCAAGGTTGTCATTTAC
TCAGAATTGCTCACCAAGTTAAAAAATGGGATAGGAAAATCCCTCTGCTTATTGTCAGGAAAATGAAACTGTTTGTCGAT
TGAGAACTGATTAAAAATGTCTAGACATTATAACAGATAATCTTCCAAAGATGAAAAGAAGGCAGCTGTTGCAATGGAGA
CATTGCAACATTTCTTATTTAAGAAATGGAAGATATGTGAAGGTTTGAAAGATTAAATGTGAAGAAAGAGTACCCCCATG
TCGGATGACGACCATGGGTGTGTGGGCTTTTATGGCATTAAACCCAGCAGCTAACTACATCAGTGCTATCATAGAGACAG
ACAAAACCTGACATTATTGCAGAACCTTGGCATAGAGACAAGCTGACCAAGCTGCTCACCTTACAGCCAGGGTGAGCGTG
AGCCCGCCGTCCTCTTGTGCCCAGGTAGAGAGCGCCGATCTCAAGAGCCTCTACTGGTCTCATCTTTGCTCAGTATTTTC
GCAGAGCCTGGCAGGTCTGCGACACCACTAGTCGTTTGTTAATGTCCCGGTAATCTTAACTTTTGTACATTCCACCTTGT
TTATTTGAAGCACAAAATGTGTTATAAATATTAAATTATGTAAATGAGATATATATTTTAAATGTACTGTTTAATAAAAA
TCAAATGATAAAAAAAAAAAAAAAAAAAAAAA
>Transcript_194156
AGCATGTAAACATTGGAGCTGTGGGTGGGGAGAGGCAGCAACAGGTGTCATCCCTGTCTCATTTGTCAATATGTCTCGCT
CCCAGGACACGTCCCACGAAGTGAAATATGTCTACGATCTGCCATATACGGAGAGGAAGCTCCTGTGTAATATTCTCGAT
TCAAATTATGACTGGGAGAAGCTGGGTGGTAAGTATATGGGACTGAAATGGTGCGAGCTTGAAGAATTCCGGCGTGCAGA
GCGTTGCGGAGAATCGCCAACTAATCGACTGCTCCAAGTATGGGGTCAACAAAACCACACAGTAACTGAACTCTTTTGGT
TACTATGGAAAATGGATCATTTTCAGGCAATGAGAGCTCTGAAGTCTTGTGTACCAGAGAAGTACCATACACTGTTCACT
AATGCAGAGCGACGGACCACAGAAATTATTAACAAACCACAACTAGTTGGGGGTATAGTAAGGAGAGAGACTCAAGAACC
AAAAAGAACTCTCAGGCTTTCTTCTGAAAATGCACAAAGCCCTGCAATACAGACTTCACCAGGTTTCACCGAAAACAGCT
CTACACTAGGTGCTGCATCCCTACCCTCTCGAGCTGACTTTATACTGGAAGCAGCAGCCAGATCCATTCAGAGTCATTCA
GAGCAACAAACATCAAATCCTCCTATATCAAGACTACAGCCTCAATCTCCGAGGGAAGACAGTGATGGAAGAACTGAGGG
TGCCTGTGCTCTCGTTGCTCCTGCACACAACTATAAGTCTCACAATTTCAACCGTGGTGAAAGTCATTCCAACTCCTACG
TAACATCTCCAAAGATTCCTGTAACCTTCCTGTACCCAACAGCTACAACACACACCACTTCAAATACAAGACCTCCATTG
GCTGAAATTATACAGCCTAGAATAGAAAATAACAATTCCAGGGAAATGGATTCATTTAGAAAGATCAACAATAATGAAAT
GTATGGAACATGTGGAGTACCATCTTGTGAGGATAATAATATAGAGGAGTTACAAACAAGACCCAAAGCTCAATATGATC
CTCAGAAAGATTATTTGGATAAGTTGGAGGAAAAGAGAGCAAAAGAGGCAGCACGAGAATCAAGAGGCAAAGAAGCAATT
AAACACACTAATTCCTCTGGAGGAGCATCACTAGCTGTCTCAGACCTTCCCAAGACGGTTCTGCCACTCACAAATCTTCA
AGGGACTCCTGTGGAATACCCAGGGGGAGAGCGACATCGTCGAATCTCCAGTGCCTCAGACACTTCAAGCCATAGTACCA
GTGTACCAGTAATCCCATATAAAGAACTAGAGGAAGCTACAGCACTTTGGAGTCGAGATCATCTCTTAGGCCGAGGAGGA
TTTGGTTGTGTGTTTAAAGGTACTTGGAAAAATACAGAAGTTGCCGTTAAGAGAATTGAACCTCATGGTAATGCCTCACT
CGATAACACTCGGCTGCACATTAGTCAAAGTCTCGAGGAACTGAAGCTGCTACAGTCCTACCGCCATGACAACATTCTCC
AGGTTTATGGTTACTCAACAGATCATGAATTGTCACCATGTCTAGTGTACCAGTTTATGCCTAATGGATCTGTTGAGGAT
AGACTTCAGTGCAGGAAAATTGAAGCTTTTGGTGAAGGCTCACCATTAGGTGCTACTACTCCACTCACCTGGTGGCAGCG
CTTCAGGATAGCCTGGGGCACGGCAAGAGCTCTACAATTTTTGCATACTGTCAAGGAAAAACCACTCATCCATGGGGATG
TAAAAAGTGCCAACATATTACTGGACCAAAACTATGAACCCAAATTAGGTGATTTTGGCTTAGCAAGAGAAGGAAAGAGC
CAGTCAACTAGTATGAAGGTGTCAAGAGTACATGGTACCAAGCCTTACCTTCCAGCTGATTACCTAAGGTCCAAAAAGCT
GTCAGTAAAAGTGGATACGTATAGTTATGGGGTTGTTCTCTTTGAACTGTGCACGGGACTTAGAGCATATGATGAGAAGA
GGAAGGAAGGAGGAAAATTTTTGAAAGATCTCGTAGACGACACTACCGATGAGGAGTTACTCAGAGACAGAAATGCTGGA
ATCGGTCATGATGGTGAAGTGTTTACATTCCTTTATAAACTTGGAAAAGATTGTGTGCAGCAAACGGCAGGAAAGCGTCC
AGACATGACCACGGTCTTCAAGGAACTGGAGAGTTACGGTCTGGTCCTGGACGAGAGGGCCCGAGAAAGAAGAATTTCCC
AAGGTGAAACGAGCTCAATATCGCCATCGCCTCGTATGCTCCAAATGCATCATGACATTGCTGGATCTCTTCAGTCACCT
TCACCATCCACCCAGCCATCTCTTCCTCACTTCTTTAATCCTTCTCCATCTCCATCGGCTGCTTCTATGCTTCCACCTTA
TTCTCCGCCATCTTCAATTCCACCACGTTCACCTGTTCCACCGGGGTTATCTCCAAATGTACATTTACCCCCATATTATC
CTGCATGCCCAGGAGTGCATGCAGATGATCCAAGATTGGTTGCCAATGGGCCAGTTGCATATCGTCCACGAATATTACCG
TATGGCGGAGCAGCTGCGTGGAAGCAGGGAACTGGGGGTAACATAGTTTATGGAATGGATCATCTTCAACCTAGTGTTCC
ACCGTTTCATATGCCTCATATAAATGTCGGTCAAGTCATGGCTAATGGTGTTGAGAGCAGAGACCCACCCAGCTACAGCG
AAGCCACATGCCGGCCTCCTCATAATGGTGCTGTAGGAGTAGTTGGATGTGCTCCTCCAATGATACCACAATTCTCAAGG
CTCGGTGTCAATGATGACCATGACAGCAGAAATAGTACTGAATCTTGTCACACAGATAGTGATTATGGTTGTTCTGAATC
AAGCTCAGTTGCAAACACTACTCAGAATGTTGGAATGGCAAATGGTTCACGCATTTTTCGCCAAGGGGCGGTGGTAGACA
CAAGATTACCAACAGTCATTCCAACGGTTATTCCTCAGCATGAGAGTAACTCATCAAGGGATAATCCTGCTGCACCCTTT
CCTTTATTGACAGAACTAGGCATGTCTAACCACACAGAAATGCCTACTGCTGCAAAGAAGGAATATAAATTGTTTGGCTG
AATTTTGTTATTAACACAGCTTCCTAAATTATATAATTATTAAAAATTTTAAAAACATTTATCTGATGTGTATATACAGT
ATCAGAAAGGCTAAATTTTGCTTTGTGGCCTGAAAGAGTGACCTGAATTTCAGGATGGCTGGAGATTTTGCTTTCCCAAT
ATCCCTTTGTTGAATGCCAGCATTGGCACTGTTCTCCCATACTATGTTGAAAGTGGAGATAGAGACCTCGAAGACTGCCA
TGAGGATACTGTATTAAATATATCCTCCAGACCCAGGGCTCTTCTGTCCTCCAGATTGACTCCTTCACTTTCTCTTATGG
TCATCAACCCCCTTGTATTGTTAAGATCACTTTTGTTGGTAGGACCCTACCATCATTCTTGCTAGTGCCAGATGCTCCAA
TCAGGAGCACATTCCCCTCTCTATGCCTGCAATAGGTGTTGGAAATTTGGTCATGGTTCTGGGTGCAACAATAAGATGTC
CCTTGGCCCTTGTGTTCGATAGTATTCTTGGTGACTCGGATACTTTTGATATCGTTCGCCTTGTGCATTTCTGTT
>Transcript_244744
TTTTTTTTTTTTTTTTTTTTTTTCTTGTATATTTTTTTTTATTTGGGACCATTTTCGTCCAGTGAATATGACAATGGCAT
GTTTTACAGGCAGTATATATTAAGCACTTTATATTTGCTGTTGTTGTTGTTCATATACGTTCAACCTCAGATAAAAACTT
AGGGAATTTATAATTTGGAAACGTTTATCTATAATATTGTGTTAGTTCCAGTGGTGTTCATTCCTGCAGTGTAAATTCAG
GTTGTGTTCATTCAGTTGATGTTTATTGCTAAAGTATTCATTCAAGTTGTGTTCATTCAACTGATGCTCATTCAACTGTG
TTCACTCAATTGGTGTTCATTAAATAGGTGTTCCTTCAATAGGTGTTCCTTCAATATGTATTCACTCCTCAAGTGTTTCC
TTCAAGTGGTATTTAATCTTGAGCTAAGTTTTACACAGGTGTACACATAAATTGGCTCCCATTCTTGAAATGCATGTTAA
GGTTAAGGCTCATTGTATTGATGTTGGGTCTAGTGTTCATCATGGTGCGCATCGTGGAAGACATTGACGAAGATCCTCTT
GATATTGGGAGTCTCGAGGAAGACGCGATTGTCTGGGACTTTGCGGTCGACGGGGTAACCCATGGGCCGCTTGTCTGGGT
ACTTTTCTCCGTGAATGCCACACTGAGCATGCGTGGGACCGAGCTCTTCAGGGTTGTCTACGGTCTTATCCTCGTCGCCG
TTGGTCACACCCACAAATAAGGCGAAGTCCATTCCCCTCTCCTTACCCTTAGGCAAGAGCAGTCTGTTGGGGATGCCACA
CGACCGTTCGAACTCGTGAAGATCAAGTTCGCTGCTGCTGGCTACGGCCTGGTCAGTTTTCTTCTTCAGTGTCTCGAAGC
TTGGTCTGTCAGGGACTGTCACTGATGACTCGGTTGACTTGCGAACAACGTGGTTAGATCCATGAGACAATGTTTTATAA
AACTTGTCCAGCTCAATGCAATGCCAGTGACCTTCATCCCAGGTGTACCTGACTCCGTTACTGTCCTTAGTAGGACACAA
GAAGATGCGGATGGCTGCTAGTACATTTCCGCCATTGTTGTTGGTGACTTCAATATTGTAAGAAAATTCTTGGTGGTTGA
GGCGCTTTACATCAGCAGAGATGGCAACGTCTGCCACGTTGTCAGACTTGTCTACTGCATTAACAAGACTGAACTCGAAA
GTATCAAAGAATGTCTTCAGTTCTCCATCAATGGCAACACTTTCCACAACTACGCCGGGGAACTCGAGGTCTGATTTGGT
GTAGGGAGGAAGGCTGTCTTTGTGTTCCTTGAAGATGTTGTCCATGTACTTATGCAGTCTAAAGAAGCTTGGGTCACGGG
TCGCAGTCTCGAAGTGTTCCATGACACCTGGAGGCATGTCGAACTTGCCGTGAGGATCACCTTGGCGACCAAGCATTATG
TGAGCTGTGTTGTGCAGGGCTCCGTAATATTGCGCGTTGGGGCTGTACACTGAAGATTCAATGATGTCTCCTAGTAGGTC
GATGCCGTGCTCGTTTCTGATGTCGATATGGTTTCCGCTTTTGTCGGTGATGTAGCCAAGAGCAATGGCGTCGCGAATGC
GGCTCTCCAAGATAACCATGTCACGCACTCTAGCTACACCATCTACGTCTTCGAAGTGGACGTTGTCAGGACGAGCTGGG
AACTCTCCGCCATACTTGTAGCTGGTATGTGGAGCAAATCCTTCGTGAATAACCTTTTCCCAGTGTATTTCATCAACAAC
ATCCAGCCAGTTGGAGAGACGCTCAGCGTCAAAGCGAGCAGTAAGTTGGTGGTGAGCCCAGAAGAAGAGCTCTCCCTTGC
GGTCCAGGTGGTAGCCGTAGGAGTCCTTCCACCAGAAGGGGAAGTCCATATGCCAAGTAACGTGGTGAATGTTCATGCCA
ATATCCTCGCCAAAGTAGGCCACTCGCTGTTCCTTGTTCTTCTTTGTTCCAGTGAAATCCATGTGGAATTTGCCTGGTGT
CTGAGTCATTTTGGCTGAGTAAGCCTTGTTGATGACCTCACTGTTGGTGAACAGGTGAGGAGTGATTTCGTAGAGTGGAG
GAAGTACAATGCCATGTCCCAGATCTGAGTGGATGACAGCCACATAGAGTGCGTACACAAACTCTCCTTCATTCATGTGC
TCACGGAAGTAAGCAGCGTTGTCAAGGAAGCACTCCCACGTTTTACAGTGGATCAGAACTTCAAAGAGCAGGAGAGCTTC
TTCACGTTGGCGTGTATTAAAAAGTGAGAACCAATGGTGCTGCTCCAACAGCCTGCCGTCTTTGAGCTCCTCCACAAGCG
CATGGGCGGCTGCGCCATCATCAGTGTAGATGGAGGTGTCAGCCTCAGGGGAGAAGGTCCCTGCGAGATCCTTCAGGTCT
TTATAGTGAAGATGGTCATAGATGTGCTCCAGCAGGTGGTTTACATCTTGCTGTTTCTTGGCTAAGTTCGAACCCGAGGA
GTCACTCTGGTAGCCCTCCAGATCGAAGCTTGGCCAGGCGGCAGCCGCCGCTACCAGTGAACACAAGACCAGGAGCTTCA
TGGTGGCGAGTGATCCC
>Transcript_196077
AACTAGCTCACCACATATGTAACTAGTTTATCAAGACTAACTTCCATATCTTAACGAATTTTGGGAGGCTGTTCCAAACC
CATTATGTATCTAACCTCTCACTACCACCCACAGGATGGGTTTTTGAGTGCATAATAAATTAAGTTAACACTCGGGACAG
TGTCTTAAACTTCAACATGCACTGATGGGAAACTTTACAATTCTTGTGCAAAATAACCATGCGAGATTGTGAGAGCCACA
TGGGTGCCAGCGGTATGAGAATAATGAGATATCACTAAACTCTAGCCAGGTGTGCAGGGTTGACCACATGACCAGCAAAG
AGTGTCATACTGTTGGCCTTGTCCGTGATCAAGAATATGAATGGTCGGTTACAGATGAACTTTTTAGGTACCGGGCTTCT
GGAACGCATGCCAGTGAGCACTGTGGCAGCGGTGGCGACTGTGCCCTCCTCTGTGACCTCGACGTTAGCTTGGTGAATGA
CCGTGTCGACGAAGAGTCTCTCTGACCTGGTGAAATCACTGAGGTTGGACCTGGAGCCATCGAACAAGTCCCTCACTCCC
ATCTGGGCCAGTAAGTTCATGAGTTCTCTCTCAATCCTAGTCTCCAGCTTGAACTTTGGAAGTGCAACGTCTACCTTCTT
CTGAGTCATGGCACTGTAGGCCTCCGAGAAGGTCTGTGGCGTGAGGTTCTCGAGGATGGAGGCAGTGCTCAAGGTGTTGC
TGGGCAGCAGCAAGAACATGCAGAAGCTGGAGTTCCTGTAGGGAAGCTCCAAGATGTCTGCTCCCAAGCTTGCTGATACA
CCGTGTTTGAAGGTTCCTTCCTGCGTCATCATCTGGACCTGGCCACCAGACACTCCTGGGGGTATCATGAACTCTTGTCT
GCGAGTGTCTTCGGGTTTGAAGGCCGTCGCCCACAGCCCCTTAAAGAAGACAGCGTTGATGAGGGCAAAACGTGTAGTGG
CTGGAAGAGAGTCTACAAGTTCAGGGATCCTGCCTTCCGTCGTCGCGTTGATGTGTGCATTGATGAGATTCCGCGCTGAG
CCTGGACGGGTGAAGTCAACTTGCTGTAGACCATCGTTAAGGATATTAGCCAGGCACCTGTCTAGCACCAGCTGGTTCGA
GAAGTAGGCCCTGTTGCTGCTCTTGAAGCGGACCCCTGTGGCGCCGCTGGGGTCCGTCTCTAGCAGCAGTTTGAGGGCTC
CATAGCCATAGTAGGTAGAGATCTTGGAGTCGACATTGAGCACCTGCTCCAACTGTTGCTTTGTGTTCCCTCCTGAACCG
AAGTAGGCTATGGCGAGGGCGCTCCAGATGCTGTAGGGAGAGATGAAGATACTCTGCTGGGACTTGGCCGAGGCCAGCTG
GGTGAAGAGGGAGAGGCCGAAGCTCTCAACGCTCCTGGCGATGGGGCGGGAGCTGACATTCTCCCCAGGGAAACAGTTGC
CCTGACCAAGACACAGCCTGGTACACGCGGTGGCCGCTACAGTCATCGCCAGCACCACCTTCACAACGCCCACTCCTGCC
ATTCTCTGAAGATCACGTAGGGTCTCAGGCTTGGTGTAAGAGCTCCTGCAGGTGGACGAGGAAGACGTGGGCCGAGCCGC
AGTTGGGAACACACAACCTTCAGGTGCTTCAGAGCCCAAGTCGACAGCTCCTGCTGGAGGTGAGAACGAGCAGTTCGCTA
GTTCTGCAAATGGGGTTGAATGTGGTAACAGCCACTCTTAATAAATTCACTTAAAAACAACAACAATCCAAGCAGGTGAT
TATGGTGAGAGAGGTAGCAGGAGGGAGGAGCCAGGACACGCACCTCCGTCCTTGTCGCTTGCCACGGACCAAGTGGTGGT
GGCGCTCGCTAGACTTGCCTCCTCGCCCCACATACTCTCCCCTACTCATCGCTCACCTCACACAATATACCTCACTAAAA
CTTATTTGTACTGCGTATAACGCTGCAAGTTGCTGTTTTATATATTGTTGGGTGTTTTAATTTGGTCCCTAAAGAGTAAC
TTTAT
>Transcript_188320
CTGGACGGACTCCGACAAGGAAGGACGTGGCAACATGAAGGGTCCAACGTCATCTACCCTGCTGCTGCTGGCCAGTGTTT
CGTTGGCCACTGTGACCAGCGCTCTGGCTCAAGGCAGCTGCACGCCTCGTACAGGAGGCCGGGGCCGGTGTGTCGAAATT
CGCAGCTGCCCAAGCGTGCTGAGGACCTTCCGTCTCAACCGTCCCGTATTCTGTAACCCCCGTGGAAGGTTTCCAGTTGT
CTGCTGTCCTGCTGTCGGAGACGATCAACCGGCGGCCACAGAGGACATCTCTCCACCCATAGTCAACTTTCAGTGTGGAG
AAAACAGGCAACAAACCTTCAACTTATTCCTGAGATCGTTTGCACAAGCTTCCATCCTGCGGCCAGAATCTGTGAGTAGT
GAGGCTCCCGGGGGTGGCACAGTGACCAGAGCCCAGGTGCCTCCACGGCGCGCCGGGATACCTCAGGCCGCACTGGACGA
CCCTCGGTCACTGGTACAACGTCAGCCTCCAAAGGAAGCGGCGGCGGCGCCCCTGCAGCCTGGCACCTCTTCAGTGTTGG
TGGTGGGCGGCGTCAGGGCCAGCAAGAACTCTTGGCCCTGGATGGCGCTGCTGGGGGAGAGGACAGGTGGGAGCAACACG
TGGTTCTGTGCAGGAGTGTTGATCAACGACCAGTGGGTACTCTCGGCTCTCCACTGCCTCACCCAAGCCACTAAAACAGT
TCAAGTTGTTCGTCTCGGCGAACACGACTATAATGACGACAACGACGGAGCAGCTCACGAAGATTTTGGCGTAGCGGAGT
CCATCTTGCATCCCGAGTACTTGTTCCCGCAAAGCTACCACGACCTGGCACTCATCAAGCTGGACCGCAAGATTGTCTTC
AAGCCGAATATCAAGCCAGTGTGTCTGGCATGGGGAGGTCAGAGCAGTCACAGTCTGGTTGGACAGAACGTCACACTAAC
AGGCTGGGGCAACACCGAGTTTGCTGGTTTTCCCAGCTCAGTGTTGCAGGAAGCGAGCGTGACAGTGTTCCAGTCATCAG
AGTGCGATAAGAGTTACTCTACTCTTCTAGAGTACCCCACTACATGGCCTCAGGGTATTGGGCAGGAGACTGTGTGTGCT
GGAGACCGCAATGGGGGACGCGACGCCTGCCAGGGTGATTCCGGGGGACCCATCGTAACCCGTAACCCAGATGGGCGCTT
CACCTTGGCTGGGATAGTGTCGCGCGGGCATGGGTGTGGCCTGAAGGACTTCCCTGGCCTCTACGCCAATCTCCGCCACC
CGCCATACCTCGCCTGGATCAAAAAGATCGCCTTCAACTAACTTCTCTGTACAGTACTGAGAACTGTGTGTACGGACACC
ATAACATATCCACTGAACATGTTACACTGTAATTTGCTGAATCAGCATTATATTTGTCAGGTAAAGGATCTTAATTGCTT
TGTTGCCTTTCTTCAATCTGATATGAATGCTTCAGTCTCTGTTCAATTTCTTCAATCTCCCTGTTTAAATTATTCCTTCT
TTGTATGGAAAGTCGTGTCTGCTTAAGCATTTCCGTTAA
>Transcript_196076
TATTGGCATCCTTGGTGATATTTAGCGCCCTCTGATTATCCTGCATTTTTGATGGTGCTACATAGCCTTCCCGGTTTGGT
GCCTTCTATTGATAATTACATTCTTACTTACTTGGGAAGTTAAACACGTTAACATTTTATCATTTTATTTAGCAAACAGC
ACAGTTAAAACATCACCTTAAAATACAATTACAATATGCATATATTACATCAACAGTTAAAAGCATTTATAGAATTTTAT
AAATAATGTATCCTACTTTTGTATAATTCATAAATAGCAAACTGATTTGCAGAGACTCATTTTGCATCAATGTCTGTGAA
TTGGAAAAGGAGGAGGAGGGGGGGGGGATGAGGCTACAAGAAGAGCCATATTTACATTAGTGGTTCAAACTTTACTCAAG
CCAATAAAAGTTTCATAACCTCACTCCTCCTGGGTCATTATTATCAAACTTCATGTTTAGTTCATACCTATGTGGAGCAT
GATGTTTAACCAACCAAGAGTTCCACAACACATCAACAAGCACTTGCAATAACCTGTGATGATCAGATTCTGCTGTCAAA
TGTCAGACATAACTTAACCAAAACATGCGAGTCTAAACTTTACTATCGTCCTCAAAATGTGCTCTTCATTACATATTCAG
GTGGACTGCAAAGAGCTTCCATTAAGGCCTACCAACTGTAAGGATGTTATTAAGGCCATCACAATGGCTTGCTGACCAAC
TAGCTAACAAGTATACTGTGTATATACATGTTATATACCTGTATAGTTCTTGTCATGCCATTTAGCATGGCCTGACGTTA
TATTTTTTTTTAGCTTCAGACTTAAGAAGCCACTTTGCAGCTAGTCAAAAGCATTGCTAGTCATTAATGTTTATGAGATG
TGATTATGAAAGTGCTATATTACCATTGAGAATGGGGAATAAGCTATGTAAAATTCAATTTTGCAGAGCTGATTTCTAAA
GTAAAAAAAAAAATATTTAAAAAGTGTGGCGCAGTCTCTTGCCACACTGAAAGTCTCACCGGTTGCAACTCTGCATTGAA
TATGTAGACTGAAAGCTCACTTGTGTTGTAAGCCTATTGTACATGAATAAGTAAAGTGATTAAACGCGATGATCCAAGAT
GGTGACAGCCGTGTGCTTGTCAGCAGTGTAGCGAGACTGCACTAAACTCTGGTCAAGTGTGCAGGGTTGACCACATGGCC
AGCAAAAATTGTAATATTGTTGATCTTGTCCGCAATCAAGAACACATATGGCCGGTTACAGATGAACTGTATAGCATCAG
GGCCTCCGAAACGTGTGTTGATCAGGCCTGTGGCAGCGGTGGCGACTGTGCCCTCCTCTGTGACCTCGACGTTAGCTTGG
TGAATGACCGTGTCGACGAAGAGTCTCTCTGACCTGGTGAAATCACTGAGGTTGGACCTGGAGCCATCGAACAAGTCCCT
CACTCCCATCTGGGCCAGTAAGTTCATGAGTTCTCTCTCAATCCTAGTCTCCAGCTTGAACTTTGGAAGTGCAACGTCTA
CCTTCTTCTGAGTCATGGCACTGTAGGCCTCCGAGAAGGTCTGTGGCGTGAGGTTCTCGAGGATGGAGGCAGTGCTCAAG
GTGTTGCTGGGCAGCAGCAAGAACATGCAGAAGCTGGAGTTCCTGTAGGGAAGCTCCAAGATGTCTGCTCCCAAGCTTGC
TGATACACCGTGTTTGAAGGTTCCTTCCTGCGTCATCATCTGGACCTGGCCACCAGACACTCCTGGGGGTATCATGAACT
CTTGTCTGCGAGTGTCTTCGGGTTTGAAGGCCGTCGCCCACAGCCCCTTAAAGAAGACAGCGTTGATGAGGGCAAAACGT
GTAGTGGCTGGAAGAGAGTCTACAAGTTCAGGGATCCTGCCTTCCGTCGTCGCGTTGATGTGTGCATTGATGAGATTCCG
CGCTGAGCCTGGACGGGTGAAGTCAACTTGCTGTAGACCATCGTTAAGGATATTAGCCAGGCACCTGTCTAGCACCAGCT
GGTTCGAGAAGTAGGCCCTGTTGCTGCTCTTGAAGCGGACCCCTGTGGCGCCGCTGGGGTCCGTCTCTAGCAGCAGTTTG
AGGGCTCCATAGCCATAGTAGGTAGAGATCTTGGAGTCGACATTGAGCACCTGCTCCAACTGTTGCTTTGTGTTCCCTCC
TGAACCGAAGTAGGCTATGGCGAGGGCGCTCCAGATGCTGTAGGGAGAGATGAAGATACTCTGCTGGGACTTGGCCGAGG
CCAGCTGGGTGAAGAGGGAGAGGCCGAAGCTCTCAACGCTCCTGGCGATGGGGCGGGAGCTGACATTCTCCCCAGGGAAA
CAGTTGCCCTGACCAAGACACAGCCTGGTACACGCGGTGGCCGCTACAGTCATCGCCAGCACCACCTTCACAACGCCCAC
TCCTGCCATTCTCTGAAGATCACGTAGGGTCTCAGGCTTGGTGTAAGAGCTCCTGCAGGTGGACGAGGAAGACGTGGGCC
GAGCCGCAGTTGGGAACACACAACCTTCAGGTGCTTCAGAGCCCAAGTCGACAGCTCCTGCTGGAGGTGAGAACGAGCAG
TTCGCTAGTTCTGCAAATGGGGTTGAATGTGGTAACAGCCACTCTTAATAAATTCACTTAAAAACAACAACAATCCAAGC
AGGTGATTATGGTGAGAGAGGTAGCAGGAGGGAGGAGCCAGGACACGCACCTCCGTCCTTGTCGCTTGCCACGGACCAAG
TGGTGGTGGCGCTCGCTAGACTTGCCTCCTCGCCCCACATACTCTCCCCTACTCATCGCTCACCTCACACAATATACCTC
ACTAAAACTTATTTGTACTGCGTATAACGCTGCAAGTTGCTGTTTTATATATTGTTGGGTGTTTTAATTTGGTCCCTAAA
GAGTAACTTTAT
>Transcript_225060
CAAATGAAATCTTTCCTTCATAATCTTTAAACAAACAGGGATACCATGATCACACTAACACACTGTAAGCTTAACAACCA
TCGCTGATCCTCCCTGGCAGAGAGTGATTAGGGAACCACAAACCTGCCGGCAAACACCACTATTCCTGCTCTTCGGTCTA
TAATGTAGAACATGAATGGATGGTCAGCAAGGAAGATGGCAGGATTCAGACGATAACAACAATACTCCATCCTCATACCT
GTAGCCGCAGCTGCTTCACTGCCCTTCTCGTTGACCTCCAAGAAAGCTTTGTGGACCACTTTTGAAACATAAAGGTTTCT
GTCTCCTGTGATCCTGGACAAATCACAGCTTCCTTCATCAAATAGATCCCTCACTCCCATCTCTTTCAGATGACTGACTA
AATCCAATGATTCTTCCAGTTTGAACTTGGGTAAAGTAACTTTCACTTCAACTGTCATCAACGTATCAATTTTGTTTAAA
TCTAAACTGGTCAGATTGGTCTCAATCTGTGGAAGTCCATCACGCTTGTCTGGCAACACAAATACTATGCTCAGCCTTGA
TCCCTTATAGTCCATTGCAAGAAGTTTTGCCCCGAGGTCTTTGTTGTGCATCATGCGGAAGTCTTCCTTAATGTGCATCA
TTGGCACCATGATGCTTTCATTTTCTGTTATCCAAAAGTTTTCCTCAAATGTCTCACTCTCCATGAACTGCTTCTCCCAT
GATCCCTTAAAGTAAACTGCATTTACCAGCACCATCCTCGTCAAGTTAGAGAAGAACCCTTGAGGAATGAGGTCCTTAAT
GCGTGAATTTGTTTCCTTTTCCACAGCAGCGTTGATCTCCTGACGCACCGCCTCGTCCTCATCAAAGTTGACAGTCTTGC
AAGAAGTGAGAAACTTCTCTCTCAGCATGTGGTCAAAGTCACTCAGCAGAGTCATTTTCTCAGAAACATACGCCATGTTG
GATGTCCTCAGCTCATAGTCAGCAACTTCTCTCTTGAAGTCTTTAACAAGGTCATGAAAGGCATTAAGGAGAGCATCATT
ATCCTGTGAGAGATGCATGAGAGACCTCATCTCCCCGGCAGTGTTGCCAGACGCCCCGGTGTACGTCATCCCCAAGGCTG
TCATGATGCTCAAGGGAGAGAACAACACATTTCCACAACTCTTCTCGGCCAGTTTCACATATAAGTCACGAGTGAACTTA
TTCTGACTGGCAGCAAGGCTGATGACCTCTTTGTGGTGTTCATATGAAGGGGCTTCTAATACAGATTCTGCTGGATTCAT
GCTGCTAGAGCTGTAATTGGTTCCAGAAAACAGTACAATAAGGAGCGGGGAGCAAGACCCAGAGTAGAAGAACTGGACAC
AGCGCGTGTATATATATATATAGATATATATAGGGTAGAAGCCAGTACCGTAAACTTGGTGGCAGCCACCAGACAACTGG
CCGCCAGCTGCCGGAGCCGGACCCACCGCGTTGCCTGAGTCAGAT
>Transcript_161237
GTCTGGATACGAAAGCCAGGCCGCGGGCTGTACCATATTAATCCCGTACGGCTGTGGCTCGAGGTGCATGGTGTCGGCAG
AGAGAGAAGAGCGTTGGGAGGGTCCACTTGGTGAGAGCAGAGGTAAAAGTCTCGTTCATGTGGATGTGTAATACCGACGT
CGACAACTGTTCCGGGAGGAATATTCTTACATTTCCCAACTCCTTGTTTTTCTTTGCAGAACAGTCTGGTGTGGTGCCTC
TTCTGAACCACTAAGAAAGTGATGCCTGGATTGTAGTTGGCCTCCAGCTCGTTACAGGCCCCGCGCATGGCTGCCATTTC
CCATGTTAACACTCCTTGAAACTGTGTGTCACTCACCCCATCACGGTACATAACTATCTTCTCAGGTTTCATTTTCTTAC
ACTCTCTGTAGAATGTCATTAGTAGGTTCTTCATCATCTGCTTCAGGTCTTGAATGAGTTCTTCACGATGTTCCTGATAC
CTAACTTCTACTGCATACTTTGAAGCATTCCTATCAAAAGATGCCACTACGGCTGCCAGTGACGGGGACTCTGCATCGCC
AGCAGCTGGATGGTTCACGTCCGCTCCCATGATCATGGCAGGTTTCCTTAAAATCATTGGAGCATTTTGTGGTGATATTA
TGCTGTTTATTCCCCCAATCTTGGCATTAATCTTGAGAAGGATGTTGGACAATGTTGGGAATTTAAAGTCTTTAACATTC
AAGCACTGAACACACTGGGTTAAAACACCCAATTCCATGTCTCCAGCTTTCTTCACTCGGGCATAGAGATCATCTCCTTT
GCCTAGAATAACAAGAACGAGTTGTAGATTGTTATAATCAGATCTGATGAGTCGGAGATCATGCTCTGGAACGGGTCTGA
ATATGTTCATCACTCGTACTGGATTACTGAAAGATATGCCTCGCTCTGTACCCATCTTCATTAGACTCCTCAGAAATTCA
TCAACTTCCCGTTGAGAAACTTGTCTCGAACAGTAATTGAAGACTGCCCAAGAGTGGATTGTTGTCGGCTTGAAGAAGCT
CCTTCTTCTGATATCCCAGACTCCGTGTACTGGTTCCACAGGCGCGTCCATCAATAACTGTGGAGTTGCCAAAACCCGCC
CCGACAACTCCAGGGGCCTATCTCCAATTGTTAACTGAAGGCTCTGCAGCATGGGATCTTCAGCAAAATCATTACTATGG
TATATCTGGCGGATTTTCTTAATTCTGTCTGCAGGAGGAACTGCTGTTGTTCGTATAAACTGGGCTGTTTCTCGGTCACT
CAACTTTTGACCCACTCTCTGTCTAGACAGTTTGCAAATCTCAACTGGAAGATATACTCGTCTCTCTGCTGGTGCAACTT
GAATGCAGTTAAATTTTGGATATTTTAACTTCCTGCCATAGTTATTCTTTATATAGCTTTCAACTGATATTGAATATATC
TTTCCCGTGTCATCATCTTTTAAGGGAAATGTCTGCTTATCAGAACCAAGTTCTGACACAGCTATGATCTTATAGGTGCG
AGGGATGTTGCTATGAGTCACTTGCACTCTAAGTGCATTGAGCTCCCTTCTAAGTTTGTAGAGCTTCTTGGGCTCTAAAG
GTTGGAAGAGGTCTCTCTCATTCAGGTCCACTACTCCTTGCACGAACTCCAGAAGAGGTTGATCCTTATAAAATGCTGTG
TGAGCAACATCAATATTGAGCAACATAGACCCATCCTTCCAAGAGGCTGGCCTCATGGACCCAAAGAAGCCAATGACCCC
TTGCTTAGCCACGCCAATAGGATATGGTGCTCCAAATTCTCCTCCCATGGGGTAGAAATTGCGTCGGCCCACGAGCTCGT
ACTTCAAAGCCCGGTAATGGCGAAACATCACCTCCATCATCTGAACTGAGGCGGCAGGAAGCACTTGGTGTTCGCCAGGG
GTGTAGTTGAGTGCCTTCATGAGGTCATGAAGGTAACACTGGTGCTTCACTGTTATATACACTGTGAATGTTTGCTTCGC
TCCATCTCGTCCTTCCATTTGCACCTCAAAGCATTTACCATCAACACCTGGGATGACACCTGAACTGTATGCATTGCTTT
CTGAGTCAAAAGCAAGTGGGTAGTCCTTGAATACCTTAGCGTAATTATTCTTCATTTTCTCGAATATATCCAATTTAAGT
CTTCTAGGAAGATTAATTTCTTGTTTGTGAACCTTGAGTGAAACATCATAGTGGACAAGTTGAACAGATTTGTCCCTCAT
GGTGACAGGAAAGAAATTTGTGTCAAGGGATATTTTTTCACCTTGCTGTCCAGCAGCAGTTCTGGGGGGAGGCCTGAGAA
CTTCAGGACCGCTTTGTTCCATCATTTTGAGGTACAGTTATGGGCGCCACAAGTGCCGGAGCCGCAGGTCAACACGTCCG
CCCTCCGCGAAGTTCGGCCACCA
>Transcript_211301
CCACAGGCTACACCTACCACAGGCCACAACTAACACGAAGGAGACGCCTCTACACACAAACGGTGAGAGCTAAGGTTATC
AAGAATGGAGACAGTCATTGAGCAAAATGGTGGACAGGAGGAAGTAACGAAGCCATTGGCAGAGGACCAACAACTTGGAG
AAAATGGGCTTGATGGCATTGGAGGCGCAGAAGTGGGTGCCAACGGAGATTTACCAGATGCTGGATCAAAGGGAACCACG
GCAGTAAATGTATCAAGAATAGCTAGAATGCCCGTGGAACGCGAAGCTATGCGGTACAATGGGAATCACCGTCAACGTGG
TCACTGTTTGGTATTTAATCACCGAATATTTGACCGCCATACTGGTCTTGGGGAGCGGAATGGCACTGATAAAGACCGTG
ACCAAGTTCAGAATTTATTTGAAAAATTGGGCTTCGAAGTGAAAGTCTGTAATAATTTTACCGTGGCCGAGATAAAAGTA
GTAATTCAGGACATGGCTTTTGGTACTGACCATACAGACTGCGATATGCTGGTTGTGGTGTTTATGTCACATGGTGAGCA
AGATATCTTGTGGGGTAGAGATGGCCATATAAAAGCCGATTTTCTTTTTGAGAGCTTTCAAGGCGATCAGTGTAAATCCC
TCGCTGGAAAACCCAAGTTGTTTTTCATCCAGGCATGTCGTGGTGAGGGTCTAGATGCTGGTGTGACACTGGTGCGCGCT
CGGCCTAGTGATGAGACCGACTCTGGTTACCTGTCCTACAAAATTCCAGAAACTGCTGACTTTCTTATTTGTTGGTCCAC
AGTACCAGGTCATTTTTCATGGCGTAACACCACCAATGGATCCTGGTTCATACAGTCGTTGGTTCATGTCTTGGGCACGG
AATACACCCATGAAGATTTGCTGTCGATGATGATAAATGTCAATAGATACATGATTGTTAACTTTGAATCCAACTGCCCT
TCTCAGCCCCACATGCATGGAAAGAAACAGGCAGCCAGTATTGTCGCTACTTTGATGCGCAAGGTATACCTCACTCCCAA
GTATTGACAACGTGACGAGTGTAGACGTTCACAACGTTCATTACGGATGGCACTGGAGGCACCAATAGCCTCAGAAGAAC
ACCTTGAAATTTCTGAACATCCAGATCCTTGTGTATCCTTAAGGTCTCAAATAGGTAAGTTCTTGTGCTGGCCAGTAAAA
CTCAAGAAGAAACCCCTTAAATTCTCTAACATAAGAAAAGCAAAGCAAAACAAGCCATTGTGGAAGTTTAATCGGAGTTT
AGAAACCCCAGACTAGCGGGAGATCAATTAGTTTGAAAAAGTCCAACAAATAATGAGCCAAAGTCTACATTTACTGAAAT
ACTGCATTTATATCCTGAATCATTGTTGCTAATTGCTCTGTGAAAATGAGACTTTCTAAAGAAACAATTTTAAATAGGAA
AATGAGTGTTCTTCAATAGTGTGTGTTCTTAAAAGATAATACCAAGCATTAAATTTGAATAATTGTCTTTTAATATTATC
TAATATAATTGAAGTCAGTCATTTTGTTATCTGTCAATTTTAACTTGAAGTGTACAAAGAAATCTGCAGGTACCTTGTAA
AGTCTGTCATTTTGATACACATGAACTTTATCAGGTAGAAATGTCTTTCATTGCCATGAGTGATAACCTTATCATATAGA
AATGTCTTTCATTATTGTGACTTAGAAGAAGTTAGGTTAGAAAATTTTAGGAACATGACACACACCTCTGTTGCACTGTT
AGCATGCTTTCACCTCTTAGTATCATTAACAGATGACTTGATTTATGCATTTATTCACTGATTTCAGGTAAATCTGTGTA
GACAATAGATCCACTTGCGTTACCTAAAATAGCCTTTAAACAGTGTTAGTGTGTTGTAGTCACAGAAAATGTACAGTATG
TGTTAAAGTATGCACATTAGAACACACAGATATCACAATAATGTGATGCATCAAATGAACAAATCCACAGGGGCCGTGAC
GAGGATTCGAACCCTGTCGTAGCTCAGTCGATTAAGGCAGTGTATGGG
>Transcript_211302
CTTTGACCATGTCGTAGCTTAGTCGATTAAGGGAGCGTCGGGGATGCTCCCGGATGTAGGTTTGAATCCTCGTCACGGCC
CTTGTGGATTTGTTCATGGGATTCTATATAAACAACCTACAGTATGTACTTCAACATAGTTTCCTATTGTTGGGAACAGT
AAAGCTATTAGGTTTATTTATTTCCCCCTTTGCATTCCAAAATTGATTTATTTCCCTTTATTAATTATTTATTCATTTAT
TTATTAATTTACAAAATTTCCCAATTTATTTTCCCCTATGCATTCCAAAAAATAGGGGGCAAGGGATAATTTGCAAGCAT
CCTTGTTCCCAGGTGGACAATATAGCTCACAGTTGCCTGGCATTGGCTAATTTGTCCGGTAATTGCCAAAACATAAGCAC
ACAGGATACACTATGATGTCTGCCTAGAGAGAAGCATTTCATTAGGGTCAATGCTCTATTGTGGGTAAAGCCGAGTGCCA
CTATTATTATACTGTATATATTTTTTCATGCTAGGTTATCAAGAATGGAGACAGTCATTGAGCAAAATGGTGGACAGGAG
GAAGTAACGAAGCCATTGGCAGAGGACCAACAACTTGGAGAAAATGGGCTTGATGGCATTGGAGGCGCAGAAGTGGGTGC
CAACGGAGATTTACCAGATGCTGGATCAAAGGGAACCACGGCAGTAAATGTATCAAGAATAGCTAGAATGCCCGTGGAAC
GCGAAGCTATGCGGTACAATGGGAATCACCGTCAACGTGGTCACTGTTTGGTATTTAATCACCGAATATTTGACCGCCAT
ACTGGTCTTGGGGAGCGGAATGGCACTGATAAAGACCGTGACCAAGTTCAGAATTTATTTGAAAAATTGGGCTTCGAAGT
GAAAGTCTGTAATAATTTTACCGTGGCCGAGATAAAAGTAGTAATTCAGGACATGGCTTTTGGTACTGACCATACAGACT
GCGATATGCTGGTTGTGGTGTTTATGTCACATGGTGAGCAAGATATCTTGTGGGGTAGAGATGGCCATATAAAAGCCGAT
TTTCTTTTTGAGAGCTTTCAAGGCGATCAGTGTAAATCCCTCGCTGGAAAACCCAAGTTGTTTTTCATCCAGGCATGTCG
TGGTGAGGGTCTAGATGCTGGTGTGACACTGGTGCGCGCTCGGCCTAGTGATGAGACCGACTCTGGTTACCTGTCCTACA
AAATTCCAGAAACTGCTGACTTTCTTATTTGTTGGTCCACAGTACCAGGTCATTTTTCATGGCGTAACACCACCAATGGA
TCCTGGTTCATACAGTCGTTGGTTCATGTCTTGGGCACGGAATACACCCATGAAGATTTGCTGTCGATGATGATAAATGT
CAATAGATACATGATTGTTAACTTTGAATCCAACTGCCCTTCTCAGCCCCACATGCATGGAAAGAAACAGGCAGCCAGTA
TTGTCGCTACTTTGATGCGCAAGGTATACCTCACTCCCAAGTATTGACAACGTGACGAGTGTAGACGTTCACAACGTTCA
TTACGGATGGCACTGGAGGCACCAATAGCCTCAGAAGAACACCTTGAAATTTCTGAACATCCAGATCCTTGTGTATCCTT
AAGGTCTCAAATAGGTAAGTTCTTGTGCTGGCCAGTAAAACTCAAGAAGAAACCCCTTAAATTCTCTAACATAAGAAAAG
CAAAGCAAAACAAGCCATTGTGGAAGTTTAATCGGAGTTTAGAAACCCCAGACTAGCGGGAGATCAATTAGTTTGAAAAA
GTCCAACAAATAATGAGCCAAAGTCTACATTTACTGAAATACTGCATTTATATCCTGAATCATTGTTGCTAATTGCTCTG
TGAAAATGAGACTTTCTAAAGAAACAATTTTAAATAGGAAAATGAGTGTTCTTCAATAGTGTGTGTTCTTAAAAGATAAT
ACCAAGCATTAAATTTGAATAATTGTCTTTTAATATTATCTAATATAATTGAAGTCAGTCATTTTGTTATCTGTCAATTT
TAACTTGAAGTGTACAAAGAAATCTGCAGGTACCTTGTAAAGTCTGTCATTTTGATACACATGAACTTTATCAGGTAGAA
ATGTCTTTCATTGCCATGAGTGATAACCTTATCATATAGAAATGTCTTTCATTATTGTGACTTAGAAGAAGTTAGGTTAG
AAAATTTTAGGAACATGACACACACCTCTGTTGCACTGTTAGCATGCTTTCACCTCTTAGTATCATTAACAGATGACTTG
ATTTATGCATTTATTCACTGATTTCAGGTAAATCTGTGTAGACAATAGATCCACTTGCGTTACCTAAAATAGCCTTTAAA
CAGTGTTAGTGTGTTGTAGTCACAGAAAATGTACAGTATGTGTTAAAGTATGCACATTAGAACACACAGATATCACAATA
ATGTGATGCATCAAATGAACAAATCCACAGGGGCCGTGACGAGGATTCGAACCCTGTCGTAGCTCAGTCGATTAAGGCAG
TGTATGGG
>Transcript_169342
TAACACCCGGAAAAGCAGCCGGACAAACACCCGGACAAGCAGCCGGACTAACACCCGGAAAAGCAGCCGGACAAACACCC
GGACAAGCAGCCGGACTAACACCCGGACAAGCAGCCGGACAAGCAGCCGGATTAACACCCGGAAAAGCAGCCGGACAAAC
ACCCGGACAAGCAGCCGGACTAACACCCGGACAAGCAGCCGGACAAGCAGCCGGACAAGCACCCGGACATACACCAACAG
CTGTGGCCATCGAGCTTGGTAACCGTATCCAAGAGTTGGCGTTGGACCTGTCAGCAGAGATCAGTGAGGACTCCACGGTG
ACTTTCTCTCCCATAAGTGTGACTGCCCTACTCTCAGTGTTACTGCTAGGAACTCGCGACATCTCCTATCAGCAGCTATA
CAGTATGTTTCATCTCCCTGCTGGTGTAGCTGAGGTCTCATTCTATAAGCACTTCCAGGAGCTCATCGAGTCGATCACCC
AGCGCAGCCCAGGCGTCACAATAAACATTGCCACTGGTCTCTTCCTCGGGAAAGGAACTGATGTCTTATCTGATTTCACC
AGCCGTGCACGTGTGCATTACGACAGTGAAGTCCGTACCTTGGATTTCCGCGATAATTCCGTGGGTGCTACTAAAGCCAT
CAACGAGTGGGTAAAACTACGGACAGAGGGTATGATTCCGGAACTACTAACACAGCCACTCAGCTCTCAGACTGTGTTTG
TGGCAACCAACACCGTTTTTTTCAACGGCACTTGGGAGACACCATTTAACCCTTCATTTACTACTGATGCACCTTTTGAA
ACTGGAACTGAAACTCTTCAGGTGCCCATGATGCTTTCTATTTTGGATGTACCCTATATAGACATTCCTGATATGGATGC
TCACATGATAGCCCTACCTTACAAAGGTGGTCGTTTTGCCATGTTCATTCTGATGCCTCTAGGCCCTGTAACCGCTAACC
TGGGGGATCTTGAGCTTCGTTTAGAGGCAAATGTTATTAATAATCTCATCAAGAACATGGTCATCACCAAGGTTAGCGTG
GGTTTACCCAGAATGCGCCTCAGCTACAAAACTAGCTTCAAGAAAGCTCTCGCAACTCTTGGTGCTGATTCTATTTTCCA
CCCTCAGAAAGCCGACTTCAGTAAACTGACAGCGAATCAGCAGGTGTGGGTGGACGACGTGATCCACGAGACTGTGATAG
AGATCTCTGAAACAGGGACGAAGGCCGCTGCTGGCAGCTCTGCTTCTGGAAACCGCGTAGGAAGTACCGAGAGATTTGTT
GTTAACCGGCCAGTTATCTTCTTCATCCGGGACTTACGATCAGGGCTTCCTCTCTTTTGGGGAAGGTTGATAAAGCCTGA
AATACTAGGTCAAGCCTCAGGCTGAGTCTCAAAGTGAGATAGATTAATAATGTTGATATTACTGTTATTTTTAAGTTTCG
TAAGAAGAACTAAGGTTGGAGGTAGCTGCCTGCTCCGGAACTCACTCTGGATGTCTCCATGTCGCGAAGGAAATACCTAA
AGTGCTCTTCATTACTTGCTAGAGCTTTCGATATTTGTTTTGCATTAATTTAAATTAAATCAAGACCTGCTCTTGATGAT
GTAGATGGTACAAAATATGTAGTTGTAAATATATGTATATTAATGCATTTAATGCATTCAGCTACTGAAAAAAAAAAAAA
AAAAAAAAAA
>Transcript_175183
AGCCAATCAGCGCACCAGCACAGCTCGATGGTGGCGCGACTGGTGTCTGGTGTTCAGAGCTGGTAGAATTTGTTTTTTTT
TTTCAAAAAGTTAATTAGAAATCTCAGGCCATGCGACGTTATTGGTCGGCCCCTCTGCATGGGGAGTACTCGGCACATCC
ATATTCTGCAAGGGACCACTACACGAATCGTCCACATTCACACCATCAGTCTCACGGTCCCTCCTTGCTTGGAAGATATC
CACCAAGCATCTCTAGTCAGCCTGATGGTCAGATATACTTTGGAACACATCAACATATTGCCCCTACTTTGGAACACATC
TCCTATGGTCGACATTGTGCTGCATCAAGAGACCAGCCATGGAATGGAACCAGAAATCATTATAACCTTCCTAATAACCC
ATGGCAAAGAAATTACAGTCAGGACATAAGTGAATATTATAAGAATGCATACAATAATGAAAGAGTGGCGAGTAATAATT
TCCGGATGTACACTGAAGAAGCAACAAGAGTTACTTTGAAGAAACTCCCATTCTTTGATGTCATATCAACATTATTGGAA
GTTGATATAAGTAACCAAGGAATGCCAGTGGCACATTACAAATTTACTATTACGGCAGATAAAGTCAATTATTTCAAAGA
TAAAAGGTCAACAAATCCATACCAAATACAGCTGAGGGTATGCAAGCCTGATTGTACCAGTGAACAGACGGACTACTTTC
CTTCCGTCCTACAAATTGCCGTCAATGAAATAGTTTGCAAGTTGCCAGGCATGCAGATGGTGCCAAGAGGTCCAGCAGGG
CCGGTGGAGATCACCGACAAGTGTAATTTGTCTATTAATGAGCAAAATAAAATAACTATAAAAAGACCACCAGAAAAGCT
CAAGTTGTTTGTTCAGTGTGTGAAGAAGATTACAGCTCAAGATTTGATACAGCAACTTAAAGCAAAGACTACTGTAATAC
CTGAGGTTACAGCCACTAAAATTAAAGACAAGCTGAAGGGGGACGGTTCTGGAGATGAGATAGCCTCTACAACTCTTCAT
TGTTCATTGTTGTGTCCCTTGGGAAAAACTAGAATGACGTTACCGTGTCGTGCCTCAACATGCAGCCATTTTCAGTGCTT
TGATGCTGTTGTATATCTACAGATGAATGAGTGTAAGCAAAAGTGGCTGTGTCCTGTTTGCTTTCAACCAGCAATTTATG
ACCATCTACAAGTTGATGGGTACTTCACATCAATCCTGGAACAAAATAGCAACTCCGACAAAATTATCCTGCTTGCTGAT
GGCAGCTGGCAACCAGTATCTACAACTGACAACAGGCAACAACAACCACCCATTGAGAATATATGTGATGATTACCAAGC
GAAGGATACACAGTGTGCACCGCACAACATTACAGTGGATTTAGATAGTGAAGAAGACACCATCAATTATGACAGTGCAG
AAAATCTGCAGGAGGAGGTGTTTAGTGACAGCTTGGATGTCAACATGAGTAATGCTGAGACAGATGCACAAGCTGCAGTA
GAAACAATCACCCTGAGTGATGATGAATCTTTAATAAATAGTTCTCACACCAGTGATCCTGGGTTCAGGTTCTCCAGTAC
GCCACGTAGACTATCCATGAGAACTAGACGATCTACTTCACTTACGTACCAAAGCCCTGATATTACAGATACCACACAGT
TGTTTACATCTTCAACTCCTCTACATTCCACGGGGAGAACCTTGGAGGATTTTTTAGCCGTCCCTCAACTTAGAAGATCT
AAAAGAAATACACGTAGCAAAGCCAGCAGTAGGGCAAATAGTATTATGAACAACACAGACAATGGAGGAAATAGGAGCAT
GGAGAACAACTTAACTAACAGTGAAATCAGTAGAATGGACAGAAACACAAGTGATAGTACAATCAGGAGAATGGACAGAA
ACACAAGTGATAGTACAATCAGGAGAATGGACAGAAACACAAGTGATAGTACAATCAGGAGAATGGACAGAAACACAAGT
GATAGTACAATCAGGAGAATGGACAGAAACACAAGTGA
>Transcript_225059
CAAATGAAATCTTTCCTTCATAATCTTTAAACAAACAGGGATACCATGATCACACTAACACACTGTAAGCTTAACAACCA
TCGCTGATCCTCCCTGGCAGAGAGTGATTAGGGAACCACAAACCTGCCGGCAAACACCACTATTCCTGCTCTTCGGTCTA
TAATGTAGAACATGAATGGATGGTCAGCAAGGAAGATGGCAGGATTCGGACGATAACAATAATACACCATCCTCATACCG
ATCTCCAGTTCTTGTCTTTACTTGAGGAATCTACCAGCAAAGAGTACTAGGCCAGAGTGACGGTCTCTGATGAAGAAGCA
GAAAGGATGATCCACAACAAATTCTTGGGATGGACCTCGATCGCAGCAGAACACGAAGCCATCACCTGTAGCCGCAGCTG
CTTCACTGCCCTTCTCGTTGACCTCCAAGAAAGCTTTGTGGACCACTTTTGAAACATAAAGTTTTCTGTTTCCTGTGATC
CTGGACAAATCACAGCTTCCTTCATCAAATAGATCCCTCACTCCCATCTCTTTCAGATGACTGACTAAATCCAATGATTC
TTCCAGTTTGAACTTGGGTAAAGTAACTTTCACTTCAACTGTCATCAACGTATCAATTTTGTTTAAATCTAAACTGGTCA
GATTGGTCTCAATCTGTGGAAGTCCATCACGCTTGTCTGGCAACACAAATACTATGCTCAGCCTTGATCCCTTATAGTCC
ATTGCAAGAAGTTTTGCCCCGAGGTCTTTGTTGTGCATCATGCGGAAGTCTTCCTTAATGTGCATCATTGGCACCATGAT
GCTTTCATTTTCTGTTATCCAAAAGTTTTCCTCAAATGTCTCACTCTCCATGAACTGCTTCTCCCATGATCCCTTAAAGT
AAACTGCATTTACCAGCACCATCCTCGTCAAGTTAGAGAAGAACCCTTGAGGAATGAGGTCCTTAATGCGTGAATTTGTT
TCCTTTTCCACAGCAGCGTTGATCTCCTGACGCACCGCCTCGTCCTCATCAAAGTTGACAGTCTTGCAAGAAGTGAGAAA
CTTCTCTCTCAGCATGTGGTCAAAGTCACTCAGCAGAGTCATTTTCTCAGAAACATACGCCATGTTGGATGTCCTCAGCT
CATAGTCAGCAACTTCTCTCTTGAAGTCTTTAACAAGGTCATGAAAGGCATTAAGGAGAGCATCATTATCCTGTGAGAGA
TGCATGAGAGACCTCATCTCCCCGGCAGTGTTGCCAGACGCCCCGGTGTACGTCATCCCCAAGGCTGTCATGATGCTCAA
GGGAGAGAACAACACATTTCCACAACTCTTCTCGGCCAGTTTCACATATAAGTCACGAGTGAACTTATTCTGACTGGCAG
CAAGGCTGATGACCTCTTTGTGGTGTTCATATGAAGGGGCTTCTAATACAGATTCTGCTGGATTCATGCTGCTAGAGCTG
TAATTGGTTCCAGAAAACAGTACAATAAGGAGCGGGGAGCAAGACCCAGAGTAGAAGAACTGGACACAGCGCGTGTATAT
ATATATATAGATATATATAGGGTAGAAGCCAGTACCGTAAACTTGGTGGCAGCCACCAGACAACTGGCCGCCAGCTGCCG
GAGCCGGACCCACCGCGTTGCCTGAGTCAGAT
>Transcript_89389
GGCAAGGTCACCTTCAACACCTCCCGGGCAAGGAAGGTGAAGTGGACGAGCACCATGATAGTGGTGATAGTAATGATAGT
GACCGCACGAGAGGTAGTAGGCAGTGAGTGTATTATTGCCGGCGGCAACGATGGCCTGTCCTCGACATCTGATCTCCACG
CCCCTGACAGGCTCCGCTTCTCCCTGGACCTCTTCAGGGAGGTATACGCGAGGTCTTCCCCCGAGAGCAACGTGGTGATC
TCACCTGAGAGTGTGTGGGGCGGCCTCCTGCTGGCCTATCTGGCGTCCTCTGGCAGGACACAGCGCCAGCTGGAGCAGGT
CCTAGGTTTCCACGACAAATCGTCAGCACTCGGTACCTGGAGACTCCTGCAGCACATGTGGGGCGAGGATGCCGGGAGCA
GCAGCCTATCGGTAGTCAACCGAGTCTTCGTGGACCCTCGACTGGTCCTGAACCAGTGCGTCGCCAGCCGTCTCACTGAC
GAGCTCAGTACTGTAGACTTTCTCCAATACCGTGAGGCAGCTGCCAGGATCAACCGGATGGTGTCTGAGTGGACGCAAGG
TCGCCTGGGGAATCTGGTGCAGCCTGACGACCTACAGAACGCGCTGATGGTGCTAGTGAGCGCCGCGGCGTTCAGGGGCA
CCTGGGTGGAGCGGTTCCCCGTCGCCGACACCACCCTCGCTAGGTTCTTCACCCACCTGGACCGGTTCACCCACGTACCC
ACCATGGCCCTGTCTACTCGGCTCAGATACGGAGAGTCCAGTGTGCTGGGAGCGAGTGTCTTGGAGCTGCCCTACTCTGG
TGGCAGCTGGTCCATGTTCCTCCTCCTGCCTGACCTCACTCCACACCTGGCCAGTCCACACCTGGGCCAACCACACCTGG
CCAGTCCACACCTGGGCCTGGACGGCCTCCTGTCCCGCCTCACCCCCGCTGCTCTTCACTCCGCCGTCGGTGACATGTCA
CCCCGGCAGGTGACAGTGGAGGTGCCCAGATTCAAAGTGGACTACGCCCTCAAGGACAACCTCAAGCGGGTGTTGTACGA
CCTGGGAATAAGTGAGTTGTTCAGCAAGTCAGCCGACCTGACGGCCTTGGCGCCCTACGGTGACCTGGTGGTGAGCCAGA
GCCTGCACCAGGCCTCCCTGGAGGTGACGGAGGAGGGCACGCAGGCCGCCGCCGCCACCGCCTTCATCTCCCTCGCCAGG
TCCAGACCTCCGCCTCCCATCTCCTTCCTCTGCAACCGACCCTTCGTGTTCCTCGTCTACGACAATCTTTCTGCCAGCAT
CATGTTCATCGGCGCCTACAGGAGGCCACAGGAGTGACCCCCTCGCCACCCAAACAATATGGAAGAATGGTGTATAATGG
CTCGTCCTGGTCCATTGTCAAGTCGTGTAATGGAAGAGATGGACCCATGAATTAACATCTCCTTCCACAGCAGAACCCAG
CCACTTGGGCTGGACGGTAGAGCGACGGTCTCGGTTCATGCAGGTCGGCGTTTAATTTCCAAGCGTCATTTAATTTGGTA
GTGGAATGGTG
>Transcript_204369
TGGGCTGGTGGAGCGGCAGTGGTGCAGCAGACACCGCCAGGGCAGGAAGACCCCATAGTCTCTGAGATCAGAGGTGATGG
AGCAGCACAAGAGGTGGGTGTGGTCGGTGGTGTTGACGGCGGCTCTGGTGGCCCTCGTCGCCCCTCTCGAGCTGCTCGAC
AACTCTGCACAGGACCTCGAGGAGCTGCCTGTCGCCCGGGTTGCTCGTCAGGTCCGAAGGCCTCAAGCAGGAGGCGGCGG
GAGCTGTACCTGTGTCCCATTGGTCGTCTGCGTTGCTGAACTAAATCAGCTGCAGCAGACCTGTACGACGACTGCGCGGG
AACCTGGAGTCTGCTGTCCTGCCTCTGCTGTTGATACACGAGCGTCTCCCGTGAACGTGAGGCTCTTCACCGGCCCCAGC
GACACTGTCAGCTTAAGTACGCTGGATTCCAGCAAGTTGTCAAGTGCTCTGGACAAGGGAGAGAACGCTTTCAGTAACAT
TCAAGAAATCGAGCGGAACCTTATCGACCAATCCTTGATCCTGCAGCTGCTCACCCCTGCTGGTCAACATCTGCACTTCT
TCACGATTCCGGATGAGGCTAAAGCGATGGACCGTAGGGCCACGGCTATTATCTTCGGATCTAGGGAGATAGTTGACGAC
TTTAACTTAACACCGCGACAGGCAGGCTTTGGTCTGAGGAACTTGCCTGTGAGCAACACAGATATGAGAGACTTGTGCCC
ACAGAACCCCAGGTGCACCCCCAACAGCAAGTACCGTACTGCTGATGGCTCGTGCAACAACCTGGCAAACCCAACCTGGG
GCATGAGCAACACTCCCACTCAGAGGATCTTACCACCAACTTACGACGATGGTGTTTACGCGCCTCGCACCAGAGCGGTC
GACGGCTCGCCTCTCCCCAACGTTCGTCAAATTAGCAGCAACGTTTTTGTAGATGTTAATCGGCCAGATGAGGCTCACAC
GTTAACATTAATGCAGTGGGGACAGTTCCTCGACCACGATTTTGCTCATGTACCTTTCCCTACAATGGAAAATGGAATGG
GTATTCAGTGTTGTCCAAATGGAACAATGGCACCCACTCTACATCCTCGGTGTTTCCCCATCGACACCACAGGCGACCCA
TTCTACGGCCCTCGAGGCAGCAGGTGCATGAACTTCATCAGGAGTATGTTGGCTGTCGGTCCCGGTCCAGCCTGTAACTT
CGGCTACGCTGAGCAGCTGAACCAGATAACACATTGGATAGATGCCTCCAATGTGTACGGGTCCACCCCCAACCAGCAGC
GGGCCATCAGATCCTTCAGGAACGGTCTCCTTCTAACCTCTGGGAACAACCTCCTGCCCATCAACCCCGACCAGAACACC
TCGATCGTTTGTCGGGCAGAGGAGCGTGGCGCCCTTTGCTACCTGGCAGGTGACTCACGAGCGAACCAACACCCTCACAT
CACTGCTATACAAATTCTGTTCTTGAGGGAACACAACCGCGTGGCGCGGGAGCTCCAGGCCCTCAACCCTCAGTGGTCGG
ACGAGGCCGTCTTCCAGGAGACCCGCAGGATCGTCGCTGCCATCATCCAGCACATTACTTACAACGAGTTTCTTCCCATT
GTCTTGGGAGAAAATTTCATGAGATCGTTCGGCATCAATCCACGCCTCTCTGGCTTCGTCAATAACTATAGGGCCGACAT
CAACCCCAACATGAACATTGAATTTTCCACCGCTGCCTACCGCTTTGGTCACTCTATGGCGCAGGGAACCTTGCGATTGT
TTACTGCTAATGGCGGCGTGGACACCGTCCGGCTCCGTGACCACTTCAACTCTCCTCATCTCATCCAGAGGGAGGGCCGA
CTGGACGACATTGTTCGCAGCTTCACTCAACTTGCCTCTCAGAGGTTTGACGCCTTCGTTGTACAGGACCTCACAAACCA
TCTGTTCCAGACCGCCAGGTTTACCTTCGGCTTGGACCTGCCCAGTCTGAACATGCAGCGCGGGCGGGACCACGGCATCG
CCACCTACAACAGTATGCGGGAAGCATGCCGTCTGCCACGAGCCCGAAGCTTTAACGACTTCGCTGACCAGATGAGTCCT
CAGGCCATACAAAAACTGACCTTAATCTACAAGAGCGTTGATGATGTTGACTTATTTGCGGGAGGCCTCTCTGAGACTCC
GATTCCCGGGAGTCTCCTGGGCTGGACCTTCCTGTGTGTGGTGGGAGACCAGTTCGCTCGCCTCAAGAAAGGAGACCGAT
ACTTCTACGACCTCGGCGGACAGCCAGGCTCCTTCACTGAACCTCAGCTGCAGCAGCTCCGCGCGTCCTCCTGGGCCAGG
ATCATCTGTGACACTACCAACATTCCCGCCGTCCAGCCCCTCGCCTTCCGCCAGACCAACAGCAGATTCAACCAGCCAGT
GCCATGCAACAGTGGGATCATTGCTCGCCCCAACTGGGCCCCGTGGAAGGGGGAGAGGCCGGGCGTGTAGCCCCTCCCAC
GGCTCCTATCCTCTAACCATTCCCCTACCACACTCTTCCTTTCAGTATATCAGTTCATATTCAAATTGTATAAGTATTTG
AAGCAACATCTTGAAACTTTAAAGGTATTTGAAGCAACATTTAAAAACATGAAAGTATATGAAGCAACATTTAGAAACAT
GAAAGTATTTGAAGCAACATTTAGAAACATGAGAGTATATGAAGCAACATTTAGAAACATGAAAGTATTTGAAGCAACAT
TTAGAAACATGAGAGTATATGAAGCAACATTTAGAAACATGAAAGTATTTGAAGCAACATTTA
>Transcript_192011
CGTGGCAGACAGTCGACGAAGGGGAGGTGGGCAGGGTATGGCGCCTAGCATATCGTGGCAGACAGTCGACGAAGGGGAGG
TGGGCAGGGTATGGCGCCTAGCATATCGTGGCAGACAGTCGACGAAGGGGAGGTGGGCAGGGTATGGCGCCTAGCATATC
GTGGCAGACAGTCGACGAAGGGAAGAAGGGTAGGATGTGCCACCTGGCATACTGTGGCAGACAGTCGACTTAGGGAAGGT
GGGCAGAGTGCGCAGTCTTACATACTGTGGTAGACAATCGACGGAGGGAGGTGGGGCAAGGTGTTCCGCCTGGCATACTA
TGGCAGATAATCGACGTAGAGGAGGTGAGCTGGGTGTGGCGCCTGGAATACTGTGGCAGAAAGTCGACGAAAGAGAGATG
GGCAGGGTGTGCTGCCTGGCATACTGTGGCAGATAGTAGACGCAGGGAAGGTACCGCGGTGTGTCGCATAGCATTCTGTT
AACCCACGTATTTTTACACATAATATCTTTGAATTATACATTACTCCTAATTTGTCATAGTTGAGAATGATGTGAATTAA
TATTATTTGAATGAAATGTTGTTATACAATGAGAAGTGGCAGTTAAATGCAACACAAATGTATGTTTATGTTGTTGTTGA
TACAGGTGCCACGTCGTCACATGTGTAGGATGTGTAATGGCGGTCATGTGTGTAGACTATTTCCGTACATGCAGTAATGT
GTTGGGAAGGAGATTATAAACAACCTGACGATTGTTGAATTTGGAATGAAAGCGTAGCCATCATGACCATTTATATTGTA
ACCGTTTTATGGTTTCTGAATATAAACAGTGAAACCTGAATATATATGTTTTTACTATCATCATTATTATTCTAAACATA
AGTAGAAATGTAAGCGGTGGCGACTGCTGGCGACTGAGGGGGCGTGTGGCCTGGCTCTCAGTGTTCCTTGCGGCGTGGTG
GGAGGTAGTCGCATTGATTACTCTGTTATTTGTTGCGGTTTTTGGAAGCTGTTGCCCATTTAGCAGACATGGAACCAGCG
GCCTCTGCAGAGCAGAAAACATCGCTCCTTCCTTACCCACACCAGGAAGAAGTTAAAAAGCTTGTTGCAAGTCAGAACAA
CTTCACGAGGGATTTCTATGTGAAACTGGCCCAGAAGAGTTCGGAGAATGTTTTCTTTTCTCCCTTCAGTATCATGACAG
CTTTGGGCATGACACATTCGGGGACTGCTGGCAACACAGAGAGGGAGCTGCACGCTGCTCTGCATCTCTCTCAGAGTAAA
GAGGAGATGCATATTGCCTTTCAAGATGTTCTCACTGACCTAAAGACTGATGTAGCTGACTATGAGCTTAGGACATCCAA
CTTGGTCTATGTTGCTGATAGACTGCCTGTGTTGAGTGACTTTGCCAAGACCCTACAAGAAAAGTACCTTAGCTCCTCCA
AGAATGTAAACTTTGCTGAAGTGGAACAGGTGCGGCAGCAGATAAATGCCGATGTCGAAAATGAAACAAACTCCCGCATT
AAAGGTCTTATTCCCTCAGGAATATTGGATAGTTTAACAGCGATGGTGCTGGTCAATGCAGTCTACTTCAAAGGACTATG
GGAAGAGCAGTTCAAGACCACTGATACCCATGATGGCAAGTTTTGGTTATCGGAGAGTGAGAGCATTAAGGTGCCAATGA
TGCATATCAAGAAGAAATTTCGTATGCAACACAACAAAGATCTTGGAGCAACTCTTCTTGCAATGAACTATAAGGGATCA
AGGCTAAGTATGGTGTTTGTGTTGCCTGACAAGCGGGATGGACTAGCAGAGCTCGAGGCCAAGCTGGCTACTGTTCAACT
CCTTAATATTGACAAGGACCTCAAACAAATTAAGGCGGAAGTCACTATTCCTAAGTTCAAACTGGAAGAATCACTTAATC
TGGTTGATCATCTAAAGGAGATGGGAATTAGGGACTTGTTTTCTAAACCCAACTGCAACTTAATAGGGATCACAGGCTTC
AACGACCTGTATGTTTCTCATGCGTTGCACAAAGCCTTCGTGGAGGTCAACGAGGTGGGCAGCGAAGCTGCTGCAGCTAC
AGCTGTGGTAATTAAAATGAGAAGTCCGCCGCCGCCTACTCCGCGCTTCACTGCTGACCATCCCTTCTTCTTCATCATTA
GAGATCAGCACTCGGGATTAATCTTGTTTGCCGGCAGGCTTGCTCATCCTTAAGCAAGGAGGGAGAAGATGTTGTGCTAT
TTGTGCTGCGAGGAGATGAAGAACCTTGAAGATTTAGTTAAACAATGATGCTCAGTTCGTTTGTATACGTATATTCCTTG
CCTATATTCATATTCGTATATTCCAAACGCATAGTTAACTCTTTATCTTCAGTTCTACTTGACCATAGTAGTAATTTATG
GTGCTTAAATTTTTAATTTTCGGTTAGGTTTTATTGTTATTATAAACCATATTTTCATAGTTAACATAAACTTTAACCCT
ATTTCCTTAAACATGGAGTTTTAAGAATTTTTAGTTTTATTTAATTCTTGCAGTCAATTGTAACTGCTTATGAGTTTTGG
GACGTAATTATACATTTAATTGTGGAAATTCCTTTTGTTTTCGTATTTCAACAATGCCTTATTTTTTAATATTAAGGATT
TGTATACACATACATGTGCCTCAGGTTGTATGGTGTAATTTTTTTAATTCAAGTGGTAAAATATGTCTCTTTCATATTTA
ATAATTATTTGAAAGAAAATATGTTACTTATTTGACTAATTTTATAAGACCACCAAATATACAAAATTAAAGAGTTTGTT
GTAGTAATGAATGATTTCAAAGCTCTATGAAAGTCGTATTATTGTCCTTCTCTCTGTTTCATGGTGTATTAAAAGAATGG
CAGCGACAACTGCCAGAGCACTAAGACATGTTGTCTCCTGAGTTGAGCCCTGAACACATTGAGGCATAGTGCTGCCTGCT
GGTCCGCTCTGCTCCCCGCCTCATGTTGGACCTTTGGCCGTGATGACCCCTGCACACACTGAAGCATAGTGCTGCCTGCT
GGTCCGCTCTGCTCCCCGCCTCATGTTGGACCTTTGGCCGTGATGACCCCTGCACACACTGAAGCATAGTGCTGCCTGCT
GGTCCG
>Transcript_234012
AGAACAACTTTACACGTGATTTATACTTGAAACTGGCCAAGACGAATTCTGGAAATATTTTCATCTCTCCCTTCAGCATC
ATGACTGCATTGGGAATGACACATTCTGGAACTGCTGGTAACACTGAGAAAGAGGTCCAATCTGTTATGCACCTTTCTCA
AGACAAAGAAGCAATTCATAATGCCTTTCAAGATATTATAACAGATTTGAAGGATGAATCAACTGACTATGAGCTCAGGA
CATCAAACATGGCTTATGTATCTGACAAAATGACTGTATTGAGTGACTTTAGCAACACCCTAAGAGAGAAGTACCTTAGT
TCCTCGAACACTGTAAATTTTGCAGACAGTGAACGGGTACGGAAGGAGATTAATACTGCTGTGGAGAAGGAAACAAACTC
CCGCATTAAGGATCTTATTCCTTCAGGAATGTTGAATGATTTGACAAAAATGGTGCTAGTAAACGCAGTGTATTTTAAAG
GCTTATGGGAACATCAGTTTGAGGAATCTGCTACATACGATCAGGAGTTTTGGTTATCGGAGAGCAAGAGCACCAATGTC
CCGATGATGCATGTTACAAAGCAGTTTCGCATACAGCACAACAAAGATCTTGGAGCAATGCTTCTTGCAATGGACTATAA
GGGATCTAGGATGAGTATGGTGTTTGTGTTGCCGGATAAGCGTGATGGACTAGTAGAGGTAGAGGCAAAGCTGGCAACCA
CAGATCTCAATAATATTGACAAGAAGTTGCAGAGGGTTAAGGTGGAAGTCTGCATACCCAAATTCAAGCTGGAAGAATCT
CTTGATTTGGTTGACCATCTGAAGGAGATGGGAATGAGAGACTTGTTTGATATCAAAAGTTGCAACTTGTCTGGGATCAC
AGGCAGTAATGATCTGTTTGTTTCTAATGTGGTTCACAAAGCGTTCCTGGAGGTCAATGAGCAAGGCTGTGAAGCTGCTG
CAGCTACAGGTGTGGTAATAATGAAAAGAAGTCTGCCGATGCCTCCTCCACGCTTCATTGCTGATCATCCCTTCTTGTTC
TTTATTAGAGATCAACAAACAGGATTAATTTTGTTCAGTGGCAGGTTTGTTCTCCCTGAACACGTGCCATCTAAAGATGA
ACTTTAATTATTATTAATTTTTAATTGTTCTGGGAATTGTTTGTTTACAATGTAACTAAAGCTATGACAACTTGAAAAAA
AAA
>Transcript_209511
ATTTCCGCGAAACGTGCGTGTGTTTTGATGAATCGATCTGGGAGAACATTTTCTACTGGGAAACAATCATTGTGTTTGAG
ATACGGCTGTGACAGCATCCACGGCAGTTAGCTTCGTCTGTAGATGGTGAGAGGTCACAATGTCTTTGTGGAACCGAGCA
CAGCAGTTGCCTCCAGATGCACTTCGCCAAGTCCAAAATGTTTATGGTGAACAATTCCCAATTGAGGTTCGACATTACCT
GGCTGGATGGATTGAAGATAAGATGCAGCAATGGAATGAAATTGATCCTGAAAACGTAGGCCACAGTCAGTTTGCACATT
CATTAGTATCGCAGCTAATCCAGGAAATGGAAACCAAAGCTCTCAGTTATAGCAGCAATGAGGACCTTTTCCTCGTTCGT
ATACGCCTGGATGAAGCTGCAAATTTATTTAAGACACGGTACCTGAATAGTAATCCACTTGCTTTAGTGTCCATTATACG
TGAGTGCCTCAAAACAGAACTTCACTTGGTTCAACAACACGAAAACATGTTGGGAGGTGTTGCCCATGTGGCCAACATGG
TTGTTGAACCATGTGCAGAAATAGTTAGTGAACTCGAAATATTACTTCGGCGAACTCGTGAAACGGCAGATGAATTGAGA
CATCTGGAACAAGAACAGGAATCATTTGCCCTACAGTATCACGATTGTGCAAAAATTAATGCTCATCTATCTCACATTCA
AGGTCAAGAAAGAACGGCGCAGAATCGAGAAGTGGAACAGAACTTGAGGAGGCGAAAAGAAATTGGTGAACAACAGTTGG
CTCAGAAGGTGTCGGGATTGCTGCAGCGACGCATGGACCTGGCAGAGAAGCATAAGGGAACCATCGATCGCCTAAACAGT
CTTCAGCAGCGGATTCTTGATGAAGAACTCATTAACTGGAAACGGGAACAACAAATGGCAGGGAACGGAAAACCATTTAA
CCAAAATAAACTTGATCAGATACAAGAATGGTGTGAGGCATTGGCAGAAATAATTTGGTTGAATCGGCATCAGATTAAGG
AATGTGAACGTCATCAAACAAAAATACCTATAACACCGCCAGGAGGCGTTGATATGCTACCTACTCTCAACTCACATATT
ACACGTCTTTTGTCTTCTCTTGTCACAAGCACATTCATCATCGAGAAACAACCACCACAAGTGATGAAAACAAACACGCG
GTTTACAGCTACAGTGCGGTTGCTGGTGGGTGGCAAACTTAATGTCAACATGACGCCACCTCAGGTTCGAGTATCTATCA
TCAGTGAAGCACAAGCCAATGCACTATTAAAGAATGATCAGATGAACAAAGGTGAACAGTCAGGAGAAATTCTAAATAAC
ACAGGCACCATGGAATACCATCAGGGCACAAGACAACTATCTGTTAGTTTCCGCAACATGCAGCTGCGCAAAATTAAACG
AGCTGAAAAGAAGGGCACAGAGTCTGTTATGGATGAGAAGTTCTCCTTACTCTTCCAGTCACAGTTCAGCGTTGGTGGTG
GTGAACTTGTTTTCCAAGTGTGGACATTGTCGTTACCAGTTGTGGTGATTGTCCATGGCAACCAAGAGCCTCATGCGTGG
GCAACAGTTTCATGGGACAATGCTTTTGCGGAGCAAGGGCGCATACCCTTCACAGTCCCGGAGAAGGTACCATGGCCCCA
GATTGCAGATATGTTGGATTCCAAATTTAAGTCTGCCACTGGTCGAGGACTGACTGATGATAACCTTAAGTTCTTAGCAG
GCAAGGCTTTCAGGAGTCCCCAAGTGCAAGACTTCAATAATATGTACTTGTCATGGTCGCAGTTTTGCAAGGAGCCACTG
TCAGAGCGTAACTTTACCTTCTGGGAATGGTTCTTTGCTGTTATGAAGGTTACAAGAGAACATCTGCGCCAGCCTTGGAA
TGACGGTTCAATAATGGGATTTGTTGGGCGTCGTCAAGCAGAGGACATGTTAAAAAATTCCATATCTGGCACGTTCCTTC
TGCGTTTTTCGGATTCAGAGCTAGGAGGTGTCACAATTGCCTGGATGTATGAAGATACCACGAAGGCTGGTGATCAGCGC
GATGTGTTCATGCTTCAACCATTCACAAGTAAAGCCTTTGCTATCCGTCCTCTTGCTGATGTGATTGCTGATCTAAAGTA
TCTGCTCTTCTTGTACCCTAACATACCCAAGGAGCAAGCATTTGGGAAGTACTACACACCTATGGCAGAACAGCAACCAT
CAGTTAATGGCTATGTTAAACCTCATCTGATCACTCACGTCCCAGGATGGTCAGGTGCAGGGTCAATGGATTCTTATCCC
AACACTCCACAGCCAATGTGCCAAATGCATGATGGTAGCATGGGTGACCCTCCGTCCGTCAGTTCAAACCCCTCCGATTG
TGTGTCCACAATGCCCTACAACGACACTGATTATCCCGACATCCTGGATAACCTGCCAGAACCAGACTTCACTGATATCA
ACCTCGACTTCCTCCCACCCAACTTCATGAAGCTTCAGTGAAGTTGTTAAATGTAGCATCTGTTCTTTTTTTTCCAATAT
TATCTTGGAAATGAAGTGATTGAAGGGGCAGGAGCCATCAGTATCATTGGAGAACCAGGAAATAGTCAAAACTGAATTTA
TATTTTTCATTAAAATTTGATTAAATTCATACTTTATTTTTATTGAAATGCTATGTGATGCAATTGTCAATTTGATTTAT
CTTTAATACCAGAAAGCAACAGCATGTTGAAAATAATTTAAAAGATGAACTTTTACTGTTATACACAGTATGTATGTTAG
ATTTATGTTGTTGCCCCAAGCTTGTGAACTCTTTATAAAAAGATTATATGATATAAAATTACAACATCTCCACAGTACTA
AGGTATCCGTGTGAAAAGCAAGCCAAGAAACACGTCATTGTAGTTGTGGATCAAATATAATGTGATTAGGGTTTTGCAAA
TATTTTATGTAATACATTTAAATTTCTTATTCAGTATTCACTGGATATTTTGGTTACTTTTTCCTTTTATTTGGATGGAT
TGCTTGGTGCTTGCACTGTTTTGAGATGTATTTTGCACTTGCATAGCAAAGGGAAAGATGGATTTTGGAATCAATCATGG
TCAAAGTGTAATTTACCTCATTTGGATTTTTATTAAACAAATTTGTCAATGAGGAATACAAGGAAATAACTGTTATTCAT
AATGTTTTTGTTATTTTTGTTAGATTGAAAGTGTAAGTATGGTTGGCTTATATTTTCACTTTTATGATTATTGTTTTGTA
AATGAAATGCTGTTAACTCCTATATAAACAAAATACAATTGGTTGTTCAGACTTCATTAGTAGGTACCCGGGGGTGTTTG
CTCACACCAGCACAAAAATAAATGACAAAAAATTACTTTATAGTTTTAAGTAATTTAACATAAATTTGTCGATCTTTTGT
ATTGTGCATGACATGTTGGTACATGATATGTCTTTGAGTTTAACATAAGCATTTGTGCAGTGTTTTCTGTGGTTTCTTGT
ACTCTCCAAGAGGAAGAAAATGATTCTTCCTCTAACTCGAGCAGGATTGCTGGAACTTTGGGTCTTGCTCAGTGATTCAG
TAAGGTACTAGAGAGATCTGAAATATTATTGTTGCCAACTGTGAAATGTGAGGATTAATATTGCTTGGGGGAAGTTGAAC
CACTCCAGGGTACTAATGTAGGGTTAAAGTATCTTAAGAAATATTTCTATCATGTATGATGCTTTGTATATTAAGAGAAG
ACTGGTTCTTGTAGAATCTTTGTCTGATGTTATGTTTTTCTGTAAAAAAAATTTATGTACAGTAAAGGATGGATGTACAG
TATTAATAAATTTTATATTACAGTACTAGGGTAGAAAGTGCCTGAACAACATGTTTGAAGAGCTTTTAGAATCTTGAAAT
TTTTAATTATGGTTATAAAGGAGTTGTGGAGGTACTTTTGAGGGAGTTATTAACAGGAGCTGCCTCCTGTTAACCGAGGT
TAATGGGAGGCAGATATATTCTATGTAAATTGTTGCTGATTTTACAGTAGAAGGAAAGGTTGTCTTGACTAGATGATATG
GCTTGAAACTAAAGAGAGATAAAATGGTATTGTCAGTACTCAAGTGTATTTGCACATGACTAATATACTATGTTAAAGGA
GTTTGGGAAAGTTGCTAGCAATTAATCCTTTTGTCTTTAAACCAAGATGGTATTATCTGAGGTAATGTACATTATTATGT
GAAGAAGATTGTTAAGGTGTGTATGAGCTTGGAAAAAGCAGAATAGGAAGTTAACAAGGAAGGATGTGGGAGAGTGATGA
CCATGAGATTGAGTTACCCCAAGCTCTGTTAAATGCTGAGAAACGATTCTATGTAGGAAGTAGTGCAGGTGCAAGAGTTT
TGTAATAAGTGACTGGCTGGATGTTAATGTAGGTGTATGCTAGGGTTGTGTGATAGTCACTTTGGTTTTTCTATACTGAA
TACTAAGAATATTAGAGAAAGGTATTGACCTAGTATACATGTACTGTAACTGGAGTATGCCAGATTGATTGTATGTATAT
GATACAGTTCTTTTAGTATAATGAGAAATGTTGACTAGTTAAACATAAGAGAGAAATGTTGAAAGTAACTGTGAAGAGAA
AGTGAAGTTATGGTAGTGAAGAGAGGTTGAGAGTAAGGGGAGCCAAGGAAGGAAGGTGTCTGGTGCAATCAAGTCCCCGG
TGAGAAACAACAAGATACAACCAGAGGGCTTGATCTGTGTACAGATGGGAAACAAAGGTATGTGATATGAAAATAATTAA
GAATTAGAGCAGTAGAAGTGGTAAAATCTGAGAAGTATGTATGGTATTAGAATAGATATAGTAAAGATGATCTGGAGAAA
TTAGCAGTACAAATGTTGATAAATGGCAAGATACAGAAGAACATACCAAAATGGTTTAGACATGCCAAATGAATGGATTA
TGGTGGACTGGTGAATTGTGTGTATTAAAGTGAATTTCAGAGTATGATGAACGAAAAGACTACGATGGACATGATGATCG
AGTGTGAGAGAGGAAGTGGAGATTGAGTGTGAGCAATGCATGGAATATGGTGAGAGGTAAGACGGTGTGAGAGAGGTTTT
GTAAGGTGGGAGTGAATGTATTTGTTTATATGTGTATATGCCAGTTGACAAGGCACATTGTACCCTGGTGCTGCTGTAGA
TGACTGCTGTTATGGCAGTGTGTG
>Transcript_192287
TGTGTGTGTGTGTGTGTGTGTGTATGTGTGTGTGAACACGGGCGAAGTAGACACTGAGGCTAGTGTGTGTGTGTTGTAGT
GGTGTCGCAGAAGTACGTGACGCGGGTGATCGACGAGGACGTGTTGGCGGGCAACGCGGCCATCTTCAAGTGCATGATCC
CGTCCTTCGTGGCCGACTTCGTGAGTGTGCAGGCGTGGGTGGACTCTGAGGGCACTCACTACTACCCGACCAACGACTAT
GACGGCAAGTACCTGGTGCTGCCCTCTGGCGAGCTACACATCCGAAACGTCAACTCTGAAGATGGCTTCAAAAGCTACAA
GTGTCGAACTGTCCACCGCCTCACCCAGGAGACCCGCCTCTCTGCTACTGCTGGCCGACTTGTCATCTCCGACGCCTTGT
CGAGCGGGCCGCCCAAGGTCCCACCGGTGGCCAAGTTCAACCAGTTCACGCGGGACGTCGGCGAGAGCTTCGCTGTGTTG
TGTGAGGCACAAGGCTTCCCCGTCCCCGCCTTCAGGTGGTTCAAGTTCTCGGAAAATGCACGCAAATCTCCTGTTGAGTT
GGGTGACCGAGTGAAGCAGGTTGGAGGAACTCTAATTATTCGTGAAGCTAAGGTGGATGACTCTGGCAAATATCTGTGTG
TTGTCAACAACTCGGTTGGAGGTGAAAGTGTCGAGACTGTTTTAACTGTTACCGCACCCTTGAGTGCTCAGGTGGAACCA
AATGTACAGACTGTTGAATTTGGTCGACCTGCTACCTTCACCTGTACCTACAAGGGTAACCCCGTCAAGTCTGTTGCCTG
GCTCAAAGATGGCGTTCCAATCAATCACAAAGAGGCAGTATTGCGTATCGACACTGTGAGTCGAGAGGACAAGGGCATGT
ACCAGTGTTTTGTGAGGAATGATCAGGAGTCTGCACAGGCTACAGCTGAACTAAAACTTGGAGGACGCTTCGAACCCCCA
CAACTGACATACACTTTTGAGACATCAACCCTGCAGCCTGGCCCCTCAGTGTTCCTTAAGTGTGTGGCAGCTGGCAACCC
TACTCCTGAAATTACTTGGGAACTTGATGGCACCCGACTCTCAAACTCTGAAAGGATGCAAGTTGGCCAGTATGTGACTG
TTAATGGAGAAGTTGTGTCACACTTGAACATCTCTGCAGTTCACACAAATGATGGTGGTCTTTACGCTTGTGTTGCATCT
TCTACCGTAGGCTCAGTCAAACATGCAGCAAGGCTCAACGTGTACGGATTACCTTACATTAGGCCCATGGACAAGGTTGC
TGTTGTAGCTGGGGAGAACATGGTTGTCCACTGCCCCGTTGCTGGTTACCCCATTGATTCTATTGTTTGGGAGAAGAATG
GCCGCATGCTTCCCATTAACCGTCGTCAGAAGACCTTCACCAATGGCACACTCATTGTTGAAGCTGTTGAACGCAATTCT
GATCAAGGAAGGTACACTTGTGTTGCTCGCAATAGTCAAGGATACACTGCTCGTGGTGATCTTGATGTCCAAGTTATGGT
GCCACCGGAAATTTCGTCCTTTAAATTCCCTGAGACAGCGGGACGGGATGGTGCTTTTGCTCAAGTTATCTGCGTAATTG
CTTCAGGAGACGCTCCTTTGAACATCTCCTGGCTCTACAATGGTGCCAGTGACCTACCTCTAGGCACTGAGTCACTGCTC
ATTGGAGAAAGAACCTCGATACTGACAATTAAGAGTGTTTCATGGCTTCATAGTGGTGATTATGAATGCCTTGCACAAAA
TGGTGCTGGAAAAGCCTCCTTTGTAGCTGAATTTTCAGTCCAGGTACCACCACGTTGGATTGTGGAGCCCACAGATAAGG
CATTTGCTCTGGGAAGTGATGCCAGGTTAGAATGTAAAGCTGATGGATTTCCTAGACCTTCTCTTGGATGGAAGAAAGCT
GCAGGTCGTACTCCTGGAGATTATCGTGACCTTGGTGTTAGTAATCCCAATGTGAAGGTGACTGATGATGGCACACTGCA
GATTGGCAACATTCAAAAGTCTCATGAAGGATACTACTTGTGTGAAGCCAACAACGGAATTGGTGCTGGTCTTTCAACAG
TTATCTACGTAAGGGTCCAAGCTCCACCTCAGTTCAAGATTCAGTACAGAAATCAGACTGCGAGCCGAGGAGATGATGCT
GTACTTGAGTGCGAGGCTGAAGGCGAAACTCCCATTGGTATTCTGTGGAGCAAGAACAAACACAGCATTGAACCATCCAA
TGAACCAAGGTACACAATTCGTGAAGAAATGCGAGGTGGTGGTGTTCACAGCAGCCTCAGCATTAAGACAACCGATCGAT
CAGACTCTGCTGTGTATACCTGTGTGGCAACTAATGCTTTTGGAAGTGCTGATACCAACATCAATCTTATTATTCAAGAA
CATCCAGAACAGCCTAACAGTTTAAAGGTTTTGGATAAGAGTGGTCGCTCTGTGGAGCTTTCCTGGACGCCTCCCTATAA
TGGAAATTCTCCCATCACTCGTTACATTGTAGAATATAAGCTTAGCCGCCGAAACTGGGATTCTGATGGTGAACGCATGA
TGGTGCCTGGTGACCAAAACATGGCTGCTGTGTTAGATCTTCGCCCAGCTACAACATACCATCTTCGCATTGTTGCAAGA
AATGAGATTGGCGACTCTGATCCTTCTGACACTGTTACAATCATTACTGCTGAGGAAGCTCCCAGTGGTCCTCCTCGTGA
CCTCAAGGTTGAGGCTGTAGATCAGAGTTCTCTGCGAGTCACTTGGAAGCCACCTCTGAAGGAGGAGTGGAACGGTGATA
TTCAGGGTTACCAAGTTGGCTATCGGCTTGCATCATCTAACAATTCTTACGTTTATGAGACTGTTGAATTTAGCAAAGAA
ATGGGCAAGGAACATCATCTCGTCATTTCTAAGCTTAATGTCTACACTGAATATGCTGTGGTTGTGTCTGCTTTCAACAA
AATTGGACAGGGACCAAAAACTGATGAAATTCGAGCTTACACTGCTGAAGGCACACCCCAACAGCCCCCTCAGGATGTAA
CTTGCACTACCCTCACATCCCAGACCATCAGAGTATCCTGGTCCTCTCCACCACTTGAAACTGTGCAGGGAGTCATTAAG
GGTTACAAAGTCATTTATGGACCCTCTGACACCTGGTATGATGAAGAAAGCAAAGACACCAAGATCACTGGGTCCACTGA
AACTCACCTTCATGGTCTTCAGAAGTACACTAACTACAGCCTCCAGGTCCTAGCCTTCACATCAGGTGGTGAAGGAGTGC
GCTCACAGCCAATTCACTGTCAGACTGATCAAGACATTCCTGAATCACCTACATCTGTCAAGGCTTTGGTTATGTCTGCT
GATTCAATCCTGGTATCTTGGCTACCACCTGAGCGCCCCAATGGAATCATTACTCAGTACACTGTTTATTACAAAGAGCA
TGGCAAGAGTGATGTTGAGACTGTGCAGCAGAAACTTCTTCCATCAACACTAAGCTATGAAGCAACCGGACTGAAGCGCC
GTGATGACTATGTGTTTTGGGTGACAGCTTCCACTACTGTTGGAGAAGGAGAAATGTCACAGTTAGTTCATCTGAAGCTC
TCTAATAAAGTTCCTGCTAAAATTGCATCCTTTGATGATGAATATGTGGCAACATATAAAGAGGATGTGAAGCTTATGTG
TCAAGCCGTGGGACTTCCAACCCCTGACATCAGGTGGACAATCCGTGGAGAACCTTTTACCCCCAATGATCGTATACGAC
TATTGAATGAGGGCTCCTTACTAATCCGTGAAGTTTCTCGTGATGATGCTGGAGAATACACCTGCCATGTTGAAAATCCA
TATGGACAAGATACTGTCACACACACACTACTCATCCAAGCTCCTCCTCATCCTCCGGAAATCACACTTCAATCCACAAC
CACTAACAGCATTGAGGTGAAAATCAAGCCTTCTGTAATTGATGATACAACTCCCATCCATGGATATACAATTTTCTACA
AGCCGGAGTTCAGCAACTGGGAAAGCATTCAAGTTCCATCCTCTACACGAACCTACTCTCTTGAAGGACTCTGGTGTGGA
TCTCGCTACCAAATTTATGCTTCAGCATATAACAAAATTGGAACAGGTGAATCATCTGAGATTCTGAACACTCGTACTAA
AGGCAAGAAACCAGAGGTTCCTGAAGTGAATCGCTTCGTCGAGGTTTCCTCTTCATCCATCACCCTACACCTGAATGCTT
GGCTAGATGGTGGCTGCCCCATGAACTACTTTGTGGTAGAGTATAAGGCTAGGCATCAAGCTGAGTGGACAATGGCTAGC
AACCAAGTGAAGCCTACTGGTAACTATGTGATTATGGAACTGACACCGGCTACTTGGTACAACCTCCGCATATCTGCCCA
CAATAATGCTGGGGCCTCGGTGGCTGAATATGAATGTGCCACACTTACCCTCACTGGTGGTACTATTGCCCCGGCTCGTG
AACTGCCTGCCTTCGGGGCTGGAGACCTTCCACTGTACCTCAACTTAAACCTCATCGTTCCTGTGGTCTCGGCTGTAGTC
GTCATCGTTTTGGCCATCGTTATTATCTGCTATCTAAGAGGTCGCAATGCCCCTATTAAAGAGGAGGTGTATCAGCAGTA
CCAGTACAATGCCAGCATGCCTCCACCCTCGACCATGGACAAGCGTCACCCAGGTTTCCGCGAGGAACTCGGCTACATTC
CACCACCAAACCGCAAGCTTCCACCTGTTCCAGGCTCACAGTACAACACTTGTGACCGTATCAAGCGAGGTGGGGGGTCG
GGTCGCGGCACACATGCCACCTGGGACCCAAGACGCCCTATGTACGAGGAACTCTCCCTCCATCCTCCCCCTGGACGACG
TATTCCCCCTGGAGGGCCTCATCCACCTCATGGTTCCCAGGACACCCTGAGATCAGGTGGAGATGACGAAATCTGTCCAT
ACGCAACTTTCCACCTCCTTGGATTCCGTGAGGAAATGGACCCCCAACAGGCCGGTAACAACTTCCAGACCTTCCCTTAC
CAGAATGGTCATGGGTCTCAGCAAAACTTTGTCAACTCTCCTGCTTCTAGGAGTATGCCTCGGCACGGTTCTGGCAACTA
CTACTCGTGTGTGGCTGGGGAGTATGGCTCAGGTGGTCCCCCAAGCAGCACCTACTACTCTACTGTTCCTGGAGATATGA
CTGCCTCCCGCATGAGCAACTCCACATTCTCCCCGACTTACGACGATCCAGCTCGATCTGATGAAGAAAGTGATCAGTAT
GGTGGGTCTACATATTCTGGTGGTGGACCTTACGCTCGTGCTATTGACTCCGTGTCACAGAGTGGAACTGCTAAACGTTT
AATGAACCGTGGGAGTACCTCCGGAAGTGCAGGCCATGGATCACCGGAGCCTCCTCCTCCCCCTCCCCCACGTAATGGAG
ATCTTCCACTTGACTCCTCTGGTCTTGGTTCCTCGTTGAATGACTCAAACAATTCTACAGCCTCCAATCAGTTCTCAGAG
GCTGAGTGTGATCATGATCTTGTCCAGCGTAACTACGGAGAAATGAAGCAGCAGCCCACATTCAAAATGGAGGCCTAAGG
ATGGTGAGTGATGAAATGAACGTGTGAGGTCCTCTATACCCTTCTGAAGGACCCCGTCATCCCCGTGCCATACGAGGCAA
CCTGGTTACCGCCCCATGTCACTAACCACAGATCATTGATACCAAGCACCCCTGTTGAACACAAATACTCAGCAATATAC
AAGATACTGTATACTGAGTGAGAAAATGTTATGAAAATATTCTGAAGAGACTAGTTACCCCTGGCAAAAAGGTTACAGAG
AGAGAGAGCATAGAAGTTATTAATGACAGTGACAAAAAGAATTCATACAAATGATTTAGCATGAAAGGATCACGTGAAGA
ATTAATTACACAAATTACAAGCAATGAAGAATAAATCATCTGTACCCTGTGTGATACTGATGCTCTCTACACTAATTGAA
AGCCTCATGATATTATTTTCATTGCAAGCAGCAAGTTGGCATGATGTGCATTAGCAATGAAGATCCAAATGAGGATATAT
CTTGGCTAGTTGTATGTGTTCAAAGGGGGTGACTGAATTCTTCTTTATTGTTACTGCGTCACAGTTCCCCCCCTCACCCC
CCCGCTCATGAGATTAATTAACCTGCTGTGGACTCCATTGTTGTACTCCCCTCATTACCAAGGCAAGCCCACACTGATTG
ACGTTTAAGCTTTGAGTGTTTCTTGCAGTGTTGTGTATCACATAACAGTAGCAGTATTCTTTCTCTGCCCTCTGCTCAGT
TTGAAATCTGAATTTGAAATCAAGTGCTTCTGTTGTAGTGTTTTTTGCACCGGTATTTTGAGGGCCATACCGTCAGCAAT
GCATTTATTATGCAGTAAACCCTACCCATAGCAGTTAATGGATTGTCTTTAATGGCCATTGGACCATAAGTGCTGTGCGA
TAGTATGAACTGAACTAAGTATTGCTGTGTGAATCATCCATGACGGTGCTACTTGGAAGTGACTCTCGACTTGTTTGGTG
TTCTACGTACTTTGTGATACGACCCAAGTCTAGTCAAGGGCGGGGGACAAAACTGTGTATGTTTGCCTGAACCTTTGTGA
CGCATATGTAACCAGTATGCTCAGTTTTACTATTTTTTAAATAATTAACAATAGTAGTCCAATTAAGGAGTAAGACAGAG
AGAATGGCAGAAAAAGGGCTATCATCTGAGGGAAGGAGCCATATATAGTAAGTTTGGCTAAGAAGATATAGTGTTAACTT
CTCAACCATGGTTGTTTCGTAATGCTTGGCTACAGGGATACATACGTAGAGATTCTGCAGATACTTGTATAATTATCTCG
CAAATTATAAATATAAGCCATGATATGATTTTAATGAAGCCCGAAGACATCTCTGTAAGTGCACAAACCAAATGCCATCT
CCCTGTCTACTCATTTGCCGCAGCGTTCCTAGGTGTTGCTTAATTTCCGCAGCTTGCAAGACAATATGTAATCAGACCAG
CAATTTTGGATCTTACTCAGGGCTACAATATGACAAATTGTGCATTTGCACTGAAGGATAAAAAGTTTTATTAAATCCTA
AAAATAAGGACAAAATTGCTGGGAGCATCACAATATCCATTATAAAATATATTGTAAGGCATCTTGCTAGGTAATACTTT
ATTTGTATATGAAATTCATCAGTCTTAGGAACAGATTGGCAAATTCTCATTGCCAATTCATCAGTTTCTACTTAAATCCA
TTTCCATGTAAACTTTTCTTACGAATCTAAGATAAAAATGTTGACGTGTAAGTATGTGTGCATTGCTTCTTCATAGTGTT
AGAATTGTGTGAAAGTGAGTATTATATTACAATAGATAATAAGTCGTTGCAGAACTGTTGTACTTCTATAAATATTGACA
TGTGTCATGCAGGTGTCTGACAATAGCTGTAACCCTCAAGTCCTCTGAGCAATGTTTTGGAAGTCTGAGGAATTTTTACA
GTTTAAAGCTGATATATATTTTAGTTCTTTTCCAGAATATAATTGAAGATTCGTGTTATGGTACGACATATTAAACATCA
TGGATTTATACAATACAAGGATTGTTGTACGAGACCATGAACCTACATAACACCCCTTTTTATCTAGTGTTCATCTCATT
CAACCAAAACATGCTGATATCTTCCATAAGCTCAAGTGTAATACATGTAGTCTTTGATAAATGTTGCCAGTGTAATCTCC
GCCTGCCCTAAATAATTATTCAATTATTGATTTGCAGTTTATTGGTAATGGAGTTACTGAAGGCATTACTACCTGAATTG
TAGAGAGGTCATGCTTTCTATCTATGCATATGTATAATTTTACCCCCAAAATGATCAGAAAAAATAAATTTCCCAAAAAG
TATAAAATGCTCAAACTGTTTGAGTAGATAAATGAACGCTTTTTCTACTGCTTTTAGGTAGGATTAATTAATGTTGAAAT
CTCAGTACAGTATTAGGCAATATAGAAATACATGCAAGACCTATAAAGCACATTTCCTTGGATTTTGATTCAACTGACAA
TTTTTGTATGTATGTTAAGAATTGTCTGTTATTGAATTGTTTGTACCATTTCTATACACATATGTGTGAGATTATGCATC
ATAGTAGACATTGCTTGTCATTATCTTGACCAGGGAGGGTGGGTGCTAATGGGAGGGGGACAGTGGTGATCAATAGCATC
TTGACCAGCACCCTATCATGGGTTGCATCATTGCATGATAGCAGCAGAATGCACCATAAGGTGCAGAATAATCTGTATTT
GCTGTTTGACACTTGGAAATAAGAGAGAGTTTTATTTTTATTAAAGTGATCATGATACATTATCCTAAAATATCCTATTA
TGAGTGAAATGAGACTCAAAAGAAGAGGTAATGATGAAATACTCTGTGTTAAAGTAGTTTGATATATTATTAGGAAACAC
ATGACTGACTGAATATTGTAAATTCAAAGTCACTGATAATTTCTCATTTCTAAATTTGGCAGTTTTTAAAGGGGATAAAC
TGGTCCAGATATAGGAATGACATTGAAATTACATTCATATACCAGAAATGAGTTATTGTACTAAATGATCGTAAATAAAT
ATACTGATCCATTAAAGTTAACAATTGCTTAATATATGTACCAGGTATATAAATAATGCAAAAAAAAAAAAAAAAAAAAA
AATAAAATATAACA
>Transcript_192288
TGTGTGTGTGTGTGTGTGTGTGTATGTGTGTGTGAACACGGGCGAAGTAGACACTGAGGCTAGTGTGTGTGTGTTGTAGT
GGTGTCGCAGAAGTACGTGACGCGGGTGATCGACGAGGACGTGTTGGCGGGCAACGCGGCCATCTTCAAGTGCATGATCC
CGTCCTTCGTGGCCGACTTCGTGAGTGTGCAGGCGTGGGTGGACTCTGAGGGCACTCACTACTACCCGACCAACGACTAT
GACGGCAAGTACCTGGTGCTGCCCTCTGGCGAGCTACACATCCGAAACGTCAACTCTGAAGATGGCTTCAAAAGCTACAA
GTGTCGAACTGTCCACCGCCTCACCCAGGAGACCCGCCTCTCTGCTACTGCTGGCCGACTTGTCATCTCCGACGCCTTGT
CGAGCGGGCCGCCCAAGGTCCCACCGGTGGCCAAGTTCAACCAGTTCACGCGGGACGTCGGCGAGAGCTTCGCTGTGTTG
TGTGAGGCACAAGGCTTCCCCGTCCCCGCCTTCAGGTGGTTCAAGTTCTCGGAAAATGCACGCAAATCTCCTGTTGAGTT
GGGTGACCGAGTGAAGCAGGTTGGAGGAACTCTAATTATTCGTGAAGCTAAGGTGGATGACTCTGGCAAATATCTGTGTG
TTGTCAACAACTCGGTTGGAGGTGAAAGTGTCGAGACTGTTTTAACTGTTACCGCACCCTTGAGTGCTCAGGTGGAACCA
AATGTACAGACTGTTGAATTTGGTCGACCTGCTACCTTCACCTGTACCTACAAGGGTAACCCCGTCAAGTCTGTTGCCTG
GCTCAAAGATGGCGTTCCAATCAATCACAAAGAGGCAGTATTGCGTATCGACACTGTGAGTCGAGAGGACAAGGGCATGT
ACCAGTGTTTTGTGAGGAATGATCAGGAGTCTGCACAGGCTACAGCTGAACTAAAACTTGGAGGACGCTTCGAACCCCCA
CAACTGACATACACTTTTGAGACATCAACCCTGCAGCCTGGCCCCTCAGTGTTCCTTAAGTGTGTGGCAGCTGGCAACCC
TACTCCTGAAATTACTTGGGAACTTGATGGCACCCGACTCTCAAACTCTGAAAGGATGCAAGTTGGCCAGTATGTGACTG
TTAATGGAGAAGTTGTGTCACACTTGAACATCTCTGCAGTTCACACAAATGATGGTGGTCTTTACGCTTGTGTTGCATCT
TCTACCGTAGGCTCAGTCAAACATGCAGCAAGGCTCAACGTGTACGGATTACCTTACATTAGGCCCATGGACAAGGTTGC
TGTTGTAGCTGGGGAGAACATGGTTGTCCACTGCCCCGTTGCTGGTTACCCCATTGATTCTATTGTTTGGGAGAAGAATG
GCCGCATGCTTCCCATTAACCGTCGTCAGAAGACCTTCACCAATGGCACACTCATTGTTGAAGCTGTTGAACGCAATTCT
GATCAAGGAAGGTACACTTGTGTTGCTCGCAATAGTCAAGGATACACTGCTCGTGGTGATCTTGATGTCCAAGTTATGGT
GCCACCGGAAATTTCGTCCTTTAAATTCCCTGAGACAGCGGGACGGGATGGTGCTTTTGCTCAAGTTATCTGCGTAATTG
CTTCAGGAGACGCTCCTTTGAACATCTCCTGGCTCTACAATGGTGCCAGTGACCTACCTCTAGGCACTGAGTCACTGCTC
ATTGGAGAAAGAACCTCGATACTGACAATTAAGAGTGTTTCATGGCTTCATAGTGGTGATTATGAATGCCTTGCACAAAA
TGGTGCTGGAAAAGCCTCCTTTGTAGCTGAATTTTCAGTCCAGGTACCACCACGTTGGATTGTGGAGCCCACAGATAAGG
CATTTGCTCTGGGAAGTGATGCCAGGTTAGAATGTAAAGCTGATGGATTTCCTAGACCTTCTCTTGGATGGAAGAAAGCT
GCAGGTCGTACTCCTGGAGATTATCGTGACCTTGGTGTTAGTAATCCCAATGTGAAGGTGACTGATGATGGCACACTGCA
GATTGGCAACATTCAAAAGTCTCATGAAGGATACTACTTGTGTGAAGCCAACAACGGAATTGGTGCTGGTCTTTCAACAG
TTATCTACGTAAGGGTCCAAGCTCCACCTCAGTTCAAGATTCAGTACAGAAATCAGACTGCGAGCCGAGGAGATGATGCT
GTACTTGAGTGCGAGGCTGAAGGCGAAACTCCCATTGGTATTCTGTGGAGCAAGAACAAACACAGCATTGAACCATCCAA
TGAACCAAGGTACACAATTCGTGAAGAAATGCGAGGTGGTGGTGTTCACAGCAGCCTCAGCATTAAGACAACCGATCGAT
CAGACTCTGCTGTGTATACCTGTGTGGCAACTAATGCTTTTGGAAGTGCTGATACCAACATCAATCTTATTATTCAAGAA
CATCCAGAACAGCCTAACAGTTTAAAGGTTTTGGATAAGAGTGGTCGCTCTGTGGAGCTTTCCTGGACGCCTCCCTATAA
TGGAAATTCTCCCATCACTCGTTACATTGTAGAATATAAGCTTAGCCGCCGAAACTGGGATTCTGATGGTGAACGCATGA
TGGTGCCTGGTGACCAAAACATGGCTGCTGTGTTAGATCTTCGCCCAGCTACAACATACCATCTTCGCATTGTTGCAAGA
AATGAGATTGGCGACTCTGATCCTTCTGACACTGTTACAATCATTACTGCTGAGGAAGCTCCCAGTGGTCCTCCTCGTGA
CCTCAAGGTTGAGGCTGTAGATCAGAGTTCTCTGCGAGTCACTTGGAAGCCACCTCTGAAGGAGGAGTGGAACGGTGATA
TTCAGGGTTACCAAGTTGGCTATCGGCTTGCATCATCTAACAATTCTTACGTTTATGAGACTGTTGAATTTAGCAAAGAA
ATGGGCAAGGAACATCATCTCGTCATTTCTAAGCTTAATGTCTACACTGAATATGCTGTGGTTGTGTCTGCTTTCAACAA
AATTGGACAGGGACCAAAAACTGATGAAATTCGAGCTTACACTGCTGAAGGCACACCCCAACAGCCCCCTCAGGATGTAA
CTTGCACTACCCTCACATCCCAGACCATCAGAGTATCCTGGTCCTCTCCACCACTTGAAACTGTGCAGGGAGTCATTAAG
GGTTACAAAGTCATTTATGGACCCTCTGACACCTGGTATGATGAAGAAAGCAAAGACACCAAGATCACTGGGTCCACTGA
AACTCACCTTCATGGTCTTCAGAAGTACACTAACTACAGCCTCCAGGTCCTAGCCTTCACATCAGGTGGTGAAGGAGTGC
GCTCACAGCCAATTCACTGTCAGACTGATCAAGACATTCCTGAATCACCTACATCTGTCAAGGCTTTGGTTATGTCTGCT
GATTCAATCCTGGTATCTTGGCTACCACCTGAGCGCCCCAATGGAATCATTACTCAGTACACTGTTTATTACAAAGAGCA
TGGCAAGAGTGATGTTGAGACTGTGCAGCAGAAACTTCTTCCATCAACACTAAGCTATGAAGCAACCGGACTGAAGCGCC
GTGATGACTATGTGTTTTGGGTGACAGCTTCCACTACTGTTGGAGAAGGAGAAATGTCACAGTTAGTTCATCTGAAGCTC
TCTAATAAAGTTCCTGCTAAAATTGCATCCTTTGATGATGAATATGTGGCAACATATAAAGAGGATGTGAAGCTTATGTG
TCAAGCCGTGGGACTTCCAACCCCTGACATCAGGTGGACAATCCGTGGAGAACCTTTTACCCCCAATGATCGTATACGAC
TATTGAATGAGGGCTCCTTACTAATCCGTGAAGTTTCTCGTGATGATGCTGGAGAATACACCTGCCATGTTGAAAATCCA
TATGGACAAGATACTGTCACACACACACTACTCATCCAAGCTCCTCCTCATCCTCCGGAAATCACACTTCAATCCACAAC
CACTAACAGCATTGAGGTGAAAATCAAGCCTTCTGTAATTGATGATACAACTCCCATCCATGGATATACAATTTTCTACA
AGCCGGAGTTCAGCAACTGGGAAAGCATTCAAGTTCCATCCTCTACACGAACCTACTCTCTTGAAGGACTCTGGTGTGGA
TCTCGCTACCAAATTTATGCTTCAGCATATAACAAAATTGGAACAGGTGAATCATCTGAGATTCTGAACACTCGTACTAA
AGGCAAGAAACCAGAGGTTCCTGAAGTGAATCGCTTCGTCGAGGTTTCCTCTTCATCCATCACCCTACACCTGAATGCTT
GGCTAGATGGTGGCTGCCCCATGAACTACTTTGTGGTAGAGTATAAGGCTAGGCATCAAGCTGAGTGGACAATGGCTAGC
AACCAAGTGAAGCCTACTGGTAACTATGTGATTATGGAACTGACACCGGCTACTTGGTACAACCTCCGCATATCTGCCCA
CAATAATGCTGGGGCCTCGGTGGCTGAATATGAATGTGCCACACTTACCCTCACTGGTGCCACGTTGCCGCCGAATGTCA
TGGACATTTCCTCTACCTGGCTTCCTGATTGGTGGCCGAAGTGGCTGGATCTCAATGTCCTGGTCCCTGTTATTGCTACA
ATCGTCGTCATCATTGTGGGCATAGTTGTGATCTGCGTAGCAGTTACTCGTCGCAAGAACGGCATTGAGAACTTGAGACT
GCGAGAGGAGGTGTATCAGCAGTACCAGTACAATGCCAGCATGCCTCCACCCTCGACCATGGACAAGCGTCACCCAGGTT
TCCGCGAGGAACTCGGCTACATTCCACCACCAAACCGCAAGCTTCCACCTGTTCCAGGCTCACAGTACAACACTTGTGAC
CGTATCAAGCGAGGTGGAGATGACGAAATCTGTCCATACGCAACTTTCCACCTCCTTGGATTCCGTGAGGAAATGGACCC
CCAACAGGCCGGTAACAACTTCCAGACCTTCCCTTACCAGAATGGTCATGGGTCTCAGCAAAACTTTGTCAACTCTCCTG
CTTCTAGGAGTATGCCACGTCATGGGTCTGGCAACTACTACAGCTGCGTTACTGGCGACTATAACTGTGGCCATACCCCG
AACGAAGGCCACCAGCCTCGGCACGGTTCTGGCAACTACTACTCGTGTGTGGCTGGGGAGTATGGCTCAGGTGGTCCCCC
AAGCAGCACCTACTACTCTACTGTTCCTGGAGATATGACTGCCTCCCGCATGAGCAACTCCACATTCTCCCCGACTTACG
ACGATCCAGCTCGATCTGATGAAGAAAGTGATCAGTATGGTGGGTCTACATATTCTGGTGGTGGACCTTACGCTCGTGCT
ATTGACTCCGTGTCACAGAGTGGAACTGCTAAACGTTTAATGAACCGTGGGAGTACCTCCGGAAGTGCAGGCCATGGATC
ACCGGAGCCTCCTCCTCCCCCTCCCCCACGTAATGGAGATCTTCCACTTGACTCCTCTGGTCTTGGTTCCTCGTTGAATG
ACTCAAACAATTCTACAGCCTCCAATCAGTTCTCAGAGGCTGAGTGTGATCATGATCTTGTCCAGCGTAACTACGGAGAA
ATGAAGCAGCAGCCCACATTCAAAATGGAGGCCTAAGGATGGTGAGTGATGAAATGAACGTGTGAGGTCCTCTATACCCT
TCTGAAGGACCCCGTCATCCCCGTGCCATACGAGGCAACCTGGTTACCGCCCCATGTCACTAACCACAGATCATTGATAC
CAAGCACCCCTGTTGAACACAAATACTCAGCAATATACAAGATACTGTATACTGAGTGAGAAAATGTTATGAAAATATTC
TGAAGAGACTAGTTACCCCTGGCAAAAAGGTTACAGAGAGAGAGAGCATAGAAGTTATTAATGACAGTGACAAAAAGAAT
TCATACAAATGATTTAGCATGAAAGGATCACGTGAAGAATTAATTACACAAATTACAAGCAATGAAGAATAAATCATCTG
TACCCTGTGTGATACTGATGCTCTCTACACTAATTGAAAGCCTCATGATATTATTTTCATTGCAAGCAGCAAGTTGGCAT
GATGTGCATTAGCAATGAAGATCCAAATGAGGATATATCTTGGCTAGTTGTATGTGTTCAAAGGGGGTGACTGAATTCTT
CTTTATTGTTACTGCGTCACAGTTCCCCCCCTCACCCCCCCGCTCATGAGATTAATTAACCTGCTGTGGACTCCATTGTT
GTACTCCCCTCATTACCAAGGCAAGCCCACACTGATTGACGTTTAAGCTTTGAGTGTTTCTTGCAGTGTTGTGTATCACA
TAACAGTAGCAGTATTCTTTCTCTGCCCTCTGCTCAGTTTGAAATCTGAATTTGAAATCAAGTGCTTCTGTTGTAGTGTT
TTTTGCACCGGTATTTTGAGGGCCATACCGTCAGCAATGCATTTATTATGCAGTAAACCCTACCCATAGCAGTTAATGGA
TTGTCTTTAATGGCCATTGGACCATAAGTGCTGTGCGATAGTATGAACTGAACTAAGTATTGCTGTGTGAATCATCCATG
ACGGTGCTACTTGGAAGTGACTCTCGACTTGTTTGGTGTTCTACGTACTTTGTGATACGACCCAAGTCTAGTCAAGGGCG
GGGGACAAAACTGTGTATGTTTGCCTGAACCTTTGTGACGCATATGTAACCAGTATGCTCAGTTTTACTATTTTTTAAAT
AATTAACAATAGTAGTCCAATTAAGGAGTAAGACAGAGAGAATGGCAGAAAAAGGGCTATCATCTGAGGGAAGGAGCCAT
ATATAGTAAGTTTGGCTAAGAAGATATAGTGTTAACTTCTCAACCATGGTTGTTTCGTAATGCTTGGCTACAGGGATACA
TACGTAGAGATTCTGCAGATACTTGTATAATTATCTCGCAAATTATAAATATAAGCCATGATATGATTTTAATGAAGCCC
GAAGACATCTCTGTAAGTGCACAAACCAAATGCCATCTCCCTGTCTACTCATTTGCCGCAGCGTTCCTAGGTGTTGCTTA
ATTTCCGCAGCTTGCAAGACAATATGTAATCAGACCAGCAATTTTGGATCTTACTCAGGGCTACAATATGACAAATTGTG
CATTTGCACTGAAGGATAAAAAGTTTTATTAAATCCTAAAAATAAGGACAAAATTGCTGGGAGCATCACAATATCCATTA
TAAAATATATTGTAAGGCATCTTGCTAGGTAATACTTTATTTGTATATGAAATTCATCAGTCTTAGGAACAGATTGGCAA
ATTCTCATTGCCAATTCATCAGTTTCTACTTAAATCCATTTCCATGTAAACTTTTCTTACGAATCTAAGATAAAAATGTT
GACGTGTAAGTATGTGTGCATTGCTTCTTCATAGTGTTAGAATTGTGTGAAAGTGAGTATTATATTACAATAGATAATAA
GTCGTTGCAGAACTGTTGTACTTCTATAAATATTGACATGTGTCATGCAGGTGTCTGACAATAGCTGTAACCCTCAAGTC
CTCTGAGCAATGTTTTGGAAGTCTGAGGAATTTTTACAGTTTAAAGCTGATATATATTTTAGTTCTTTTCCAGAATATAA
TTGAAGATTCGTGTTATGGTACGACATATTAAACATCATGGATTTATACAATACAAGGATTGTTGTACGAGACCATGAAC
CTACATAACACCCCTTTTTATCTAGTGTTCATCTCATTCAACCAAAACATGCTGATATCTTCCATAAGCTCAAGTGTAAT
ACATGTAGTCTTTGATAAATGTTGCCAGTGTAATCTCCGCCTGCCCTAAATAATTATTCAATTATTGATTTGCAGTTTAT
TGGTAATGGAGTTACTGAAGGCATTACTACCTGAATTGTAGAGAGGTCATGCTTTCTATCTATGCATATGTATAATTTTA
CCCCCAAAATGATCAGAAAAAATAAATTTCCCAAAAAGTATAAAATGCTCAAACTGTTTGAGTAGATAAATGAACGCTTT
TTCTACTGCTTTTAGGTAGGATTAATTAATGTTGAAATCTCAGTACAGTATTAGGCAATATAGAAATACATGCAAGACCT
ATAAAGCACATTTCCTTGGATTTTGATTCAACTGACAATTTTTGTATGTATGTTAAGAATTGTCTGTTATTGAATTGTTT
GTACCATTTCTATACACATATGTGTGAGATTATGCATCATAGTAGACATTGCTTGTCATTATCTTGACCAGGGAGGGTGG
GTGCTAATGGGAGGGGGACAGTGGTGATCAATAGCATCTTGACCAGCACCCTATCATGGGTTGCATCATTGCATGATAGC
AGCAGAATGCACCATAAGGTGCAGAATAATCTGTATTTGCTGTTTGACACTTGGAAATAAGAGAGAGTTTTATTTTTATT
AAAGTGATCATGATACATTATCCTAAAATATCCTATTATGAGTGAAATGAGACTCAAAAGAAGAGGTAATGATGAAATAC
TCTGTGTTAAAGTAGTTTGATATATTATTAGGAAACACATGACTGACTGAATATTGTAAATTCAAAGTCACTGATAATTT
CTCATTTCTAAATTTGGCAGTTTTTAAAGGGGATAAACTGGTCCAGATATAGGAATGACATTGAAATTACATTCATATAC
CAGAAATGAGTTATTGTACTAAATGATCGTAAATAAATATACTGATCCATTAAAGTTAACAATTGCTTAATATATGTACC
AGGTATATAAATAATGCAAAAAAAAAAAAAAAAAAAAAAATAAAATATAACA
>Transcript_192289
TGTGTGTGTGTGTGTGTGTGTGTATGTGTGTGTGAACACGGGCGAAGTAGACACTGAGGCTAGTGTGTGTGTGTTGTAGT
GGTGTCGCAGAAGTACGTGACGCGGGTGATCGACGAGGACGTGTTGGCGGGCAACGCGGCCATCTTCAAGTGCATGATCC
CGTCCTTCGTGGCCGACTTCGTGAGTGTGCAGGCGTGGGTGGACTCTGAGGGCACTCACTACTACCCGACCAACGACTAT
GACGGCAAGTACCTGGTGCTGCCCTCTGGCGAGCTACACATCCGAAACGTCAACTCTGAAGATGGCTTCAAAAGCTACAA
GTGTCGAACTGTCCACCGCCTCACCCAGGAGACCCGCCTCTCTGCTACTGCTGGCCGACTTGTCATCTCCGACGCCTTGT
CGAGCGGGCCGCCCAAGGTCCCACCGGTGGCCAAGTTCAACCAGTTCACGCGGGACGTCGGCGAGAGCTTCGCTGTGTTG
TGTGAGGCACAAGGCTTCCCCGTCCCCGCCTTCAGGTGGTTCAAGTTCTCGGAAAATGCACGCAAATCTCCTGTTGAGTT
GGGTGACCGAGTGAAGCAGGTTGGAGGAACTCTAATTATTCGTGAAGCTAAGGTGGATGACTCTGGCAAATATCTGTGTG
TTGTCAACAACTCGGTTGGAGGTGAAAGTGTCGAGACTGTTTTAACTGTTACCGCACCCTTGAGTGCTCAGGTGGAACCA
AATGTACAGACTGTTGAATTTGGTCGACCTGCTACCTTCACCTGTACCTACAAGGGTAACCCCGTCAAGTCTGTTGCCTG
GCTCAAAGATGGCGTTCCAATCAATCACAAAGAGGCAGTATTGCGTATCGACACTGTGAGTCGAGAGGACAAGGGCATGT
ACCAGTGTTTTGTGAGGAATGATCAGGAGTCTGCACAGGCTACAGCTGAACTAAAACTTGGAGGACGCTTCGAACCCCCA
CAACTGACATACACTTTTGAGACATCAACCCTGCAGCCTGGCCCCTCAGTGTTCCTTAAGTGTGTGGCAGCTGGCAACCC
TACTCCTGAAATTACTTGGGAACTTGATGGCACCCGACTCTCAAACTCTGAAAGGATGCAAGTTGGCCAGTATGTGACTG
TTAATGGAGAAGTTGTGTCACACTTGAACATCTCTGCAGTTCACACAAATGATGGTGGTCTTTACGCTTGTGTTGCATCT
TCTACCGTAGGCTCAGTCAAACATGCAGCAAGGCTCAACGTGTACGGATTACCTTACATTAGGCCCATGGACAAGGTTGC
TGTTGTAGCTGGGGAGAACATGGTTGTCCACTGCCCCGTTGCTGGTTACCCCATTGATTCTATTGTTTGGGAGAAGAATG
GCCGCATGCTTCCCATTAACCGTCGTCAGAAGACCTTCACCAATGGCACACTCATTGTTGAAGCTGTTGAACGCAATTCT
GATCAAGGAAGGTACACTTGTGTTGCTCGCAATAGTCAAGGATACACTGCTCGTGGTGATCTTGATGTCCAAGTTATGGT
GCCACCGGAAATTTCGTCCTTTAAATTCCCTGAGACAGCGGGACGGGATGGTGCTTTTGCTCAAGTTATCTGCGTAATTG
CTTCAGGAGACGCTCCTTTGAACATCTCCTGGCTCTACAATGGTGCCAGTGACCTACCTCTAGGCACTGAGTCACTGCTC
ATTGGAGAAAGAACCTCGATACTGACAATTAAGAGTGTTTCATGGCTTCATAGTGGTGATTATGAATGCCTTGCACAAAA
TGGTGCTGGAAAAGCCTCCTTTGTAGCTGAATTTTCAGTCCAGGTACCACCACGTTGGATTGTGGAGCCCACAGATAAGG
CATTTGCTCTGGGAAGTGATGCCAGGTTAGAATGTAAAGCTGATGGATTTCCTAGACCTTCTCTTGGATGGAAGAAAGCT
GCAGGTCGTACTCCTGGAGATTATCGTGACCTTGGTGTTAGTAATCCCAATGTGAAGGTGACTGATGATGGCACACTGCA
GATTGGCAACATTCAAAAGTCTCATGAAGGATACTACTTGTGTGAAGCCAACAACGGAATTGGTGCTGGTCTTTCAACAG
TTATCTACGTAAGGGTCCAAGCTCCACCTCAGTTCAAGATTCAGTACAGAAATCAGACTGCGAGCCGAGGAGATGATGCT
GTACTTGAGTGCGAGGCTGAAGGCGAAACTCCCATTGGTATTCTGTGGAGCAAGAACAAACACAGCATTGAACCATCCAA
TGAACCAAGGTACACAATTCGTGAAGAAATGCGAGGTGGTGGTGTTCACAGCAGCCTCAGCATTAAGACAACCGATCGAT
CAGACTCTGCTGTGTATACCTGTGTGGCAACTAATGCTTTTGGAAGTGCTGATACCAACATCAATCTTATTATTCAAGAA
CATCCAGAACAGCCTAACAGTTTAAAGGTTTTGGATAAGAGTGGTCGCTCTGTGGAGCTTTCCTGGACGCCTCCCTATAA
TGGAAATTCTCCCATCACTCGTTACATTGTAGAATATAAGCTTAGCCGCCGAAACTGGGATTCTGATGGTGAACGCATGA
TGGTGCCTGGTGACCAAAACATGGCTGCTGTGTTAGATCTTCGCCCAGCTACAACATACCATCTTCGCATTGTTGCAAGA
AATGAGATTGGCGACTCTGATCCTTCTGACACTGTTACAATCATTACTGCTGAGGAAGCTCCCAGTGGTCCTCCTCGTGA
CCTCAAGGTTGAGGCTGTAGATCAGAGTTCTCTGCGAGTCACTTGGAAGCCACCTCTGAAGGAGGAGTGGAACGGTGATA
TTCAGGGTTACCAAGTTGGCTATCGGCTTGCATCATCTAACAATTCTTACGTTTATGAGACTGTTGAATTTAGCAAAGAA
ATGGGCAAGGAACATCATCTCGTCATTTCTAAGCTTAATGTCTACACTGAATATGCTGTGGTTGTGTCTGCTTTCAACAA
AATTGGACAGGGACCAAAAACTGATGAAATTCGAGCTTACACTGCTGAAGGCACACCCCAACAGCCCCCTCAGGATGTAA
CTTGCACTACCCTCACATCCCAGACCATCAGAGTATCCTGGTCCTCTCCACCACTTGAAACTGTGCAGGGAGTCATTAAG
GGTTACAAAGTCATTTATGGACCCTCTGACACCTGGTATGATGAAGAAAGCAAAGACACCAAGATCACTGGGTCCACTGA
AACTCACCTTCATGGTCTTCAGAAGTACACTAACTACAGCCTCCAGGTCCTAGCCTTCACATCAGGTGGTGAAGGAGTGC
GCTCACAGCCAATTCACTGTCAGACTGATCAAGACATTCCTGAATCACCTACATCTGTCAAGGCTTTGGTTATGTCTGCT
GATTCAATCCTGGTATCTTGGCTACCACCTGAGCGCCCCAATGGAATCATTACTCAGTACACTGTTTATTACAAAGAGCA
TGGCAAGAGTGATGTTGAGACTGTGCAGCAGAAACTTCTTCCATCAACACTAAGCTATGAAGCAACCGGACTGAAGCGCC
GTGATGACTATGTGTTTTGGGTGACAGCTTCCACTACTGTTGGAGAAGGAGAAATGTCACAGTTAGTTCATCTGAAGCTC
TCTAATAAAGTTCCTGCTAAAATTGCATCCTTTGATGATGAATATGTGGCAACATATAAAGAGGATGTGAAGCTTATGTG
TCAAGCCGTGGGACTTCCAACCCCTGACATCAGGTGGACAATCCGTGGAGAACCTTTTACCCCCAATGATCGTATACGAC
TATTGAATGAGGGCTCCTTACTAATCCGTGAAGTTTCTCGTGATGATGCTGGAGAATACACCTGCCATGTTGAAAATCCA
TATGGACAAGATACTGTCACACACACACTACTCATCCAAGCTCCTCCTCATCCTCCGGAAATCACACTTCAATCCACAAC
CACTAACAGCATTGAGGTGAAAATCAAGCCTTCTGTAATTGATGATACAACTCCCATCCATGGATATACAATTTTCTACA
AGCCGGAGTTCAGCAACTGGGAAAGCATTCAAGTTCCATCCTCTACACGAACCTACTCTCTTGAAGGACTCTGGTGTGGA
TCTCGCTACCAAATTTATGCTTCAGCATATAACAAAATTGGAACAGGTGAATCATCTGAGATTCTGAACACTCGTACTAA
AGGCAAGAAACCAGAGGTTCCTGAAGTGAATCGCTTCGTCGAGGTTTCCTCTTCATCCATCACCCTACACCTGAATGCTT
GGCTAGATGGTGGCTGCCCCATGAACTACTTTGTGGTAGAGTATAAGGCTAGGCATCAAGCTGAGTGGACAATGGCTAGC
AACCAAGTGAAGCCTACTGGTAACTATGTGATTATGGAACTGACACCGGCTACTTGGTACAACCTCCGCATATCTGCCCA
CAATAATGCTGGGGCCTCGGTGGCTGAATATGAATGTGCCACACTTACCCTCACTGGTGCCACGTTGCCGCCGAATGTCA
TGGACATTTCCTCTACCTGGCTTCCTGATTGGTGGCCGAAGTGGCTGGATCTCAATGTCCTGGTCCCTGTTATTGCTACA
ATCGTCGTCATCATTGTGGGCATAGTTGTGATCTGCGTAGCAGTTACTCGTCGCAAGAACGGCATTGAGAACTTGAGACT
GCGAGAGGAGGTGTATCAGCAGTACCAGTACAATGCCAGCATGCCTCCACCCTCGACCATGGACAAGCGTCACCCAGGTT
TCCGCGAGGAACTCGGCTACATTCCACCACCAAACCGCAAGCTTCCACCTGTTCCAGGCTCACAGTACAACACTTGTGAC
CGTATCAAGCGAGGTGGAGATGACGAAATCTGTCCATACGCAACTTTCCACCTCCTTGGATTCCGTGAGGAAATGGACCC
CCAACAGGCCGGTAACAACTTCCAGACCTTCCCTTACCAGAATGGTCATGGGTCTCAGCAAAACTTTGTCAACTCTCCTG
CTTCTAGGAGTATGCCTCGGCACGGTTCTGGCAACTACTACTCGTGTGTGGCTGGGGAGTATGGCTCAGGTGGTCCCCCA
AGCAGCACCTACTACTCTACTGTTCCTGGAGATATGACTGCCTCCCGCATGAGCAACTCCACATTCTCCCCGACTTACGA
CGATCCAGCTCGATCTGATGAAGAAAGTGATCAGTATGGTGGGTCTACATATTCTGGTGGTGGACCTTACGCTCGTGCTA
TTGACTCCGTGTCACAGAGTGGAACTGCTAAACGTTTAATGAACCGTGGGAGTACCTCCGGAAGTGCAGGCCATGGATCA
CCGGAGCCTCCTCCTCCCCCTCCCCCACGTAATGGAGATCTTCCACTTGACTCCTCTGGTCTTGGTTCCTCGTTGAATGA
CTCAAACAATTCTACAGCCTCCAATCAGTTCTCAGAGGCTGAGTGTGATCATGATCTTGTCCAGCGTAACTACGGAGAAA
TGAAGCAGCAGCCCACATTCAAAATGGAGGCCTAAGGATGGTGAGTGATGAAATGAACGTGTGAGGTCCTCTATACCCTT
CTGAAGGACCCCGTCATCCCCGTGCCATACGAGGCAACCTGGTTACCGCCCCATGTCACTAACCACAGATCATTGATACC
AAGCACCCCTGTTGAACACAAATACTCAGCAATATACAAGATACTGTATACTGAGTGAGAAAATGTTATGAAAATATTCT
GAAGAGACTAGTTACCCCTGGCAAAAAGGTTACAGAGAGAGAGAGCATAGAAGTTATTAATGACAGTGACAAAAAGAATT
CATACAAATGATTTAGCATGAAAGGATCACGTGAAGAATTAATTACACAAATTACAAGCAATGAAGAATAAATCATCTGT
ACCCTGTGTGATACTGATGCTCTCTACACTAATTGAAAGCCTCATGATATTATTTTCATTGCAAGCAGCAAGTTGGCATG
ATGTGCATTAGCAATGAAGATCCAAATGAGGATATATCTTGGCTAGTTGTATGTGTTCAAAGGGGGTGACTGAATTCTTC
TTTATTGTTACTGCGTCACAGTTCCCCCCCTCACCCCCCCGCTCATGAGATTAATTAACCTGCTGTGGACTCCATTGTTG
TACTCCCCTCATTACCAAGGCAAGCCCACACTGATTGACGTTTAAGCTTTGAGTGTTTCTTGCAGTGTTGTGTATCACAT
AACAGTAGCAGTATTCTTTCTCTGCCCTCTGCTCAGTTTGAAATCTGAATTTGAAATCAAGTGCTTCTGTTGTAGTGTTT
TTTGCACCGGTATTTTGAGGGCCATACCGTCAGCAATGCATTTATTATGCAGTAAACCCTACCCATAGCAGTTAATGGAT
TGTCTTTAATGGCCATTGGACCATAAGTGCTGTGCGATAGTATGAACTGAACTAAGTATTGCTGTGTGAATCATCCATGA
CGGTGCTACTTGGAAGTGACTCTCGACTTGTTTGGTGTTCTACGTACTTTGTGATACGACCCAAGTCTAGTCAAGGGCGG
GGGACAAAACTGTGTATGTTTGCCTGAACCTTTGTGACGCATATGTAACCAGTATGCTCAGTTTTACTATTTTTTAAATA
ATTAACAATAGTAGTCCAATTAAGGAGTAAGACAGAGAGAATGGCAGAAAAAGGGCTATCATCTGAGGGAAGGAGCCATA
TATAGTAAGTTTGGCTAAGAAGATATAGTGTTAACTTCTCAACCATGGTTGTTTCGTAATGCTTGGCTACAGGGATACAT
ACGTAGAGATTCTGCAGATACTTGTATAATTATCTCGCAAATTATAAATATAAGCCATGATATGATTTTAATGAAGCCCG
AAGACATCTCTGTAAGTGCACAAACCAAATGCCATCTCCCTGTCTACTCATTTGCCGCAGCGTTCCTAGGTGTTGCTTAA
TTTCCGCAGCTTGCAAGACAATATGTAATCAGACCAGCAATTTTGGATCTTACTCAGGGCTACAATATGACAAATTGTGC
ATTTGCACTGAAGGATAAAAAGTTTTATTAAATCCTAAAAATAAGGACAAAATTGCTGGGAGCATCACAATATCCATTAT
AAAATATATTGTAAGGCATCTTGCTAGGTAATACTTTATTTGTATATGAAATTCATCAGTCTTAGGAACAGATTGGCAAA
TTCTCATTGCCAATTCATCAGTTTCTACTTAAATCCATTTCCATGTAAACTTTTCTTACGAATCTAAGATAAAAATGTTG
ACGTGTAAGTATGTGTGCATTGCTTCTTCATAGTGTTAGAATTGTGTGAAAGTGAGTATTATATTACAATAGATAATAAG
TCGTTGCAGAACTGTTGTACTTCTATAAATATTGACATGTGTCATGCAGGTGTCTGACAATAGCTGTAACCCTCAAGTCC
TCTGAGCAATGTTTTGGAAGTCTGAGGAATTTTTACAGTTTAAAGCTGATATATATTTTAGTTCTTTTCCAGAATATAAT
TGAAGATTCGTGTTATGGTACGACATATTAAACATCATGGATTTATACAATACAAGGATTGTTGTACGAGACCATGAACC
TACATAACACCCCTTTTTATCTAGTGTTCATCTCATTCAACCAAAACATGCTGATATCTTCCATAAGCTCAAGTGTAATA
CATGTAGTCTTTGATAAATGTTGCCAGTGTAATCTCCGCCTGCCCTAAATAATTATTCAATTATTGATTTGCAGTTTATT
GGTAATGGAGTTACTGAAGGCATTACTACCTGAATTGTAGAGAGGTCATGCTTTCTATCTATGCATATGTATAATTTTAC
CCCCAAAATGATCAGAAAAAATAAATTTCCCAAAAAGTATAAAATGCTCAAACTGTTTGAGTAGATAAATGAACGCTTTT
TCTACTGCTTTTAGGTAGGATTAATTAATGTTGAAATCTCAGTACAGTATTAGGCAATATAGAAATACATGCAAGACCTA
TAAAGCACATTTCCTTGGATTTTGATTCAACTGACAATTTTTGTATGTATGTTAAGAATTGTCTGTTATTGAATTGTTTG
TACCATTTCTATACACATATGTGTGAGATTATGCATCATAGTAGACATTGCTTGTCATTATCTTGACCAGGGAGGGTGGG
TGCTAATGGGAGGGGGACAGTGGTGATCAATAGCATCTTGACCAGCACCCTATCATGGGTTGCATCATTGCATGATAGCA
GCAGAATGCACCATAAGGTGCAGAATAATCTGTATTTGCTGTTTGACACTTGGAAATAAGAGAGAGTTTTATTTTTATTA
AAGTGATCATGATACATTATCCTAAAATATCCTATTATGAGTGAAATGAGACTCAAAAGAAGAGGTAATGATGAAATACT
CTGTGTTAAAGTAGTTTGATATATTATTAGGAAACACATGACTGACTGAATATTGTAAATTCAAAGTCACTGATAATTTC
TCATTTCTAAATTTGGCAGTTTTTAAAGGGGATAAACTGGTCCAGATATAGGAATGACATTGAAATTACATTCATATACC
AGAAATGAGTTATTGTACTAAATGATCGTAAATAAATATACTGATCCATTAAAGTTAACAATTGCTTAATATATGTACCA
GGTATATAAATAATGCAAAAAAAAAAAAAAAAAAAAAAATAAAATATAACA
>Transcript_192281
TGTGTGTGTGTGTGTGTGTGTGTATGTGTGTGTGAACACGGGCGAAGTAGACACTGAGGCTAGTGTGTGTGTGTTGTAGT
GGTGTCGCAGAAGTACGTGACGCGGGTGATCGACGAGGACGTGTTGGCGGGCAACGCGGCCATCTTCAAGTGCATGATCC
CGTCCTTCGTGGCCGACTTCGTGAGTGTGCAGGCGTGGGTGGACTCTGAGGGCACTCACTACTACCCGACCAACGACTAT
GACGGCAAGTACCTGGTGCTGCCCTCTGGCGAGCTACACATCCGAAACGTCAACTCTGAAGATGGCTTCAAAAGCTACAA
GTGTCGAACTGTCCACCGCCTCACCCAGGAGACCCGCCTCTCTGCTACTGCTGGCCGACTTGTCATCTCCGACGCCTTGT
CGAGCGGGCCGCCCAAGGTCCCACCGGTGGCCAAGTTCAACCAGTTCACGCGGGACGTCGGCGAGAGCTTCGCTGTGTTG
TGTGAGGCACAAGGCTTCCCCGTCCCCGCCTTCAGGTGGTTCAAGTTCTCGGAAAATGCACGCAAATCTCCTGTTGAGTT
GGGTGACCGAGTGAAGCAGGTTGGAGGAACTCTAATTATTCGTGAAGCTAAGGTGGATGACTCTGGCAAATATCTGTGTG
TTGTCAACAACTCGGTTGGAGGTGAAAGTGTCGAGACTGTTTTAACTGTTACCGCACCCTTGAGTGCTCAGGTGGAACCA
AATGTACAGACTGTTGAATTTGGTCGACCTGCTACCTTCACCTGTACCTACAAGGGTAACCCCGTCAAGTCTGTTGCCTG
GCTCAAAGATGGCGTTCCAATCAATCACAAAGAGGCAGTATTGCGTATCGACACTGTGAGTCGAGAGGACAAGGGCATGT
ACCAGTGTTTTGTGAGGAATGATCAGGAGTCTGCACAGGCTACAGCTGAACTAAAACTTGGAGGACGCTTCGAACCCCCA
CAACTGACATACACTTTTGAGACATCAACCCTGCAGCCTGGCCCCTCAGTGTTCCTTAAGTGTGTGGCAGCTGGCAACCC
TACTCCTGAAATTACTTGGGAACTTGATGGCACCCGACTCTCAAACTCTGAAAGGATGCAAGTTGGCCAGTATGTGACTG
TTAATGGAGAAGTTGTGTCACACTTGAACATCTCTGCAGTTCACACAAATGATGGTGGTCTTTACGCTTGTGTTGCATCT
TCTACCGTAGGCTCAGTCAAACATGCAGCAAGGCTCAACGTGTACGGATTACCTTACATTAGGCCCATGGACAAGGTTGC
TGTTGTAGCTGGGGAGAACATGGTTGTCCACTGCCCCGTTGCTGGTTACCCCATTGATTCTATTGTTTGGGAGAAGAATG
GCCGCATGCTTCCCATTAACCGTCGTCAGAAGACCTTCACCAATGGCACACTCATTGTTGAAGCTGTTGAACGCAATTCT
GATCAAGGAAGGTACACTTGTGTTGCTCGCAATAGTCAAGGATACACTGCTCGTGGTGATCTTGATGTCCAAGTTATGGT
GCCACCGGAAATTTCGTCCTTTAAATTCCCTGAGACAGCGGGACGGGATGGTGCTTTTGCTCAAGTTATCTGCGTAATTG
CTTCAGGAGACGCTCCTTTGAACATCTCCTGGCTCTACAATGGTGCCAGTGACCTACCTCTAGGCACTGAGTCACTGCTC
ATTGGAGAAAGAACCTCGATACTGACAATTAAGAGTGTTTCATGGCTTCATAGTGGTGATTATGAATGCCTTGCACAAAA
TGGTGCTGGAAAAGCCTCCTTTGTAGCTGAATTTTCAGTCCAGGTACCACCACGTTGGATTGTGGAGCCCACAGATAAGG
CATTTGCTCTGGGAAGTGATGCCAGGTTAGAATGTAAAGCTGATGGATTTCCTAGACCTTCTCTTGGATGGAAGAAAGCT
GCAGGTCGTACTCCTGGAGATTATCGTGACCTTGGTGTTAGTAATCCCAATGTGAAGGTGACTGATGATGGCACACTGCA
GATTGGCAACATTCAAAAGTCTCATGAAGGATACTACTTGTGTGAAGCCAACAACGGAATTGGTGCTGGTCTTTCAACAG
TTATCTACGTAAGGGTCCAAGCTCCACCTCAGTTCAAGATTCAGTACAGAAATCAGACTGCGAGCCGAGGAGATGATGCT
GTACTTGAGTGCGAGGCTGAAGGCGAAACTCCCATTGGTATTCTGTGGAGCAAGAACAAACACAGCATTGAACCATCCAA
TGAACCAAGGTACACAATTCGTGAAGAAATGCGAGGTGGTGGTGTTCACAGCAGCCTCAGCATTAAGACAACCGATCGAT
CAGACTCTGCTGTGTATACCTGTGTGGCAACTAATGCTTTTGGAAGTGCTGATACCAACATCAATCTTATTATTCAAGAA
CATCCAGAACAGCCTAACAGTTTAAAGGTTTTGGATAAGAGTGGTCGCTCTGTGGAGCTTTCCTGGACGCCTCCCTATAA
TGGAAATTCTCCCATCACTCGTTACATTGTAGAATATAAGCTTAGCCGCCGAAACTGGGATTCTGATGGTGAACGCATGA
TGGTGCCTGGTGACCAAAACATGGCTGCTGTGTTAGATCTTCGCCCAGCTACAACATACCATCTTCGCATTGTTGCAAGA
AATGAGATTGGCGACTCTGATCCTTCTGACACTGTTACAATCATTACTGCTGAGGAAGCTCCCAGTGGTCCTCCTCGTGA
CCTCAAGGTTGAGGCTGTAGATCAGAGTTCTCTGCGAGTCACTTGGAAGCCACCTCTGAAGGAGGAGTGGAACGGTGATA
TTCAGGGTTACCAAGTTGGCTATCGGCTTGCATCATCTAACAATTCTTACGTTTATGAGACTGTTGAATTTAGCAAAGAA
ATGGGCAAGGAACATCATCTCGTCATTTCTAAGCTTAATGTCTACACTGAATATGCTGTGGTTGTGTCTGCTTTCAACAA
AATTGGACAGGGACCAAAAACTGATGAAATTCGAGCTTACACTGCTGAAGGCACACCCCAACAGCCCCCTCAGGATGTAA
CTTGCACTACCCTCACATCCCAGACCATCAGAGTATCCTGGTCCTCTCCACCACTTGAAACTGTGCAGGGAGTCATTAAG
GGTTACAAAGTCATTTATGGACCCTCTGACACCTGGTATGATGAAGAAAGCAAAGACACCAAGATCACTGGGTCCACTGA
AACTCACCTTCATGGTCTTCAGAAGTACACTAACTACAGCCTCCAGGTCCTAGCCTTCACATCAGGTGGTGAAGGAGTGC
GCTCACAGCCAATTCACTGTCAGACTGATCAAGACATTCCTGAATCACCTACATCTGTCAAGGCTTTGGTTATGTCTGCT
GATTCAATCCTGGTATCTTGGCTACCACCTGAGCGCCCCAATGGAATCATTACTCAGTACACTGTTTATTACAAAGAGCA
TGGCAAGAGTGATGTTGAGACTGTGCAGCAGAAACTTCTTCCATCAACACTAAGCTATGAAGCAACCGGACTGAAGCGCC
GTGATGACTATGTGTTTTGGGTGACAGCTTCCACTACTGTTGGAGAAGGAGAAATGTCACAGTTAGTTCATCTGAAGCTC
TCTAATAAAGTTCCTGCTAAAATTGCATCCTTTGATGATGAATATGTGGCAACATATAAAGAGGATGTGAAGCTTATGTG
TCAAGCCGTGGGACTTCCAACCCCTGACATCAGGTGGACAATCCGTGGAGAACCTTTTACCCCCAATGATCGTATACGAC
TATTGAATGAGGGCTCCTTACTAATCCGTGAAGTTTCTCGTGATGATGCTGGAGAATACACCTGCCATGTTGAAAATCCA
TATGGACAAGATACTGTCACACACACACTACTCATCCAAGCTCCTCCTCATCCTCCGGAAATCACACTTCAATCCACAAC
CACTAACAGCATTGAGGTGAAAATCAAGCCTTCTGTAATTGATGATACAACTCCCATCCATGGATATACAATTTTCTACA
AGCCGGAGTTCAGCAACTGGGAAAGCATTCAAGTTCCATCCTCTACACGAACCTACTCTCTTGAAGGACTCTGGTGTGGA
TCTCGCTACCAAATTTATGCTTCAGCATATAACAAAATTGGAACAGGTGAATCATCTGAGATTCTGAACACTCGTACTAA
AGGCAAGAAACCAGAGGTTCCTGAAGTGAATCGCTTCGTCGAGGTTTCCTCTTCATCCATCACCCTACACCTGAATGCTT
GGCTAGATGGTGGCTGCCCCATGAACTACTTTGTGGTAGAGTATAAGGCTAGGCATCAAGCTGAGTGGACAATGGCTAGC
AACCAAGTGAAGCCTACTGGTAACTATGTGATTATGGAACTGACACCGGCTACTTGGTACAACCTCCGCATATCTGCCCA
CAATAATGCTGGGGCCTCGGTGGCTGAATATGAATGTGCCACACTTACCCTCACTGGTGGTACTATTGCCCCGGCTCGTG
AACTGCCTGCCTTCGGGGCTGGAGACCTTCCACTGTACCTCAACTTAAACCTCATCGTTCCTGTGGTCTCGGCTGTAGTC
GTCATCGTTTTGGCCATCGTTATTATCTGCTATCTAAGAGGTCGCAATGCCCCTATTAAAGAGGAGGTGTATCAGCAGTA
CCAGTACAATGCCAGCATGCCTCCACCCTCGACCATGGACAAGCGTCACCCAGGTTTCCGCGAGGAACTCGGCTACATTC
CACCACCAAACCGCAAGCTTCCACCTGTTCCAGGCTCACAGTACAACACTTGTGACCGTATCAAGCGAGGTGGGGGGTCG
GGTCGCGGCACACATGCCACCTGGGACCCAAGACGCCCTATGTACGAGGAACTCTCCCTCCATCCTCCCCCTGGACGACG
TATTCCCCCTGGAGGGCCTCATCCACCTCATGGTTCCCAGGACACCCTGAGATCAGGTGGAGATGACGAAATCTGTCCAT
ACGCAACTTTCCACCTCCTTGGATTCCGTGAGGAAATGGACCCCCAACAGGCCGGTAACAACTTCCAGACCTTCCCTTAC
CAGAATGGTCATGGGTCTCAGCAAAACTTTGTCAACTCTCCTGCTTCTAGGAGTATGCCACGTCATGGGTCTGGCAACTA
CTACAGCTGCGTTACTGGCGACTATAACTGTGGCCATACCCCGAACGAAGGCCACCAGCCTCGGCACGGTTCTGGCAACT
ACTACTCGTGTGTGGCTGGGGAGTATGGCTCAGGTGGTCCCCCAAGCAGCACCTACTACTCTACTGTTCCTGGAGATATG
ACTGCCTCCCGCATGAGCAACTCCACATTCTCCCCGACTTACGACGATCCAGCTCGATCTGATGAAGAAAGTGATCAGTA
TGGTGGGTCTACATATTCTGGTGGTGGACCTTACGCTCGTGCTATTGACTCCGTGTCACAGAGTGGAACTGCTAAACGTT
TAATGAACCGTGGGAGTACCTCCGGAAGTGCAGGCCATGGATCACCGGAGCCTCCTCCTCCCCCTCCCCCACGTAATGGA
GATCTTCCACTTGACTCCTCTGGTCTTGGTTCCTCGTTGAATGACTCAAACAATTCTACAGCCTCCAATCAGTTCTCAGA
GGCTGAGTGTGATCATGATCTTGTCCAGCGTAACTACGGAGAAATGAAGCAGCAGCCCACATTCAAAATGGAGGCCTAAG
GATGGTGAGTGATGAAATGAACGTGTGAGGTCCTCTATACCCTTCTGAAGGACCCCGTCATCCCCGTGCCATACGAGGCA
ACCTGGTTACCGCCCCATGTCACTAACCACAGATCATTGATACCAAGCACCCCTGTTGAACACAAATACTCAGCAATATA
CAAGATACTGTATACTGAGTGAGAAAATGTTATGAAAATATTCTGAAGAGACTAGTTACCCCTGGCAAAAAGGTTACAGA
GAGAGAGAGCATAGAAGTTATTAATGACAGTGACAAAAAGAATTCATACAAATGATTTAGCATGAAAGGATCACGTGAAG
AATTAATTACACAAATTACAAGCAATGAAGAATAAATCATCTGTACCCTGTGTGATACTGATGCTCTCTACACTAATTGA
AAGCCTCATGATATTATTTTCATTGCAAGCAGCAAGTTGGCATGATGTGCATTAGCAATGAAGATCCAAATGAGGATATA
TCTTGGCTAGTTGTATGTGTTCAAAGGGGGTGACTGAATTCTTCTTTATTGTTACTGCGTCACAGTTCCCCCCCTCACCC
CCCCGCTCATGAGATTAATTAACCTGCTGTGGACTCCATTGTTGTACTCCCCTCATTACCAAGGCAAGCCCACACTGATT
GACGTTTAAGCTTTGAGTGTTTCTTGCAGTGTTGTGTATCACATAACAGTAGCAGTATTCTTTCTCTGCCCTCTGCTCAG
TTTGAAATCTGAATTTGAAATCAAGTGCTTCTGTTGTAGTGTTTTTTGCACCGGTATTTTGAGGGCCATACCGTCAGCAA
TGCATTTATTATGCAGTAAACCCTACCCATAGCAGTTAATGGATTGTCTTTAATGGCCATTGGACCATAAGTGCTGTGCG
ATAGTATGAACTGAACTAAGTATTGCTGTGTGAATCATCCATGACGGTGCTACTTGGAAGTGACTCTCGACTTGTTTGGT
GTTCTACGTACTTTGTGATACGACCCAAGTCTAGTCAAGGGCGGGGGACAAAACTGTGTATGTTTGCCTGAACCTTTGTG
ACGCATATGTAACCAGTATGCTCAGTTTTACTATTTTTTAAATAATTAACAATAGTAGTCCAATTAAGGAGTAAGACAGA
GAGAATGGCAGAAAAAGGGCTATCATCTGAGGGAAGGAGCCATATATAGTAAGTTTGGCTAAGAAGATATAGTGTTAACT
TCTCAACCATGGTTGTTTCGTAATGCTTGGCTACAGGGATACATACGTAGAGATTCTGCAGATACTTGTATAATTATCTC
GCAAATTATAAATATAAGCCATGATATGATTTTAATGAAGCCCGAAGACATCTCTGTAAGTGCACAAACCAAATGCCATC
TCCCTGTCTACTCATTTGCCGCAGCGTTCCTAGGTGTTGCTTAATTTCCGCAGCTTGCAAGACAATATGTAATCAGACCA
GCAATTTTGGATCTTACTCAGGGCTACAATATGACAAATTGTGCATTTGCACTGAAGGATAAAAAGTTTTATTAAATCCT
AAAAATAAGGACAAAATTGCTGGGAGCATCACAATATCCATTATAAAATATATTGTAAGGCATCTTGCTAGGTAATACTT
TATTTGTATATGAAATTCATCAGTCTTAGGAACAGATTGGCAAATTCTCATTGCCAATTCATCAGTTTCTACTTAAATCC
ATTTCCATGTAAACTTTTCTTACGAATCTAAGATAAAAATGTTGACGTGTAAGTATGTGTGCATTGCTTCTTCATAGTGT
TAGAATTGTGTGAAAGTGAGTATTATATTACAATAGATAATAAGTCGTTGCAGAACTGTTGTACTTCTATAAATATTGAC
ATGTGTCATGCAGGTGTCTGACAATAGCTGTAACCCTCAAGTCCTCTGAGCAATGTTTTGGAAGTCTGAGGAATTTTTAC
AGTTTAAAGCTGATATATATTTTAGTTCTTTTCCAGAATATAATTGAAGATTCGTGTTATGGTACGACATATTAAACATC
ATGGATTTATACAATACAAGGATTGTTGTACGAGACCATGAACCTACATAACACCCCTTTTTATCTAGTGTTCATCTCAT
TCAACCAAAACATGCTGATATCTTCCATAAGCTCAAGTGTAATACATGTAGTCTTTGATAAATGTTGCCAGTGTAATCTC
CGCCTGCCCTAAATAATTATTCAATTATTGATTTGCAGTTTATTGGTAATGGAGTTACTGAAGGCATTACTACCTGAATT
GTAGAGAGGTCATGCTTTCTATCTATGCATATGTATAATTTTACCCCCAAAATGATCAGAAAAAATAAATTTCCCAAAAA
GTATAAAATGCTCAAACTGTTTGAGTAGATAAATGAACGCTTTTTCTACTGCTTTTAGGTAGGATTAATTAATGTTGAAA
TCTCAGTACAGTATTAGGCAATATAGAAATACATGCAAGACCTATAAAGCACATTTCCTTGGATTTTGATTCAACTGACA
ATTTTTGTATGTATGTTAAGAATTGTCTGTTATTGAATTGTTTGTACCATTTCTATACACATATGTGTGAGATTATGCAT
CATAGTAGACATTGCTTGTCATTATCTTGACCAGGGAGGGTGGGTGCTAATGGGAGGGGGACAGTGGTGATCAATAGCAT
CTTGACCAGCACCCTATCATGGGTTGCATCATTGCATGATAGCAGCAGAATGCACCATAAGGTGCAGAATAATCTGTATT
TGCTGTTTGACACTTGGAAATAAGAGAGAGTTTTATTTTTATTAAAGTGATCATGATACATTATCCTAAAATATCCTATT
ATGAGTGAAATGAGACTCAAAAGAAGAGGTAATGATGAAATACTCTGTGTTAAAGTAGTTTGATATATTATTAGGAAACA
CATGACTGACTGAATATTGTAAATTCAAAGTCACTGATAATTTCTCATTTCTAAATTTGGCAGTTTTTAAAGGGGATAAA
CTGGTCCAGATATAGGAATGACATTGAAATTACATTCATATACCAGAAATGAGTTATTGTACTAAATGATCGTAAATAAA
TATACTGATCCATTAAAGTTAACAATTGCTTAATATATGTACCAGGTATATAAATAATGCAAAAAAAAAAAAAAAAAAAA
AAATAAAATATAACA
>Transcript_201450
GACGGGGGAGCATCGTCACCATGACCGCTCCGGCATGTTTGTTTCTGGTCCTTCTGGCAGGTGTTTTATTATTCTCCGTG
GTCAACACTCTCCCTCAAGATTTCATCTTTGAAAAGGATCGAGAAGAATGTATACTGAAAAATGGGGTAAACGGGCGTTG
CCTCAATATTACCTCCTGCCCGTCTGCTCTGGAGACATTCACCACCAATCCACCCGTCATATGCGGATTCACCGGTAAAA
TACCCATTGTCTGCTGTGCTAACATCAAAGGCACTGTTAGTGACGACTCTGTGCCTCTTCCTGTCCTGGACATCTCCTCC
CCCACAATTAATTTTGAATGTGGTGTGAGCAATCCTAGAACAATTTTTTTGGATTTTAGAACCAGTTCTAGCAGAGTGGC
AGCCGCTAGCCCTCGAGGCGAGAGAGCCACTGCACGTCTAGACTCTGACAAACATTTCAACAAGCCATCCGTGGTGGGTG
GAATAACAGCGAAGATCAATGCCTGGCCCTGGATGGCGTTGTTGGGGCAGCGGGACGCCAAGCTCAATATGTCCTGGTTC
TGCGGCGGAGTCCTTCTCAACCCTCGTTGGGTCCTCACTGCTCAACACTGCTTCCTAGACCGTAAAGCTGACGTCGTGCG
TCTGGCAGAACACGACTTCAACAGTGACGAAGATGGTGCCACTCCTGAGGACTTTAGTGTTGTTGAGACCGTCCTCCACC
CTGACTACAACCCATTCCAGGCCTACAACGACCTTGCCCTCCTCAAGCTCAATCAGGAGGTTAACATACAGAGTAACAAA
ATGCCTGCGTGTCTGCCGTGGGGGCATGAGAGCTCCACCAACATTACGGGGCACACTGTTACTGTGACCGGATGGGGCAA
CACCTTCTTTGGTGGGTCCCCCAGCTCCAGCCTGCAGGAGGTGGTGCTCACACTCTTCCCGTCGTCCAGATGTGACCAGA
GCTACTCCACTCTTGTGAACTACCCCTTCACCTGGCCTCGAGGGATCAGGGAGGAGACGGCTTGTGCTGGAGACCCCAAC
GGGGGTAAAGATGCATGTCAGGGTGACTCAGGAGGTCCACTTCTATACATCAACTCAGCTGGACGTTACACCTTGACTGG
GATTGTATCACAGGGATATGGCTGCGGGAAGAAGGACTTCCCGGGCCTTTATGTCAACATCCGCAAGCCGCAGTACCTGG
CCTGGATCAAGAAGGTCGCCTTCTAAGTCTCCTGTGGCCTCACAGATACTCCCAGCTG
>Transcript_234014
GTGCATTATAAATTACTTCACCAGAAAAATCTGCTCTACCAACACAGTTGGGAATTTCCTCTAGTGTTAATATGCTCTAA
GGGAAGCGTTGCCATATCAACCAGCTAGAAATTACCATAAAGAGATAAATATTCGTGGGCGTATTACAAGGAATTTTGTA
CTGGAAAATTGCCTATGTATGACGCAATTTGTCTTTTTAAATGTTCAAATGACTTTGCTTACTATCTTTTCTAAATGATG
AAGAACGCAGAAGAACGTCAAGAAGAAGAACGCAGTAAGAATTAATCAATTTCCAGGTAAAAGTGATTAATAGAGGAGAG
GTTATGTGGTGCGGCTGGCAGCGAGGCGGAGGCCCAGGACACGACTCCCTGACTCCTGCGGCAGCAGTTGGTGTCTGGCT
CTCCTGCAGGACGGTGCTGTCTCTCTCCTCCAACACACATATATAGTTATTGCTTCTCTGCAATTTATTACCGTGTCTTA
GGAATCATGGCAACATCATCACATAAAGTGAAAGCCTCGTCTTTGTCACCATATGCTCACCATGAAGACGTTGCCAAGCT
TGCTGTCAGTCAGAACAACTTTACACGTGATTTATGTGTGAAACTGACCCAGAAGATCGAAGGAAATCTATTCTTTTCTC
CCTTCAGTGTCATGACAGCTTTGGGAATGACCTATGCTGGAGCTGTTGGCAATACTGAGAAAGAGTTGCATTCTGTTATG
CATCTGTCCCAGGATAAGGCAGCTATCCATAATGCGTTTCAAGATGTTGTTACAGATCTTAAGACTGAAGCACCTCACTA
TGAGATTAGGACATCCAACATGGGGTATATCTCTGACAAAATGACTATACTGAGTGACTATAACAACATCATGAAAGAAA
AGTACCTCAGCTGCTCAAAGACTGTCAATTTTAGTGAAGGTGAACAAGTACGGAAGGAGATAAACAAAGCTGTGGAAAAG
GAAACAAACTCCCACATTAAGAATCTTATTCCTGAAGGAATGTTCAATAGCTTAACGAGGATGGTGCTGGTAAATGCAGT
CTACTTTAAGGGTGTATGGAAGAATCAGTTTAAGAATTCTGCTACAAGAGATCAGGAGTTTTGGATTACAGATAGTGAGA
GCACCATGGTGCCAATGATGCACATTACAGATGACTATTGCATGCAACATGACAAAGATCTTGGAGCAACATTTCTAGTA
ATGGAGTATAAGGGATCTAGACTGAGTATGGTGTTTGTGCTGCCTGACAAGCGTGATGGACTAGCAAAAGTTGAGGCAAA
TCTGCCTAGTGTCAATTTAAATAAAATTGGTACAGATCTGCCATTAGTTGAAGTGCAAGTTACCTTACCAAAATTCAAGA
TTACGAAGTCATTGGAACTAGTCAGTCATTTGAAAGAGATGGGAGTGAAGGACTTATTTGATGCGAGACGATCTGATTTG
TCTGGGATCACGGGCACCAAAGATCTGTTTGTTACAGAAGTGATTCACCAGGCCTACTTGGAGGTCAATGAGAAGGGCAG
TGAAGCTGCTGCAGCTACAGCCATGAATTTTATGCTTGGGAGTTGCCGGCGTAAAGAGGTACACACGTTTGTTGCTGACC
ATCCATTCCTGTTCTTCATTAAAGATCAAAGATCAGGATTGGTGTTATTTGCTGGCAGGTTGGCTGTTCCCTAAGACCTT
TCTGCTGAAGGATAAAATTTAGGATTAAGTTTTTAATATGAATTTGGTTATGGATATACAGTACAGTATTGGTATTTTCC
TAATGATTTTTCATGAAATATTTTTAATCCCCTCTCCATATACACATTCATATTATGTTCATCAAGATTGATGGCTGCTG
AACTGATGTTGATTGACTTATAAGGATGCGTTTACCTAATTACATTAAATAAACTTGAGCTCAGTTGCTACTAGCAAGAT
TTTGGTTAATATTATGTTATACCTATTATTTGATATTACCCTAGTTCATTTATAAGTAAATATTTAGAATCTTCACATTC
TGGTTTCAGTTAGACAAAAGGCTATCCACTTAATATTTAAAATAACACAATTTTAGTCTAACTTATTATTTACTGGTATA
TGTAATATACATTATATATAATTTATTACTCAAGGGGTGTAGTAATTTGTTAAACTCTATAAAGGACTAATTAACGAAAG
TCGTCCAAGTTCTACCTGGCATAAAAGCTTAAAGCTTCAATTACTGTTCAGGAGTTGACTGAAATGTTGAAGATATCATG
CAATACACACAGTAATCACACT
>Transcript_204368
TGGGCTGGTGGAGCGGCAGTGGTGCAGCAGACACCGCCAGGGCAGGAAGACCCCATAGTCTCTGAGATCAGAGGTGATGG
AGCAGCACAAGAGGTGGGTGTGGTCGGTGGTGTTGACGGCGGCTCTGGTGGCCCTCGTCGCCCCTCTCGAGCTGCTCGAC
AACTCTGCACAGGACCTCGAGGAGCTGCCTGTCGCCCGGGTTGCTCGTCAGGTCCGAAGGCCTCAAGCAGGAGGCGGCGG
GAGCTGTACCTGTGTCCCATTGGTCGTCTGCGTTGCTGAACTAAATCAGCTGCAGCAGACCTGTACGACGACTGCGCGGG
AACCTGGAGTCTGCTGTCCTGCCTCTGCTGTTGATACACGAGCGTCTCCCGTGAACGTGAGGCTCTTCACCGGCCCCAGC
GACACTGTCAGCTTAAGTACGCTGGATTCCAGCAAGTTGTCAAGTGCTCTGGACAAGGGAGAGAACGCTTTCAGTAACAT
TCAAGAAATCGAGCGGAACCTTATCGACCAATCCTTGATCCTGCAGCTGCTCACCCCTGCTGGTCAACATCTGCACTTCT
TCACGATTCCGGATGAGGCTAAAGCGATGGACCGTAGGGCCACGGCTATTATCTTCGGATCTAGGGAGATAGTTGACGAC
TTTAACTTAACACCGCGACAGGCAGGCTTTGGTCTGAGGAACTTGCCTGTGAGCAACACAGATATGAGAGACTTGTGCCC
ACAGAACCCCAGGTGCACCCCCAACAGCAAGTACCGTACTGCTGATGGCTCGTGCAACAACCTGGCAAACCCAACCTGGG
GCATGAGCAACACTCCCACTCAGAGGATCTTACCACCAACTTACGACGATGGTGTTTACGCGCCTCGCACCAGAGCGGTC
GACGGCTCGCCTCTCCCCAACGTTCGTCAAATTAGCAGCAACGTTTTTGTAGATGTTAATCGGCCAGATGAGGCTCACAC
GTTAACATTAATGCAGTGGGGACAGTTCCTCGACCACGATTTTGCTCATGTACCTTTCCCTACAATGGAAAATGGAATGG
GTATTCAGTGTTGTCCAAATGGAACAATGGCACCCACTCTACATCCTCGGTGTTTCCCCATCGACACCACAGGCGACCCA
TTCTACGGCCCTCGAGGCAGCAGGTGCATGAACTTCATCAGGAGTATGTTGGCTGTCGGTCCCGGTCCAGCCTGTAACTT
CGGCTACGCTGAGCAGCTGAACCAGATAACACATTGGATAGATGCCTCCAATGTGTACGGGTCCACCCCCAACCAGCAGC
GGGCCATCAGATCCTTCAGGAACGGTCTCCTTCTAACCTCTGGGAACAACCTCCTGCCCATCAACCCCGACCAGAACACC
TCGATCGTTTGTCGGGCAGAGGAGCGTGGCGCCCTTTGCTACCTGGCAGGTGACTCACGAGCGAACCAACACCCTCACAT
CACTGCTATACAAATTCTGTTCTTGAGGGAACACAACCGCGTGGCGCGGGAGCTCCAGGCCCTCAACCCTCAGTGGTCGG
ACGAGGCCGTCTTCCAGGAGACCCGCAGGATCGTCGCTGCCATCATCCAACACATTACTTACAACGAGTTTCTTCCCATT
GTCTTAGGAAACAAATACATGAATACCTACGGCCTCAGTCCGCGGCTCTCTGGCTACAGCAACAACTACAACCTCGACAT
CAACCCCAACATGAACATTGAATTTTCCACCGCTGCCTACCGCTTTGGTCACTCTATGGCGCAGGGAACCTTGCGATTGT
TTACTGCTAATGGCGGCGTGGACACCGTCCGGCTCCGTGACCACTTCAACTCTCCTCATCTCATCCAGAATGAGGGCCGA
CTGGACGACATTGTTCGCAGCTTCACTCAACTTGCCTCTCAGAGGTTTGACGCCTTCGTTGTACAGGACCTCACAAACCA
TCTGTTCCAGACCCCGATGTTTAACTTCGGCTTGGACCTGCCCAGTCTGAACATGCAGCGCGGGCGGGACCACGGCATCG
CCACCTATAACAGTATTCGTGAGGTCTGCGGTCTACCTCGGGCTCGGACCTTCAATGACCTCACAGACCAGATCAGCCCT
GAGAATGTACAGAAACTCGCAAGAATCTACAGGAACGTTGATGACATAGACTTTTTTGCGGGAGGTCTCACAGAGACTCC
GATTCCCGGGAGTCTCCTGGGCTGGACCTTCCTGTGTGTGGTGGGAGACCAGTTCGCTCGCCTCAAGAAAGG
>Transcript_192282
TGTGTGTGTGTGTGTGTGTGTGTATGTGTGTGTGAACACGGGCGAAGTAGACACTGAGGCTAGTGTGTGTGTGTTGTAGT
GGTGTCGCAGAAGTACGTGACGCGGGTGATCGACGAGGACGTGTTGGCGGGCAACGCGGCCATCTTCAAGTGCATGATCC
CGTCCTTCGTGGCCGACTTCGTGAGTGTGCAGGCGTGGGTGGACTCTGAGGGCACTCACTACTACCCGACCAACGACTAT
GACGGCAAGTACCTGGTGCTGCCCTCTGGCGAGCTACACATCCGAAACGTCAACTCTGAAGATGGCTTCAAAAGCTACAA
GTGTCGAACTGTCCACCGCCTCACCCAGGAGACCCGCCTCTCTGCTACTGCTGGCCGACTTGTCATCTCCGACGCCTTGT
CGAGCGGGCCGCCCAAGGTCCCACCGGTGGCCAAGTTCAACCAGTTCACGCGGGACGTCGGCGAGAGCTTCGCTGTGTTG
TGTGAGGCACAAGGCTTCCCCGTCCCCGCCTTCAGGTGGTTCAAGTTCTCGGAAAATGCACGCAAATCTCCTGTTGAGTT
GGGTGACCGAGTGAAGCAGGTTGGAGGAACTCTAATTATTCGTGAAGCTAAGGTGGATGACTCTGGCAAATATCTGTGTG
TTGTCAACAACTCGGTTGGAGGTGAAAGTGTCGAGACTGTTTTAACTGTTACCGCACCCTTGAGTGCTCAGGTGGAACCA
AATGTACAGACTGTTGAATTTGGTCGACCTGCTACCTTCACCTGTACCTACAAGGGTAACCCCGTCAAGTCTGTTGCCTG
GCTCAAAGATGGCGTTCCAATCAATCACAAAGAGGCAGTATTGCGTATCGACACTGTGAGTCGAGAGGACAAGGGCATGT
ACCAGTGTTTTGTGAGGAATGATCAGGAGTCTGCACAGGCTACAGCTGAACTAAAACTTGGAGGACGCTTCGAACCCCCA
CAACTGACATACACTTTTGAGACATCAACCCTGCAGCCTGGCCCCTCAGTGTTCCTTAAGTGTGTGGCAGCTGGCAACCC
TACTCCTGAAATTACTTGGGAACTTGATGGCACCCGACTCTCAAACTCTGAAAGGATGCAAGTTGGCCAGTATGTGACTG
TTAATGGAGAAGTTGTGTCACACTTGAACATCTCTGCAGTTCACACAAATGATGGTGGTCTTTACGCTTGTGTTGCATCT
TCTACCGTAGGCTCAGTCAAACATGCAGCAAGGCTCAACGTGTACGGATTACCTTACATTAGGCCCATGGACAAGGTTGC
TGTTGTAGCTGGGGAGAACATGGTTGTCCACTGCCCCGTTGCTGGTTACCCCATTGATTCTATTGTTTGGGAGAAGAATG
GCCGCATGCTTCCCATTAACCGTCGTCAGAAGACCTTCACCAATGGCACACTCATTGTTGAAGCTGTTGAACGCAATTCT
GATCAAGGAAGGTACACTTGTGTTGCTCGCAATAGTCAAGGATACACTGCTCGTGGTGATCTTGATGTCCAAGTTATGGT
GCCACCGGAAATTTCGTCCTTTAAATTCCCTGAGACAGCGGGACGGGATGGTGCTTTTGCTCAAGTTATCTGCGTAATTG
CTTCAGGAGACGCTCCTTTGAACATCTCCTGGCTCTACAATGGTGCCAGTGACCTACCTCTAGGCACTGAGTCACTGCTC
ATTGGAGAAAGAACCTCGATACTGACAATTAAGAGTGTTTCATGGCTTCATAGTGGTGATTATGAATGCCTTGCACAAAA
TGGTGCTGGAAAAGCCTCCTTTGTAGCTGAATTTTCAGTCCAGGTACCACCACGTTGGATTGTGGAGCCCACAGATAAGG
CATTTGCTCTGGGAAGTGATGCCAGGTTAGAATGTAAAGCTGATGGATTTCCTAGACCTTCTCTTGGATGGAAGAAAGCT
GCAGGTCGTACTCCTGGAGATTATCGTGACCTTGGTGTTAGTAATCCCAATGTGAAGGTGACTGATGATGGCACACTGCA
GATTGGCAACATTCAAAAGTCTCATGAAGGATACTACTTGTGTGAAGCCAACAACGGAATTGGTGCTGGTCTTTCAACAG
TTATCTACGTAAGGGTCCAAGCTCCACCTCAGTTCAAGATTCAGTACAGAAATCAGACTGCGAGCCGAGGAGATGATGCT
GTACTTGAGTGCGAGGCTGAAGGCGAAACTCCCATTGGTATTCTGTGGAGCAAGAACAAACACAGCATTGAACCATCCAA
TGAACCAAGGTACACAATTCGTGAAGAAATGCGAGGTGGTGGTGTTCACAGCAGCCTCAGCATTAAGACAACCGATCGAT
CAGACTCTGCTGTGTATACCTGTGTGGCAACTAATGCTTTTGGAAGTGCTGATACCAACATCAATCTTATTATTCAAGAA
CATCCAGAACAGCCTAACAGTTTAAAGGTTTTGGATAAGAGTGGTCGCTCTGTGGAGCTTTCCTGGACGCCTCCCTATAA
TGGAAATTCTCCCATCACTCGTTACATTGTAGAATATAAGCTTAGCCGCCGAAACTGGGATTCTGATGGTGAACGCATGA
TGGTGCCTGGTGACCAAAACATGGCTGCTGTGTTAGATCTTCGCCCAGCTACAACATACCATCTTCGCATTGTTGCAAGA
AATGAGATTGGCGACTCTGATCCTTCTGACACTGTTACAATCATTACTGCTGAGGAAGCTCCCAGTGGTCCTCCTCGTGA
CCTCAAGGTTGAGGCTGTAGATCAGAGTTCTCTGCGAGTCACTTGGAAGCCACCTCTGAAGGAGGAGTGGAACGGTGATA
TTCAGGGTTACCAAGTTGGCTATCGGCTTGCATCATCTAACAATTCTTACGTTTATGAGACTGTTGAATTTAGCAAAGAA
ATGGGCAAGGAACATCATCTCGTCATTTCTAAGCTTAATGTCTACACTGAATATGCTGTGGTTGTGTCTGCTTTCAACAA
AATTGGACAGGGACCAAAAACTGATGAAATTCGAGCTTACACTGCTGAAGGCACACCCCAACAGCCCCCTCAGGATGTAA
CTTGCACTACCCTCACATCCCAGACCATCAGAGTATCCTGGTCCTCTCCACCACTTGAAACTGTGCAGGGAGTCATTAAG
GGTTACAAAGTCATTTATGGACCCTCTGACACCTGGTATGATGAAGAAAGCAAAGACACCAAGATCACTGGGTCCACTGA
AACTCACCTTCATGGTCTTCAGAAGTACACTAACTACAGCCTCCAGGTCCTAGCCTTCACATCAGGTGGTGAAGGAGTGC
GCTCACAGCCAATTCACTGTCAGACTGATCAAGACATTCCTGAATCACCTACATCTGTCAAGGCTTTGGTTATGTCTGCT
GATTCAATCCTGGTATCTTGGCTACCACCTGAGCGCCCCAATGGAATCATTACTCAGTACACTGTTTATTACAAAGAGCA
TGGCAAGAGTGATGTTGAGACTGTGCAGCAGAAACTTCTTCCATCAACACTAAGCTATGAAGCAACCGGACTGAAGCGCC
GTGATGACTATGTGTTTTGGGTGACAGCTTCCACTACTGTTGGAGAAGGAGAAATGTCACAGTTAGTTCATCTGAAGCTC
TCTAATAAAGTTCCTGCTAAAATTGCATCCTTTGATGATGAATATGTGGCAACATATAAAGAGGATGTGAAGCTTATGTG
TCAAGCCGTGGGACTTCCAACCCCTGACATCAGGTGGACAATCCGTGGAGAACCTTTTACCCCCAATGATCGTATACGAC
TATTGAATGAGGGCTCCTTACTAATCCGTGAAGTTTCTCGTGATGATGCTGGAGAATACACCTGCCATGTTGAAAATCCA
TATGGACAAGATACTGTCACACACACACTACTCATCCAAGCTCCTCCTCATCCTCCGGAAATCACACTTCAATCCACAAC
CACTAACAGCATTGAGGTGAAAATCAAGCCTTCTGTAATTGATGATACAACTCCCATCCATGGATATACAATTTTCTACA
AGCCGGAGTTCAGCAACTGGGAAAGCATTCAAGTTCCATCCTCTACACGAACCTACTCTCTTGAAGGACTCTGGTGTGGA
TCTCGCTACCAAATTTATGCTTCAGCATATAACAAAATTGGAACAGGTGAATCATCTGAGATTCTGAACACTCGTACTAA
AGGCAAGAAACCAGAGGTTCCTGAAGTGAATCGCTTCGTCGAGGTTTCCTCTTCATCCATCACCCTACACCTGAATGCTT
GGCTAGATGGTGGCTGCCCCATGAACTACTTTGTGGTAGAGTATAAGGCTAGGCATCAAGCTGAGTGGACAATGGCTAGC
AACCAAGTGAAGCCTACTGGTAACTATGTGATTATGGAACTGACACCGGCTACTTGGTACAACCTCCGCATATCTGCCCA
CAATAATGCTGGGGCCTCGGTGGCTGAATATGAATGTGCCACACTTACCCTCACTGGTGGTACTATTGCCCCGGCTCGTG
AACTGCCTGCCTTCGGGGCTGGAGACCTTCCACTGTACCTCAACTTAAACCTCATCGTTCCTGTGGTCTCGGCTGTAGTC
GTCATCGTTTTGGCCATCGTTATTATCTGCTATCTAAGAGGTCGCAATGCCCCTATTAAAGAGGAGGTGTATCAGCAGTA
CCAGTACAATGCCAGCATGCCTCCACCCTCGACCATGGACAAGCGTCACCCAGGTTTCCGCGAGGAACTCGGCTACATTC
CACCACCAAACCGCAAGCTTCCACCTGTTCCAGGCTCACAGTACAACACTTGTGACCGTATCAAGCGAGGTGGGGGGTCG
GGTCGCGGCACACATGCCACCTGGGACCCAAGACGCCCTATGTACGAGGAACTCTCCCTCCATCCTCCCCCTGGACGACG
TATTCCCCCTGGAGGGCCTCATCCACCTCATGGTTCCCAGGACACCCTGAGATCAGGTGGAGATGACGAAATCTGTCCAT
ACGCAACTTTCCACCTCCTTGGATTCCGTGAGGAAATGGACCCCCAACAGGCCGGTAACAACTTCCAGACCTTCCCTTAC
CAGAATGGTCATGGGTCTCAGCAAAACTTTGTCAACTCTCCTGCTTCTAGGAGTATGCCACGTCATGGGTCTGGCAACTA
CTACAGCTGCGTTACTGGCGACTATAACTGTGGCCATACCCCGAACGAAGGCCACCAGCCTCGGCACGGTTCTGGCAACT
ACTACTCGTGTGTGGCTGGGGAGTATGGCTCAGGTGGTCCCCCAAGCAGCACCTACTACTCTACTGTTCCTGGAGATATG
ACTGCCTCCCGCATGAGCAACTCCACATTCTCCCCGACTTACGACGATCCAGCTCGATCTGATGAAGAAAGTGATCAGTA
TGGTGGGTCTACATATTCTGGTGGTGGACCTTACGCTCGTGCTATTGACTCCGTGTCACAGAGTGGAACTGCTAAACGTT
TAAATGGTGGTCACCTTCCTGGAGCTGCAACCTCTGGTCACTTTTGGTCTAAGGGTTATGCACATAAGTTCTTAATGAAC
CGTGGGAGTACCTCCGGAAGTGCAGGCCATGGATCACCGGAGCCTCCTCCTCCCCCTCCCCCACGTAATGGAGATCTTCC
ACTTGACTCCTCTGGTCTTGGTTCCTCGTTGAATGACTCAAACAATTCTACAGCCTCCAATCAGTTCTCAGAGGCTGAGT
GTGATCATGATCTTGTCCAGCGTAACTACGGAGAAATGAAGCAGCAGCCCACATTCAAAATGGAGGCCTAAGGATGGTGA
GTGATGAAATGAACGTGTGAGGTCCTCTATACCCTTCTGAAGGACCCCGTCATCCCCGTGCCATACGAGGCAACCTGGTT
ACCGCCCCATGTCACTAACCACAGATCATTGATACCAAGCACCCCTGTTGAACACAAATACTCAGCAATATACAAGATAC
TGTATACTGAGTGAGAAAATGTTATGAAAATATTCTGAAGAGACTAGTTACCCCTGGCAAAAAGGTTACAGAGAGAGAGA
GCATAGAAGTTATTAATGACAGTGACAAAAAGAATTCATACAAATGATTTAGCATGAAAGGATCACGTGAAGAATTAATT
ACACAAATTACAAGCAATGAAGAATAAATCATCTGTACCCTGTGTGATACTGATGCTCTCTACACTAATTGAAAGCCTCA
TGATATTATTTTCATTGCAAGCAGCAAGTTGGCATGATGTGCATTAGCAATGAAGATCCAAATGAGGATATATCTTGGCT
AGTTGTATGTGTTCAAAGGGGGTGACTGAATTCTTCTTTATTGTTACTGCGTCACAGTTCCCCCCCTCACCCCCCCGCTC
ATGAGATTAATTAACCTGCTGTGGACTCCATTGTTGTACTCCCCTCATTACCAAGGCAAGCCCACACTGATTGACGTTTA
AGCTTTGAGTGTTTCTTGCAGTGTTGTGTATCACATAACAGTAGCAGTATTCTTTCTCTGCCCTCTGCTCAGTTTGAAAT
CTGAATTTGAAATCAAGTGCTTCTGTTGTAGTGTTTTTTGCACCGGTATTTTGAGGGCCATACCGTCAGCAATGCATTTA
TTATGCAGTAAACCCTACCCATAGCAGTTAATGGATTGTCTTTAATGGCCATTGGACCATAAGTGCTGTGCGATAGTATG
AACTGAACTAAGTATTGCTGTGTGAATCATCCATGACGGTGCTACTTGGAAGTGACTCTCGACTTGTTTGGTGTTCTACG
TACTTTGTGATACGACCCAAGTCTAGTCAAGGGCGGGGGACAAAACTGTGTATGTTTGCCTGAACCTTTGTGACGCATAT
GTAACCAGTATGCTCAGTTTTACTATTTTTTAAATAATTAACAATAGTAGTCCAATTAAGGAGTAAGACAGAGAGAATGG
CAGAAAAAGGGCTATCATCTGAGGGAAGGAGCCATATATAGTAAGTTTGGCTAAGAAGATATAGTGTTAACTTCTCAACC
ATGGTTGTTTCGTAATGCTTGGCTACAGGGATACATACGTAGAGATTCTGCAGATACTTGTATAATTATCTCGCAAATTA
TAAATATAAGCCATGATATGATTTTAATGAAGCCCGAAGACATCTCTGTAAGTGCACAAACCAAATGCCATCTCCCTGTC
TACTCATTTGCCGCAGCGTTCCTAGGTGTTGCTTAATTTCCGCAGCTTGCAAGACAATATGTAATCAGACCAGCAATTTT
GGATCTTACTCAGGGCTACAATATGACAAATTGTGCATTTGCACTGAAGGATAAAAAGTTTTATTAAATCCTAAAAATAA
GGACAAAATTGCTGGGAGCATCACAATATCCATTATAAAATATATTGTAAGGCATCTTGCTAGGTAATACTTTATTTGTA
TATGAAATTCATCAGTCTTAGGAACAGATTGGCAAATTCTCATTGCCAATTCATCAGTTTCTACTTAAATCCATTTCCAT
GTAAACTTTTCTTACGAATCTAAGATAAAAATGTTGACGTGTAAGTATGTGTGCATTGCTTCTTCATAGTGTTAGAATTG
TGTGAAAGTGAGTATTATATTACAATAGATAATAAGTCGTTGCAGAACTGTTGTACTTCTATAAATATTGACATGTGTCA
TGCAGGTGTCTGACAATAGCTGTAACCCTCAAGTCCTCTGAGCAATGTTTTGGAAGTCTGAGGAATTTTTACAGTTTAAA
GCTGATATATATTTTAGTTCTTTTCCAGAATATAATTGAAGATTCGTGTTATGGTACGACATATTAAACATCATGGATTT
ATACAATACAAGGATTGTTGTACGAGACCATGAACCTACATAACACCCCTTTTTATCTAGTGTTCATCTCATTCAACCAA
AACATGCTGATATCTTCCATAAGCTCAAGTGTAATACATGTAGTCTTTGATAAATGTTGCCAGTGTAATCTCCGCCTGCC
CTAAATAATTATTCAATTATTGATTTGCAGTTTATTGGTAATGGAGTTACTGAAGGCATTACTACCTGAATTGTAGAGAG
GTCATGCTTTCTATCTATGCATATGTATAATTTTACCCCCAAAATGATCAGAAAAAATAAATTTCCCAAAAAGTATAAAA
TGCTCAAACTGTTTGAGTAGATAAATGAACGCTTTTTCTACTGCTTTTAGGTAGGATTAATTAATGTTGAAATCTCAGTA
CAGTATTAGGCAATATAGAAATACATGCAAGACCTATAAAGCACATTTCCTTGGATTTTGATTCAACTGACAATTTTTGT
ATGTATGTTAAGAATTGTCTGTTATTGAATTGTTTGTACCATTTCTATACACATATGTGTGAGATTATGCATCATAGTAG
ACATTGCTTGTCATTATCTTGACCAGGGAGGGTGGGTGCTAATGGGAGGGGGACAGTGGTGATCAATAGCATCTTGACCA
GCACCCTATCATGGGTTGCATCATTGCATGATAGCAGCAGAATGCACCATAAGGTGCAGAATAATCTGTATTTGCTGTTT
GACACTTGGAAATAAGAGAGAGTTTTATTTTTATTAAAGTGATCATGATACATTATCCTAAAATATCCTATTATGAGTGA
AATGAGACTCAAAAGAAGAGGTAATGATGAAATACTCTGTGTTAAAGTAGTTTGATATATTATTAGGAAACACATGACTG
ACTGAATATTGTAAATTCAAAGTCACTGATAATTTCTCATTTCTAAATTTGGCAGTTTTTAAAGGGGATAAACTGGTCCA
GATATAGGAATGACATTGAAATTACATTCATATACCAGAAATGAGTTATTGTACTAAATGATCGTAAATAAATATACTGA
TCCATTAAAGTTAACAATTGCTTAATATATGTACCAGGTATATAAATAATGCAAAAAAAAAAAAAAAAAAAAAAATAAAA
TATAACA
>Transcript_184708
GTTGAGGATCGTCTTGCCGTCTGCTGCAGGCTCGAAAACAAACCCAAACAAATATGGCAGATTCGGAAGACCAGTTGCGG
AGAATGGTGATGACCTTTCGGGTCTCAGAACTTCAGATGCTCCTAGGATACGCAGGCAAGAATAAAACTGGTCGCAAGAA
TGAGCTACAGAGTCGAGCTATTGAAATAGTGAGATTAAGAAATCCTGCCATACAAGCCAAGATCAAAGAGTTATACAAGA
GCATTCAATATGACTGCCCGCAGTCTCTACCGGTTTCTGAGAAAAAAGACGACAAGACATATCACAATGCCTTTGATGTT
TTGATGAAGAATGCACACGAAAAACAATTGCCACCAAAAAGATCACTGAGACTAGAGATGATGTCGTTTGGTGACAGGTC
ACAAGCAGCAGCCAGTGGACCAACAGGAATCCATCCAGCCCAGAAAGTTCCAATGGGCCTCAACACAATAGCAGGTTATG
CTCAGGCACAAAATGTGGGAAGCATTGGTGGGGTAACCTCAACACACAGCAGTTCAAGATATTCCTCCAGCTCATCACAA
GTGGCTCCTACAAGTATATCTACAGCTGTGGGCTATTCAACACTGACTAGTAATAGTCACAATTCCTCATATCCAATCAA
TCCAGATGTCAAATTAAAAAAGCTGCCATTCTATGATATCCTCGGGGAACTCCTGAAACCATCATCACTGGCCCCACAAG
GTTCAGGACGCTATCAGGAGTCCACATTCGCATTTTCTCTCACGCCACATCAAGCCAACAAAATTGCAAACTCAAGAGAT
TTACGGCCAGGCAAGCAAGACTACTCTGTTCAGGTTCAAATGAGGTTTTGCTTACTCGAGACAACATGTGAACAAGAAGA
TAACTTTCCACCCAATATTGCAGTTAAAATAAACGAAAAGATGTGTCCATTACCTACACCCATCCCCACCAACAAGCCCG
GAGTTGAACCAAAGCGACCATCTCGACCGGTCAACGTAACAGCACTCTGTCGTATATCCCCCACTGTAACAAATAGAATA
CAGGTATCTTGGGCGTCGGAATATGGTCGATGCTACGTCATATCTGTATATTTAGTACAGAAATTATCTTCAGATGACCT
ACTACAGAGACTTAAAAATAGAGGAGCCAAAATTGCAGATTTTACAAGATCACTTATAAAACAAAAACTACAGGAAGATG
CAGATTGTGAAATAGCTACAACTTCTCTACGATGTTCACTAATGTGTCCACTCGGGAAGATGCGCATGATGCTACCTTGT
CGTGCTAGTACCTGTGATCACCTCCAATGCTTTGATGCATCTCTTTACCTTCAAATGAATGAACGAAAGCCCACCTGGAC
TTGCCCAGTTTGTGACAAACCTGCTGTTTATGACTGTTTAGTGATTGATGGGTACTTTCAGGAAGTACTCCAACAGAATT
CCAGCTGCAATGAAGTAACACTTCATAAAGATGGAGGTTGGACACCTCTCATGCCGAAAAAAGAAAAAGAACCCGAGGTG
GAGAAACGGAAATCTGAAGTAGCTGTAGAGACATTGAGCGACGATAGTGATGATGACACTCGAGATCAAGATGATGCCCC
CATTGTAGAAGAGGTGAACAACAAGAAAAAATCTGCAGAGCCTGAGATTATCACACTAACCGATAGTGAGGAAGATGACG
ACGACTCGCCACCACCTGCCAAACGTCCTAATAATGGTCCATCTGCTGTGCCGGTTTCTACAGCTTCTACAACAGGCACT
GCTGGAAACACCACACCACACGGCTCAGCCTCGTCTAATGGGACTGGAGGATTGTTGACAACAGCAGGAGGCAGCAGTGG
TGGTGCAGCTTTTTCCCCTCCATCTTCTGGGTCAGTGAGTCCCCAGGTGATCTGTTTGGACAGCCCTGCATCATCCCCAT
CTCCACCTCCTCGTAGACCAAACCAGGGGCCATCTCCCCTGCCTGCAGGACTCACGGTCACTCCTGTAGTTTCAACATCT
TCCTCGTCTTCTTCTCCTACCTTTTCTTCTGGCTCCTCTGAACTACGACAAGTCATTAATGTTACATCTAGAAGCACGCC
ACCAATCACAGCCAGCAGCAACAGCACCAGTAGCAGCAGTCCTTCTCCGCACACCACAATAACACCACTTTCGTCTTCCT
CAGGTTCTTCTGTAACTATATCCTCTTCCACCACTAATGCCCCATCTTTTCTAACTCCCTCCTCACAAGACCCATTGGCC
GTATCAACATTTAATATACAGCCTACCTCCTCAGCTGCTGCAGCTGCAGCAGCTGCTGCTGTTGCTGCTGCTGGACTTAA
CCCAAATCCTTATTCTCTTCCCCCTGCATTACAGAACCTATTCAACCCCTTGGGAATAATGCCTCCTACTACTGTGTCAG
GAAGTCTGCCATTTAGACCCCAGGACAGATATATGTAGATGAGTTAACTAGTATGTTCTTATTAGTTATTGAACTGGAAA
TTATTTTGAAATGCCCTTTTTAGGGTATATGTATATAAAACACCTGGGGGGCGAGACACTTAAGTTTCAGCAATATGTTA
TTAAAGAATCAACAGTACTTTAACACAAGTATTTCTTGTGGAGGTGTTATATATATATATTTTGGTTTGCAAATTGTCCA
GAAATTATTTGCATAACTTTATTCACCAAAGTGTTATTGTGTATTCATAGGCTCTTCTCGTAGTCTTTTGGTTTTCACAA
AGGACTTATTTAGTGGTAAGTGATATCCATTGGAAAAAGAAGAAATGTACAAGTACAAATGTATTATGTGAGTTTGTTCC
TTAAGAGGGTGTGGTTAACAACTGTACAGTGGGGAGGACGTATACTAATATAAATGTCGTACTCTAAATTTTGCACCTAT
TAAAGAACTAGCAGCATGTTTCCAAGCACTTACTTTGTGGTGTATTTCATTGCTTGTAAAAGTTGAAAGATTGGAACTGA
TTAGTAGTGGATATACAGCTTGGTGTATGGATATACAGCTTGGTGTAAATGCTACTTTTACAGAAATTATGTATCAAAAT
TTGTAAACAAATCCATGACACAAAATACTTCTTTGTTAGTCTTATTTATTTCCTTTACCAACAACAAAATTAATCTTAAT
TAGGTTTGCCTCATAGGGATACATTAGGATATTTTACTCCCTTTATTTCATGCAGTTAAAATGCAATGTACTGAGAACAC
TTCATAGCATTGACTAGAAATGTACAACACATACATATGATCATGAAGTAAGCTTCCTATAAAAATTAGGAAATTTAGCT
TGGTGGCAGCCAGTTTTTATATTGAAAAGTGAAGGCATTTTCTGAATAACAATAAACCCACGGTTCTATGTATATTAATA
AGTCTATAATAATTTAGAACTAAATCTTATGTTAGATGCTTTGTGTACTTGTGTGTGTAAGAATGTCATGAGCACATAAT
AGCTTTATGCTGAAGACCACAGAGACAGACGAAAGAATTGTAAACATTTTTTTATCCTGTTTAAAGGATTTTTCTTTGGG
GGGGGCATACAGTGAGGATAACTCAATAATACAAGCTTCAAGTTCAGGAGAAGAGGAAAAATCAAATGTTGAAAAGTGCA
TATGGATGCCCTAGTAAATTGTTACTTTTATCAAGCTCATGGGTTCAGACTTTAATAGAACAGTCCCAAGTGGCATCAGC
ATCAATATATTTTGAGCTGGAAAGATCAAATTTACAATAGGTTTCCTTTGCCCTAATATATCAATAACATCATGTAGAGT
ATACAACTTTAAAATCTGTCCCTCCATATGGATTCATCTAAAAACAGGCTGAATTTACCACCAGTCTTGATTTACAGTCG
ACTGCATTTAAATCTATCTCGTCATGTATGCAATTT
>Transcript_184712
GTTGAGGATCGTCTTGCCGTCTGCTGCAGGCTCGAAAACAAACCCAAACAAATATGGCAGATTCGGAAGACCAGTTGCGG
AGAATGGTGATGACCTTTCGGGTCTCAGAACTTCAGATGCTCCTAGGATACGCAGGCAAGAATAAAACTGGTCGCAAGAA
TGAGCTACAGAGTCGAGCTATTGAAATAGTGAGATTAAGAAATCCTGCCATACAAGCCAAGATCAAAGAGTTATACAAGA
GCATTCAACTAGAGATGATGTCGTTTGGTGACAGGTCACAAGCAGCAGCCAGTGGACCAACAGGAATCCATCCAGCCCAG
AAAGTTCCAATGGGCCTCAACACAATAGCAGGTTATGCTCAGGCACAAAATGTGGGAAGCATTGGTGGGGTAACCTCAAC
ACACAGCAGTTCAAGATATTCCTCCAGCTCATCACAAGTGGCTCCTACAAGTATATCTACAGCTGTGGGCTATTCAACAC
TGACTAGTAATAGTCACAATTCCTCATATCCAATCAATCCAGATGTCAAATTAAAAAAGCTGCCATTCTATGATATCCTC
GGGGAACTCCTGAAACCATCATCACTGGCCCCACAAGGTTCAGGACGCTATCAGGAGTCCACATTCGCATTTTCTCTCAC
GCCACATCAAGCCAACAAAATTGCAAACTCAAGAGATTTACGGCCAGGCAAGCAAGACTACTCTGTTCAGGTTCAAATGA
GGTTTTGCTTACTCGAGACAACATGTGAACAAGAAGATAACTTTCCACCCAATATTGCAGTTAAAATAAACGAAAAGATG
TGTCCATTACCTACACCCATCCCCACCAACAAGCCCGGAGTTGAACCAAAGCGACCATCTCGACCGGTCAACGTAACAGC
ACTCTGTCGTATATCCCCCACTGTAACAAATAGAATACAGGTATCTTGGGCGTCGGAATATGGTCGATGCTACGTCATAT
CTGTATATTTAGTACAGAAATTATCTTCAGATGACCTACTACAGAGACTTAAAAATAGAGGAGCCAAAATTGCAGATTTT
ACAAGATCACTTATAAAACAAAAACTACAGGAAGATGCAGATTGTGAAATAGCTACAACTTCTCTACGATGTTCACTAAT
GTGTCCACTCGGGAAGATGCGCATGATGCTACCTTGTCGTGCTAGTACCTGTGATCACCTCCAATGCTTTGATGCATCTC
TTTACCTTCAAATGAATGAACGAAAGCCCACCTGGACTTGCCCAGTTTGTGACAAACCTGCTGTTTATGACTGTTTAGTG
ATTGATGGGTACTTTCAGGAAGTACTCCAACAGAATTCCAGCTGCAATGAAGTAACACTTCATAAAGATGGAGGTTGGAC
ACCTCTCATGCCGAAAAAAGAAAAAGAACCCGAGGTGGAGAAACGGAAATCTGAAGTAGCTGTAGAGACATTGAGCGACG
ATAGTGATGATGACACTCGAGATCAAGATGATGCCCCCATTGTAGAAGAGGTGAACAACAAGAAAAAATCTGCAGAGCCT
GAGATTATCACACTAACCGATAGTGAGGAAGATGACGACGACTCGCCACCACCTGCCAAACGTCCTAATAATGGTCCATC
TGCTGTGCCGGTTTCTACAGCTTCTACAACAGGCACTGCTGGAAACACCACACCACACGGCTCAGCCTCGTCTAATGGGA
CTGGAGGATTGTTGACAACAGCAGGAGGCAGCAGTGGTGGTGCAGCTTTTTCCCCTCCATCTTCTGGGTCAGTGAGTCCC
CAGGTGATCTGTTTGGACAGCCCTGCATCATCCCCATCTCCACCTCCTCGTAGACCAAACCAGGGGCCATCTCCCCTGCC
TGCAGGACTCACGGTCACTCCTGTAGTTTCAACATCTTCCTCGTCTTCTTCTCCTACCTTTTCTTCTGGCTCCTCTGAAC
TACGACAAGTCATTAATGTTACATCTAGAAGCACGCCACCAATCACAGCCAGCAGCAACAGCACCAGTAGCAGCAGTCCT
TCTCCGCACACCACAATAACACCACTTTCGTCTTCCTCAGGTTCTTCTGTAACTATATCCTCTTCCACCACTAATGCCCC
ATCTTTTCTAACTCCCTCCTCACAAGACCCATTGGCCGTATCAACATTTAATATACAGCCTACCTCCTCAGCTGCTGCAG
CTGCAGCAGCTGCTGCTGTTGCTGCTGCTGGACTTAACCCAAATCCTTATTCTCTTCCCCCTGCATTACAGAACCTATTC
AACCCCTTGGGAATAATGCCTCCTACTACTGTGTCAGGAAGTCTGCCATTTAGACCCCAGGACAGATATATGTAGATGAG
TTAACTAGTATGTTCTTATTAGTTATTGAACTGGAAATTATTTTGAAATGCCCTTTTTAGGGTATATGTATATAAAACAC
CTGGGGGCGAGACACTTAAGTTTCAGCAATATGTTATTAAAGAATCAACAGTACTTTAACACAAGTATTTCTTGTGGAGG
TGTTATATATATATATTTTGGTTTGCAAATTGTCCAGAAATTATTTGCATAACTTTATTCACCAAAGTGTTATTGTGTAT
TCATAGGCTCTTCTCGTAGTCTTTTGGTTTTCACAAAGGACTTATTTAGTGGTAAGTGATATCCATTGGAAAAAGAAGAA
ATGTACAAGTACAAATGTATTATGTGAGTTTGTTCCTTAAGAGGGTGTGGTTAACAACTGTACAGTGGGGAGGACGTATA
CTAATATAAATGTCGTACTCTAAATTTTGCACCTATTAAAGAACTAGCAGCATGTTTCCAAGCACTTACTTTGTGGTGTA
TTTCATTGCTTGTAAAAGTTGAAAGATTGGAACTGATTAGTAGTGGATATACAGCTTGGTGTATGGATATACAGCTTGGT
GTAAATGCTACTTTTACAGAAATTATGTATCAAAATTTGTAAACAAATCCATGACACAAAATACTTCTTTGTTAGTCTTA
TTTATTTCCTTTACCAACAACAAAATTAATCTTAATTAGGTTTGCCTCATAGGGATACATTAGGATATTTTACTCCCTTT
ATTTCATGCAGTTAAAATGCAATGTACTGAGAACACTTCATAGCATTGACTAGAAATGTACAACACATACATATGATCAT
GAAGTAAGCTTCCTATAAAAATTAGGAAATTTAGCTTGGTGGCAGCCAGTTTTTATATTGAAAAGTGAAGGCATTTTCTG
AATAACAATAAACCCACGGTTCTATGTATATTAATAAGTCTATAATAATTTAGAACTAAATCTTATGTTAGATGCTTTGT
GTACTTGTGTGTGTAAGAATGTCATGAGCACATAATAGCTTTATGCTGAAGACCACAGAGACAGACGAAAGAATTGTAAA
CATTTTTTTATCCTGTTTAAAGGATTTTTCTTTGGGGGGGGCATACAGTGAGGATAACTCAATAATACAAGCTTCAAGTT
CAGGAGAAGAGGAAAAATCAAATGTTGAAAAGTGCATATGGATGCCCTAGTAAATTGTTACTTTTATCAAGCTCATGGGT
TCAGACTTTAATAGAACAGTCCCAAGTGGCATCAGCATCAATATATTTTGAGCTGGAAAGATCAAATTTACAATAGGTTT
CCTTTGCCCTAATATATCAATAACATCATGTAGAGTATACAACTTTAAAATCTGTCCCTCCATATGGATTCATCTAAAAA
CAGGCTGAATTTACCACCAGTCTTGATTTACAGTCGACTGCATTTAAATCTATCTCGTCATGTATGCAATTT
>Transcript_176710
TTTTTTTGTTAATATTATTTATTTCAATATGAAAAAGTTGTTTCCTGCTTTACATGAGATCACGATATGTACACCTAAAA
AGAATATTTATAAAATTTACAAAAATACATACTCTTGACATGTACACAAATATGTACAGAAACTCGCGCAACTTTCATGG
ACTTTATAGAGGCAGAGCTAGAACCACATGCCTCTTGATTTCTTCATTGGCAAGAGGCAGGGCTAACAAACCTGCCACTT
GAACTCTTCACAGATAAAGGCAGGGAGGAAGCAGATCTGGCCCGCCTGCCTCTTGAACTAGTTGACGGTGCCTGGTCCCA
CATTCATCACGGTAACTGGTGACTAGCAGCAGTTCAGTATAAATAACACCATACACACGACCTTACAGCTATTTACACTC
GTATACACAGCAAATAACTTAAGTCTGAGACGACGTCAGTGAGGCAGTAACCTGGGGAGTGGCTGACATTACTGAAGAAG
GCTGGGGGGGGGGGGCAGGAGGGGGGGGACATTATATAACCTAATTTGTTTTAAAGAACTTGGCCTCTTTGTCACGGAGG
GAGAGGGGGGGAGGGGTGCCTGCCGTGTTCAATATTACAATTAGACTGAGTCATTAGATACTGGCAACAACAATGGTTCA
GCCACAGTCTTGTGCTTCAGCTATCACTGAGGTAAGCACTCACTTATTCAAATATAAATTAACTTGGGAGCTCACGTCTT
TCTTCCTCAACTCAACACCTTAACCATACAATAAGGAACTGTTTACTTTGGGAATGACTTGAAGAAATAATCCAGATAAT
TTGTTAATTCCTAATTAATTGTAATATGCTAAGGTGTGCCGGCTGGAACTGTGAAGCCGATGTGCTTGCAGCCAGTCTTC
ATGTTGAGGCAGAAGAGTTTCTCCAAGGTGGCCGTCTTGATGATGTTGAAGCCTTCCTCGCCGCCGAAGGTTGAGGGTTT
CCAGTACCGTGGAGAGCAGATGGGGTTGGCCAGGAGGCCCTTCACACTCCAGGGTCCACCCATGTTCACCATGGTCAGGG
GCGTCACTGAGGGTCCGGGGCGCTCTGCTAGTAGACCGATATAATATTCTACTGCATCAATGTCCACGTACATCTCCTCC
AGGATCGCAGCCAGCTCGGTATCTCCAGTCAGTTCCTGGAAACTTGTGAAAGGCTTCATCTCAAACCTCTTCCTGTAGGC
GTTTAGTCCCTGGAACCGCAGCTCTCGACCATTTTCTATAACCTTCTTCAGGACTGGGTACAGCACATGAGCGTGATTCC
TTGTTGTCAGCGCTCCTGCTCGGGTGGTGATCATGCCGTGGATGAAGGCGTCCAGACCGTGCTTGAACACCGGGGCGGTC
GAGTACGCCATGTCCATGATGGCGTAGTCTGTTCCATTCACCTGCAGCGTGTCGGGGATCAGTGGGTGCCAGTGGTACAA
GTGGTTGAACTCGGCGTGGATGCGGTTATGGTACTGGAAGTTGGTGCCATGGGTCAGTTCCGGCTCGAAGCTCAGACGCA
AGTTGTACTGGCTGAGGTGCTGGACGTAATCCTCAATGGTGATCTTTATTACCTCACCAATGATAATAAGACGAGAAGTT
TGGTAGAGGCGTTCGTCATCCCAATCTGGATGAAGTTTGAGGAGCTCTCCACACACCCGATTGTGCTCACGAACCCAGAT
GGTTGCATATGCGAAGAGGCCGGGTAGGAGGGCATAGAATGGGTGTCCAAGGGCGAATTTAGCCTCCTCTGGGATGGGTA
CATTGGGAGGATAGTCCATGGTGATGCCGGGAACGTCCTTCAGGTAGGGAGGGAACTCCTCTCCGTTTATCATCTGTGTG
CGAAGCCTGCCATTGACACCGGACCTGAGCGCCTGACGGTCCTGCTCCGTCAGCCCATAGATGTTAGACACGTCAACACC
TCCAGATCCCTTGGTAAGGTGAGGTCCCTTTTTGTAGTCCGTCCTGAAGAACTGGTGCGTGAAGTGCTGAGCGTAGTACT
GGAAGAGGACGTTGGTGTCGTGAGGCTCAGGTATGAACTCCCGCCTCATGAACACCTTCTTGATCAACTCGTCTACGTCG
GGATATTCCTTAGGTCCTTTGACACCAAAAGGAGTTGGGCAGTGTGTAGGGACAGGAGGAAGGGCGCGACCATAGTAGCT
CTCGTTAAAGTAAGCGTTGAGGGTGATGTAGGTGTGCTCACTCTCGTAGGTGGGCGGCGAGTCTACCAGGTCCCCGCGAG
AGGCGTAGACGTAGGTCATGAGTTGCTTGTGAATGAATGGGATCCTGTTGAGGATGCCCCATAAGAGGCTCTTGGAGGTG
AGGAGGTTGTGAACGGTCTCTGGGTCAGGCTTCAGAGTCTTCTTCAACCAGGCCCGCCACGTCGGTATCTCACAGTGCGA
GCCATAGTGTTCAGTGCCGGTACAGTCACAGGTGTAGTTGTGGGTCGGGAGAGCGAGACACACACCCAGGTTCTGGCAGG
GGTACGAGCAGCACGGGTCATATTCAAGAGGGGCTGGTACTGGCGTGACAGGAACAGTGTCTTGGGTTGGGCCGCGCATG
AAGAGGAAGGAGGCTGCCAGGAACACTCCAGCGACGCCCACCAGCACACGTCCACCTCCCTTGTCTCCGTGATCAGCCGC
CGTCTCCATCTTTACCATCTGAAGTCGAGCCGCAGTAGCACCCAATCCGTACTAAAATAAAAATCGTCACAAGCTCACGC
ACTGTTTCTTAGTTCAGTTTATCTGTTTTTCTGAAAGCCTTCACTCAAGTTCAACGGGTTTCAAACGACAGGAGGAAGGA
GCTGCGATAAGAGGAAGGCACTGTACAAGCGCGCGTGTTGCCTCTGATGGCGCGGAGTGAACTCTGCCGGTAGATTTTCT
GCCGTCCGCTTATATACCCGGTCGACACGCGGAGGCGTCGAAGCCTTTGCGTAAACGGATGCCTCCGGAGTTGTGTGTGT
G
>Transcript_201451
GACGGGGGAGCATCGTCACCATGACCGCTCCGGCATGTTTGTTTCTGGTCCTTCTGGCAGGTGTTTTATTATTCTCCGTG
GTCAACACTCTCCCTCAAGATTTCATCTTTGAAAAGGATCGAGAAGAATGTATACTGAAAAATGGGGTAAACGGGCGTTG
CCTCAATATTACCTCCTGCCCGTCTGCTCTGGAGACATTCACCACCAATCCACCCGTCATATGCGGATTCACCGGTAAAA
TACCCATTGTCTGCTGTGCTAACATCAAAGGCACTGTTAGTGACGACTCTGTGCCTCTTCCTGTCCTGGACATCTCCTCC
CCCACAATTAATTTTGAATGTGGTGTGAGCAATCCTAGAACAATTTTTGGGGATTTTAGAGCCAGTTCTAGCAGAGTGGC
AGCCGCTAGCCCTCGAGGCGAGAGAGCCACTACACGTCTAGACTCTGACAAGCGAATGGTGACGGGTGGAATAAAAGCGA
AGATCAATGCCTGGCCCTGGATGGCGTTGTTGGGGCAGCGGGACGCCAAGCTCAATATCTCCTGGTTCTGCGGCGGTGTC
CTTCTCAACCCTCGTTGGGTCCTCACTGCTCAACACTGCTTCCGAGACTATAAAGCTGACGTCGTGCGTCTGGCAGAACA
CGACTTCAACAGTGACGAAGATGGTGCCACTCCTGAGGACTTTAGTGTTGTTGAGACCGTCCTCCACCCTGACTACAACC
CATTCCAGGCCTACAACGACCTTGCCCTCCTCAAGCTCAATCAGGAGGTTAACATACAGAGTAGCAAAATGCCTGCGTGT
CTGCCATGGGGGCATGAGAGCTCCACCAACATTACGGGGCACACTGTTACTGTGACCGGATGGGGCAACACCTTCTTTGG
TGGGTCCCCCAGCTCCACCCTGCAGGAGGTGGTGCTCACACTCTTCCCGTCGTCCAGATGTGACCAGAGCTACTCCACTC
TTGTGAACTACCCCTTCACCTGGCCTCGAGGGATCAGGGAGGAGACGGCTTGTGCTGGAGACCCCAACGGGGGTAAAGAT
GCATGTCAGGGTGACTCAGGAGGTCCACTTCTATACATCAACTCAGCTGGACGTTACACCTTGACTGGGATTGTATCACA
GGGATATGGCTGCGGGAAGAAGGACTTCCCGGGCCTTTATGTCAACATCCGCAAGCCGCAGTACCTGGCCTGGATCAAGA
AGGTCGCCTTCTAAGTCTCCTGTGGCCTCACAGATACTCCCAGCTG
>Transcript_192275
TGTGTGTGTGTGTGTGTGTGTGTATGTGTGTGTGAACACGGGCGAAGTAGACACTGAGGCTAGTGTGTGTGTGTTGTAGT
GGTGTCGCAGAAGTACGTGACGCGGGTGATCGACGAGGACGTGTTGGCGGGCAACGCGGCCATCTTCAAGTGCATGATCC
CGTCCTTCGTGGCCGACTTCGTGAGTGTGCAGGCGTGGGTGGACTCTGAGGGCACTCACTACTACCCGACCAACGACTAT
GACGGCAAGTACCTGGTGCTGCCCTCTGGCGAGCTACACATCCGAAACGTCAACTCTGAAGATGGCTTCAAAAGCTACAA
GTGTCGAACTGTCCACCGCCTCACCCAGGAGACCCGCCTCTCTGCTACTGCTGGCCGACTTGTCATCTCCGACGCCTTGT
CGAGCGGGCCGCCCAAGGTCCCACCGGTGGCCAAGTTCAACCAGTTCACGCGGGACGTCGGCGAGAGCTTCGCTGTGTTG
TGTGAGGCACAAGGCTTCCCCGTCCCCGCCTTCAGGTGGTTCAAGTTCTCGGAAAATGCACGCAAATCTCCTGTTGAGTT
GGGTGACCGAGTGAAGCAGGTTGGAGGAACTCTAATTATTCGTGAAGCTAAGGTGGATGACTCTGGCAAATATCTGTGTG
TTGTCAACAACTCGGTTGGAGGTGAAAGTGTCGAGACTGTTTTAACTGTTACCGCACCCTTGAGTGCTCAGGTGGAACCA
AATGTACAGACTGTTGAATTTGGTCGACCTGCTACCTTCACCTGTACCTACAAGGGTAACCCCGTCAAGTCTGTTGCCTG
GCTCAAAGATGGCGTTCCAATCAATCACAAAGAGGCAGTATTGCGTATCGACACTGTGAGTCGAGAGGACAAGGGCATGT
ACCAGTGTTTTGTGAGGAATGATCAGGAGTCTGCACAGGCTACAGCTGAACTAAAACTTGGAGGACGCTTCGAACCCCCA
CAACTGACATACACTTTTGAGACATCAACCCTGCAGCCTGGCCCCTCAGTGTTCCTTAAGTGTGTGGCAGCTGGCAACCC
TACTCCTGAAATTACTTGGGAACTTGATGGCACCCGACTCTCAAACTCTGAAAGGATGCAAGTTGGCCAGTATGTGACTG
TTAATGGAGAAGTTGTGTCACACTTGAACATCTCTGCAGTTCACACAAATGATGGTGGTCTTTACGCTTGTGTTGCATCT
TCTACCGTAGGCTCAGTCAAACATGCAGCAAGGCTCAACGTGTACGGATTACCTTACATTAGGCCCATGGACAAGGTTGC
TGTTGTAGCTGGGGAGAACATGGTTGTCCACTGCCCCGTTGCTGGTTACCCCATTGATTCTATTGTTTGGGAGAAGAATG
GCCGCATGCTTCCCATTAACCGTCGTCAGAAGACCTTCACCAATGGCACACTCATTGTTGAAGCTGTTGAACGCAATTCT
GATCAAGGAAGGTACACTTGTGTTGCTCGCAATAGTCAAGGATACACTGCTCGTGGTGATCTTGATGTCCAAGTTATGGT
GCCACCGGAAATTTCGTCCTTTAAATTCCCTGAGACAGCGGGACGGGATGGTGCTTTTGCTCAAGTTATCTGCGTAATTG
CTTCAGGAGACGCTCCTTTGAACATCTCCTGGCTCTACAATGGTGCCAGTGACCTACCTCTAGGCACTGAGTCACTGCTC
ATTGGAGAAAGAACCTCGATACTGACAATTAAGAGTGTTTCATGGCTTCATAGTGGTGATTATGAATGCCTTGCACAAAA
TGGTGCTGGAAAAGCCTCCTTTGTAGCTGAATTTTCAGTCCAGGTACCACCACGTTGGATTGTGGAGCCCACAGATAAGG
CATTTGCTCTGGGAAGTGATGCCAGGTTAGAATGTAAAGCTGATGGATTTCCTAGACCTTCTCTTGGATGGAAGAAAGCT
GCAGGTCGTACTCCTGGAGATTATCGTGACCTTGGTGTTAGTAATCCCAATGTGAAGGTGACTGATGATGGCACACTGCA
GATTGGCAACATTCAAAAGTCTCATGAAGGATACTACTTGTGTGAAGCCAACAACGGAATTGGTGCTGGTCTTTCAACAG
TTATCTACGTAAGGGTCCAAGCTCCACCTCAGTTCAAGATTCAGTACAGAAATCAGACTGCGAGCCGAGGAGATGATGCT
GTACTTGAGTGCGAGGCTGAAGGCGAAACTCCCATTGGTATTCTGTGGAGCAAGAACAAACACAGCATTGAACCATCCAA
TGAACCAAGGTACACAATTCGTGAAGAAATGCGAGGTGGTGGTGTTCACAGCAGCCTCAGCATTAAGACAACCGATCGAT
CAGACTCTGCTGTGTATACCTGTGTGGCAACTAATGCTTTTGGAAGTGCTGATACCAACATCAATCTTATTATTCAAGAA
CATCCAGAACAGCCTAACAGTTTAAAGGTTTTGGATAAGAGTGGTCGCTCTGTGGAGCTTTCCTGGACGCCTCCCTATAA
TGGAAATTCTCCCATCACTCGTTACATTGTAGAATATAAGCTTAGCCGCCGAAACTGGGATTCTGATGGTGAACGCATGA
TGGTGCCTGGTGACCAAAACATGGCTGCTGTGTTAGATCTTCGCCCAGCTACAACATACCATCTTCGCATTGTTGCAAGA
AATGAGATTGGCGACTCTGATCCTTCTGACACTGTTACAATCATTACTGCTGAGGAAGCTCCCAGTGGTCCTCCTCGTGA
CCTCAAGGTTGAGGCTGTAGATCAGAGTTCTCTGCGAGTCACTTGGAAGCCACCTCTGAAGGAGGAGTGGAACGGTGATA
TTCAGGGTTACCAAGTTGGCTATCGGCTTGCATCATCTAACAATTCTTACGTTTATGAGACTGTTGAATTTAGCAAAGAA
ATGGGCAAGGAACATCATCTCGTCATTTCTAAGCTTAATGTCTACACTGAATATGCTGTGGTTGTGTCTGCTTTCAACAA
AATTGGACAGGGACCAAAAACTGATGAAATTCGAGCTTACACTGCTGAAGGCACACCCCAACAGCCCCCTCAGGATGTAA
CTTGCACTACCCTCACATCCCAGACCATCAGAGTATCCTGGTCCTCTCCACCACTTGAAACTGTGCAGGGAGTCATTAAG
GGTTACAAAGTCATTTATGGACCCTCTGACACCTGGTATGATGAAGAAAGCAAAGACACCAAGATCACTGGGTCCACTGA
AACTCACCTTCATGGTCTTCAGAAGTACACTAACTACAGCCTCCAGGTCCTAGCCTTCACATCAGGTGGTGAAGGAGTGC
GCTCACAGCCAATTCACTGTCAGACTGATCAAGACATTCCTGAATCACCTACATCTGTCAAGGCTTTGGTTATGTCTGCT
GATTCAATCCTGGTATCTTGGCTACCACCTGAGCGCCCCAATGGAATCATTACTCAGTACACTGTTTATTACAAAGAGCA
TGGCAAGAGTGATGTTGAGACTGTGCAGCAGAAACTTCTTCCATCAACACTAAGCTATGAAGCAACCGGACTGAAGCGCC
GTGATGACTATGTGTTTTGGGTGACAGCTTCCACTACTGTTGGAGAAGGAGAAATGTCACAGTTAGTTCATCTGAAGCTC
TCTAATAAAGTTCCTGCTAAAATTGCATCCTTTGATGATGAATATGTGGCAACATATAAAGAGGATGTGAAGCTTATGTG
TCAAGCCGTGGGACTTCCAACCCCTGACATCAGGTGGACAATCCGTGGAGAACCTTTTACCCCCAATGATCGTATACGAC
TATTGAATGAGGGCTCCTTACTAATCCGTGAAGTTTCTCGTGATGATGCTGGAGAATACACCTGCCATGTTGAAAATCCA
TATGGACAAGATACTGTCACACACACACTACTCATCCAAGCTCCTCCTCATCCTCCGGAAATCACACTTCAATCCACAAC
CACTAACAGCATTGAGGTGAAAATCAAGCCTTCTGTAATTGATGATACAACTCCCATCCATGGATATACAATTTTCTACA
AGCCGGAGTTCAGCAACTGGGAAAGCATTCAAGTTCCATCCTCTACACGAACCTACTCTCTTGAAGGACTCTGGTGTGGA
TCTCGCTACCAAATTTATGCTTCAGCATATAACAAAATTGGAACAGGTGAATCATCTGAGATTCTGAACACTCGTACTAA
AGGCAAGAAACCAGAGGTTCCTGAAGTGAATCGCTTCGTCGAGGTTTCCTCTTCATCCATCACCCTACACCTGAATGCTT
GGCTAGATGGTGGCTGCCCCATGAACTACTTTGTGGTAGAGTATAAGGCTAGGCATCAAGCTGAGTGGACAATGGCTAGC
AACCAAGTGAAGCCTACTGGTAACTATGTGATTATGGAACTGACACCGGCTACTTGGTACAACCTCCGCATATCTGCCCA
CAATAATGCTGGGGCCTCGGTGGCTGAATATGAATGTGCCACACTTACCCTCACTGGTGCCACGTTGCCGCCGAATGTCA
TGGACATTTCCTCTACCTGGCTTCCTGATTGGTGGCCGAAGTGGCTGGATCTCAATGTCCTGGTCCCTGTTATTGCTACA
ATCGTCGTCATCATTGTGGGCATAGTTGTGATCTGCGTAGCAGTTACTCGTCGCAAGAACGGCATTGAGAACTTGAGACT
GCGAGAGGAGGTGTATCAGCAGTACCAGTACAATGCCAGCATGCCTCCACCCTCGACCATGGACAAGCGTCACCCAGGTT
TCCGCGAGGAACTCGGCTACATTCCACCACCAAACCGCAAGCTTCCACCTGTTCCAGGCTCACAGTACAACACTTGTGAC
CGTATCAAGCGAGGTGGAGATGACGAAATCTGTCCATACGCAACTTTCCACCTCCTTGGATTCCGTGAGGAAATGGACCC
CCAACAGGCCGGTAACAACTTCCAGACCTTCCCTTACCAGAATGGTCATGGGTCTCAGCAAAACTTTGTCAACTCTCCTG
CTTCTAGGAGTATGCCACGTCATGGGTCTGGCAACTACTACAGCTGCGTTACTGGCGACTATAACTGTGGCCATACCCCG
AACGAAGGCCACCAGCCTCGGCACGGTTCTGGCAACTACTACTCGTGTGTGGCTGGGGAGTATGGCTCAGGTGGTCCCCC
AAGCAGCACCTACTACTCTACTGTTCCTGGAGATATGACTGCCTCCCGCATGAGCAACTCCACATTCTCCCCGACTTACG
ACGATCCAGCTCGATCTGATGAAGAAAGTGATCAGTATGGTGGGTCTACATATTCTGGTGGTGGACCTTACGCTCGTGCT
ATTGACTCCGTGTCACAGAGTGGAACTGCTAAACGTTTAAATGGTGGTCACCTTCCTGGAGCTGCAACCTCTGGTCACTT
TTGGTCTAAGGGTTATGCACATAAGTTCTTAATGAACCGTGGGAGTACCTCCGGAAGTGCAGGCCATGGATCACCGGAGC
CTCCTCCTCCCCCTCCCCCACGTAATGGAGATCTTCCACTTGACTCCTCTGGTCTTGGTTCCTCGTTGAATGACTCAAAC
AATTCTACAGCCTCCAATCAGTTCTCAGAGGCTGAGTGTGATCATGATCTTGTCCAGCGTAACTACGGAGTGAAGGCTAC
CAAGAGCACAGAGGAGATGCGCAAACTCCTGGACAAAAATGAAGCAGCAGCCCACATTCAAAATGGAGGCCTAAGGATGG
TGAGTGATGAAATGAACGTGTGAGGTCCTCTATACCCTTCTGAAGGACCCCGTCATCCCCGTGCCATACGAGGCAACCTG
GTTACCGCCCCATGTCACTAACCACAGATCATTGATACCAAGCACCCCTGTTGAACACAAATACTCAGCAATATACAAGA
TACTGTATACTGAGTGAGAAAATGTTATGAAAATATTCTGAAGAGACTAGTTACCCCTGGCAAAAAGGTTACAGAGAGAG
AGAGCATAGAAGTTATTAATGACAGTGACAAAAAGAATTCATACAAATGATTTAGCATGAAAGGATCACGTGAAGAATTA
ATTACACAAATTACAAGCAATGAAGAATAAATCATCTGTACCCTGTGTGATACTGATGCTCTCTACACTAATTGAAAGCC
TCATGATATTATTTTCATTGCAAGCAGCAAGTTGGCATGATGTGCATTAGCAATGAAGATCCAAATGAGGATATATCTTG
GCTAGTTGTATGTGTTCAAAGGGGGTGACTGAATTCTTCTTTATTGTTACTGCGTCACAGTTCCCCCCCTCACCCCCCCG
CTCATGAGATTAATTAACCTGCTGTGGACTCCATTGTTGTACTCCCCTCATTACCAAGGCAAGCCCACACTGATTGACGT
TTAAGCTTTGAGTGTTTCTTGCAGTGTTGTGTATCACATAACAGTAGCAGTATTCTTTCTCTGCCCTCTGCTCAGTTTGA
AATCTGAATTTGAAATCAAGTGCTTCTGTTGTAGTGTTTTTTGCACCGGTATTTTGAGGGCCATACCGTCAGCAATGCAT
TTATTATGCAGTAAACCCTACCCATAGCAGTTAATGGATTGTCTTTAATGGCCATTGGACCATAAGTGCTGTGCGATAGT
ATGAACTGAACTAAGTATTGCTGTGTGAATCATCCATGACGGTGCTACTTGGAAGTGACTCTCGACTTGTTTGGTGTTCT
ACGTACTTTGTGATACGACCCAAGTCTAGTCAAGGGCGGGGGACAAAACTGTGTATGTTTGCCTGAACCTTTGTGACGCA
TATGTAACCAGTATGCTCAGTTTTACTATTTTTTAAATAATTAACAATAGTAGTCCAATTAAGGAGTAAGACAGAGAGAA
TGGCAGAAAAAGGGCTATCATCTGAGGGAAGGAGCCATATATAGTAAGTTTGGCTAAGAAGATATAGTGTTAACTTCTCA
ACCATGGTTGTTTCGTAATGCTTGGCTACAGGGATACATACGTAGAGATTCTGCAGATACTTGTATAATTATCTCGCAAA
TTATAAATATAAGCCATGATATGATTTTAATGAAGCCCGAAGACATCTCTGTAAGTGCACAAACCAAATGCCATCTCCCT
GTCTACTCATTTGCCGCAGCGTTCCTAGGTGTTGCTTAATTTCCGCAGCTTGCAAGACAATATGTAATCAGACCAGCAAT
TTTGGATCTTACTCAGGGCTACAATATGACAAATTGTGCATTTGCACTGAAGGATAAAAAGTTTTATTAAATCCTAAAAA
TAAGGACAAAATTGCTGGGAGCATCACAATATCCATTATAAAATATATTGTAAGGCATCTTGCTAGGTAATACTTTATTT
GTATATGAAATTCATCAGTCTTAGGAACAGATTGGCAAATTCTCATTGCCAATTCATCAGTTTCTACTTAAATCCATTTC
CATGTAAACTTTTCTTACGAATCTAAGATAAAAATGTTGACGTGTAAGTATGTGTGCATTGCTTCTTCATAGTGTTAGAA
TTGTGTGAAAGTGAGTATTATATTACAATAGATAATAAGTCGTTGCAGAACTGTTGTACTTCTATAAATATTGACATGTG
TCATGCAGGTGTCTGACAATAGCTGTAACCCTCAAGTCCTCTGAGCAATGTTTTGGAAGTCTGAGGAATTTTTACAGTTT
AAAGCTGATATATATTTTAGTTCTTTTCCAGAATATAATTGAAGATTCGTGTTATGGTACGACATATTAAACATCATGGA
TTTATACAATACAAGGATTGTTGTACGAGACCATGAACCTACATAACACCCCTTTTTATCTAGTGTTCATCTCATTCAAC
CAAAACATGCTGATATCTTCCATAAGCTCAAGTGTAATACATGTAGTCTTTGATAAATGTTGCCAGTGTAATCTCCGCCT
GCCCTAAATAATTATTCAATTATTGATTTGCAGTTTATTGGTAATGGAGTTACTGAAGGCATTACTACCTGAATTGTAGA
GAGGTCATGCTTTCTATCTATGCATATGTATAATTTTACCCCCAAAATGATCAGAAAAAATAAATTTCCCAAAAAGTATA
AAATGCTCAAACTGTTTGAGTAGATAAATGAACGCTTTTTCTACTGCTTTTAGGTAGGATTAATTAATGTTGAAATCTCA
GTACAGTATTAGGCAATATAGAAATACATGCAAGACCTATAAAGCACATTTCCTTGGATTTTGATTCAACTGACAATTTT
TGTATGTATGTTAAGAATTGTCTGTTATTGAATTGTTTGTACCATTTCTATACACATATGTGTGAGATTATGCATCATAG
TAGACATTGCTTGTCATTATCTTGACCAGGGAGGGTGGGTGCTAATGGGAGGGGGACAGTGGTGATCAATAGCATCTTGA
CCAGCACCCTATCATGGGTTGCATCATTGCATGATAGCAGCAGAATGCACCATAAGGTGCAGAATAATCTGTATTTGCTG
TTTGACACTTGGAAATAAGAGAGAGTTTTATTTTTATTAAAGTGATCATGATACATTATCCTAAAATATCCTATTATGAG
TGAAATGAGACTCAAAAGAAGAGGTAATGATGAAATACTCTGTGTTAAAGTAGTTTGATATATTATTAGGAAACACATGA
CTGACTGAATATTGTAAATTCAAAGTCACTGATAATTTCTCATTTCTAAATTTGGCAGTTTTTAAAGGGGATAAACTGGT
CCAGATATAGGAATGACATTGAAATTACATTCATATACCAGAAATGAGTTATTGTACTAAATGATCGTAAATAAATATAC
TGATCCATTAAAGTTAACAATTGCTTAATATATGTACCAGGTATATAAATAATGCAAAAAAAAAAAAAAAAAAAAAAATA
AAATATAACA
>Transcript_192290
TGTGTGTGTGTGTGTGTGTGTGTATGTGTGTGTGAACACGGGCGAAGTAGACACTGAGGCTAGTGTGTGTGTGTTGTAGT
GGTGTCGCAGAAGTACGTGACGCGGGTGATCGACGAGGACGTGTTGGCGGGCAACGCGGCCATCTTCAAGTGCATGATCC
CGTCCTTCGTGGCCGACTTCGTGAGTGTGCAGGCGTGGGTGGACTCTGAGGGCACTCACTACTACCCGACCAACGACTAT
GACGGCAAGTACCTGGTGCTGCCCTCTGGCGAGCTACACATCCGAAACGTCAACTCTGAAGATGGCTTCAAAAGCTACAA
GTGTCGAACTGTCCACCGCCTCACCCAGGAGACCCGCCTCTCTGCTACTGCTGGCCGACTTGTCATCTCCGACGCCTTGT
CGAGCGGGCCGCCCAAGGTCCCACCGGTGGCCAAGTTCAACCAGTTCACGCGGGACGTCGGCGAGAGCTTCGCTGTGTTG
TGTGAGGCACAAGGCTTCCCCGTCCCCGCCTTCAGGTGGTTCAAGTTCTCGGAAAATGCACGCAAATCTCCTGTTGAGTT
GGGTGACCGAGTGAAGCAGGTTGGAGGAACTCTAATTATTCGTGAAGCTAAGGTGGATGACTCTGGCAAATATCTGTGTG
TTGTCAACAACTCGGTTGGAGGTGAAAGTGTCGAGACTGTTTTAACTGTTACCGCACCCTTGAGTGCTCAGGTGGAACCA
AATGTACAGACTGTTGAATTTGGTCGACCTGCTACCTTCACCTGTACCTACAAGGGTAACCCCGTCAAGTCTGTTGCCTG
GCTCAAAGATGGCGTTCCAATCAATCACAAAGAGGCAGTATTGCGTATCGACACTGTGAGTCGAGAGGACAAGGGCATGT
ACCAGTGTTTTGTGAGGAATGATCAGGAGTCTGCACAGGCTACAGCTGAACTAAAACTTGGAGGACGCTTCGAACCCCCA
CAACTGACATACACTTTTGAGACATCAACCCTGCAGCCTGGCCCCTCAGTGTTCCTTAAGTGTGTGGCAGCTGGCAACCC
TACTCCTGAAATTACTTGGGAACTTGATGGCACCCGACTCTCAAACTCTGAAAGGATGCAAGTTGGCCAGTATGTGACTG
TTAATGGAGAAGTTGTGTCACACTTGAACATCTCTGCAGTTCACACAAATGATGGTGGTCTTTACGCTTGTGTTGCATCT
TCTACCGTAGGCTCAGTCAAACATGCAGCAAGGCTCAACGTGTACGGATTACCTTACATTAGGCCCATGGACAAGGTTGC
TGTTGTAGCTGGGGAGAACATGGTTGTCCACTGCCCCGTTGCTGGTTACCCCATTGATTCTATTGTTTGGGAGAAGAATG
GCCGCATGCTTCCCATTAACCGTCGTCAGAAGACCTTCACCAATGGCACACTCATTGTTGAAGCTGTTGAACGCAATTCT
GATCAAGGAAGGTACACTTGTGTTGCTCGCAATAGTCAAGGATACACTGCTCGTGGTGATCTTGATGTCCAAGTTATGGT
GCCACCGGAAATTTCGTCCTTTAAATTCCCTGAGACAGCGGGACGGGATGGTGCTTTTGCTCAAGTTATCTGCGTAATTG
CTTCAGGAGACGCTCCTTTGAACATCTCCTGGCTCTACAATGGTGCCAGTGACCTACCTCTAGGCACTGAGTCACTGCTC
ATTGGAGAAAGAACCTCGATACTGACAATTAAGAGTGTTTCATGGCTTCATAGTGGTGATTATGAATGCCTTGCACAAAA
TGGTGCTGGAAAAGCCTCCTTTGTAGCTGAATTTTCAGTCCAGGTACCACCACGTTGGATTGTGGAGCCCACAGATAAGG
CATTTGCTCTGGGAAGTGATGCCAGGTTAGAATGTAAAGCTGATGGATTTCCTAGACCTTCTCTTGGATGGAAGAAAGCT
GCAGGTCGTACTCCTGGAGATTATCGTGACCTTGGTGTTAGTAATCCCAATGTGAAGGTGACTGATGATGGCACACTGCA
GATTGGCAACATTCAAAAGTCTCATGAAGGATACTACTTGTGTGAAGCCAACAACGGAATTGGTGCTGGTCTTTCAACAG
TTATCTACGTAAGGGTCCAAGCTCCACCTCAGTTCAAGATTCAGTACAGAAATCAGACTGCGAGCCGAGGAGATGATGCT
GTACTTGAGTGCGAGGCTGAAGGCGAAACTCCCATTGGTATTCTGTGGAGCAAGAACAAACACAGCATTGAACCATCCAA
TGAACCAAGGTACACAATTCGTGAAGAAATGCGAGGTGGTGGTGTTCACAGCAGCCTCAGCATTAAGACAACCGATCGAT
CAGACTCTGCTGTGTATACCTGTGTGGCAACTAATGCTTTTGGAAGTGCTGATACCAACATCAATCTTATTATTCAAGAA
CATCCAGAACAGCCTAACAGTTTAAAGGTTTTGGATAAGAGTGGTCGCTCTGTGGAGCTTTCCTGGACGCCTCCCTATAA
TGGAAATTCTCCCATCACTCGTTACATTGTAGAATATAAGCTTAGCCGCCGAAACTGGGATTCTGATGGTGAACGCATGA
TGGTGCCTGGTGACCAAAACATGGCTGCTGTGTTAGATCTTCGCCCAGCTACAACATACCATCTTCGCATTGTTGCAAGA
AATGAGATTGGCGACTCTGATCCTTCTGACACTGTTACAATCATTACTGCTGAGGAAGCTCCCAGTGGTCCTCCTCGTGA
CCTCAAGGTTGAGGCTGTAGATCAGAGTTCTCTGCGAGTCACTTGGAAGCCACCTCTGAAGGAGGAGTGGAACGGTGATA
TTCAGGGTTACCAAGTTGGCTATCGGCTTGCATCATCTAACAATTCTTACGTTTATGAGACTGTTGAATTTAGCAAAGAA
ATGGGCAAGGAACATCATCTCGTCATTTCTAAGCTTAATGTCTACACTGAATATGCTGTGGTTGTGTCTGCTTTCAACAA
AATTGGACAGGGACCAAAAACTGATGAAATTCGAGCTTACACTGCTGAAGGCACACCCCAACAGCCCCCTCAGGATGTAA
CTTGCACTACCCTCACATCCCAGACCATCAGAGTATCCTGGTCCTCTCCACCACTTGAAACTGTGCAGGGAGTCATTAAG
GGTTACAAAGTCATTTATGGACCCTCTGACACCTGGTATGATGAAGAAAGCAAAGACACCAAGATCACTGGGTCCACTGA
AACTCACCTTCATGGTCTTCAGAAGTACACTAACTACAGCCTCCAGGTCCTAGCCTTCACATCAGGTGGTGAAGGAGTGC
GCTCACAGCCAATTCACTGTCAGACTGATCAAGACATTCCTGAATCACCTACATCTGTCAAGGCTTTGGTTATGTCTGCT
GATTCAATCCTGGTATCTTGGCTACCACCTGAGCGCCCCAATGGAATCATTACTCAGTACACTGTTTATTACAAAGAGCA
TGGCAAGAGTGATGTTGAGACTGTGCAGCAGAAACTTCTTCCATCAACACTAAGCTATGAAGCAACCGGACTGAAGCGCC
GTGATGACTATGTGTTTTGGGTGACAGCTTCCACTACTGTTGGAGAAGGAGAAATGTCACAGTTAGTTCATCTGAAGCTC
TCTAATAAAGTTCCTGCTAAAATTGCATCCTTTGATGATGAATATGTGGCAACATATAAAGAGGATGTGAAGCTTATGTG
TCAAGCCGTGGGACTTCCAACCCCTGACATCAGGTGGACAATCCGTGGAGAACCTTTTACCCCCAATGATCGTATACGAC
TATTGAATGAGGGCTCCTTACTAATCCGTGAAGTTTCTCGTGATGATGCTGGAGAATACACCTGCCATGTTGAAAATCCA
TATGGACAAGATACTGTCACACACACACTACTCATCCAAGCTCCTCCTCATCCTCCGGAAATCACACTTCAATCCACAAC
CACTAACAGCATTGAGGTGAAAATCAAGCCTTCTGTAATTGATGATACAACTCCCATCCATGGATATACAATTTTCTACA
AGCCGGAGTTCAGCAACTGGGAAAGCATTCAAGTTCCATCCTCTACACGAACCTACTCTCTTGAAGGACTCTGGTGTGGA
TCTCGCTACCAAATTTATGCTTCAGCATATAACAAAATTGGAACAGGTGAATCATCTGAGATTCTGAACACTCGTACTAA
AGGCAAGAAACCAGAGGTTCCTGAAGTGAATCGCTTCGTCGAGGTTTCCTCTTCATCCATCACCCTACACCTGAATGCTT
GGCTAGATGGTGGCTGCCCCATGAACTACTTTGTGGTAGAGTATAAGGCTAGGCATCAAGCTGAGTGGACAATGGCTAGC
AACCAAGTGAAGCCTACTGGTAACTATGTGATTATGGAACTGACACCGGCTACTTGGTACAACCTCCGCATATCTGCCCA
CAATAATGCTGGGGCCTCGGTGGCTGAATATGAATGTGCCACACTTACCCTCACTGGTGCCACGTTGCCGCCGAATGTCA
TGGACATTTCCTCTACCTGGCTTCCTGATTGGTGGCCGAAGTGGCTGGATCTCAATGTCCTGGTCCCTGTTATTGCTACA
ATCGTCGTCATCATTGTGGGCATAGTTGTGATCTGCGTAGCAGTTACTCGTCGCAAGAACGGCATTGAGAACTTGAGACT
GCGAGAGGAGGTGTATCAGCAGTACCAGTACAATGCCAGCATGCCTCCACCCTCGACCATGGACAAGCGTCACCCAGGTT
TCCGCGAGGAACTCGGCTACATTCCACCACCAAACCGCAAGCTTCCACCTGTTCCAGGCTCACAGTACAACACTTGTGAC
CGTATCAAGCGAGGTGGAGATGACGAAATCTGTCCATACGCAACTTTCCACCTCCTTGGATTCCGTGAGGAAATGGACCC
CCAACAGGCCGGTAACAACTTCCAGACCTTCCCTTACCAGAATGGTCATGGGTCTCAGCAAAACTTTGTCAACTCTCCTG
CTTCTAGGAGTATGCCTCGGCACGGTTCTGGCAACTACTACTCGTGTGTGGCTGGGGAGTATGGCTCAGGTGGTCCCCCA
AGCAGCACCTACTACTCTACTGTTCCTGGAGATATGACTGCCTCCCGCATGAGCAACTCCACATTCTCCCCGACTTACGA
CGATCCAGCTCGATCTGATGAAGAAAGTGATCAGTATGGTGGGTCTACATATTCTGGTGGTGGACCTTACGCTCGTGCTA
TTGACTCCGTGTCACAGAGTGGAACTGCTAAACGTTTAATGAACCGTGGGAGTACCTCCGGAAGTGCAGGCCATGGATCA
CCGGAGCCTCCTCCTCCCCCTCCCCCACGTAATGGAGATCTTCCACTTGACTCCTCTGGTCTTGGTTCCTCGTTGAATGA
CTCAAACAATTCTACAGCCTCCAATCAGTTCTCAGAGGCTGAGTGTGATCATGATCTTGTCCAGCGTAACTACGGAGTGA
AGGCTACCAAGAGCACAGAGGAGATGCGCAAACTCCTGGACAAAAATGAAGCAGCAGCCCACATTCAAAATGGAGGCCTA
AGGATGGTGAGTGATGAAATGAACGTGTGAGGTCCTCTATACCCTTCTGAAGGACCCCGTCATCCCCGTGCCATACGAGG
CAACCTGGTTACCGCCCCATGTCACTAACCACAGATCATTGATACCAAGCACCCCTGTTGAACACAAATACTCAGCAATA
TACAAGATACTGTATACTGAGTGAGAAAATGTTATGAAAATATTCTGAAGAGACTAGTTACCCCTGGCAAAAAGGTTACA
GAGAGAGAGAGCATAGAAGTTATTAATGACAGTGACAAAAAGAATTCATACAAATGATTTAGCATGAAAGGATCACGTGA
AGAATTAATTACACAAATTACAAGCAATGAAGAATAAATCATCTGTACCCTGTGTGATACTGATGCTCTCTACACTAATT
GAAAGCCTCATGATATTATTTTCATTGCAAGCAGCAAGTTGGCATGATGTGCATTAGCAATGAAGATCCAAATGAGGATA
TATCTTGGCTAGTTGTATGTGTTCAAAGGGGGTGACTGAATTCTTCTTTATTGTTACTGCGTCACAGTTCCCCCCCTCAC
CCCCCCGCTCATGAGATTAATTAACCTGCTGTGGACTCCATTGTTGTACTCCCCTCATTACCAAGGCAAGCCCACACTGA
TTGACGTTTAAGCTTTGAGTGTTTCTTGCAGTGTTGTGTATCACATAACAGTAGCAGTATTCTTTCTCTGCCCTCTGCTC
AGTTTGAAATCTGAATTTGAAATCAAGTGCTTCTGTTGTAGTGTTTTTTGCACCGGTATTTTGAGGGCCATACCGTCAGC
AATGCATTTATTATGCAGTAAACCCTACCCATAGCAGTTAATGGATTGTCTTTAATGGCCATTGGACCATAAGTGCTGTG
CGATAGTATGAACTGAACTAAGTATTGCTGTGTGAATCATCCATGACGGTGCTACTTGGAAGTGACTCTCGACTTGTTTG
GTGTTCTACGTACTTTGTGATACGACCCAAGTCTAGTCAAGGGCGGGGGACAAAACTGTGTATGTTTGCCTGAACCTTTG
TGACGCATATGTAACCAGTATGCTCAGTTTTACTATTTTTTAAATAATTAACAATAGTAGTCCAATTAAGGAGTAAGACA
GAGAGAATGGCAGAAAAAGGGCTATCATCTGAGGGAAGGAGCCATATATAGTAAGTTTGGCTAAGAAGATATAGTGTTAA
CTTCTCAACCATGGTTGTTTCGTAATGCTTGGCTACAGGGATACATACGTAGAGATTCTGCAGATACTTGTATAATTATC
TCGCAAATTATAAATATAAGCCATGATATGATTTTAATGAAGCCCGAAGACATCTCTGTAAGTGCACAAACCAAATGCCA
TCTCCCTGTCTACTCATTTGCCGCAGCGTTCCTAGGTGTTGCTTAATTTCCGCAGCTTGCAAGACAATATGTAATCAGAC
CAGCAATTTTGGATCTTACTCAGGGCTACAATATGACAAATTGTGCATTTGCACTGAAGGATAAAAAGTTTTATTAAATC
CTAAAAATAAGGACAAAATTGCTGGGAGCATCACAATATCCATTATAAAATATATTGTAAGGCATCTTGCTAGGTAATAC
TTTATTTGTATATGAAATTCATCAGTCTTAGGAACAGATTGGCAAATTCTCATTGCCAATTCATCAGTTTCTACTTAAAT
CCATTTCCATGTAAACTTTTCTTACGAATCTAAGATAAAAATGTTGACGTGTAAGTATGTGTGCATTGCTTCTTCATAGT
GTTAGAATTGTGTGAAAGTGAGTATTATATTACAATAGATAATAAGTCGTTGCAGAACTGTTGTACTTCTATAAATATTG
ACATGTGTCATGCAGGTGTCTGACAATAGCTGTAACCCTCAAGTCCTCTGAGCAATGTTTTGGAAGTCTGAGGAATTTTT
ACAGTTTAAAGCTGATATATATTTTAGTTCTTTTCCAGAATATAATTGAAGATTCGTGTTATGGTACGACATATTAAACA
TCATGGATTTATACAATACAAGGATTGTTGTACGAGACCATGAACCTACATAACACCCCTTTTTATCTAGTGTTCATCTC
ATTCAACCAAAACATGCTGATATCTTCCATAAGCTCAAGTGTAATACATGTAGTCTTTGATAAATGTTGCCAGTGTAATC
TCCGCCTGCCCTAAATAATTATTCAATTATTGATTTGCAGTTTATTGGTAATGGAGTTACTGAAGGCATTACTACCTGAA
TTGTAGAGAGGTCATGCTTTCTATCTATGCATATGTATAATTTTACCCCCAAAATGATCAGAAAAAATAAATTTCCCAAA
AAGTATAAAATGCTCAAACTGTTTGAGTAGATAAATGAACGCTTTTTCTACTGCTTTTAGGTAGGATTAATTAATGTTGA
AATCTCAGTACAGTATTAGGCAATATAGAAATACATGCAAGACCTATAAAGCACATTTCCTTGGATTTTGATTCAACTGA
CAATTTTTGTATGTATGTTAAGAATTGTCTGTTATTGAATTGTTTGTACCATTTCTATACACATATGTGTGAGATTATGC
ATCATAGTAGACATTGCTTGTCATTATCTTGACCAGGGAGGGTGGGTGCTAATGGGAGGGGGACAGTGGTGATCAATAGC
ATCTTGACCAGCACCCTATCATGGGTTGCATCATTGCATGATAGCAGCAGAATGCACCATAAGGTGCAGAATAATCTGTA
TTTGCTGTTTGACACTTGGAAATAAGAGAGAGTTTTATTTTTATTAAAGTGATCATGATACATTATCCTAAAATATCCTA
TTATGAGTGAAATGAGACTCAAAAGAAGAGGTAATGATGAAATACTCTGTGTTAAAGTAGTTTGATATATTATTAGGAAA
CACATGACTGACTGAATATTGTAAATTCAAAGTCACTGATAATTTCTCATTTCTAAATTTGGCAGTTTTTAAAGGGGATA
AACTGGTCCAGATATAGGAATGACATTGAAATTACATTCATATACCAGAAATGAGTTATTGTACTAAATGATCGTAAATA
AATATACTGATCCATTAAAGTTAACAATTGCTTAATATATGTACCAGGTATATAAATAATGCAAAAAAAAAAAAAAAAAA
AAAAATAAAATATAACA
>Transcript_192277
TGTGTGTGTGTGTGTGTGTGTGTATGTGTGTGTGAACACGGGCGAAGTAGACACTGAGGCTAGTGTGTGTGTGTTGTAGT
GGTGTCGCAGAAGTACGTGACGCGGGTGATCGACGAGGACGTGTTGGCGGGCAACGCGGCCATCTTCAAGTGCATGATCC
CGTCCTTCGTGGCCGACTTCGTGAGTGTGCAGGCGTGGGTGGACTCTGAGGGCACTCACTACTACCCGACCAACGACTAT
GACGGCAAGTACCTGGTGCTGCCCTCTGGCGAGCTACACATCCGAAACGTCAACTCTGAAGATGGCTTCAAAAGCTACAA
GTGTCGAACTGTCCACCGCCTCACCCAGGAGACCCGCCTCTCTGCTACTGCTGGCCGACTTGTCATCTCCGACGCCTTGT
CGAGCGGGCCGCCCAAGGTCCCACCGGTGGCCAAGTTCAACCAGTTCACGCGGGACGTCGGCGAGAGCTTCGCTGTGTTG
TGTGAGGCACAAGGCTTCCCCGTCCCCGCCTTCAGGTGGTTCAAGTTCTCGGAAAATGCACGCAAATCTCCTGTTGAGTT
GGGTGACCGAGTGAAGCAGGTTGGAGGAACTCTAATTATTCGTGAAGCTAAGGTGGATGACTCTGGCAAATATCTGTGTG
TTGTCAACAACTCGGTTGGAGGTGAAAGTGTCGAGACTGTTTTAACTGTTACCGCACCCTTGAGTGCTCAGGTGGAACCA
AATGTACAGACTGTTGAATTTGGTCGACCTGCTACCTTCACCTGTACCTACAAGGGTAACCCCGTCAAGTCTGTTGCCTG
GCTCAAAGATGGCGTTCCAATCAATCACAAAGAGGCAGTATTGCGTATCGACACTGTGAGTCGAGAGGACAAGGGCATGT
ACCAGTGTTTTGTGAGGAATGATCAGGAGTCTGCACAGGCTACAGCTGAACTAAAACTTGGAGGACGCTTCGAACCCCCA
CAACTGACATACACTTTTGAGACATCAACCCTGCAGCCTGGCCCCTCAGTGTTCCTTAAGTGTGTGGCAGCTGGCAACCC
TACTCCTGAAATTACTTGGGAACTTGATGGCACCCGACTCTCAAACTCTGAAAGGATGCAAGTTGGCCAGTATGTGACTG
TTAATGGAGAAGTTGTGTCACACTTGAACATCTCTGCAGTTCACACAAATGATGGTGGTCTTTACGCTTGTGTTGCATCT
TCTACCGTAGGCTCAGTCAAACATGCAGCAAGGCTCAACGTGTACGGATTACCTTACATTAGGCCCATGGACAAGGTTGC
TGTTGTAGCTGGGGAGAACATGGTTGTCCACTGCCCCGTTGCTGGTTACCCCATTGATTCTATTGTTTGGGAGAAGAATG
GCCGCATGCTTCCCATTAACCGTCGTCAGAAGACCTTCACCAATGGCACACTCATTGTTGAAGCTGTTGAACGCAATTCT
GATCAAGGAAGGTACACTTGTGTTGCTCGCAATAGTCAAGGATACACTGCTCGTGGTGATCTTGATGTCCAAGTTATGGT
GCCACCGGAAATTTCGTCCTTTAAATTCCCTGAGACAGCGGGACGGGATGGTGCTTTTGCTCAAGTTATCTGCGTAATTG
CTTCAGGAGACGCTCCTTTGAACATCTCCTGGCTCTACAATGGTGCCAGTGACCTACCTCTAGGCACTGAGTCACTGCTC
ATTGGAGAAAGAACCTCGATACTGACAATTAAGAGTGTTTCATGGCTTCATAGTGGTGATTATGAATGCCTTGCACAAAA
TGGTGCTGGAAAAGCCTCCTTTGTAGCTGAATTTTCAGTCCAGGTACCACCACGTTGGATTGTGGAGCCCACAGATAAGG
CATTTGCTCTGGGAAGTGATGCCAGGTTAGAATGTAAAGCTGATGGATTTCCTAGACCTTCTCTTGGATGGAAGAAAGCT
GCAGGTCGTACTCCTGGAGATTATCGTGACCTTGGTGTTAGTAATCCCAATGTGAAGGTGACTGATGATGGCACACTGCA
GATTGGCAACATTCAAAAGTCTCATGAAGGATACTACTTGTGTGAAGCCAACAACGGAATTGGTGCTGGTCTTTCAACAG
TTATCTACGTAAGGGTCCAAGCTCCACCTCAGTTCAAGATTCAGTACAGAAATCAGACTGCGAGCCGAGGAGATGATGCT
GTACTTGAGTGCGAGGCTGAAGGCGAAACTCCCATTGGTATTCTGTGGAGCAAGAACAAACACAGCATTGAACCATCCAA
TGAACCAAGGTACACAATTCGTGAAGAAATGCGAGGTGGTGGTGTTCACAGCAGCCTCAGCATTAAGACAACCGATCGAT
CAGACTCTGCTGTGTATACCTGTGTGGCAACTAATGCTTTTGGAAGTGCTGATACCAACATCAATCTTATTATTCAAGAA
CATCCAGAACAGCCTAACAGTTTAAAGGTTTTGGATAAGAGTGGTCGCTCTGTGGAGCTTTCCTGGACGCCTCCCTATAA
TGGAAATTCTCCCATCACTCGTTACATTGTAGAATATAAGCTTAGCCGCCGAAACTGGGATTCTGATGGTGAACGCATGA
TGGTGCCTGGTGACCAAAACATGGCTGCTGTGTTAGATCTTCGCCCAGCTACAACATACCATCTTCGCATTGTTGCAAGA
AATGAGATTGGCGACTCTGATCCTTCTGACACTGTTACAATCATTACTGCTGAGGAAGCTCCCAGTGGTCCTCCTCGTGA
CCTCAAGGTTGAGGCTGTAGATCAGAGTTCTCTGCGAGTCACTTGGAAGCCACCTCTGAAGGAGGAGTGGAACGGTGATA
TTCAGGGTTACCAAGTTGGCTATCGGCTTGCATCATCTAACAATTCTTACGTTTATGAGACTGTTGAATTTAGCAAAGAA
ATGGGCAAGGAACATCATCTCGTCATTTCTAAGCTTAATGTCTACACTGAATATGCTGTGGTTGTGTCTGCTTTCAACAA
AATTGGACAGGGACCAAAAACTGATGAAATTCGAGCTTACACTGCTGAAGGCACACCCCAACAGCCCCCTCAGGATGTAA
CTTGCACTACCCTCACATCCCAGACCATCAGAGTATCCTGGTCCTCTCCACCACTTGAAACTGTGCAGGGAGTCATTAAG
GGTTACAAAGTCATTTATGGACCCTCTGACACCTGGTATGATGAAGAAAGCAAAGACACCAAGATCACTGGGTCCACTGA
AACTCACCTTCATGGTCTTCAGAAGTACACTAACTACAGCCTCCAGGTCCTAGCCTTCACATCAGGTGGTGAAGGAGTGC
GCTCACAGCCAATTCACTGTCAGACTGATCAAGACATTCCTGAATCACCTACATCTGTCAAGGCTTTGGTTATGTCTGCT
GATTCAATCCTGGTATCTTGGCTACCACCTGAGCGCCCCAATGGAATCATTACTCAGTACACTGTTTATTACAAAGAGCA
TGGCAAGAGTGATGTTGAGACTGTGCAGCAGAAACTTCTTCCATCAACACTAAGCTATGAAGCAACCGGACTGAAGCGCC
GTGATGACTATGTGTTTTGGGTGACAGCTTCCACTACTGTTGGAGAAGGAGAAATGTCACAGTTAGTTCATCTGAAGCTC
TCTAATAAAGTTCCTGCTAAAATTGCATCCTTTGATGATGAATATGTGGCAACATATAAAGAGGATGTGAAGCTTATGTG
TCAAGCCGTGGGACTTCCAACCCCTGACATCAGGTGGACAATCCGTGGAGAACCTTTTACCCCCAATGATCGTATACGAC
TATTGAATGAGGGCTCCTTACTAATCCGTGAAGTTTCTCGTGATGATGCTGGAGAATACACCTGCCATGTTGAAAATCCA
TATGGACAAGATACTGTCACACACACACTACTCATCCAAGCTCCTCCTCATCCTCCGGAAATCACACTTCAATCCACAAC
CACTAACAGCATTGAGGTGAAAATCAAGCCTTCTGTAATTGATGATACAACTCCCATCCATGGATATACAATTTTCTACA
AGCCGGAGTTCAGCAACTGGGAAAGCATTCAAGTTCCATCCTCTACACGAACCTACTCTCTTGAAGGACTCTGGTGTGGA
TCTCGCTACCAAATTTATGCTTCAGCATATAACAAAATTGGAACAGGTGAATCATCTGAGATTCTGAACACTCGTACTAA
AGGCAAGAAACCAGAGGTTCCTGAAGTGAATCGCTTCGTCGAGGTTTCCTCTTCATCCATCACCCTACACCTGAATGCTT
GGCTAGATGGTGGCTGCCCCATGAACTACTTTGTGGTAGAGTATAAGGCTAGGCATCAAGCTGAGTGGACAATGGCTAGC
AACCAAGTGAAGCCTACTGGTAACTATGTGATTATGGAACTGACACCGGCTACTTGGTACAACCTCCGCATATCTGCCCA
CAATAATGCTGGGGCCTCGGTGGCTGAATATGAATGTGCCACACTTACCCTCACTGGTGCCACGTTGCCGCCGAATGTCA
TGGACATTTCCTCTACCTGGCTTCCTGATTGGTGGCCGAAGTGGCTGGATCTCAATGTCCTGGTCCCTGTTATTGCTACA
ATCGTCGTCATCATTGTGGGCATAGTTGTGATCTGCGTAGCAGTTACTCGTCGCAAGAACGGCATTGAGAACTTGAGACT
GCGAGAGGAGGTGTATCAGCAGTACCAGTACAATGCCAGCATGCCTCCACCCTCGACCATGGACAAGCGTCACCCAGGTT
TCCGCGAGGAACTCGGCTACATTCCACCACCAAACCGCAAGCTTCCACCTGTTCCAGGCTCACAGTACAACACTTGTGAC
CGTATCAAGCGAGGTGGAGATGACGAAATCTGTCCATACGCAACTTTCCACCTCCTTGGATTCCGTGAGGAAATGGACCC
CCAACAGGCCGGTAACAACTTCCAGACCTTCCCTTACCAGAATGGTCATGGGTCTCAGCAAAACTTTGTCAACTCTCCTG
CTTCTAGGAGTATGCCACGTCATGGGTCTGGCAACTACTACAGCTGCGTTACTGGCGACTATAACTGTGGCCATACCCCG
AACGAAGGCCACCAGCCTCGGCACGGTTCTGGCAACTACTACTCGTGTGTGGCTGGGGAGTATGGCTCAGGTGGTCCCCC
AAGCAGCACCTACTACTCTACTGTTCCTGGAGATATGACTGCCTCCCGCATGAGCAACTCCACATTCTCCCCGACTTACG
ACGATCCAGCTCGATCTGATGAAGAAAGTGATCAGTATGGTGGGTCTACATATTCTGGTGGTGGACCTTACGCTCGTGCT
ATTGACTCCGTGTCACAGAGTGGAACTGCTAAACGTTTAATGAACCGTGGGAGTACCTCCGGAAGTGCAGGCCATGGATC
ACCGGAGCCTCCTCCTCCCCCTCCCCCACGTAATGGAGATCTTCCACTTGACTCCTCTGGTCTTGGTTCCTCGTTGAATG
ACTCAAACAATTCTACAGCCTCCAATCAGTTCTCAGAGGCTGAGTGTGATCATGATCTTGTCCAGCGTAACTACGGAGTG
AAGGCTACCAAGAGCACAGAGGAGATGCGCAAACTCCTGGACAAAAATGAAGCAGCAGCCCACATTCAAAATGGAGGCCT
AAGGATGGTGAGTGATGAAATGAACGTGTGAGGTCCTCTATACCCTTCTGAAGGACCCCGTCATCCCCGTGCCATACGAG
GCAACCTGGTTACCGCCCCATGTCACTAACCACAGATCATTGATACCAAGCACCCCTGTTGAACACAAATACTCAGCAAT
ATACAAGATACTGTATACTGAGTGAGAAAATGTTATGAAAATATTCTGAAGAGACTAGTTACCCCTGGCAAAAAGGTTAC
AGAGAGAGAGAGCATAGAAGTTATTAATGACAGTGACAAAAAGAATTCATACAAATGATTTAGCATGAAAGGATCACGTG
AAGAATTAATTACACAAATTACAAGCAATGAAGAATAAATCATCTGTACCCTGTGTGATACTGATGCTCTCTACACTAAT
TGAAAGCCTCATGATATTATTTTCATTGCAAGCAGCAAGTTGGCATGATGTGCATTAGCAATGAAGATCCAAATGAGGAT
ATATCTTGGCTAGTTGTATGTGTTCAAAGGGGGTGACTGAATTCTTCTTTATTGTTACTGCGTCACAGTTCCCCCCCTCA
CCCCCCCGCTCATGAGATTAATTAACCTGCTGTGGACTCCATTGTTGTACTCCCCTCATTACCAAGGCAAGCCCACACTG
ATTGACGTTTAAGCTTTGAGTGTTTCTTGCAGTGTTGTGTATCACATAACAGTAGCAGTATTCTTTCTCTGCCCTCTGCT
CAGTTTGAAATCTGAATTTGAAATCAAGTGCTTCTGTTGTAGTGTTTTTTGCACCGGTATTTTGAGGGCCATACCGTCAG
CAATGCATTTATTATGCAGTAAACCCTACCCATAGCAGTTAATGGATTGTCTTTAATGGCCATTGGACCATAAGTGCTGT
GCGATAGTATGAACTGAACTAAGTATTGCTGTGTGAATCATCCATGACGGTGCTACTTGGAAGTGACTCTCGACTTGTTT
GGTGTTCTACGTACTTTGTGATACGACCCAAGTCTAGTCAAGGGCGGGGGACAAAACTGTGTATGTTTGCCTGAACCTTT
GTGACGCATATGTAACCAGTATGCTCAGTTTTACTATTTTTTAAATAATTAACAATAGTAGTCCAATTAAGGAGTAAGAC
AGAGAGAATGGCAGAAAAAGGGCTATCATCTGAGGGAAGGAGCCATATATAGTAAGTTTGGCTAAGAAGATATAGTGTTA
ACTTCTCAACCATGGTTGTTTCGTAATGCTTGGCTACAGGGATACATACGTAGAGATTCTGCAGATACTTGTATAATTAT
CTCGCAAATTATAAATATAAGCCATGATATGATTTTAATGAAGCCCGAAGACATCTCTGTAAGTGCACAAACCAAATGCC
ATCTCCCTGTCTACTCATTTGCCGCAGCGTTCCTAGGTGTTGCTTAATTTCCGCAGCTTGCAAGACAATATGTAATCAGA
CCAGCAATTTTGGATCTTACTCAGGGCTACAATATGACAAATTGTGCATTTGCACTGAAGGATAAAAAGTTTTATTAAAT
CCTAAAAATAAGGACAAAATTGCTGGGAGCATCACAATATCCATTATAAAATATATTGTAAGGCATCTTGCTAGGTAATA
CTTTATTTGTATATGAAATTCATCAGTCTTAGGAACAGATTGGCAAATTCTCATTGCCAATTCATCAGTTTCTACTTAAA
TCCATTTCCATGTAAACTTTTCTTACGAATCTAAGATAAAAATGTTGACGTGTAAGTATGTGTGCATTGCTTCTTCATAG
TGTTAGAATTGTGTGAAAGTGAGTATTATATTACAATAGATAATAAGTCGTTGCAGAACTGTTGTACTTCTATAAATATT
GACATGTGTCATGCAGGTGTCTGACAATAGCTGTAACCCTCAAGTCCTCTGAGCAATGTTTTGGAAGTCTGAGGAATTTT
TACAGTTTAAAGCTGATATATATTTTAGTTCTTTTCCAGAATATAATTGAAGATTCGTGTTATGGTACGACATATTAAAC
ATCATGGATTTATACAATACAAGGATTGTTGTACGAGACCATGAACCTACATAACACCCCTTTTTATCTAGTGTTCATCT
CATTCAACCAAAACATGCTGATATCTTCCATAAGCTCAAGTGTAATACATGTAGTCTTTGATAAATGTTGCCAGTGTAAT
CTCCGCCTGCCCTAAATAATTATTCAATTATTGATTTGCAGTTTATTGGTAATGGAGTTACTGAAGGCATTACTACCTGA
ATTGTAGAGAGGTCATGCTTTCTATCTATGCATATGTATAATTTTACCCCCAAAATGATCAGAAAAAATAAATTTCCCAA
AAAGTATAAAATGCTCAAACTGTTTGAGTAGATAAATGAACGCTTTTTCTACTGCTTTTAGGTAGGATTAATTAATGTTG
AAATCTCAGTACAGTATTAGGCAATATAGAAATACATGCAAGACCTATAAAGCACATTTCCTTGGATTTTGATTCAACTG
ACAATTTTTGTATGTATGTTAAGAATTGTCTGTTATTGAATTGTTTGTACCATTTCTATACACATATGTGTGAGATTATG
CATCATAGTAGACATTGCTTGTCATTATCTTGACCAGGGAGGGTGGGTGCTAATGGGAGGGGGACAGTGGTGATCAATAG
CATCTTGACCAGCACCCTATCATGGGTTGCATCATTGCATGATAGCAGCAGAATGCACCATAAGGTGCAGAATAATCTGT
ATTTGCTGTTTGACACTTGGAAATAAGAGAGAGTTTTATTTTTATTAAAGTGATCATGATACATTATCCTAAAATATCCT
ATTATGAGTGAAATGAGACTCAAAAGAAGAGGTAATGATGAAATACTCTGTGTTAAAGTAGTTTGATATATTATTAGGAA
ACACATGACTGACTGAATATTGTAAATTCAAAGTCACTGATAATTTCTCATTTCTAAATTTGGCAGTTTTTAAAGGGGAT
AAACTGGTCCAGATATAGGAATGACATTGAAATTACATTCATATACCAGAAATGAGTTATTGTACTAAATGATCGTAAAT
AAATATACTGATCCATTAAAGTTAACAATTGCTTAATATATGTACCAGGTATATAAATAATGCAAAAAAAAAAAAAAAAA
AAAAAATAAAATATAACA
>Transcript_216617
AGAGAGAGAGAGAGAGAGAGAGACAGAGAGAGAGAGAGAGAGAGAGAGAGAGAGAGAGAGAGAGAGAGCAAACAAACGTA
TTTGATAATATAATGAAAATAGAAAATTGAATATTCTATATTAAAACACAGTCGACACAAATTACACAATATTTTTCTGC
TGGCGGCGAGTGTGAAGACTCGTCACTCTAAACACTTAAATAATTGGTGTCAACGGGAAAGGTCTTGAGCTCGTAGCCTC
ACGGGTTAAGCCCGCGCACAGTCCCTGACCAGGTGAGCGCCTGACCAACAAATAGTTCCTGGCGAGCGAACGCTCCTCAG
CAAACACCTGGCGAGCGAATGATCCTGATAAACTACATCTGGCTAGTGTATATATCCTGGCCAATGAACGTCTCCCAACC
CTCATCTTCTTTAGCTCCACACGTGGCTCATAAATTATATATATAAAAAAAGAATCCACATTTCCGGTTATATTTAGGAT
TGGGAAAGATACTTTTTGTTTTGCTTTTTTTACCTTGGCGCCCCGACACTTTTGGCCATGTGCGTGTGGTATACCAGGAA
GTAGACCATAAAAGGTCTAGTGGCAGAGTTGGAGTGGGAGGATCAGGACTAGAGGGGGGTGAATACCTCTCATAGGAATG
TGTGTATACCGACGCATCGGTGCGCACTCTTTCTTTCAGATTCGTTGAACTCCACGCGTAATTATTTCACAAGTAGGTGC
ACCCTAGATATTTGGGGGGGAAATTCCCGACCTGCAGCCAAGATCTGGAGGCCCCCAGACACGTGTATGGGAATCCTGAG
GAAACGGTTACCTCATTATCATGTGATTCCCGCGCAATTCTCTAAAGAAAACGGGTGTATAGCAGATGGGAAACTTGCGT
ATATATAGATATATTGCATGTTTTTATGAGACGTTGGAAATTGGGTTTGTACAAATATAGTAGCGAGTCCTTTAATGTAC
AGAAGGATTTAGAACGCTTTCGTAGATATATATATATATGTCAACATTATTATGTAACAATACAGTTTGCTGATAAAACT
ATAAGCCACATACGAATGGTGCCTCATGGAAAATAAAAAAAAGCCTCTTAAAACCTCCAGAAAACAATGTCTTCCCCATG
GACAAACATTATCATATTTGGCCACGATTAAAGTTCATCCACTTCCCCCTTAAAATTAGACACGCGTTTCCCAATTTGAA
CAGTTTTAAATGCGTACAGCCAGTCGACGAACATTCCCACCAGACTGTCGCATTTGGCAACTGGCGGCCCGGACGGGAAA
CCCCAGTGGAGGGGGTGCCGGGGGTCGCCACCACTACGCACTCCTCTCCCTCAACCTTGGCCAGTGGAGAAAGTTTGGAA
ATTTTGGCGATTTTTCTTGTGTAATCTTGTAGATGAGGATTCGTGTCTTGAAAGGTTATGGAGTTTAAAAGCCGTCTATA
TTATTGTTTTTCGGCGATTTTCGGGATTTTTGAATGTGGTAAAACACTCCGCTGGAGTATAATTTAAGAGTTTATTTGAA
TGTGTTAAAGTAAGCGTTGTACGCAGGAAAGTATAATATGTTGTCAGTTTTGACTGTATATATATTTTTTTTCTGGAGCG
AGGTAAGGGAAGGTAGTGAGTGGAGAGTGATGGTGGCGGCGTGTGGCAGCGGGCGGTGGAGTGGCAGCCATTCACTCGGC
CAGAGCTCACACACTCAGTGCTCGCCGCTCTCACTGCTCGCTCGTGCCTTCTGTGCCGCGATTGTGCAATGGTGCCAGTC
TGGTGAAGTGATTTAGTGCTTTGTAACCTGACGGGGGCCATGTTGGTGCGTTAGTGGCGCAGGCGTCCAACACCCCCCTT
AGTATCAGTAGGACTATATAGTGAAGGGCGCGAGCCTATAGTGCCCCGGTGTATTGATCTTGTGATAGCGTGTTTACATC
TGGACTCTATGCTAAGATGTGGCACAGTGGCCAGGGTCAGGGTGGCATAGTGGAGCAGGTCACAGTGGTGCCCCAGCGTG
GCGGGTGCATCCCAATTCCCATAGCGGGAGAGGAGAGCGCAAGGCCCAAGGTTTCCTCCCCTACCACCGACTACAAGTCT
CTCTACGACTCTCACAACGACTCGGGGTTTCTCTCCGGCTCAAATCTCATCTCGTCGTGCTTGGGGTGTGACGACAACCC
CGCCAGCAGTCACAGTAACACCACCACCAGCAGCAGCAGCAGCGCGAATAACATGCGCTCAGAACAGACGAGAGTGGCCG
GGGAAGCCCAGCACCACGCCTCGAGTCCTGACAAGACCCACACGGCTCTCTCACAAGCCAAACTCGACTCTGGCATAGAC
ATCTCGGAGCAGCTCAGTTCTCTCCACCTCGCGTCTCCCTCCACCTCCTCCTGCTCCTCCAGCAGCGTCACCTCAGAGGC
TGGCGATGCTGAGACCAGCACACCAAAGCCAGCGACTCCTCCACCGCGACGCTCCCGTCTGGAGCTCAGCGAAGCACAGG
TCGCCCTCCTGCAGGAGATCTTCCAATCGGACGAAGATGGAGATACCCAACTGCACGTCGCGGTGATGAGAGGGTTCATC
GAGGTGGTCTACCACATCACCAGGCTCCTCCCTCACCAGGCTTTCCTCGACCTTGCAAACCACTCCGGCAGGACGGCGCT
GCACCTGGCAGTGGGCGCGGGAGACGCGGGCGTGGCCAGACACCTCGTGGTGTGTGGGGCGTCACCAGCAGCCAGGGACC
GACGCGGGAACACGCCCCTCCACCTGGCCTGTGGACAGGGCGAGGCCCTCATGGTGACCCAGCTCACCCGACCCGTCACC
GTAGCCGAGGTCATCGCCGCCAGGCTCTCCTACGCCCCCGCACACACCGCCGGACTCCTCGCTGCTGATCTCACCAACTA
TGATGGTCAGACGTGTATACACGTGGCGGCCCAGGGAGGTCACAAGGACATCCTCCAGCACCTCACCTGGTATGGCGCAG
ATATCAACGCCAGAGAAGGCAAGAGTGGACGAACTGCCCTCCATTACGCTGTCGAGGCCCGCGACCCCAGCCTAGTGGCC
TTTCTCACAGAATCCTGTAGGGTCTCCCTCACCCTAGAGACGTACGCGGGCCTAACACCCTATCAGCTGGCTTTAGCGAA
CGGAGCGACGGGCCTGGCTAACCTCCTCCTGGAGCTTGGTGCTCCTAGCGATGCCCT
>Transcript_130526
AAACTAAAGATATGTCATAAGAGTATTATCATTCACAATCACTGCTGTAACAACCACAGCTGAGTATCATCAACACTGAT
GAGTTCTACAATCACTGATGAATGATTGAGTGCCATAAATAATCACTTCTGAGTGCTACAATCACGGCTGAGTGCCATAA
ACAATCACTTCTGACTGCTTTATTCATCTATTAAAAAAAACACAAATCAGAATGTCAACAGAAATATCTACCTAAAACCT
TCAACACTGATCAGATGGCAGCTCCCAGACCCCGGCTGTCACCACACTCTTGCAAGCAACGCGGGGGGGGGCTGTTGATC
AGGTTGCACAGTAAGCGTGTAAGAATGCCCACGAATATCACACACTGATCCAGTTAACTGTGGCTGAAAGGCTGGTGTAT
ATCGTGCGTTCGGTGTAACGGGAGCACCTGCGGAGGCTGGGTTATAGCCAGGTTGGGGTGCACTGTGCACCACACCAGGC
AGGGACGAATGGTGCACCAAGCAAGGTGCCTGTTGATAGATCTGTATATTCCATACACAAAGTCTCAAGTCCCTGTATAC
AACACTGTACATTTCGGAACGTGCATCATCGCTCGAGTGCATAGCGACCCCCACCACACCTGACCTGGGATCAGCATGCA
GATGCAACACATAATCTCTAATATGAACGTTTCGTTTAAAAATAAGTAATGAGATCTGGGATGGATAACCCTGTATTAAT
TTCACATAAGTCTTGCCTAACTCCTCGTCACTGAAATTGTTTGTAATATTAAATAATTAATCGAATTATTGGCGGCGGAT
TTCGCACTAATTGTCTATCGATTGATGTCAACCCGCGTCGAACACTGTCACGCGTCCTCAACATGTTCCAATCAAGCATT
TGGGCGCGTTTTTTACGTACAGGTTAACGTACATTATCGGCCTGTACTGTCTGTGCAAGTTGACGTGTCCGGCGAAGTTG
GTCAGTGTTTTAGGGCACGTCGATGCTGCCTGAGGAAATCTTGGTGCTGACTCTTGAATCTAGGTGCCGTCCCTTGAATG
TGCAAGTCGTCCGTTAAATCTAGACGCCATCGGTCGAATCTAGACGACATATATCGAATCTAGACCCCGTTTGTCGAATC
TAGACTCCATTTATCGAATCTAGACTCCGTTTGTCGAATCGAGACTCCGTTTGTCGAATCTAGACACCATTTGTTGAGTC
CAAACACTGTTGAATAGGGATGTCGTCTGTTGAAACCTAGATGCTGTGTGCAATGGCGATGGGAGGCCCCTTCAGTAGTA
AAAGGGACAGTAGCAATGCGTGGACGGGCAGAAGGAGACTGTGTGCTGGAGACAGTTGAGGGTACACCAGCCGTCTATAC
CGGGCAGGTACCGCCACACCCCGACGCCTCGACACGACTCTGTTGGTATTGATTGTGGTACAGGGTATGGTGCAGGCTGT
GGCTTGGACTGTGGTACAGGATATGGCACAGACTGCGGTGCAGGCTGTGGCGTGGGCTTTGGAGTAGGTCGTGGAGTGGG
CTTTGGTGTAGGCCGTGGCGTGGGCTTTGGTGTAGGCTGTGGAGTGGGATGAGGCACAGACTGAGACACAGGCTGAGGGA
CAGGAACTGAGGAAGGCTGCAACACCTCCCGCCACAGTCGCGTGTCCAACCTCGGGTAGGAACTGCAGATCCGGGGTTGG
TTCCTGTTGTTGTCTGGGGTGAGGAAGGGGCTGGGCTGGAGGGAGTGGAGGCTAAGGTGGCTGCACATGACGGAGGCCAA
GCTGGTCTGCTTCAGCGCCTCCAGCTGACCTTTAGTGAATGGCTCAGGTTGTTTGCTGTTCTCGTACCAAAACCTGTCGC
CTTTCTTGAGACTGGAGAACTGCTGGGCGATGATACAGGAGAGTGTGGGTCCCAGGAGGCCGCCCTGCGCCGCCACCTCC
GCCAGCCCTGCAGGGAACAGGTCGATGTCCTCCACACTCCTGTAGATCGTAGCGAAGCGGAAAGCCGTCTGTGGGTGCAT
GACTGTAGCTAGGTCGTCGAAGGTGGACACTGCTGGGAGGCCACAGGCCTTCCGCCACACTGTGTACGACGGCAGCCCGT
GATCTCTCCCCCTCTGGATATTGAGGGCCATGAGGTCTAGTCCAACAGCGTCCTGTGGTCTGGCGAAGAGTTTGTTGGTG
AGTGTGGGGACGATGTAGGAGTCTGCCGCCTGGGAGTGTGAGGTGGCCAGGCCGTGCAGCAGGTCCGAGGGACTCGTGCC
GAACTCGTGGAGCACGTGCGGGCCCATGAAGCTCCCCAGCAGCGACACGTTCCTCCCGGCGCCCTCCAAGATGTCGTTCA
CCAGAGTGTGACCAAACCTGTAGGCAGCGGTGGCGAAGCTGTTGGCGATGGAGGAGTCGACGTTCGGGTCGTAGGTGGGG
TGGAGGCCGATGGGACTCGGGTACAGGTCGAACTCTCGCATCAGGGCGTCCCCGAGGATCAGGGGCAGGAACTCTCTGTA
GGTCGTCTGCTGGATCAGAGCTGCCACCACCCGGCGACTCTCCTGGTAGATCCTCTCGTCGTCCCAGTGGGGGTTGATGG
CGGCGAGTTGCGCGGCGAGGCCCTCGTGGACCCGCAGCCACAGTGTGTGCATGGAGGTCAAGCCGGGCTGTTCGTTCACT
CTCTCGTCTCCTGCCCTGAAGCAGACTCCGCTATGACCACATGTGACTTGGGGCAGGAAGTGGCCCTGTCCGGCGCCCGG
ACCTCTGGAC
>Transcript_154166
CTCGCGCCGTGGAGCAAGTGTGTGTAGTTCTGCTATTCCTGTGATACTGGTACTGATTTTTTTGTCTGTGCCTCCTGGTG
AATATATATATATATATACGAAGATGCAAGGCGGCATTGTGTTAGTGGTTGTGGCGCTGGCAGCCGGCGTGCGTCCTCAG
TGTCTCTCCGAGAATGACAACCTGGACATCCCCGCCAGCAGCGACCTCTCACCCATCACGGACTTCGGCCTGGAGCTCTT
CAAGGGGCTCTTCCCCTACAACTCCACGACCAGGAACTTCTTCTTCTCCCCCTACAGCGTATGGAACGCCCTCACCCTCG
CCTACTTCGGCTCTGGGGGCGAGACACAGCTCCAGCTGGAGGAAGCCCTGCGGGTCACCGACAAGGTCACCACCCTCAAG
AACTGGAGGGCGCTAGAGTTCCTGTACCGCATGAGGCAAGCCAACAACAGTGACTACACCTTCAACCTGGCCAACCGTGC
TTTCTTTGACAAGACTGTGTCTCTGCGCACCTGTGTCGACGCCATCCTCCATAATGAGCTCCAGGTTCTCGACTTCTCCC
AGGCGACAGAGGCCGCCAACGAGATCAACAACTTCGTGAGCGAGACGACGAAGGGCCGCATCAACACCCTGGTGGAGCCC
GCCGACGTGTCGCAGGCTAAGATGGTGCTGGCCAACGCCGCCTTCTTCAAGGGCACCTGGCTCTACCAGTTCAAGCCCTC
GCAGACCCGCAAGAACCTCTTCTACGCCACCCCGGAGGACTACTACTTCGTGGACATGATGACGCAGAAGGGCAACTTCA
GACACGGAGTGTCAGAGGAACTGGGCGCGCACATCCTGGAGCTGCCGTACACGGGCGAGGCTGTGTCCATGTACATCCTC
CTCCCGCCCTTCATTAGTGGAGAGAACGGCTTCAATGCCATGGTGGAGCGCCTCAATGCGTCTCTCCTGCACGAGGCCTT
CAACAACATGTGGCGCATGCAGGTCGAAGTCATCATCCCCAAGTTCAAGCTGGAGCAACTGATTGAGAACGAGTTGATGG
TGGCCCTGGCTGGCATGGGTGTTACTGACCTCTTTGACCAGAGATTTGCCAACCTCACCGCCTTCGAGCCATCTGGCAGC
CTCAGCATCGGCAAGAGCATTCACAAGGCCTTCGTGGAGGTGTCTGAGGAAGGGACCGAGGCAGCGGCCGCTACAGCCCT
CATCTCCTGGAGGATTGCTCGGCCCGTCGGACCTGAGAAGTTTGAGTGTAACCATCCGTTCCTGTTTATCATTTACGACA
ACCTTACCAAGAACGTGCTCTTCTTGGGCGCCTACAAGAACCCTAAGGCTTGAGGGTGTTATAATGAGAACAGTTACGTT
ACACGCAGGTGGTCTTACCGTGATGTCTTCAGGACACATTGATGCAGCTCACCTGAGGGCGAGTTATGCCACATGAAATG
TATTACTTCATCAATCATTATTATTAATACTGAAGTACACATGCACATAAAATTTAAGGGATGAAGCCAATCGTAATAAT
TTATATGATATTCTTGTTAGAGTTATAGTACTGTTAACTCCTCGCAAATATGTGTGGAGATGTTGTTCAGCAGCTGGCAG
TATGCTGCAGAGCCTTGAAGACTTTCTTGTAACGCTGTACCAGTTAGTTCACTACTCAACATGCAACATTACCGCAACCT
TACTGCAACATAGTCAGTGGGTCTCACTGTGTGGGGTGGTCATCACTGTACATGCAGTGACGTATATTACAGCCAGTTAA
CACAGTTGGCTGCACTCGTCACTGTTGCAAATGCAGCTTTCACAAGCTAAGTGTCCATTTCATCCTATTTGTATAATCTC
AGAAGCTTTCATTTACAATTAACCCATTCAAGAGAACATTATAAATGTATAATACTCCTAGGGGTGAAGCTACAATACTT
GTTGGCTCAAATTATTAGACGTGCAGACAAATGTTTCACTAAACAATTTAGTTCTTCCAAACTTGTGGAAAGACTATAGA
ATTTGTCCGTTAAATCACCATACCTAATACTGATGAGAGAGTTACCATGTCCAGTGTCATGCTCACACATGCTGTGTGTC
AGGTGTGTCATATGTTGACGCATGGTGTGTGTGTCAGGTGTGTCATATGCTCACACATGCTGTGTGTCAGGTGTGTCATA
TGTTGACGCATGGTGTGTGTCATATGCTCACACATGCTGTGTCAGGTGTGTCATATGCTCACACATGCTGTGTGTCAGAT
GTGTCATATGCTCACACATACTGTGTGTCAGATGTGACATATGCTGATAGCTTTAGATAAAATTCAAGGATTTAACACTG
TTGAAGTTGTGTACACTGACGTCTGGAAGTGTTGACGACGTCGTCAAGATGACTGGTTGTGTACACTGACGTCTGGAAGT
GTTGACGACGTCGTCAAGATGACTGGT
>Transcript_244599
TTTAATGAAAAAAAATTGTAAACGTTGGTAAGGTTTAAGAGATTATACAAGGGTTGTCTACGTTGGTAAGGTTTATGAGA
TCTCTATATACAAGGATTCTCAACGTCGACAAGGCTTGTGAAATCTTTATATACAATGATTGTCAAAGTAGGAAAGACTT
ATGAGACTTCAATATACAAGTATTGCCAACATTTTCACTATTTACAATATATGTATACACAAGGAACGTTAACGTTAGCA
AGAATTATGAATCATCCAAACATACGAATTGGCAATGTTTTTGACAAGTTCTGCTGTCAAAAACTGTTGTACTGTTGTTG
TTGTTATGCTGGGTGTAGAGATCGACAAATACAGTTGGAGGAATGAATTAAAATTCCAATTATTGTATAAAGCTTTCATT
GCTGTGTAAGTTAGAAAAGATGTTATTCCTTCAAAAGTATAACAATTTATACAGCTATGTGTAAATATGAAATACATTCA
AGCATTTTTTATTCTCATTGTTGTAACTTGAAACAAAAGAATGTTATTTGTTGCCTAAATTTACTGAATAATACTGTTGG
TTATGAAGTCATTAGTGGTTGATGACTTTGACGAGGATTTGTTTGAAGTTAGAAAGACTGTGGAAGATGCGTTCATCGTC
AACACGACGGTCCAGGGGGTAGCCGTGTGGTCGGTGGTCGGGATACACTCCTCGGTAACCATAGTGGTTGAATTTGGTGT
TTGTGTGTAGATCATCTACAGCAGCGTCAGCCTTGCCGTCGGTCACAGCCACCACCAGGTCGAACTCCATACCATTAGAG
TTACCCTTGGGAAGCAGGAACCTGTTGGGCAGTCCAAGGGCACTCTCATACTGATGAAGGTCGAGCTCGCTGCCTGAGGC
GAGCGCCTCGTTAGCCTTTTGTATCAGGGTCTCGAAACTGGGCACGTCGGGGACAGTCACTGACGAGTCCTTAGACTTGC
GCACGATGTGGTTCACTCCAGCACTCAGTTTGGTCCAGAACCTGTCCAGCTCAATGGCTCTCCAGCGTCCCTCGTTGAAT
GGGAAGACAATACCATTGTTGTCACGGTGGGGCCAGGCGAAGATGCGCACTGTTGCCAACACTTCTTCTTCATGATTGTT
GGTGACGTCAATTTTGAAGGAGAAGTCCCTGTGGTTCAGACGTGACACAGTTGTTGATATTTCGACGTCTTCAATTTCGG
GGGTGTCATCCACAGCATTGATGAGGCTGTATTCAAAATCTTCAAAGTAAGTTTCAAATTTTCCGTCAATTGCAAAAGCG
TCAACAGACACACCGCTGAACTCCAACTCATCATGAGTGTATGGCGTAAGGCTGTCCTTATGTTCCCTGAATATATTATC
CATATATTTATGCAGTCTGAAGAAGCTAGGGTCGCGGGTGGCAGTTTCAAAGTGTTCCAGGACACCTGGGGGAAGGTCGT
ACTTTCCATGAGGGTCTCCCTGGCGACCAAGCATAACGTGAGCGGTGTTGTGGAGGGAGCCGTAGTACGCAACGTTAGGA
CTGTAGGTAGACGACTCGATAACATCACCCAGAACGTCAATGCCATGCGAGTTATTGATATCGATGGTGGAACCATCATT
GGCAGTAACAAAGCCATGGGCAATGGCGTCACGAATACGGTTCTCAAGTATGATCATGTCGCGAACATGAGCAACGCCCT
CCACGTCCTGATATTCCACATTATCTGGACGAGAGGGGAAGTAGCCACCATACTTGTATGTTGTATGAGGAGCAAATCCT
TCCTTGATGGGTTTTTCCCAATGAAGTTCTTCCACAGGACTCAAGAAGTTGGAAAGACGTTCAGCGTCGAAGCGGACTGT
GAGCTGGTGATGTACCCAGAAGAAGTTCTCGCCTTTGCGGTCCAGATGGTGACCTTCATGAGCATCGTCCCACCAGAATG
GGAACTCCAAATGCCAAGTGACGTGGTGGGTGTTCATGCCGATGTCTTCACCGAAGTAAGCCACACGCTGCTCTGGGTTA
CTTTTGCTGCCAGTAAAATCTGACTTGAATTTACCAGGCGTCTGGGTCATCTTGGCACGGTAAGCTTGCAGAATAATTTC
>Transcript_227856
ACGGATTAATTCAAATCCCTTTATTTCTTATGGGAAAAATCGCTTCGACTTACAATCCGTCTCTGGGAACGGATTAGCAT
CGTAAGTCGAGGCCCCATTGTATATGATTGGACCAAAAACTGTTAGTGGCTGTATTGAGTAAACACAGGGGGGAGGCATT
TGGATATTATGTCAAAGAAATGCTCTCAAGTCTCTATTTGAGCTTTACCAAGCCTCATTTATTTTTTAAATATGAAATTT
TTGTATTTTCTTGGTAAATACTATCTATAATTTTTTTGCAATAACTAACACTGGTAAACAAAAATATCATTAGTCATATT
AGCTTGTACAAGTATATCAGAGTTGCTTTATTTTGTTTAAGTGCACAATCTTTACAATGCAGAAATTATTTAAAAGAATA
ACATAACGACTGATGAATGTTCAGGTTTTGTAAATTGTATAGTAAGTACTACTGTACTAGATATTACAGCTAACTCATAG
TTAAGAGCTCCTTTGAACAAAATAAACATTAAATTATATTTCCAGTGTACAGTAATTTTAAGAAATCTAATGTATAATTC
CCTGGGGGTGTCCTTTAAAATTTAAAGCTTAACAATGCTTGACTAAAAAAAAAAAGTGAGAATGTGAGAAATCATGCATA
TCCCTGCTTTGGCTCTTAGGTTCTGTAATCTGTGCACCAGGGTATGGTTATAATCCCTCTACATAAGCCTGTAATTGGTG
AAGGGATGCCATATATGATTAGTGATTTTATATGATACCTTACCTAATCATATTTTTCATAACTTGTCCAAATTTTCAGT
GGTACATTAAAAAGAGTTTTGCCCATAGCCATTGGCAAAGGAATGACAAAAGGTAATTATCGTATTTAAGGAATGAAAAG
TTATGACATAGTAGGATAGGCTAAAACAAGAATATCTAAAATTTTAGATAGATGTTATGTAGAAAATTACTAAGTTAAGG
AAGGTTGAATTTTGAGAACACATTAACCAAGTTGATACATATATATGTGCTTAGCAGTTAATATGTGGTGATGGTGTCTT
TTTCTTATAGCACCTGGTCCTCCTGGCCCCCCCGGCCCACCTACGGGTCCGGGGGGACCCCCAGGACCAGCTGGTCCCCC
GGTGCCCCGCCCCTTGACGTTACCTCCTGGGCCTACTCCTGCCCCAGGACCAATCACCACAATTGTGCCACAAGCTGCTG
GTACACCTGCAGTGGCCACTGGAACTGGCATTACTGCACTTTTACCACCAGAGCTACCAACATTTGTAGCACCAAGGCGG
CCTAACCTTGGCCGTGAAGGACGGCCAATCACTTTACGGGCCAACCACTTCCAAATATCTATGCCCAGAGGATACATTCA
CCACTACGATGTAAGCATTCAACCTGATAAGTGCCCTCGGAAAGTCAACAGAGAGATTATTGAAACGATGGTCCATGCCT
TTCCTAGAATCTTTGGCAACTTAAAGCCTGTCTTTGATGGTAGAAGTAATTTGTATACAAGAGATCCTCTACCTATTGGT
AATGAGAAGATGGAATTAGAGGTAACATTACCCGGGGAGGGACGAGACAGAGTCTTCAAAGTAGCAATGAAGTGGCTAGC
ACAAGTAAATCTTTACACCCTGGAAGAAGCTCTTGAAGGGCGTACTCGAACAATACCTTACGATGCCATACAGGCTTTAG
ATGTAGTCATGCGCCACTTGCCATCTATGACTTATACCCCTGTTGGAAGGTCATTTTTCTCTGCCCCGGATGGTTACTAC
CACCCATTAGGTGGTGGTCGGGAGGTGTGGTTTGGATTTCACCAAAGTGTACGACCATCTCAGTGGAAGATGATGCTCAA
TATTGATGTATCTGCAACAGCGTTTTACAAAGCTCAAGCGGTAATAGAATTTATGTGTGAAGTGTTGGATATACGGGAAA
TTGGTGAACAACGTAAACCTCTAACAGACTCTCAACGTGTAAAGTTCACTAAGGAAATTAAGGGATTAAAGATTGAAATT
ACTCACTGTGGTGCAATGCGAAGAAAATACCGTGTGTGCAATGTTACCAGAAGACCTGCTCAAATGCAGTCGTTTCCACT
TCAGCTTGAAAATGGACAAACTGTTGAGTGCACTGTAGCTAAATATTTCCTTGACAAATACAAAATGAAACTCAGGTTCC
CACATTTGCCCTGCCTTCAGGTGGGTCAAGAACACAAACATACGTACCTTCCTCTGGAAGTCTGTAACATTGTTCCTGGT
CAGCGATGCATTAAGAAGCTTACTGATATGCAGACTTCGACCATGATCAAGGCCACAGCAAGATCAGCTCCAGATAGAGA
GAGAGAGATTAATAACTTAGTTCGAAAAGCAGATTTCAATAATGATCCATACATGCAAGAATTTGGTTTAACAATCAGCA
CAGCAATGATGGAGGTGCGTGGACGGGTGCTTCCACCTCCAAAGTTACAGTATGGAGGGCGAACTAAGCAGCAGGCATTG
CCAAACCAAGGAGTGTGGGACATGAGGGGAAAGCAATTCTTCACTGGGGTTGAAGTTAGAGTGTGGGCAGTTGCATGCTT
TGCCCCACAACGAACAGTTAGAGAGGATGCTTTACGTAATTTTACTCAACAGCTACAGAAAATAAGTAATGATGCTGGAA
TGCCCATTATTGGTCAGCCATGTTTTTGCAAGTATGCCAATGGACCTGACCAGGTAGAGCCAATGTTTCGGTATCTCAAG
AGTACTTTCACTGGTCTTCAGCTGGTATGTGTAGTACTTCCTGGGAAGACCCCAGTCTATGCTGAAGTGAAGAGAGTGGG
TGATACTGTTTTGGGCATGGCAACTCAATGTGTACAAGCCAAAAATGTTAACAAGACATCACCTCAAACATTATCCAACC
TCTGCCTCAAGATCAATGTCAAGTTAGGAGGCATCAATTCTATTCTAGTCCCAGGCATTAGACCTAAGGTGTTCAACGAG
CCAGTAATCTTCCTTGGTGCAGATGTAACTCATCCACCAGCAGGGGATAACAAGAAACCGTCCATTGCAGCTGTAGTAGG
TTCTATGGATGCTCATCCTTCTCGATACGCCGCAACAGTCCGGGTCCAGCAGCACAGACAGAATGGATCAACAACACAAG
GCCAAAGTGCCAGTGATGGCTCGCGACCAAGACAACTGACATTCGCGAGGACAGCACATGACGAGGTTATCCAAGAGTTA
TCTTCTATGGTCAAGGAGCTTCTTATACAGTTCTACAAGTCTACACGATTCAAGCCAAATCGAATTATTCTTTATCGAGA
TGGTGTAAGTGAGGGTCAATTCCAGACAGTGCTGCAACATGAATTGACTGCCATGAGAGAGGCATGTATTAAACTAGAGG
CAGACTACAAACCTGGCATCACTTACATTGCTGTGCAGAAGCGTCATCATACAAGATTGTTTTGTTCTGACAAGAAAGAG
CAAAGTGGTAAAAGTGGTAATATCCCTGCTGGAACTACAGTTGATGTAGGCATCACACATCCAACAGAATTTGATTTTTA
TCTGTGTTCGCACCAAGGCATCCAGGGCACTAGTCGTCCAAGCCACTATCATGTATTGTGGGATGATAACCATTTTGATA
GTGATGAACTGCAGTGCCTGACCTACCAGCTGTGCCATACATATGTTCGGTGTACTCGGTCAGTCTCCATACCTGCCCCA
GCTTATTATGCCCACTTGGTAGCCTTCAGAGCACGTTATCATCTCGTCGAGAAAGAGCATGACAGTGGAGAAGGATCTCA
CCAATCTGGTAATAGTGAGGACCGCACACCATCAGCAATGGCTCGAGCAGTGACAGTGCATGTTGACACTAACAGGGTGA
TGTACTTCGCTTAACTGTTTGTTCTACCTAGTCTGACTCAAGGTTCACATCATCATTGTGCAAGATGAAGTCACATGGAC
TGAATTGTGGACAAATCACACTGATTTACTTGTGGACAAGTCTTGTGTATTCATCTGCAGACATACTCGTCGATGCATCT
CTATTGTGGTCAATTTTGAAAAATTATTTAATGAGTCTTGTTTGATTTAGATCTTCCATATATATGAAAGTTGTTCTAAG
ATTACTTAAGTTTTTACCCGTGAAATGATTGTTAGAAATCTCACTTTAACATTTACAGTTTATATCTGCTACTTTTCCTT
TAAAAAGTAGTTGTGTATTTGATACTTGAATGACCATATTTATTATGAACTGACTGATTCAGTTAACCTGAATCAATTGT
TGTCCCCAATTTAGATTTGGGTTTAGTATTTTGGCGGCATTCCTTCAAGATATTTGAAATGGCAAAAGTTGTAGGCAAAG
GTGTTGACCATTACAGTTTGTTATAGATATAATGGAACAGGTTTAATCCTACATTACAATTAGAAGTTACTATTAACATT
TGTAAATCTGTTAAGTCACACGTTGGATGATTGTAATGTAGGAATCTTGTACCTGCAGCAAGTGGTGTAATGGTTATTAG
ATTGTACCTGCTGATGTACCTCATGCCAGCGATCATGGTGGCTTACATATAATATGCGATTTTAACATGTTAAGTCACTG
TAAACTATTGCCAGAGTAACTTTAAATGTGTGTTTTCATTGAATTGTGATGCTGAAGATGAAAATATAAGGAGTAACCCA
CGTTTTGTATGTGTGCATTCATCTGGTGCACCAGGTCTCTCAAGTATGTTACTGTATAAATAACTTGTGCACACTAAGCA
GCAATTATGAGGCTTTTTTATATGTACTATTGACATCTATTTTTCTGTGGTGAGAAATATAATAGTACACGTATCTCAAG
CTTCAAAGTTACTGAACTCGATGTAGTTGGTGTTAACAAAGCCAGGAAATTCAAAGCCACTGTGACATGGGTTTTTAATT
ATTTAAGGTAATAGACTCCTGCAGTCAAGTTTTTACTGCCATTTTTTTTATGGAGGGCCAGGAAACCCTCACACATATGT
ACCTTCATTTCGGAGGTGGTGCTGTGATCTCCCCAGGATACGGGGTGAATACTGTTTAGAAAAAAAATATTATTTTGTAA
ATTTTAGACAGTTTCTCCTAGTGGCATTTTTTAATACAGATCTAATTGTCACTCAAAAAAAATCCATGTTGAAATCTGAC
TTTATTATAATCTTCATAGCATTATTTACCCCCACCCCATCCTCCCCCATCACCAACACCTGGTATTACCTGTGTACTTC
CTAGTCTTGGCCAGAACTGCAGGTTTTTCCTTCCAGTGTGATGTAGGCATTGTATTATTGTATTTGCATTACATTTTATT
TGCATATTTGCAAAAACTTCTTTGTGTATTTTACGTTATTCACACATAGCTTACCATCAAACTGCAGGTAAATCTCGACA
GTACTGGTCTGAAACCCTAACATGCATAAATGCCACAGATATGTATTAGGCACTAGTTTCCTATCAGGACAATATGTGAC
AGCATGTTTTGGTTCAAGCAACTGAACTTAACAATTCACAAAGAGCAGCCTGGGCTTGGGTGCCATATAATTATAATACA
GCTCATGTGATGCCATGAGGCAAGGTGCAGCTACATTCTAATGCAGCAGTAAATGGCAACTCTACTCAACAAGATCAGAT
GCAGAATCCCAGTCTTCCTGAATGTAGTTACCAAAGCCCACAAGTAGTAAAAATGCAGAGTAGAGTTAACTTTGTCTTAC
ACAAATTAATTTAATATGAAGTTATTGGGTCCATTAAAGCATTTTAGAGGTTTTGTATGCATTTGAGGTGTAATCTGCAT
AAAAATGCAGTAAGAATAACATGCTGGGCATGTGAGTTCAAACTTAATGTTTTACAGGGAGATCAAGGCTATGTAATATG
AAGTGCAAGGCAATTGAGCACTTCCCTCAAGATTGGTAGTTCTAAAGACAGATTTTATTGTTGTGATGCTGCATAATTTA
GAAGAATACTTAACTTACTTTATTTCTTCAGCTAACCACATTCCATCCATATTGGATGTGAGGATTGGCAATTTTATCTG
TAAAACTCTTGAAATGTTTACACAAAAATTGGCTCCATAGACAAAAAAAAAATCAATCTTTTCAGCAAGAGCTTTTCAAA
CTGGCATAGTCATACTAATGTGATGATCAATATAGCTGCGTCCACTAAGGTCTGGTAGCAAGTCCTTACAGTGTTCATTT
GAAATATTTCGTCCAGGTATTATGGGGCTTATCCGGGTTGTCTGGTTGGCAATAATCTATAGCTACTGCCATATTTTATT
ATTATTATGATTATTCAGTTATTCAGATGGTAATGACACCTCTTTCAATTGTTCATTAATTTTTAAGTATACTTGCCAAA
ATGCCATTACCTAAATTTTAAAAGTGGTGTCTTTCAATTTGTGTGGTGGAGACTAGCCTGCAGACTTAGCTCAAGAATAT
TAACACCCACAAAGAGAAAGTTATACTAAATTGGTTTGATTCAATGAGGTTTTGCACTAAAAAAAAATAAAATAAAAAAG
GTAACCCGGACCCCAGTACCCTGATAGTTTTATAAAAGGGCAGTTCAGCTTCTTCCAACCTCTATGCAACAGTAGTCATA
GAGATTGTAGGGTTTTAAAAGTCTTCAATAAGCCCCTTTCCTTCTCCAGTGCAGCAAAATCAGTCATTATATTAAATGGG
CCCCTTGCCAATTCTCTCTCTTGCTTAATTTTGTCACAATATTGTGAAGGTGATATCTGTGAGCTTGTGGGTAATTAATT
ATATAGTTTGCCTTTCTTTGTGGGAGAGTTCATGTTTTGCATTAGATTTTGTGCTGCTCTCAATATTTTTTTTTGTTCTG
GGCGTGACCAAAGATTGAGGATGCAGTTGTTACTTTGTACATTAAAAGGTGTTTTTACAATTTGTTTGATTTTAATTGGA
TCAAGGCATTAACTAATTAGAATAGCATTTGTCTAGCATTAAGTGGACAATCGTAAGTGAAACACAAAATGGCAGATCAT
TTTAGTGAATTAGTACAGACGAGAAACAAAAGCTTTAGTGTCTGAAACAATGTTTCTGTAGATTTTATAACATTGTTTAC
ATCAAAGTAAAGTTTTCATTCATTTTAGCTTAGATATAAGTGGACAGTGTTACAAATTTGTACTATATATTTTTTCCTTG
TAATTTGGCATTGGTATGTCTAAATGTTGTCTGTATCATTTAAAAATTTGTGGAGGTTTTCATAGTTGTATGAGCAAAAG
TTAGCTTACAGAATCCCAAATATTACCCCTTTGCTTACCAAAGGGGGTATTGTTACTTGAGTGAGAAACCTTGTACAGTC
GCATCAGAGACTGCTAATGCAATGCCATTTTTCTCGTCGCTTTTTATTGTAGGAAGTCATCACCACATCCCACATTTTTA
AATTGACCATCAAACAATTCTGTGTAATGCAGATTCATGTTTTTAAGAATATACACAGACAGTACATAAACACTTGCTCT
AAATTTTTTGCTTTTGTCTATCTCATACCTCTTTCTCTTCTATTTTTTTTTTCTCTCTTTTTCTTTCTCTTTTTCTCTTT
CTCTCTCTCTCTCTCTCTCTCTCTCTCTCTCTCTCTCTCTCTCTCTCTCTCTCTCTCTCTCTCTCTCTCTCTCTCTCTCT
CTCTCTCTCT
>Transcript_227855
ACGGATTAATTCAAATCCCTTTATTTCTTATGGGAAAAATCGCTTCGACTTACAATCCGTCTCTGGGAACGGATTAGCAT
CGTAAGTCGAGGCCCCATTGTATATGATTGGACCAAAAACTGTTAGTGGCTGTATTGAGTAAACACAGGGGGGAGGCATT
TGGATATTATGTCAAAGAAATGCTCTCAAGTCTCTATTTGAGCTTTACCAAGCCTCATTTATTTTTTAAATATGAAATTT
TTGTATTTTCTTGGTAAATACTATCTATAATTTTTTTGCAATAACTAACACTGGTAAACAAAAATATCATTAGTCATATT
AGCTTGTACAAGTATATCAGAGTTGCTTTATTTTGTTTAAGTGCACAATCTTTACAATGCAGAAATTATTTAAAAGAATA
ACATAACGACTGATGAATGTTCAGGTTTTGTAAATTGTATAGTAAGTACTACTGTACTAGATATTACAGCTAACTCATAG
TTAAGAGCTCCTTTGAACAAAATAAACATTAAATTATATTTCCAGTGTACAGTAATTTTAAGAAATCTAATGTATAATTC
CCTGGGGGTGTCCTTTAAAATTTAAAGCTTAACAATGCTTGACTAAAAAAAAAAAGTGAGAATGTGAGAAATCATGCATA
TCCCTGCTTTGGCTCTTAGGTTCTGTAATCTGTGCACCAGGGTATGGTTATAATCCCTCTACATAAGCCTGTAATTGGTG
AAGGGATGCCATATATGATTAGTGATTTTATATGATACCTTACCTAATCATATTTTTCATAACTTGTCCAAATTTTCAGT
GGTACATTAAAAAGAGTTTTGCCCATAGCCATTGGCAAAGGAATGACAAAAGCACCTGGTCCTCCTGGCCCCCCCGGCCC
ACCTACGGGTCCGGGGGGACCCCCAGGACCAGCTGGTCCCCCGGTGCCCCGCCCCTTGACGTTACCTCCTGGGCCTACTC
CTGCCCCAGGACCAATCACCACAATTGTGCCACAAGCTGCTGGTACACCTGCAGTGGCCACTGGAACTGGCATTACTGCA
CTTTTACCACCAGAGCTACCAACATTTGTAGCACCAAGGCGGCCTAACCTTGGCCGTGAAGGACGGCCAATCACTTTACG
GGCCAACCACTTCCAAATATCTATGCCCAGAGGATACATTCACCACTACGATGTAAGCATTCAACCTGATAAGTGCCCTC
GGAAAGTCAACAGAGAGATTATTGAAACGATGGTCCATGCCTTTCCTAGAATCTTTGGCAACTTAAAGCCTGTCTTTGAT
GGTAGAAGTAATTTGTATACAAGAGATCCTCTACCTATTGGTAATGAGAAGATGGAATTAGAGGTAACATTACCCGGGGA
GGGACGAGACAGAGTCTTCAAAGTAGCAATGAAGTGGCTAGCACAAGTAAATCTTTACACCCTGGAAGAAGCTCTTGAAG
GGCGTACTCGAACAATACCTTACGATGCCATACAGGCTTTAGATGTAGTCATGCGCCACTTGCCATCTATGACTTATACC
CCTGTTGGAAGGTCATTTTTCTCTGCCCCGGATGGTTACTACCACCCATTAGGTGGTGGTCGGGAGGTGTGGTTTGGATT
TCACCAAAGTGTACGACCATCTCAGTGGAAGATGATGCTCAATATTGATGTATCTGCAACAGCGTTTTACAAAGCTCAAG
CGGTAATAGAATTTATGTGTGAAGTGTTGGATATACGGGAAATTGGTGAACAACGTAAACCTCTAACAGACTCTCAACGT
GTAAAGTTCACTAAGGAAATTAAGGGATTAAAGATTGAAATTACTCACTGTGGTGCAATGCGAAGAAAATACCGTGTGTG
CAATGTTACCAGAAGACCTGCTCAAATGCAGTCGTTTCCACTTCAGCTTGAAAATGGACAAACTGTTGAGTGCACTGTAG
CTAAATATTTCCTTGACAAATACAAAATGAAACTCAGGTTCCCACATTTGCCCTGCCTTCAGGTGGGTCAAGAACACAAA
CATACGTACCTTCCTCTGGAAGTCTGTAACATTGTTCCTGGTCAGCGATGCATTAAGAAGCTTACTGATATGCAGACTTC
GACCATGATCAAGGCCACAGCAAGATCAGCTCCAGATAGAGAGAGAGAGATTAATAACTTAGTTCGAAAAGCAGATTTCA
ATAATGATCCATACATGCAAGAATTTGGTTTAACAATCAGCACAGCAATGATGGAGGTGCGTGGACGGGTGCTTCCACCT
CCAAAGTTACAGTATGGAGGGCGAACTAAGCAGCAGGCATTGCCAAACCAAGGAGTGTGGGACATGAGGGGAAAGCAATT
CTTCACTGGGGTTGAAGTTAGAGTGTGGGCAGTTGCATGCTTTGCCCCACAACGAACAGTTAGAGAGGATGCTTTACGTA
ATTTTACTCAACAGCTACAGAAAATAAGTAATGATGCTGGAATGCCCATTATTGGTCAGCCATGTTTTTGCAAGTATGCC
AATGGACCTGACCAGGTAGAGCCAATGTTTCGGTATCTCAAGAGTACTTTCACTGGTCTTCAGCTGGTATGTGTAGTACT
TCCTGGGAAGACCCCAGTCTATGCTGAAGTGAAGAGAGTGGGTGATACTGTTTTGGGCATGGCAACTCAATGTGTACAAG
CCAAAAATGTTAACAAGACATCACCTCAAACATTATCCAACCTCTGCCTCAAGATCAATGTCAAGTTAGGAGGCATCAAT
TCTATTCTAGTCCCAGGCATTAGACCTAAGGTGTTCAACGAGCCAGTAATCTTCCTTGGTGCAGATGTAACTCATCCACC
AGCAGGGGATAACAAGAAACCGTCCATTGCAGCTGTAGTAGGTTCTATGGATGCTCATCCTTCTCGATACGCCGCAACAG
TCCGGGTCCAGCAGCACAGACAGAATGGATCAACAACACAAGGCCAAAGTGCCAGTGATGGCTCGCGACCAAGACAACTG
ACATTCGCGAGGACAGCACATGACGAGGTTATCCAAGAGTTATCTTCTATGGTCAAGGAGCTTCTTATACAGTTCTACAA
GTCTACACGATTCAAGCCAAATCGAATTATTCTTTATCGAGATGGTGTAAGTGAGGGTCAATTCCAGACAGTGCTGCAAC
ATGAATTGACTGCCATGAGAGAGGCATGTATTAAACTAGAGGCAGACTACAAACCTGGCATCACTTACATTGCTGTGCAG
AAGCGTCATCATACAAGATTGTTTTGTTCTGACAAGAAAGAGCAAAGTGGTAAAAGTGGTAATATCCCTGCTGGAACTAC
AGTTGATGTAGGCATCACACATCCAACAGAATTTGATTTTTATCTGTGTTCGCACCAAGGCATCCAGGGCACTAGTCGTC
CAAGCCACTATCATGTATTGTGGGATGATAACCATTTTGATAGTGATGAACTGCAGTGCCTGACCTACCAGCTGTGCCAT
ACATATGTTCGGTGTACTCGGTCAGTCTCCATACCTGCCCCAGCTTATTATGCCCACTTGGTAGCCTTCAGAGCACGTTA
TCATCTCGTCGAGAAAGAGCATGACAGTGGAGAAGGATCTCACCAATCTGGTAATAGTGAGGACCGCACACCATCAGCAA
TGGCTCGAGCAGTGACAGTGCATGTTGACACTAACAGGGTGATGTACTTCGCTTAACTGTTTGTTCTACCTAGTCTGACT
CAAGGTTCACATCATCATTGTGCAAGATGAAGTCACATGGACTGAATTGTGGACAAATCACACTGATTTACTTGTGGACA
AGTCTTGTGTATTCATCTGCAGACATACTCGTCGATGCATCTCTATTGTGGTCAATTTTGAAAAATTATTTAATGAGTCT
TGTTTGATTTAGATCTTCCATATATATGAAAGTTGTTCTAAGATTACTTAAGTTTTTACCCGTGAAATGATTGTTAGAAA
TCTCACTTTAACATTTACAGTTTATATCTGCTACTTTTCCTTTAAAAAGTAGTTGTGTATTTGATACTTGAATGACCATA
TTTATTATGAACTGACTGATTCAGTTAACCTGAATCAATTGTTGTCCCCAATTTAGATTTGGGTTTAGTATTTTGGCGGC
ATTCCTTCAAGATATTTGAAATGGCAAAAGTTGTAGGCAAAGGTGTTGACCATTACAGTTTGTTATAGATATAATGGAAC
AGGTTTAATCCTACATTACAATTAGAAGTTACTATTAACATTTGTAAATCTGTTAAGTCACACGTTGGATGATTGTAATG
TAGGAATCTTGTACCTGCAGCAAGTGGTGTAATGGTTATTAGATTGTACCTGCTGATGTACCTCATGCCAGCGATCATGG
TGGCTTACATATAATATGCGATTTTAACATGTTAAGTCACTGTAAACTATTGCCAGAGTAACTTTAAATGTGTGTTTTCA
TTGAATTGTGATGCTGAAGATGAAAATATAAGGAGTAACCCACGTTTTGTATGTGTGCATTCATCTGGTGCACCAGGTCT
CTCAAGTATGTTACTGTATAAATAACTTGTGCACACTAAGCAGCAATTATGAGGCTTTTTTATATGTACTATTGACATCT
ATTTTTCTGTGGTGAGAAATATAATAGTACACGTATCTCAAGCTTCAAAGTTACTGAACTCGATGTAGTTGGTGTTAACA
AAGCCAGGAAATTCAAAGCCACTGTGACATGGGTTTTTAATTATTTAAGGTAATAGACTCCTGCAGTCAAGTTTTTACTG
CCATTTTTTTTATGGAGGGCCAGGAAACCCTCACACATATGTACCTTCATTTCGGAGGTGGTGCTGTGATCTCCCCAGGA
TACGGGGTGAATACTGTTTAGAAAAAAAATATTATTTTGTAAATTTTAGACAGAGTTTCTCCTAGTGGCATTTTTTAATA
CAGATCTAATTGTCACTCAAAAAAAATCCATGTTGAAATCTGACTTTATTATAATCTTCATAGCATTATTTACCCCCACC
CCATCCTCCCCCATCACCAACACCTGGTATTACCTGTGTACTTCCTAGTCTTGGCCAGAACTGCAGGTTTTTCCTTCCAG
TGTGATGTAGGCATTGTATTATTGTATTTGCATTACATTTTATTTGCATATTTGCAAAAACTTCTTTGTGTATTTTACGT
TATTCACACATAGCTTACCATCAAACTGCAGGTAAATCTCGACAGTACTGGTCTGAAACCCTAACATGCATAAATGCCAC
AGATATGTATTAGGCACTAGTTTCCTATCAGGACAATATGTGACAGCATGTTTTGGTTCAAGCAACTGAACTTAACAATT
CACAAAGAGCAGCCTGGGCTTGGGTGCCATATAATTATAATACAGCTCATGTGATGCCATGAGGCAAGGTGCAGCTACAT
TCTAATGCAGCAGTAAATGGCAACTCTACTCAACAAGATCAGATGCAGAATCCCAGTCTTCCTGAATGTAGTTACCAAAG
CCCACAAGTAGTAAAAATGCAGAGTAGAGTTAACTTTGTCTTACACAAATTAATTTAATATGAAGTTATTGGGTCCATTA
AAGCATTTTAGAGGTTTTGTATGCATTTGAGGTGTAATCTGCATAAAAATGCAGTAAGAATAACATGCTGGGCATGTGAG
TTCAAACTTAATGTTTTACAGGGAGATCAAGGCTATGTAATATGAAGTGCAAGGCAATTGAGCACTTCCCTCAAGATTGG
TAGTTCTAAAGACAGATTTTATTGTTGTGATGCTGCATAATTTAGAAGAATACTTAACTTACTTTATTTCTTCAGCTAAC
CACATTCCATCCATATTGGATGTGAGGATTGGCAATTTTATCTGTAAAACTCTTGAAATGTTTACACAAAAATTGGCTCC
ATAGACAAAAAAAAAATCAATCTTTTCAGCAAGAGCTTTTCAAACTGGCATAGTCATACTAATGTGATGATCAATATAGC
TGCGTCCACTAAGGTCTGGTAGCAAGTCCTTACAGTGTTCATTTGAAATATTTCGTCCAGGTATTATGGGGCTTATCCGG
GTTGTCTGGTTGGCAATAATCTATAGCTACTGCCATATTTTATTATTATTATGATTATTCAGTTATTCAGATGGTAATGA
CACCTCTTTCAATTGTTCATTAATTTTTAAGTATACTTGCCAAAATGCCATTACCTAAATTTTAAAAGTGGTGTCTTTCA
ATTTGTGTGGTGGAGACTAGCCTGCAGACTTAGCTCAAGAATATTAACACCCACAAAGAGAAAGTTATACTAAATTGGTT
TGATTCAATGAGGTTTTGCACTAAAAAAAAATAAAATAAAAAAGGTAACCCGGACCCCAGTACCCTGATAGTTTTATAAA
AGGGCAGTTCAGCTTCTTCCAACCTCTATGCAACAGTAGTCATAGAGATTGTAGGGTTTTAAAAGTCTTCAATAAGCCCC
TTTCCTTCTCCAGTGCAGCAAAATCAGTCATTATATTAAATGGGCCCCTTGCCAATTCTCTCTCTTGCTTAATTTTGTCA
CAATATTGTGAAGGTGATATCTGTGAGCTTGTGGGTAATTAATTATATAGTTTGCCTTTCTTTGTGGGAGAGTTCATGTT
TTGCATTAGATTTTGTGCTGCTCTCAATATTTTTTTTTGTTCTGGGCGTGACCAAAGATTGAGGATGCAGTTGTTACTTT
GTACATTAAAAGGTGTTTTTACAATTTGTTTGATTTTAATTGGATCAAGGCATTAACTAATTAGAATAGCATTTGTCTAG
CATTAAGTGGACAATCGTAAGTGAAACACAAAATGGCAGATCATTTTAGTGAATTAGTACAGACGAGAAACAAAAGCTTT
AGTGTCTGAAACAATGTTTCTGTAGATTTTATAACATTGTTTACATCAAAGTAAAGTTTTCATTCATTTTAGCTTAGATA
TAAGTGGACAGTGTTACAAATTTGTACTATATATTTTTTCCTTGTAATTTGGCATTGGTATGTCTAAATGTTGTCTGTAT
CATTTAAAAATTTGTGGAGGTTTTCATAGTTGTATGAGCAAAAGTTAGCTTACAGAATCCCAAATATTACCCCTTTGCTT
ACCAAAGGGGGTATTGTTACTTGAGTGAGAAACCTTGTACAGTCGCATCAGAGACTGCTAATGCAATGCCATTTTTCTCG
TCGCTTTTTATTGTAGGAAGTCATCACCACATCCCACATTTTTAAATTGACCATCAAACAATTCTGTGTAATGCAGATTC
ATGTTTTTAAGAATATACACAGACAGTACATAAACACTTGCTCTAAATTTTTTGCTTTTGTCTATCTCATACCTCTTTCT
CTTCTATTTTTTTTTTCTCTCTTTTTCTTTCTCTTTTTCTCTTTCTCTCTCTCTCTCTCTCTCTCTCTCTCTCTCTCTCT
CTCTCTCTCTCTCTCTCTCTCTCTCTCTCTCTCTCTCTCTCTCTCTCTCTCTCT
>Transcript_224417
CTATGTGTGAGAACATCAGTATGAGCTGTGAGGAGGATTCGGACTTCGCACACGGGTCTTACTGATTTTCTCATTGATAT
ATCACTTTAAGGTGATTTTTTTTGTGCAAATTATGTATCAGTCTTCATTTTGTGTTTAATTTCTGTTTGAGGGTTTCATG
TATTGTGTAAAGAATGTCTATAGGAACTCTTTGTACGTCTCCATTTCATTTATCCATCTTTCTCTTGTTTCTCTTGTTGA
TTCTCCCTATGTATTACATTCTCTATATGCATCTCTACCACTTTCAATATTCTCAACCCATGTCGTTTCTCATGACTATT
TATTTTATCCACTGCCTCTCCTGTAGGCTGTCTGCGCCTTCCTGTAGGAGCCTGTCAGCGGCTTCTTGTAAGCTCCCATG
AAGAGAACGTTCTTCGTTTGGTTGTCGTGAATGAGGAACAAGAACGGTCTGTTACAGACGAAACTATGTGCCCTGTTGAA
GCCGGATCTGACTACGGCCACCACCGCCGTCGCAGCTGCGGCCTCTGTCCCTTCTTCATTCACCTCGACGAAAGCTTTGT
GGATTGTCTTGCTGACGACGAGCTCCTTGTTGACTGAGAACTGCGACAGGTCGGCTGAACTACTGTTGAACAGGTCACGG
ATTCCCAGGTTCTTGAGGCCCTCCTTCAAATCATTCTCGAGCGTCTGTTCCAACTTAAACTTGGGCAGGAAAAGTTCGAC
CGTGTCAGTATGGGCCCGTTCCTGGGTGGCTCTCAACAGGGTGCCGGAAGTGAGCGCTGACACCACGCGCCGGAACCCTT
CCTCTCCCTCGACGTCCGGCAGTAACAATAACATGGAGATGGCGTCGCCGGCGTAGGGCACTTCCAGAACTTGGGCTGCC
AGCTCCTCTGAGTGGGCTAGCCTGAGCTTGGTCTTGATCTTCATCATGGGCACGTCGACAGAGTGGCCGGGGGAGACAAA
GAACTGCCTGGGTTGTGTGTGCGAGGGCTTGAACTGGTACCTCCAGGTGCCCTTGAAGTAGGCGGCGTTGATAAGCATCA
TGATGGCGTCCACCATGTCATCAGGGCTCACCAGATTGGGAATGAGGCCTTTGGTGGTGGTGGACACGAACTCGTTGATG
GTGGCCGAAGAACCGTCAAGGTCTGCGAAGTCGATCATCTGGAGCTCCTTGCGGAGGATGGTGGAGATGCAAGGTCGCAG
GTCAAGGAGGTCGTCAAAGTAGGCACGATTGGCGATGTTGAAGGTGTATTGGGGCTGGCTGCTGGCTCGCTGGGCGTACA
TTACGTCAAGTGCGCGCCACAACCGCAGTGTTGACGCCTTGTCCGTAACCCTGAGCGCGACTTCCAGTTGGGTCTTGGTG
CTTCCCGCCGTCCCGAAATAGGTCAGGGTGAGCGCTGTCCAAATGCTATAGGGCGAGAAAAAGAGGTTCTCGGCCGGGGT
GTTGCGGGAAAGTTGTCTGTAGAGATCAAAGCTGAAGTCATTGATGCTGGAGAGGACAGTGTTGACACTTTTGGAGTTGC
CACTTCTGAAATTGCCACTGTCGGAGAGGCATTGTGGGACGACGCTGGCCACCGTTGCCACGACAACCGTCGCCATGGT
>Transcript_224414
TTTTTTTTTTTTTTTTTTTAAGTTTTAACAATATATTTAGAACTTGATAATAGGGAACATATATGTATTTTCTTATTTGA
CATTAAATAATATCTGTTATTGCAACATCGACCAACATGACTATTCATCTGTATATTATATTTGTATCGATGTCAATTTT
GTCTTATTTCCTCTTCGAGGTGACCTTGTGTGATTACATACTTTGATTCTCATTCTTTGTCTTGGTGCCCATCTCTATAT
AAACTATCTTTCTCTCTGTCTCCTCGTTATTAATCTACCATTTTTTTCTGTCTTTGTCTCGTTGATTCTCTCTCTTCTTT
AAATTCATGCCTCTGTCTCTACAAATGATCTCGTCCATTGTGGCTATATATTTGTTGCACAGCTATTCCTGTTATCTGTC
TGGGTGCTCCTGTAGGAGCCTGACAGCGGCTTCTTGTAGGCTCCCATGAACAGAACGTTCTTCGTTTGGTTGTCGTGAAT
GAGGAACAAGAACGGTCTGTTACAGGTGAAACTATGTTCCCTGTTGAAGCCGGATCTGACATACGTCAACACCGCCGTCG
CAGCTGCGGCCTCTGTCCCTTCTTCATTCACCTCGACGAAAGCTTTGTGGATTGTCTTGCTGACGACGAGCTCCTTGTTG
ACTGAGAACTGCGACAGGTCGGCTGAACTACTGTTGAACAGGTCACGGATTCCCAGGTTTTTGAGGCCCTCCATCAAGTC
CTCATTGAGCATCTGTTCCATCTTAAACTTGGGTAGGAGGAGGTCGACCGTCACAGCCTGGACATTCCCCTTGGTGACCT
TCAGTAGGGTGTTGGAAGCGAGCGCTGACACCATGTGTGAGAACCCTTCCACTCCTTCTAAATCCGGCAGAAGCAGCAAC
ATGGAGATGGCGTCGCCGGCATAGGGCACTTCCAGAACTCTGGCACGCAGCTCCGTTGAATGAACTAGCCTGAGCTTGGT
CTTGATCTTCATCATGGGCACGTCGACAGAGTGGCCGGGGGAGACAAAGAACTGCCTGGGTTGTGTGTGCGAGGGCTTGA
ACTGGTACCTCCAGGTGCCCTTGAAGTAGGCGGCGTTGATGAGTATCATGACGGCGTCCGCCATGTCATCAGGGTTAACC
AGATTCGGAATGTGGCCTTTGGTGGTGGTGGACACGAACTCGTTGATGGTAGCCGAAGCTCTATGAAGGTCTGAGAAGTC
GATCATTTGCAGCTCCTTGCGGAGGATGGTGGAGATGCAAGGTCGCAGGTCAAGGAGGTCGTCAAAGTAGGCACGATTGG
CGATGTTGAAGGTGTATTGGGGCTGGCTGCTGGCTCGCTGGGCGTACATTACGTCAAGTGCGCGCCACAACCGCAGTGTT
GACGCCTTGTCCGTAACCCTGAGCGCGACTTCCAGTTGGGTCTTGGTGCTTCCCGCCGTCCCGAAATAGGTCAGGGTGAG
CGCTGTCCAAATGCTATAGGGCGAGAAAAAGAGGTTCTCGGCCGGGGTGTTGCGGGAAAGTTGTCTGTAGAGATCAAAGC
TGAAGTCATTGATGCTGGAGAGGACAGTGTTGACACTTTTGGAGTTGCCACTTCTGAAATTGCCACTGTCGGAGAGGCAT
TGTGGGACGACGCTGGCCACCGTTGCCACGACAACCGTCGCCATGGTAACTCCCGCCACAGCTTCCCACCTCATATCTCT
GGAGGAACCGGTTATTGGCTTCTGGAAGAGACGAGGACAGTGTCACTGGAGTTGTATGATGGTCAACGGTGACGGGAGAA
GCACGGGTGGTGGGTGAGGACGCT
>Transcript_224415
TTTTTTTTTTTTTTTTTTTAAGTTTTAACAATATATTTAGAACTTGATAATAGGGAACATATATGTATTTTCTTATTTGA
CATTAAATAATATCTGTTATTGCAACATCGACCAACATGACTATTCATCTGTATATTATATTTGTATCGATGTCAATTTT
GTCTTATTTCCTCTTCGAGGTGACCTTGTGTGATTACATACTTTGATTCTCATTCTTTGTCTTGGTGCCCATCTCTATAT
AAACTATCTTTCTCTCTGTCTCCTCGTTATTAATCTACCATTTTTTTCTGTCTTTGTCTCGTTGATTCTCTCTCTTCTTT
AAATTCATGCCTCTGTCTCTACAAATGATCTCGTCCATTGTGGCTATATATTTGTTGCACAGCTATTCCTGTTATCTGTC
TGGGTGCTCCTGTAGGAGCCTGACAGCGGCTTCTTGTAGGCTCCCATGAACAGAACGTTCTTCGTTTGGTTGTCGTGAAT
GAGGAACAAGAACGGTCTGTTACAGGTGAAACTATGTTCCCTGTTGAAGCCGGATCTGACATACGTCAACACCGCCGTCG
CAGCTGCGGCCTCTGTCCCTTCTTCATTCACCTCGACGAAAGCTTTGTGGATTGTCTTGCTGACGACGAGCTCCTTGTTG
ACTGAGAACTGCGACAGGTCGGCTGAACTACTGTTGAACAGGTCACGGATTCCCAGGTTTTTGAGGCCCTCCATCAAGTC
CTCATTGAGCATCTGTTCCATCTTAAACTTGGGTAGGAGGAGGTCGACCGTCACAGCCTGGACATTCCCCTTGGTGACCT
TCAGTAGGGTGTTGGAAGCGAGCGCTGACACCATGTGTGAGAACCCTTCCACTCCTTCTAAATCCGGCAGAAGCAGCAAC
ATGGAGATGGCGTCGCCGGCATAGGGCACTTCCAGAACTCTGGCACGCAGCTCCGTTGAATGAACTAGCCTGAGCTTGGT
CTTGATCTTCATCATGGGCACGTCGACAGAGTGGCCGGGGGAGACAAAGAACTGCCTGGGTTGTGTGTGCGAGGGCTTGA
ACTGGTACCTCCAGGTGCCCTTGAAGTAGGCGGCGTTGATGAGTATCATGACGGCGTCCGCCATGTCATCAGGGTTAACC
AGATTCGGAATGTGGCCTTTGGTGGTGGTGGACACGAACTCGTTGATGGTAGCCGAAGCTCTATGAAGGTCTGAGAAGTC
GATCATTTGCAGCTCCTTGCGGAGGATGGTGGAGATGCAAGGTCGCAGGTCAAGGAGGTCGTCAAAGTAGGCACGATTGG
CGATGTTGAAGGTGTATTGGGGCTGGCTGCTGGCTCGCTGGGCGTACATTACGTCAAGTGCGCGCCACAACCGCAGTGTT
GACGCCTTGTCCGTAACCCTGAGCGCGACTTCCAGTTGGGTCTTGGTGCTTCCCGCCGTCCCGAAGTAGGTCAGAGTGAG
CGCTGTCCAAATGCTATAGGGCGAGAAAAAGAGGTTCTCGGCCGGGGTGTTGCGGGAAAGTTGTCTGTAGAGATCAAAGC
TGAAGTCGTTGATGCCTGAGAGGTCAGTGTTGACACCTCTGGAGTTGCCACTGTCGGAGAGGCATTGTGGGACGACGCTG
GCCACCGTTGCCACGACAACCGTCGCCATGGTAACTACCGCCACAACTTCCCACCTCATATTTCTGGAGGAACTGGTTAT
TGGCTGCTGGAGGAGACGAGGACAGTGTGACTGGAGGTGTATGATGGTCAACAGTGACGGGAGAAGCACGGGTGGTGGGT
GAGGACGCT
>Transcript_224416
TTTTTTTTTTTTTTTTTTTAAGTTTTAACAATATATTTAGAACTTGATAATAGGGAACATATATGTATTTTCTTATTTGA
CATTAAATAATATCTGTTATTGCAACATCGACCAACATGACTATTCATCTGTATATTATATTTGTATCGATGTCAATTTT
GTCTTATTTCCTCTTCGAGGTGACCTTGTGTGATTGCTTACTTTGATTCTCATTCTTTGTCTTGGTGCCCATCTCTATAT
AAACTATCTTTCTCTCTGTCTCCTCGTTATTAATCTACCATTTTTTTCTGTCTTTGTCTCGTTGATTCTCTCTCTTCTTT
AAATTCATGCCTCTGTCTCTACAAATGATCTCGTCCATTGTGGCTATATATTTGTTGCACAGCTATTCCTGTTATCTGTC
TGGGTGCTCCTGTAGGAGCCTGACAGCGGCTTCTTGTAGGCTCCCATGAACAGAACGTTCTTCGTTTGGTTGTCGTGAAT
GAGGAACAAGAACGGTCTGTTACAGGTGAAACTATGTTCCCTGTTGAAGCCGGATCTGACATACGTCAACACCGCCGTCG
CAGCTGCGGCCTCTGTCCCTTCTTCATTCACCTCGACGAAAGCTTTGTGGATTGTCTTGCTGACGACGAGCTCCTTGTTG
ACTGAGAACTGCGACAGGTCGGCTGAACTACTGTTGAACAGGTCACGGATTCCCAGGTTCTTGAGGCCCTCCTTCAAATC
ATTCTCGAGCGTCTGTTCCAACTTAAACTTGGGCAGGAAAAGTTCGACCGTGTCAGTATGGGCCCGTTCCTGGGTGGCTC
TCAACAGGGTGCCGGAAGTGAGCGCTGACACCACGCGCCGGAACCCTTCCTCTCCCTCGACGTCCGGCAGTAACAATAAC
ATGGAGATGGCGTCGCCGGCGTAGGGCACTTCCAGAACTTGGGCTGCCAGCTCCTCTGAGTGGGCTAGCCTGAGCTTGGT
CTTGATCTTCATCATGGGCACGTCGACAGAGTGGCCGGGGGAGACAAAGAACTGCCTGGGTTGTGTGTGCGAGGGCTTGA
ACTGGTACCTCCAGGTGCCCTTGAAGTAGGCGGCGTTGATAAGCATCATGATGGCGTCCACCATGTCATCAGGGCTCACC
AGATTGGGAATGAGGCCTTTGGTGGTGGTGGACACGAACTCGTTGATGGTGGCCGAAGAACCGTAAAGGTCTGAGAAGTC
GATCATCTGCAGCTCCTTGTGGAGGATGGTGGAGATGCAGGGTCGCAGGTCAAGGAGGTCGTCAAAGTAGGCACGATTGG
CGATGTTGAAGGTGTATTGGGGCTGGCTGCTGGCTCGCTGGGCGTACATTACGTCAAGTGCGCGCCACAACCGCAGTGTT
GACGCCTTGTCCGTAACCCTGAGCGCGACTTCCAGTTGGGTCTTGGTGCTTCCCGCCGTCCCGAAGTAGGTCAGAGTGAG
CGCTGTCCAAATGCTATAGGGCGAGAAAAAGAGGTTCTCGGCCGGGGTGTTGCGGGAAAGTTGTCTGTAGAGATCAAAGC
TGAAGTCGTTGATGCCTGAGAGGTCAGTGTTGACACCTCTGGAGTTGCCACTGTCGGAGAGGCATTGTGGGACGACGCTG
GCCACCGTTGCCACGACAACCGTCGCCATGGTAACTCCCGCCACAACTTCCCACCTCATATTTCTGGAGGAACTGGTTAT
TGGCTGCTGGAGGAGACGAGGACAGTGTGACTGGAGGTGTATGATGGTCAACAGTGACGGGAGAAGCACGGGTGGTGGGT
GAGGACGCT
>Transcript_224418
CTATGTGTGAGAACATCAGTATGAGCTGTGAGGAGGATTCGGACTTCGCACACGGGTCTTACTGATTTTCTCATTGATAT
ATCACTTTAAGGTGATTTTTTTTGTGCAAATTATGTATCAGTCTTCATTTTGTGTTTAATTTCTGTTTGAGGGTTTCATG
TATTGTGTAAAGAATGTCTATAGGAACTCTTTGTACGTCTCCATTTCATTTATCCATCTTTCTCTTGTTTCTCTTGTTGA
TTCTCCCTATGTATTACATTCTCTATATGCATCTCTACCACTTTCAATATTCTCAACCCATGTCGTTTCTCATGACTATT
TATTTTATCCACTGCCTCTCCTGTAGGCTGTCTGCGCCTTCCTGTAGGAGCCTGTCAGCGGCTTCTTGTAAGCTCCCATG
AAGAGAACGTTCTTCGTTTGGTTGTCGTGAATGAGGAACAAGAACGGTCTGTTACAGACGAAACTATGTGCCCTGTTGAA
GCCGGATCTGACTACGGCCACCACCGCCGTCGCAGCTGCGGCCTCTGTCCCTTCTTCATTCACCTCGACGAAAGCTTTGT
GGATTGTCTTGCTGACGACGAGCTCCTTGTTGACTGAGAACTGCGACAGGTCGGCTGAACTACTGTTGAACAGGTCACGG
ATTCCCAGGTTCTTGAGGCCCTCCTTCAAATCATTCTCGAGCGTCTGTTCCAACTTAAACTTGGGCAGGAAAAGTTCGAC
CGTGTCAGTATGGGCCCGTTCCTGGGTGGCTCTCAACAGGGTGCCGGAAGTGAGCGCTGACACCACGCGCCGGAACCCTT
CCTCTCCCTCGACGTCCGGCAGTAACAATAACATGGAGATGGCGTCGCCGGCGTAGGGCACTTCCAGAACTTGGGCTGCC
AGCTCCTCTGAGTGGGCTAGCCTGAGCTTGGTCTTGATCTTCATCATGGGCACGTCGACAGAGTGGCCGGGGGAGACAAA
GAACTGCCTGGGTTGTGTGTGCGAGGGCTTGAACTGGTACCTCCAGGTGCCCTTGAAGTAGGCGGCGTTGATAAGCATCA
TGATGGCGTCCACCATGTCATCAGGGCTCACCAGATTGGGAATGAGGCCTTTGGTGGTGGTGGACACGAACTCGTTGATG
GTGGCCGAAGAACCGTAAAGGTCTGAGAAGTCGATCATCTGCAGCTCCTTGTGGAGGATGGTGGAGATGCAGGGTCGCAG
GTCAAGGAGGTCGTCAAAGTAGGCACGATTGGCGATGTTGAAGGTGTATTGGGGCTGGCTGCTGGCTCGCTGGGCGTACA
TTACGTCAAGTGCGCGCCACAACCGCAGTGTTGACGCCTTGTCCGTAACCCTGAGCGCGACTTCCAGTTGGGTCTTGGTG
CTTCCCGCCGTCCCGAAGTAGGTCAGAGTGAGCGCTGTCCAAATGCTATAGGGCGAGAAAAAGAGGTTCTCGGCCGGGGT
GTTGCGGGAAAGTTGTCTGTAGAGATCAAAGCTGAAGTCGTTGATGCCTGAGAGGTCAGTGTTGACACCTCTGGAGTTGC
CACTGTCGGAGAGGCATTGTGGGACGACGCTGGCCACCGTTGCCACGACAACCGTCGCCATGGT
>Transcript_89388
GGCAAGGTCACCTTCAACACCTCCCGGGCAAGGAAGGTGAAGTGGACGAGCACCATGATAGTGGTGATAGTAATGATAGT
GACCGCACGAGAGGTAGTAGGCAGTGAGTGTATTATTGCCGGCGGCAACGATGGCCTGTCCTCGACATCTGATCTCCACG
CCCCTGACAGGCTCCGCTTCTCCCTGGACCTCTTCAGGGAGGTATACGCGAGGTCTTCCCCCGAGAGCAACGTGGTGATC
TCACCTGAGAGTGTGTGGGGCGGCCTCCTGCTGGCCTATCTGGCGTCCTCTGGCAGGACACAGCGCCAGCTGGAGCAGGT
CCTAGGTTTCCACGACAAATCGTCAGCACTCGGTACCTGGAGACTCCTGCAGCACATGTGAGCCCCTTGTAGTGAGTCTC
ATATTGTGTATGTAAGACTTACTATATGTACTTCCAACAGTGTGTATGAGCCAGTCACACAATGAGTCTCCAGTCCATAT
ACAAGGTGCATACACATTGGAGCTGCCTTGTCTGCTGCAGTTTCCTCCGTTCTTATGTTCTAAACATGATGACAGAGCAG
GGTGGGGCGAGGATGCCGGGAGCAGCAGCCTATCGGTAGTCAACCGAGTCTTCGTGGACCCTCGACTGGTCCTGAACCAG
TGCGTCGCCAGCCGTCTCACTGACGAGCTCAGTACTGTAGACTTTCTCCAATACCGTGAGGCAGCTGCCAGGATCAACCG
GATGGTGTCTGAGTGGACGCAAGGTCGCCTGGGGAATCTGGTGCAGCCTGACGACCTACAGAACGCGCTGATGGTGCTAG
TGAGCGCCGCGGCGTTCAGGGGCACCTGGGTGGAGCGGTTCCCCGTCGCCGACACCACCCTCGCTAGGTTCTTCACCCAC
CTGGACCGGTTCACCCACGTACCCACCATGGCCCTGTCTACTCGGCTCAGATACGGAGAGTCCAGTGTGCTGGGAGCGAG
TGTCTTGGAGCTGCCCTACTCTGGTGGCAGCTGGTCCATGTTCCTCCTCCTGCCTGACCTCACTCCACACCTGGCCAGTC
CACACCTGGGCCAACCACACCTGGCCAGTCCACACCTGGGCCTGGACGGCCTCCTGTCCCGCCTCACCCCCGCTGCTCTT
CACTCCGCCGTCGGTGACATGTCACCCCGGCAGGTGACAGTGGAGGTGCCCAGATTCAAAGTGGACTACGCCCTCAAGGA
CAACCTCAAGCGGGTGTTGTACGACCTGGGAATAAGTGAGTTGTTCAGCAAGTCAGCCGACCTGACGGCCTTGGCGCCCT
ACGGTGACCTGGTGGTGAGCCAGAGCCTGCACCAGGCCTCCCTGGAGGTGACGGAGGAGGGCACGCAGGCCGCCGCCGCC
ACCGCCTTCATCTCCCTCGCCAGGTCCAGACCTCCGCCTCCCATCTCCTTCCTCTGCAACCGACCCTTCGTGTTCCTCGT
CTACGACAATCTTTCTGCCAGCATCATGTTCATCGGCGCCTACAGGAGGCCACAGGAGTGACCCCCTCGCCACCCAAACA
ATATGGAAGAATGGTGTATAATGGCTCGTCCTGGTCCATTGTCAAGTCGTGTAATGGAAGAGATGGACCCATGAATTAAC
ATCTCCTTCCACAGCAGAACCCAGCCACTTGGGCTGGACGGTAGAGCGACGGTCTCGGTTCATGCAGGTCGGCGTTTAAT
TTCCAAGCGTCATTTAATTTGGTAGTGGAATGGTG
>Transcript_89387
GGCAAGGTCACCTTCAACACCTCCCGGGCAAGGAAGGTGAAGTGGACGAGCACCATGATAGTGGTGATAGTAATGATAGT
GACCGCACGAGAGGTAGTAGGCAGTGAGTGTATTATTGCCGGCGGCAACGATGGCCTGTCCTCGACATCTGATCTCCACG
CCCCTGACAGGCTCCGCTTCTCCCTGGACCTCTTCAGGGAGGTATACGCGAGGTCTTCCCCCGAGAGCAACGTGGTGATC
TCACCTGAGAGTGTGTGGGGCGGCCTCCTGCTGGCCTATCTGGCGTCCTCTGGCAGGACACAGCGCCAGCTGGAGCAGGT
CCTAGGTTTCCACGACAAATCGTCAGCACTCGGTACCTGGAGACTCCTGCAGCACATGTGAGCCCCTTGTAGTGGGGCGA
GGATGCCGGGAGCAGCAGCCTATCGGTAGTCAACCGAGTCTTCGTGGACCCTCGACTGGTCCTGAACCAGTGCGTCGCCA
GCCGTCTCACTGACGAGCTCAGTACTGTAGACTTTCTCCAATACCGTGAGGCAGCTGCCAGGATCAACCGGATGGTGTCT
GAGTGGACGCAAGGTCGCCTGGGGAATCTGGTGCAGCCTGACGACCTACAGAACGCGCTGATGGTGCTAGTGAGCGCCGC
GGCGTTCAGGGGCACCTGGGTGGAGCGGTTCCCCGTCGCCGACACCACCCTCGCTAGGTTCTTCACCCACCTGGACCGGT
TCACCCACGTACCCACCATGGCCCTGTCTACTCGGCTCAGATACGGAGAGTCCAGTGTGCTGGGAGCGAGTGTCTTGGAG
CTGCCCTACTCTGGTGGCAGCTGGTCCATGTTCCTCCTCCTGCCTGACCTCACTCCACACCTGGCCAGTCCACACCTGGG
CCAACCACACCTGGCCAGTCCACACCTGGGCCTGGACGGCCTCCTGTCCCGCCTCACCCCCGCTGCTCTTCACTCCGCCG
TCGGTGACATGTCACCCCGGCAGGTGACAGTGGAGGTGCCCAGATTCAAAGTGGACTACGCCCTCAAGGACAACCTCAAG
CGGGTGTTGTACGACCTGGGAATAAGTGAGTTGTTCAGCAAGTCAGCCGACCTGACGGCCTTGGCGCCCTACGGTGACCT
GGTGGTGAGCCAGAGCCTGCACCAGGCCTCCCTGGAGGTGACGGAGGAGGGCACGCAGGCCGCCGCCGCCACCGCCTTCA
TCTCCCTCGCCAGGTCCAGACCTCCGCCTCCCATCTCCTTCCTCTGCAACCGACCCTTCGTGTTCCTCGTCTACGACAAT
CTTTCTGCCAGCATCATGTTCATCGGCGCCTACAGGAGGCCACAGGAGTGACCCCCTCGCCACCCAAACAATATGGAAGA
ATGGTGTATAATGGCTCGTCCTGGTCCATTGTCAAGTCGTGTAATGGAAGAGATGGACCCATGAATTAACATCTCCTTCC
ACAGCAGAACCCAGCCACTTGGGCTGGACGGTAGAGCGACGGTCTCGGTTCATGCAGGTCGGCGTTTAATTTCCAAGCGT
CATTTAATTTGGTAGTGGAATGGTG
>Transcript_209559
AGGGTTCAGAGCCACATGTATACGCAGGGTGTGAGGGTTCAGAGCCACATGTATACATAGGGTGTGAGGGTTCAGTGTCA
CATATATATGCAGGGTGTGAGGGTTCAGAGTCACATGTATACGTAGGGTGTGAGGGGTTCAGTTCATGTGTTGTTGTAGC
CACTGAACATGGGCTCCCACCCGGGTGTAGGCTCCAGGCTCCTCAGGCTTTGTACACCCGAAGCCAAAAGACACAAGTCC
CACCAAGAAGTACTTCTTTGTTGTCTCTTCGTCGTAGAAGAAAACGGAAGCACCTTTGTCTGACATACAGTCTCTTGTTG
ACGTTCCTGAGGCACACATCTTACTGTGATCAAACACCAGAGTCTTGTACGCTCGGAAGGTCCTCCGGCATTTGTCCAGT
CCACTGATCGCCACATTCACGTTCTTCTGACTCACCTGCTGGACTCTGTTCTCTCCAGTAGTGATGACAGGTCCCATGCC
AACTAATTCAAGATTCTGGTACCGGAAGCCATCGAACTCAAACCTGAATGGTAGGCACGCCGGCTGGACGAGTTCATTGA
AGATCACGACCTCTGACAGAGTGACGATGGCAATATCGTTCTGAGAAGTGATGTTGTTGTAGCCGGCGTCCACGTGGTTG
ACGATGGCCAGGTCCCTGGCTCCGTTAGAACTCCCCAGGCGAACGTGCGTCGGTGTACTGAGTCTGGTGTCGACCAGACA
GTGGGCAGCAGCCAAGACGTGTCTGCTGGTGATGAGAACTCCGCTACATATGGGGTCAAAGCGCTCCCCTTGTAGTCTGC
CCAAACTCACCATCCAAGGCCAGTACCCAGGATTCCTTGTTAGGGACGTGTTGGACCATGTTCCACACTCGGCCTCTGGA
GGAATGACGAAGGATATCTCAGGAAGAACCGTTGGGTCAGGCGTATTCTGCGCGCCAGGTTCCCTATCGCCCGTCGGGCC
TTGGACGCCTAGAACCCCTTCCGTTCCTCCACCAGGCCGGAGAAGTGGCTGCGTAGTTAGTGACGGAGAGAAAGAAGATT
GTACGGATCGATCTGGGAAGTTACTGGATGGTTGGGTTGGTTGGGGATTGAATCCGGATTGAGTTGGCTGGAAAGGTAGT
CTGGATGGTTGTCCAAGTGGTCTGTGTTCCGTAGAAGGGGCTCTCCCACCGCCTGTCACTCCGCTATGACCGGAAGAGGG
CGGCGGGAAAGATGGCTGTCGCAGCCCCACATTGGTGACCGTTGGCGGGCGAGTGGGCGCCAGTGGGCAGCAAAGGAGAA
CATTTTCGTCTGTCACTCTGCAGATGCGTCTCCTGAAGAACGCAAGGTTGGCCTGAAGGTCAGATGTCAGGTGGTGGTAG
GCCGGGCACTCACTCAGCAGCGTGCAGGTGCCTGCTGCTGCACTGGTGGCGCCGAGAGAGCACTCATTGGTCGTAGCCGT
GTTGGCGGTACGGGTGGAGAGGACGAGGGAATGCCTCAACCCGCCGCCCAGTAACGTCAACAGCTGCGTCTCTGCAGGAG
TGGCTGCTGACGCAATATTCCTTCTTGCTGATGTGTGTAAGGAGAGCAACAGCAGCAGCAGCAGCACGCCCGAGCCTCGA
ACCCTGATCATCGTGTCTGCAGGTGTTAGTGGCGACTGGGGGAGGTTAACGGTACACCCACCTACCTGCAGGTGTTAGTG
GTGACTGGGGCAGGTTAACGGTACACCCACCTACCTGCAGGTGTTAGTGGTGACTGGGGCAGGTTAACGGTACACCCACC
TAC
>Transcript_230296
TAGTGCTCAGAGGGGTGTAGTCCACCCATTACAGTAGTGCTCAGAGGGGTGTAGTCCACCCATTACAGTAGTGCTCAGAG
GGGTGTAGTCCACCCATTACAGTAGTGCTCAGAGGGGTGTAGTCCACCCATTACAGTAGTGCTCAGAGGGGTGTAGTCCG
TCTATAATTCTGTCATTCTCTTCCATCAGAGGTTGTGGAATAATATCATTTTTAACTCCCATGCAAATGTATAGATAAAT
AACACAATATTATCCTCCCATGCCACTCCGTAGACATAACACACCACCGTTATATCCCATGCTAAAGCGTAGATGTACCC
GTACATCTTTGTTTTGCATATCAGTGTGGCAGGTGGGTTTGTTCTCCTTGAAGATGAATTATGATAAAAGGAGGATAAGT
GAAGGGAACACAACATGTGCAGCTTGAGAGAGCTGTCTCTTATCTCCCCGTGAGCAAGAATTTTCTCCCTGTGACACAGA
AGACGCAGTAAAGACCACCTGCTTCACCACTGATACCTGCCTCAGGTACTTACACTGTACATACACTCCAGTAGGTCAAG
AATCAGCAACCAACTCCCTTAGGAAGCCATGGCGTCATGGACGTGGAACTGGAAGTTTATTTTATTTGCAACTGCTTGTT
CAGGTTTAGTGCTGGACGAAGTTGAAAAACATTCAAGAAACAGTGATGATCGAGCTAACTGTCCTTACCTGCAACTGGGG
GACCAGTGCCTGCTGTTTGTTAACTTCCAGCTGGACACCTATGATGTCGCCCAGGCACTATGTCAAGGTTTTGGGGGGAA
CTTGGCCATTATCAAGACTGCCACACAGCTGAAAGCCATCATGGACTATCTGTATACTGATGGAGACACCGATTCATCTT
ACTGGCTGGATGGCATGTTTAACAACCACACGACCCAATTTACGTATTCATCAGGGGAACTTGTGCCTATGGACACGCCC
TTCTGGAGTGCAAAGTACAATTTTTCTGAACCCAGTGGTGACGGCCTTTGCATTGACCTTTATAACAAGGAACATCACTA
CCTGAATGACGTCTCTTGTAATGGCCTCCACTGTCCATTATGCGAATTTCCTTTTTCATCAGCTAGTGAAGAGTCAGAAG
AGGTGGTGCAGGAGGTGGTGTGCGAGGCACCGTTCACTGCCGTGGGAGACATGTGTCTCACCTTCCTCACCCAGGAACAC
ATGTCCTGGGAGGAGGCTGTGGGCACCTGCACCCTGCTGGGGGGACACTTGGCCATGTTTGACGACATCGAGATGCTCAG
AAGCATTTACTTACATATACACGACAAAGCAATAGAGAGCAAATCATTCTGGCTGGCGGGCTCGGATATGATTACGGAAG
GAACCTGGCTCTGGACCAATGGAAACCCCGTTCCTATGGGTTCACCTTTCTGGGGGACCTCGGCGCCTGCTCCCTGGATA
GAACCCAAATGGAACACTACCCTAAACTGCCTTGGTCTTCAGGCCTCCGGAAAGCATTACTTTAGGGCAGTGGACTGTCA
GACCCTACAGTACCCTCTGTGCATGACTACCCAGTCCCAAGGGTCTGCCACAGGCAATGCAAAATGAGATTATGTCATCA
TCCTGCAACCTCAACGACTGCGTCTTCACTGAAAAGTAGGAAAACTTGTTGCAGCCAACATGTCACAAAAATAAATGTAT
TTAAATTCAAAAAAAAAAAAAAAAAAAAAAA
>Transcript_230297
TAGTGCTCAGAGGGGTGTAGTCCACCCATTACAGTAGTGCTCAGAGGGGTGTAGTCCACCCATTACAGTAGTGCTCAGAG
GGGTGTAGTCCACCCATTACAGTAGTGCTCAGAGGGGTGTAGTCCACCCATTACAGTAGTGCTCAGAGGGGTGTAGTCCG
TCTATAATTCTGTCATTCTCTTCCATCAGAGGTTGTGGAATAATATCATTTTTAACTCCCATGCAAATGTATAGATAAAT
AACACAATATTATCCTCCCATGCCACTCCGTAGACATAACACACCACCGTTATATCCCATGCTAAAGCGTAGATGTACCC
GTACATCTTTGTTTTGCATATCAGTGTGGCAGGTGGGTTTGTTCTCCTTGAAGATGAATTATGATAAAAGGAGGATAAGT
GAAGGGAACACAACATGTGCAGCTTGAGAGAGCTGTCTCTTATCTCCCCGTGAGCAAGAATTTTCTCCCTGTGACACAGA
AGACGCAGTAAAGACCACCTGCTTCACCACTGATACCTGCCTCAGGTACTTACACTGTACATACACTCCAGTAGGTCAAG
AATCAGCAACCAACTCCCTTAGGAAGCCATGGCGTCATGGACGTGGAACTGGAAGTTTATTTTATTTGCAACTGCTTGTT
CAGGTTTAGTGCTGGACGAAGTTGAAAAACATTCAAGAAACAGTGATGATCGAGCTAACTGTCCTTACCTGCAACTGGGG
GACCAGTGCCTGCTGTTTGTTAACTTCCAGCTGGACACCTATGATGTCGCCCAGGCACTATGTCAAGGTTTTGGGGGGAA
CTTGGCCATTATCAAGACTGCCACACAGCTGAAAGCCATCATGGACTATCTGTATACTGATGGAGACACCGATTCATCTT
ACTGGCTGGATGGCATGTTTAACAACCACACGACCCAATTTACGTATTCATCAGGGGAACTTGTGCCTATGGACACGCCC
TTCTGGAGTGCAAAGTACAATTTTTCTGAACCCAGTGGTGACGGCCTTTGCATTGACCTTTATAACAAAGAACATCACTA
CCTGAATGACGTCTCTTGTAATGGCCTCCACTGTCCATTATGCGAATTTCCTTTTTCATCAGCTAATGAAGCTATAGAGA
GCAAATCGTTCTGGCTGGCAGGCTCGGATATGATTATGGAGGGAACCTGGCTGTGGACCAATGGAAACCCCGTTCCTATG
GGTTCACCTTTCTGGGGGGCCACGACACCTGCTCCCTGGATAGAACCCAAATGGAACACTACCCTAAACTGCCTTGGTCT
ACAGGCCGCCGGAAAACATTACTTTAGGGCAGTGGACTGTCAGACCCTACAGTACCCTCTGTGCATGACTACCCAGTCCC
AAGGGTCTGCCACAGGCAATGCAAAATGAGATTATGTCATCATCCTGCAACCTCAACGACTGCGTCTTCACTGAAAAGTA
GGAAAACTTGTTGCAGCCAACATGTCACAAAAATAAATGTATTTAAATTCAAAAAAAAAAAAAAAAAAAAAAA
>Transcript_230298
TAGTGCTCAGAGGGGTGTAGTCCACCCATTACAGTAGTGCTCAGAGGGGTGTAGTCCACCCATTACAGTAGTGCTCAGAG
GGGTGTAGTCCACCCATTACAGTAGTGCTCAGAGGGGTGTAGTCCACCCATTACAGTAGTGCTCAGAGGGGTGTAGTCCG
TCTATAATTCTGTCATTCTCTTCCATCAGAGGTTGTGGAATAATATCATTTTTAACTCCCATGCAAATGTATAGATAAAT
AACACAATATTATCCTCCCATGCCACTCCGTAGACATAACACACCACCGTTATATCCCATGCTAAAGCGTAGATGTACCC
GTACATCTTTGTTTTGCATATCAGTGTGGCAGGTGGGTTTGTTCTCCTTGAAGATGAATTATGATAAAAGGAGGATAAGT
GAAGGGAACACAACATGTGCAGCTTGAGAGAGCTGTCTCTTATCTCCCCGTGAGCAAGAATTTTCTCCCTGTGACACAGA
AGACGCAGTAAAGACCACCTGCTTCACCACTGATACCTGCCTCAGGTACTTACACTGTACATACACTCCAGTAGGTCAAG
AATCAGCAACCAACTCCCTTAGGAAGCCATGGCGTCATGGACGTGGAACTGGAAGTTTATTTTATTTGCAACTGCTTGTT
CAGGTTTAGTGCTGGACGAAGTTGAAAAACATTCAAGAAACAGTGATGATCGAGCTAACTGTCCTTACCTGCAACTGGGG
GACCAGTGCCTGCTGTTTGTTAACTTCCAGCTGGACACCTATGATGTCGCCCAGGCACTATGTCAAGGTTTTGGGGGGAA
CTTGGCCATTATCAAGACTGCCACACAGCTGAAAGCCATCATGGACTATCTGTATACTGATGGAGACATCTCAAACTCCT
ACTGGATTGATGGCATGTTGGACAGTAACCTGGGCAGCTTCACCTATTCATCAGGGGAGTTAGTGCCCATGGGCACGCCG
TTCTGGCGGGCATTGACCACCTCTTTCGAACCTACTGGTGACGGCCCTTGCATTGTTCTTTACCAGTTTGGGCATAACTA
CCTGAATGACATATCTTGTGATCGCCTCTTTTTCCCTCTATGTGACTTTCCTTTCTCGTCAGCAGATGAAGAGTCAGAGG
AGGCGGTGCAGGAGGTGGTGTGCGAGGCACCGTTCACTGCCGTGGGAGACATGTGTCTCACCTTCCTCACCCAGGAACAC
ATGTCCTGGGAGGAGGCTGTGGGCACCTGCACCCTGCTGGGGGGACACTTGGCCATGTTTGACGACATCGAGATGCTCAG
AAGCATTTACTTACATATACACGACAAAGCAATAGAGAGCAAATCATTCTGGCTGGCGGGCTCGGATATGATTACGGAAG
GAACCTGGCTCTGGACCAATGGAAACCCCGTTCCTATGGGTTCACCTTTCTGGGGGACCTCGGCGCCTGCTCCCTGGATA
GAACCCAAATGGAACACTACCCTAAACTGCCTTGGTCTTCAGGCCTCCGGAAAGCATTACTTTAGGGCGGTGGACTGTCA
GACCCTACAGTACCCTCTGTGCATGACTACCCAGTCCCAAGGGTCTGCCACAGGCAATGCAAAATGAGATTATGTCATCA
TCCTGCAACCTCAACGACTGCGTCTTCACTGAAAAGTAGGAAAACTTGTTGCAGCCAACATGTCACAAAAATAAATGTAT
TTAAATTCAAAAAAAAAAAAAAAAAAAAAAA
>Transcript_231948
GTAGCCAGCACTTCCTCTACCGCACCCTCGACGGCTCCTGCAACAACCTGGAGCATCCTTCCTGGGGCCAGGCCAGGACC
ACCTACCAGAGACTCCGTCCCCCACACTATAGTGACGGACTTTCAGGTCCGCGTGTGAGTGTGGGCGGCGGCCCGCTGCC
CTCCGCCAGACTGGTGTCCACCAGTATAGCTGCCGACGAGGACCGACCCAGCGCTGACCTGACCCTCTCTGTCATGCAGT
GGGGTCAGTTCCTGGACCACGACCTCGCCCACACCCCCATCAACAGGCTCGGGAACATGAGCGGTATCCAGTGTTGTAGT
CCTGACGGGCGGGGGGTGCTGGATGACTCTCTCCTCCACCCATCTTGCCTGCCCATCCACATCCCCGTCGACGACCCGTT
CTTCGCCAGGTTCGGCCTCCGCTGTATGAACTTCGTCAGGTCCATGTTCGCTCCCCGCACCTCGCCATGTATTTTAGGAT
TTGCCAAGCAGATGAACCAGATCACACACTACCTGGACGGGTCCAACATCTACGGGTCGAGCGACCAGAACTCCCAGCAG
GTGCGACAGTTCCGGGGCGGGCTCCTGAGGACGCAGGAGAGAGACCTCCTCCCAGCCGACCCCAAGATAGTAGCCTGCGT
CTCTCTCAAGGAAGGACTGCCTTGCTTCGTGGCCGGAGACAACCGGGTGAATCAACACGCGGACCTTATAGCTATCCACA
CCGTGTGGATGAGGATGCACAACCGCGTGGCCCGGGAACTGGCCCGTCTCAACCCCCACTGGTCAGACGAGACCATCTAC
CAGGAGGCCAGGAGGATAGTGGTAGCCATCTACCAGCACATCATCTACAACGAGTGGCTCCCTCTTGTCCTAGGGAAGGA
CTACATGGCCGAGAACGGACTACTGCCGCTGCGGGAGGGCTTCTCCAGGGACTACGACGGCGGCCTTAATGCGGCTATAT
TGAACGAGTTCGCAACGGTGGCCTTCCGGTTCGGTCACTCCCTCGTCCAGGGCATGATTGAG
>Transcript_241069
AATGTGTTCGTCGTGGTTGTAGACCTTGACGATGGTCTCTGCGAAGTTGGGGATCTCGTGGAAGACTCGTTCGTCAGGGA
CGCGACGGTCCAGTGGGTATCCATGGGGCTTCTTGTCTGGGTAGACTCCCTTGTAGCCGTAGTGGTGGAACTTGGTGAGT
GTCTCGAGGTTATCAATGGCTGCATCAGCTGTGCCATCGGTCACAGCCACCACAAGCTTGAACTCCATACCAGCCTCGTT
GCCCTTGGGTATGAGCAGCCTGTTGGGCAGCCCTGTGGCGCTCACGAACTGCTCAAGGTGCAAGTCGGTGCCTCCATTGA
GGGCTGCCTCAGTCATGTCTTGTAAGGTCTTGATGCTGGGCACGTCAGGCACCGTCACCGACGACTCAACAGACTTCCTG
ACGATGTGGTTGTTGCCAGGTGTCAGGGTCTTCCAGAACCTGTCGAGCTCAATGGCATGCCAGCGGCCCTCGTTGAATGG
GAAGATGACTCCGTTACTGTCACGGAGTGGCCAGGCGAAGATGCGGATTGTGGCCAAAACTTCAGCATCATTGTTGTTCG
TTATGTCAATATTGAAGGAGAAGTCTTTGTGCATCAGACGCGGCATAAATGTGCTAATATCTACATTTTCAACTTCATCT
TTGTCGTCCACAGCATTCACGAGGCTGTATTCATAGTCTTCAAGGTAAGTCTCCAGTGTACCATCAATGTTAATGCTGTT
GATGGCAACGCCTTGGAACTCAAGCTCCTCCTTGTTATAAGGTGGAAGACGGTCCTTGTGCTTCCTGAAGAGGTCGTCGA
TGTACTTGTGTAGCTGGTAGAAGGCTGGGTCGCGGGTGGCGGTCTCGTAATGCTCCAGGACGCTGGGAGCCTCATGGTAC
TTATCATGGGGGTCGCCCTGGTGGCCAAGCAAAACTTGACCCAAGTTGTTGAGGGAGCCATAGTAGTCAGCATTGGGGCT
GTACATAGAGGACTCAATAATGTTGCCAAGGATGTCAATACCTTGTTCATTCATGATATCGACTTTGGATCCGTCCTTGT
CAGTGATGTAGCCGTGGGCGATGGCATCTCGAATGCGTTGGTCCATCAGCATCAAATCATACACCTCAGCAACGTTGTCC
ACATCCTTGATATGAACACCATCGGCTCGGACCGGGAAGAAGCTGCCACATTTGTACGAAGTGTGTGGATAGAATCCTTC
ATGCAGAGTTCCATCCCAGTGAAGTTTCTCCACAACGCGGAGATGATTAGACAGGCGCTCCGCGTCAAAGCGGTTGTTGA
GTTGGTGATGGACCCAGAAAAAGGTCTCTCCCTTGCGTTCAATATGACGACCAAAGGTGTCATTCCACCAGAAGGGGTAG
TCTATGTGCCAGTTTAGGTAGTGGGTGCTGAGCCCGATGTCTTCAGTGAAGTAAGCAATTCGATATTCGGGGTTGTTCTG
GGTGGCTGTAAAGTCCATCGGGAATTTTCCAGGCTTGGCAGTCATCTTGGCTTTGTACGCTTGTTGGAGCACTTCCATGC
TTGTGAAAAAGTGAGGCATGATCTCATATATTGGGGGCAGCACAACGTTCCTTGTAAGCGGGGAATGTGCAACAGCTGCG
TATATAGCATAAACAAACTCTTCCTCGTTCATTTGTTGACGGAAGTAAGCAGCATTGCTGGTGAATATTGTCCAGTCCTG
GCACTGCATGAGGACATTGGCGAGCATAATGGCTTGTTCTCGCTGAGTGCAATTGAACACCGAGAAGAAATGTTCTTTCT
CCTCGAGATGGTGATCTTTGAGTTCCTTCAGGAGTTTGAGAACAGCAACCCCGCCGTCAAGGAAGTTAGATGCCTCGGTC
TCTGGGTTAAAGGATTCAACAAGATTCTTGAGTTTGGCATCATGCAGAGGCTCGTAGACCTTGTACAGCAGAAAGTTGAT
GTCGTGCTGCTTCTGTGCCAAAGTTACTCCATCAGATGAGTCACTCTGGAAGCCGCCGAGATGTTGGCCCCCGAAGAAGG
AAGCGGAGGCTGCGGCCACCAGTGTGCACACCACCAAGACCTTCATGGTGCTGATGCTCCTGCAGTTCTCGCACCACCTT
ATATACCCCGCTCGCACTGCCCCCTCTTCAACACTGCTCCGCTCGCCCTCTCCCTCTTCTAC
>Transcript_231950
CGGCCTCACACCTGTTCGGTCCACGGTTCAAGACCCATACAGCCCAGGTAGATGGAAAGGGAACCTCAGTTGTGCAGACC
TGACAACAGCCACAAACGCCGAGATGGAGTCACCCTGCAGCCATGGAGGGAAGGATTGTTCCGGCCCCGAGAGAGTGTGG
GAGGCGGCCCCCTGCCCTCCCCCAGGCTGGTGTCCTCAAGTATAGTGGGTGACATGGACCGACCCAGCCACGACCTGACC
CTCTCCGTCATGCAGTGGGGTCAGTTCGTCAACCATGACCTCGCCCACACCCCCATCAACAGGCTCGGGAACATGAGCGG
TATCCAGTGTTGTAGTCCTGACGGGCGGGGGGTGCTGGATGACTCTCTCCTCCACCCATCTTGCCTGCCCATCCACATCC
CCGTCGACGACCCGTTCTTCGCCAGGTTCGGCCTCCGCTGTATGAACTTCGTCAGGTCCATGTTCGCTCCCCGCACCTCG
CCATGTATTTTAGGATTTGCCAAGCAGATGAACCAGATCACACACTACCTGGACGGGTCCAACATCTACGGGTCGAGCGA
CCAGAACTCCCAGCAGGTGCGACAGTTCCGGGGCGGGCTCCTGAGGACGCAGGAGAGAGACCTCCTCCCAGCCGACCCCA
AGATAGTAGCCTGCGTCTCTCTCAAGGAAGGACTGCCTTGCTTCGTGGCCGGAGACAACCGGGTGAATCAACACGCGGAC
CTTATAGCTATCCACACCGTGTGGATGAGGATGCACAACCGCGTGGCCCGGGAACTGGCCCGTCTCAACCCCCACTGGTC
AGACGAGACCATCTACCAGGAGGCCAGGAGGATAGTGGTAGCCATCTACCAGCACATCATCTACAACGAGTGGCTCCCTC
TTGTCCTAGGGAAGGACTACATGGCCGAGAACGGACTACTGCCGCTGCGGGAGGGCTTCTCCAGGGACTACGACGGCGGC
CTTAATGCGGCTATATTGAACGAGTTCGCAACGGTGGCCTTCCGGTTCGGTCACTCCCTCGTCCAGGGCATGATTGAG
>Transcript_208084
GAGAGGGTGCGTGCGCAGACAGAAAACATTATTATAGCTGCCCTGTGACACATGTCAGGCTTCAGTCAGTGGGTGAAAGG
TGCACTATGAAGACGGGCGTAGTTCCCCTTGTGGCCGCTCTTGTGGGGGCGCTGCTGCCTCTTGCTACCGCCCAAATAGC
ATATTGTCCAGCCCCGTACATCCTGATTGGCGGTGAAGCGTGCTTGTATATTCCAGGTGGAACCTTCACTTGGGATGAGG
CGAGGGACCTGTGCCATGCCATCACTGTACCCTCACCGTACAGCAGCCATCTTGCCGAAATAGAATCATGTAAAGTGCTC
TCCAGCCTCTGGAACTACATTAAATACAAACTCGAGAGGCCGGGAAATTACTGGATAGGAGGCTCAGACAATGGCACGGA
AGGCACTTGGTATTGGGAGAGGACTGCGCAGCCCGACGTACCGAAGGGCGCTCCTTTCTGGTTCACCGAAGAACCCGACG
GAGATGACTTTGAGAACCACCTTGTCGTGGCCACCAATGGCTTCTTCGCCGACGGGCACGGCGACCAGCTGTACGGCGCT
ATCTGTCAGGCAATAATATAAGAAGAGACAGGAGGCGTGGGACGGCGCAGGTATTGGTGACGGTGGCGCAGCTGAGCAAG
AGACACCAACTCCAAGAGCTTGATACAATGGCGTCGCTCTGGTGATACGACCTCCAGGACGCCCTCGAAGACCTGCTCTG
ACTTTTCAATATGAGCTATTCCACTCCTACACGACCCTTCAGTGGCAGCCAGCGGTGTAGCAGTGCTGACTTGAGCATGT
AATTTGAAATAATATTTACTATAAAAAAAAAAAAAAAAAAAAAAA
>Transcript_154167
TTTGACCAGAGATTTGCCAACCTCACCGCCTTCGAGCCATCTGGCAGCCTCAGCATCGGCAAGAGCATTCACAAGGCCTT
CGTGGAGGTGTCTGAGGAAGGGACCGAGGCAGCGGCCGCTACAGCCCTCATCTCCTGGAGGATTGCTCGGCCCGTCGGAC
CTGAGAAGTTTGAGTGTAACCATCCGTTCCTGTACCGCATGAGGCAAGCCAACAACAGTGACTACACCTTCAACCTGGCC
AACCGTGCTTTCTTTGACAAGACTGTGTCTCTGCGCACCTGTGTCGACGCCATCCTCCATAATGAGCTCCAGGTTCTCGA
CTTCTCCCAGGCGACAGAGGCCGCCAACGAGATCAACAACTTCGTGAGCGAGACGACGAAGGGCCGCATCAACACCCTGG
TGGAGCCCGCCGACGTGTCGCAGGCTAAGATGGTGCTGGCCAACGCCGCCTTCTTCAAGGGCACCTGGCTCTACCAGTTC
AAGCCCTCGCAGACCCGCAAGAACCTCTTCTACGCCACCCCGGAGGACTACTACTTCGTGGACATGATGACGCAGAAGGG
CAACTTCAGACACGGAGTGTCAGAGGAACTGGGCGCGCACATCCTGGAGCTGCCGTACACGGGCGAGGCTGTGTCCATGT
ACATCCTCCTCCCGCCCTTCATTAGTGGAGAGAACGGCTTCAATGCCATGGTGGAGCGCCTCAATGCGTCTCTCCTGCAC
GAGGCCTTCAACAACATGTGGCGCATGCAGGTCGAAGTCATCATCCCCAAGTTCAAGCTGGAGCAACTGATTGAGAACGA
GTTGATGGTGGCCCTGGCTGGCATGGGTGTTACTGACCTCTTTGACCAGAGATTTGCCAACCTCACCGCCTTCGAGCCAT
CTGGCAGCCTCAGCATCGGCAAGAGCATTCACAAGGCCTTCGTGGAGGTGTCTGAGGAAGGGACCGAGGCAGCGGCCGCT
ACAGCCCTCATCTCCTGGAGGATTGCTCGGCCCGTCGGACCTGAGAAGTTTGAGTGTAACCATCCGTTCCTGTTTATCAT
TTACGACAACCTTACCAAGAACGTGCTCTTCTTGGGCGCCTACAAGAACCCTAAGGCTTGAGGGTGTTATAATGAGAACA
GTTACGTTACACGCAGGTGGTCTTACCGTGATGTCTTCAGGACACATTGATGCAGCTCACCTGAGGGCGAGTTATGCCAC
ATGAAATGTATTACTTCATCAATCATTATTATTAATACTGAAGTACACATGCACATAAAATTTAAGGGATGAAGCCAATC
GTAATAATTTATATGATATTCTTGTTAGAGTTATAGTACTGTTAACTCCTCGCAAATATGTGTGGAGATGTTGTTCAGCA
GCTGGCAGTATGCTGCAGAGCCTTGAAGACTTTCTTGTAACGCTGTACCAGTTAGTTCACTACTCAACATGCAACATTAC
CGCAACCTTACTGCAACATAGTCAGTGGGTCTCACTGTGTGGGGTGGTCATCACTGTACATGCAGTGACGTATATTACAG
CCAGTTAACACAGTTGGCTGCACTCGTCACTGTTGCAAATGCAGCTTTCACAAGCTAAGTGTCCATTTCATCCTATTTGT
ATAATCTCAGAAGCTTTCATTTACAATTAACCCATTCAAGAGAACATTATAAATGTATAATACTCCTAGGGGTGAAGCTA
CAATACTTGTTGGCTCAAATTATTAGACGTGCAGACAAATGTTTCACTAAACAATTTAGTTCTTCCAAACTTGTGGAAAG
ACTATAGAATTTGTCCGTTAAATCACCATACCTAATACTGATGAGAGAGTTACCATGTCCAGTGTCATGCTCACACATGC
TGTGTGTCAGGTGTGTCATATGTTGACGCATGGTGTGTGTCAGGTGTGTCATATGCTCACACATGCTGTGTGTCAGGTGT
GTCATATGTTGACGCATGGTGTGTGTCATATGCTCACACATGCTGTGTCAGGTGTGTCATATGCTCACACATGCTGTGTG
TCAGATGTGTCATATGCTCACACATACTGTGTGTCAGATGTGACATATGCTGATAGCTTTAGATAAAATTCAAGGATTTA
ACACTGTTGAAGTTGTGTACACTGACGTCTGGAAGTGTTGACGACGTCGTCAAGATGACTGGTTGTGTACACTGACGTCT
GGAAGTGT
>Transcript_194155
AGCATGTAAACATTGGAGCTGTGGGTGGGGAGAGGCAGCAACAGGTGTCATCCCTGTCTCATTTGTCAATATGTCTCGCT
CCCAGGACACGTCCCACGAAGTGAAATATGTCTACGATCTGCCATATACGGAGAGGAAGCTCCTGTGTAATATTCTCGAT
TCAAATTATGACTGGGAGAAGCTGGGTGGTAAGTATATGGGACTGAAATGGTGCGAGCTTGAAGAATTCCGGCGTGCAGA
GCGTTGCGGAGAATCGCCAACTAATCGACTGCTCCAAGTATGGGGTCAACAAAACCACACAGTAACTGAACTCTTTTGGT
TACTATGGAAAATGGATCATTTTCAGGCAATGAGAGCTCTGAAGTCTTGTGTACCAGAGAAGTACCATACACTGTTCACT
AATGCAGAGCGACGGACCACAGAAATTATTAACAAACCACAACTAGTTGGGGGTATAGTAAGGAGAGAGACTCAAGAACC
AAAAAGAACTCTCAGGCTTTCTTCTGAAAATGCACAAAGCCCTGCAATACAGACTTCACCAGGTTTCACCGAAAACAGCT
CTACACTAGGTGCTGCATCCCTACCCTCTCGAGCTGACTTTATACTGGAAGCAGCAGCCAGATCCATTCAGAGTCATTCA
GAGCAACAAACATCAAATCCTCCTATATCAAGACTACAGCCTCAATCTCCGAGGGAAGACAGTGATGGAAGAACTGAGGG
TGCCTGTGCTCTCGTTGCTCCTGCACACAACTATAAGTCTCACAATTTCAACCGTGGTGAAAGTCATTCCAACTCCTACG
TAACATCTCCAAAGATTCCTGTAACCTTCCTGTACCCAACAGCTACAACACACACCACTTCAAATACAAGACCTCCATTG
GCTGAAATTATACAGCCTAGAATAGAAAATAACAATTCCAGGGAAATGGATTCATTTAGAAAGATCAACAATAATGAAAT
AACATGTGGAGTACCATCTTGTGAGGATAATAATATAGAGGAGTTACAAACAAGACCCAAAGCTCAATATGATCCTCAGA
AAGATTATTTGGATAAGTTGGAGGAAAAGAGAGCAAAAGAGGCAGCACGAGAATCAAGAGGCAAAGAAGCAATTAAACAC
ACTAATTCCTCTGGAGGAGCATCACTAGCTGTCTCAGACCTTCCCAAGACGGTTCTGCCACTCACAAATCTTCAAGGGAC
TCCTGTGGAATACCCAGGGGGAGAGCGACATCGTCGAATCTCCAGTGCCTCAGACACTTCAAGCCATAGTACCAGTGTAC
CAGTAATCCCATATAAAGAACTAGAGGAAGCTACAGCACTTTGGAGTCGAGATCATCTCTTAGGCCGAGGAGGATTTGGT
TGTGTGTTTAAAGGTACTTGGAAAAATACAGAAGTTGCCGTTAAGAGAATTGAACCTGTAAGTATTGTACTACACTGTAC
TGTTGCTCTATGTATACAACATCTGTTCTTGGTGGAGCACCAATTACTGTACACTCTAACTTGTACAGTGACTATTAGAT
GACTATTATTTCACACTTTGCGGTAGGGATTAGAATTACTAGATTTTAAACCAAAGAACCATATGACACTTAAAACTACA
GTGTCTTATTTTATTTAAATATTTATTTAAATATAATTATTTCCTACTTAATATTCTGCAAATTGTTGCCCATTTTTTAG
CTTGCCTCTGTGGGGATGAGAGCATCAAGGCTGAGACTTAATCATACTACAGTAATTACACATATCAGCTGTAATTGAGC
TTCTGTTAAAATCAGCCCTTAGAGCATCAGAAATATTAGGGTATGATTTGTAACTCTTTGATATGCCTCCAAATCATGTT
TCAATAATTTTTATAGATGGG
>Transcript_244444
ACCCATAGCCTCGGAGAAGAAAATATAGAGTACTCAGAGAAGACCTTGTGGATCCTCACTGAACACTTTGATATTTTCTT
CTCCTACCACTCCTATTCTTTTGGTATTTGTGTATATTTATATAACTTTATAAATAAATATATATTATTATTGTTGTTCT
AGAGGTGGTGTGTGCAACAAGTGAGGGCGGTGGTGTACGAAGGCGCATGGGAAGGATGCCAGAGGCGGCGACACACACAA
ACAGACCCCAGAAGAGGAGAAGGCTGCTGCTGCTGAGAAGGCTTCTCCCGCTCCTCATTTTGATCTTTCCTAACTTATTT
TATCAGGACAGGCATAATGGTGTGGACTGAATTGGGCCCAGATCCTCGCCCTCCTCTTCGGAAGCCTAATGCAGAGGGAG
GCATAGGCACCATTGGACGCAAGATTGCTCTACAGGCTAATTACTTCGAGGTCACCCCAAGGACACAAAACATTCAGCTG
GCTCATTATGATGTTGTTATAAAGGATTATAAGAAAGAAATAGTCCCAATCTCCAAGAAGAGACGCATGGCTATATTCAT
GAAAATGGTCGACACGAATTCTGACATATTCCAGAATCATCCCATTGGATTTGACTCTGAGAAAAATGCCTACAGTGTGA
AAGTAATCCCAGTGTTAAGGAAATCTTCAAAGGAATTTGCTGTGGATATTAAGGATGACGGTGAGAAAAGAAGGGAATTC
TTTGTAACTTTAACAAAGGTAAATACGGCATCCTTGCAAGAAGTTTTCAAGGTTATCAGGGCCCCAAGAGAACGGAGAGA
AAATGTCCCACAATTTATATTTCAGATGTTAGAAGTAATGTTTCAACATACTCCAAGCAACCGTTATGAAAGAGTTGGCC
GCAATAGCTTTTATTCCATGGACAGTGCATTTGGTGCCCCCTGTGACATTGGTGGTGGAAAGAATGCTGTGGTGGGATTC
TTTGGCTCCCTCAAGCCTGCTCATTGGAAAAATGGATCACTTTTACTCAATGTTGATGTTGTACATACAGCTTTTTATAA
GGAACAAAGTGTCTTGGATTTTATGAAGGAAGCCTTGAAGTTTCAAAATAAGGACTTCGAGAGACCATTACGACCTGATA
AGAAGGATGCACTTCAAAGGGCATTAAAGAAAATGAAAGTTCAAGTGACTCACACTCAGATTCCTCGAACATACACAGTC
ACAGATGTGGGAGAGCTTGGGGCAGCGCATCAAACTTTTCCACTGGATGTAGGTGAAGGCAGAACTGTACAGTGTACAGT
GGAAAAGTATTTTAGGGACACTTATAGAAAAAGACTGGATTATCCGCAACTCAATTGCTTGAAAGTTGGACCAATACACA
GAAACATCTTCATACCAATTGAATGTTGCAAGATTGCAAAAGGACAAAAGGTAGCAAAGAAGCTCAGTGATCAAGAGACA
TCACAGTTTATTAGTAGTACTGCCAAATTGCCTGTGCAGAGGCTTCAGACCGTCAAGGATATTGTTCGCAATCAGAACTT
CTCGTCAGACTCCATGATGAAAGCTTTACAGTTTTCCATATCAGATCAGCCAGTAAGTTTGGAGGGACGAGTTTTGCCGG
CCCCTAAACTACAGATGAATACCGAGCTGATACCTAAAAACGGTGTCTGGAATGTCCAAGATAGAAAATTCTTTTCAAGT
GCCAGCTTGAAATGTTGGGCTGTTGTTAACTACAGTGCAGGATATGTTGAAGAGAAATCATTGACTTTATTTCTTAAGAG
TCTTTTGAAAATGGGACGTGAGCGAGGAATGACTATCTTTGAGCCAGTAGAACGTATGATGGAGTTCCCAGACCGTGATG
AAATTGATACAGAGAAAGATTTTTTATACCTCAAGAATAAACATCCCGAGATACAGATGATATTAGTTGTAATACCAAAA
TCCAAAAAACTTTACAGTAAGGTGAAAAAGACTGGTGATCAAATTGTAAAGATTGTAACCCAGTGTGTTCAAGAAGGTAA
CGTTACGAAGAACCAACCGGCCACTGTTGGAAACATCTTGCTCAAGATCAATGCTAAGATGGGAGGAACAAACAACGTAC
TTGGGGCAACATCTCGTCCTTTTGTCTTTAAAACTCCAGTAATGATCATGGGTGCAGATGTCAACCATCCACAAGCATCT
GATAAAGTAACTCCTTCATTAGCAGCAGTTGTGGCCTCCATAGATAAATTTGCTTCTAGGTACGCTGTAGAGGTACGGCA
CCAAAAGCATCGTAAAGAGATGATATTGGACCTCAAAGAAATGACAAAGAATCTTCTAAAAACATTTTACCGAACTACAC
ACCACAAACCAGAGAGGATTGTTATGTATCGTGATGGTGTGAGCGAGTCCCAGTTCCCAGAGGTGTTGTCTTATGAACTG
AAAGCTATGCGCGCAGCATGCACTGAACTGCAAAAAGACTACACTCCAGCCATGACATTTCTTGTTGTCCAAAAGAGACA
TCATACAAGATTATTCTGCCAAGACCGTGATGGGGTAGGAAGATCCAAAAATATTCCTCCAGGTACTACAGTGGATACAG
ATATTACTCATCATTTAGAGAGAGACTTCTACTTATGTTCACATCAGGGTATCCAAGGAACAAGCAGACCAACACACTAC
TATGTATTGTGGGATGACAATGACTTGTCAATGGATGCTATTCAAACCCTTACATACGCCATGTGCCACTTGTACTCTCG
TTGTACTCGTTCAGTATCCATTCCCACTCCAGCTTATTATGCACATTTGGTGGCTTTCAGAGCGAAGGTACACATTGAGG
ACCTGTGTCCAAGTGAGACGTCATCTCTAGCATCAGGAGAGGAAGAAGGCCCATCTGATGCTGCCATAGCCAAAGCTGCC
AGAATGGATCTTACTAGTGAAATAGCCTCTAAACTCTATTTTGTGTAATTTATCATTTGAAATTCAAGTGCTCTTCAATA
TTTAAGTGGACTAAATGTATATATTGTTATGAATTATCTGAAGAATATTCAGATTTTGTTGAAACCTTGCATACATTTTT
TTTA
>Transcript_196547
TCTCATTGTCTTCTTGGTCCTTAATATTGACTTTATTACCTTCTTTCTCAGTGTCATCTTTTACAGCATGGAGATCTTCT
GTCCTGAAGAGTGAGCCTTGGCAGGCTCGGCCTTCTCTGACGTTGGAGAGGATCCACTTGCTGAAGGCTGATACCCTGGT
GTAGATGCCTGGGTACTTGTTATCAGCGCAGCCTATGCCCCAAGACACTATGCCAATCTGGGTGTACTGGTCACCATTCA
GGTGTACTAGAGGCCCGCCGCTGTCTCCCTGACAGGCGTCCTTGCCTTCGGCAGCAGCACAGAGGACCCGGTTGTGGACT
TCGGTGTCCATATATTGAGAGTCACGTCGGCAGTCCTTCGTGGAGAGCACCCGGACGTTCACCTCCTGCAGACCCTCAGA
CACGCTTCCGCCGAACTGGTTTCTTCCCCATCCGGATACGATGGCTTGTTGGTTGGAATACTTGTTCTTTCCGGACGAGA
GGCAGACAGGGAGGACACGTTCACTGTACTCTATAGGACGACTAAGCTTGAGCAGCGCTATGTCAAAGTGGGTGACGGCG
CTCGAGGTGTACTTGGGATGAAGGATGACCTCTTGGACAGGGATGAGCATGCCTTGACCTCCACTCCTGGTCGTCTCCCC
CAGCTTGACCATCAGGTCTGGTGCTTCGCGCCCATTGACACAGTGGCCGGCGGTCAGGATGTAGAGGTCATTGATGACTG
ACCCGCCACAGAAGACGAAGCCTGTACTCAGGGTCGCGATGCCTGCCATCCACGGGAGCTGTCCAATGTCCGTCGGCTGC
CCTCCTACGATCTTGGAGGTCAGACGTAGGCCACACCTGCACGACGACTTCTGGATGAGCTCCGGATAAACGCTGTGAAA
CACCGCCCCGTCGAACACTGAAGACTTGGTCTCATTCCGATTACTGCTGTGTCCGCTGCTGCTGCTATGGTCACCACTGC
CATTCTCTGCATCACCAACGGTGTCGCTTATTTCTGCAGGAAGATAAAATAATGGGTCACTATCCGGCAGGTGGGGACAT
CCGCGGCACGAATTTGATCTTCTTGACATAACGTGACAGAATCACTGAAGCAGGTATCTGGATCTTCCTCTCCGGTACCA
AGGGTGGTATTGTGGGAGTGAGACGGGAGCCGGGGACATGTGTAGCGTCACGCACCCGCTCCTTATCTCAGTATCTCCAC
AGCTACGAGATTCAGGCCAGCCCGTTCTCGTCAGTGTTCCCAACGTCAAGAAATTGTCGTACTAACGTGCCCTTATCCTA
ACCTGCCAGAGGACCCATGAACAGAAAACGGGACATTCTGACTACTTGGCGAGCCGCTACCATTTTCAAGTACGACAGTT
TTGGCCTTAGATGTCATTCCGACTGGTCGGAATGACATCTCAGGCCAGCCCGTTCTCGTCAG
>Transcript_196551
TCTCATTGTCTTCTTGGTCCTTAATATTGACTTTATTACCTTCTTTCTCAGTGTCATCTTTTACAGCATGGAGATCTTCT
GTCCTGAAGAGTGAGCCTTGGCAGGCTCGGCCTTCTCTGACGTTGGAGAGGATCCACTTGCTGAAGGCTGATACCCTGGT
GTAGATGCCTGGGTACTTGTTATCAGCGCAGCCTATGCCCCAAGACACTATGCCAATCTGGGTGTACTGGTCACCATTCA
GGTGTACTAGAGGCCCGCCGCTGTCTCCCTGACAGGCGTCCTTGCCTTCGGCAGCAGCACAGAGGACCCGGTTGTGGACT
TCGGTGTCCATATATTGAGAGTCACGTCGGCAGTCCTTCGTGGAGAGCACCCGGACGTTCACCTCCTGCAGACCCTCAGA
CACGCTTCCGCCGAACTGGTTTCTTCCCCATCCGGATACGATGGCTTGTTGGTTGGAATACTTGTTCTTTCCGGACGAGA
GGCAGACAGGGAGGACACGTTCACTGTACTCTATAGGACGACTAAGCTTGAGCAGCGCTATGTCAAAGTGGGTGACGGCG
CTCGAGGTGTACTTGGGATGAAGGATGACCTCTTGGACAGGGATGAGCATGCCTTGACCTCCACTCCTGGTCGTCTCCCC
CAGCTTGACCATCAGGTCTGGTGCTTCGCGCCCATTGACACAGTGGCCGGCGGTCAGGATGTAGAGGTCATTGATGACTG
ACCCGCCACAGAAGACGAAGCCTGTACTCAGGGTCGCGATGCCTGCCATCCACGGGAGCTGTCCAATGTCCGTCGGCTGC
CCTCCTACGATCTTGGAGGTCAGACGTAGGCCACACCTGCACGACGACTTCTGGATGAGCTCCGGATAAACGCTGTGAAA
CACCGCCCCGTCGAACACTGAAGACTTGGTCTCATTCCGATTACTGCTGTGTCCGCTGCTGCTGCTATGGTCACCACTGC
CATTCTCTGCATCACCAACGGTGTCGCTTATTTCTGCAGGAAGATAAAATAATGGGTCACTATCCGGCAGGTGGGGACAT
CCGCGGCACGAATTTGATCTTCTTGACATAACGTGACAGAATCACTGAAGCAGCTACGAGATTCAGGCCAGCCCGTTCTC
GTCAGTGTTCCCAACGTCAAGAAATTGTCGTACTAACGTGCCCTTATCCTAACCTGCCAGAGGACCCATGAACAGAAAAC
GGGACATTCTGACTACTTGGCGAGCCGCTACCATTTTCAAGTACGACAGTTTTGGCCTTAGATGTCATTCCGACTGGTCG
GAATGACATCTCAGGCCAGCCCGTTCTCGTCAG
>Transcript_244410
GTTTGATGTGAGGACGTAAGTGCCGGCGACGGACATGACAGTAGTGAGTGAGACGTGATGACGGGAGGGTGCTGACGCCT
GGCTCCGCTCTCTCTATACACTTTGTGTCCCACCAGCGTCATGTGGGGTGGTGGTAGTGTTGTGGTTGTTGTGGTGGTTG
TGGTAGGAGGGGGAGGAGCCGTGTGGTCGGGCGGCGCCATCACCAGCAGCGTGGTGTACGACGAGGCGGCCTCGCCCTAC
CTGGTCACCGAGGACATCACCATCATGCCAGGAGCCAGACTCACCATCCGGCCTGGCGTCACTGTCCAGTTCGACCCCGG
CGTCGGCCTCACCGTCAGGGGCGTCCTCGAGGCCCAGGGCACGCCCACCAAGCGGGTGTTGTTGACGAGCAGCCAGCCGC
CCACGGCCGCCCACGCCTCGCCCGCCCTCAGGCTGGTGGACGGCCCCACGCCCCTCCAGGGCAGACTCCAGATCTTCTAC
AAAGACAAGTGGCGCTCAATATGCACCAACTCGCGCAATTGGACGGCGGAGGACATGAGCGTGGCGTGCCGGGAGCTCGG
GTACACCGGCGGCAAGTACTGGGAGTGGCAGGACCGGGCCAACAACGACACCACCTCCCTCCTCTACGAGGCGCCCCACT
GTACCGGCCATGAGGACACCATCACCAAGTGTGCCTGGCACACACACGCCATGGGCGGCGGCGTCTGTGACATGCACCCA
GACCTGGGGGTGGACTGCGACGGGTACCACGCCCTCTGGCGGGGCACCAACCACTGGCGAGGCATCACTTTCCAAGACGC
TGAGTACGAGGGTCAGCTCTTCCAGGAGAACACGCTCTACCAGAAGGTGTCGAAGTCAGTGTTGAGCTACGTGGACGTGG
AGTTCGCTGGCATGGGACCCCGGCGGGAGGTCGTGTCCGCGCTGATGACCCGCGAAGTGCCGCCCAGGATCACCAACCTT
ACCGTCACCTCCAGCGCCTCCAGTGGCCTCAACTTCACCTTACCTGGTACCTTCGTCCATCTCTCAGCTTCTACTATCAC
CGGAAACAATGGTTACGGGGTGTACGTCAACACGTCAACCGGGTCCGTCCTGATAGACAGGTCGACGGTAGTGAAGAACA
ACGACGCTGATGGCGTCAAGTACAACTTCCACCACCGGGAACCTGATCGTTCGGCGTCGGATGCCTTCCAAGACTTCTGT
GCCGGGGCCTCCAACCCGAGCCAGGCTTACCCTGTTGTCACTGTGGCCACCCAGGACAGATATTCCTTCAATGACCTTTC
CTGTGTTAGGTCGTTCTACACGAGGAAAACCAACTTTGTCTTCACCGTTCACTTCTCCTACATGCAGGCAGAGAGCGACG
GTGCTGCTACTGTGGAAGTCAGGGATCGTGACCAGTGGGGTGACATTCTGACCAGGTTTGAGCTGAGGAACCACACCTTC
CCGCCCTCCGTGGTGTCACGTGGGAACAGCATCTGGATCAAGTTTACGGCAAAGTCCCGAAAACTCTCCTTCATATTCAT
GGAGGTGGTGGCTAGTAAATATAAAATGTTTGATCTGAGGCTTGAGAATTCATGGGTAGGCAACAACAGTGGCAATGGCG
TTGCAATTGAAAACATGCGAAGTCTCGTGCATATTCACCAATCAAACTTGACACACAACTTTTTTGGCTCGGGTCTTAAC
GTGAAAATGGGTGCTGGAGACGTGAATGTGACTCATTCAACTATCAGTAAGAATGTTGGAGATGGTGTAAACATTACCTA
TGAAGGAGGTCTCCAGAACATTACCTGGAGCAGTGTTACAGACAACACACTCCGAGGAGTTGCTGTTTGGTTTAATGAAA
CTGGACTAGACACTAAAATAAAGCAAGAGACTGGTGTGGCTTATTCCTATTTTAGGGGGAATTTAGATGTTGGTTTGCGA
ATAGGAAATTTTTGCCGCAATAGTTTTGTGAACATCAGCACCAACACATTTACAGATGGCTGGAGAGCAGCTGTAGAGAT
TGAGTCGTGCTGGCATAGAAATGGTGGGAAGCGAGTGGTTCAAATTGGTCAAAATTTGTTCCAGAGAAATCATAGGCTAG
CAGTGAAGATATCTCCCGCTGTTAACATGAACCTGACTATTGAATACAATGAGTTCCGACAAAACTACAAAGGTACGATC
ATGATATACAACGAGGACAAAGTAGAGCTGCCAAGCTTACCATTTGTAGGGAATATTATAAGAAATCACTTCAGAGACAA
CATCGGTTGGTTTGTCCTTCGTCTTGCACTATCACTTCGTGGACTTGATCAAAATCTTCTTGTAGAAAAAAATACAATAA
AAAACAATTTTGTCCAAGAGCTATACAGCAACATTCAATCCAGAAGTCGTGCAGCGGGAGTTGTGTGTGTGGGCTCTTCA
AATATCGTGCTTTACAGGAATTTAATTGAAAACCCTGGTTCCACCTATGAAATTAGTTCACATATGACCGACCAGAGCAC
ACCAATCAATGCGTCTTACAACTGGCTCGGTAGCAAGTTTGAAAAAGATATATTTGAGCGTATTTTGGATCGTCGTGATC
TGTACAACCTGGCGTTAGTGTTGTTTCACCCTTTCCTCTTGAGTAACAACAATGTCGAGACCCCCGTCACAGAAGCTGGA
CAAGTCAGTGAACCAAATTTTTTTGATCCAATTAACAGTCACATCATTGGCGGGGAAGTGAATGGTGAAATAACACTGCA
TGATGGTATTTACAGTGTTACACGTGATATATATGTCCACGAAACTGGTATCTTGACCATTGCTTTTGGCACCACGCTGG
AGTTTGCCGAGGGTACAGGCATGATGGTGGCCGGACTCCTACGCACTGAAGGCTCTGGAAAACGTGATGTGCGCTTCACC
CTTCAAGGTACTTCGGAAAGAGAAGCAATGTCAAGAGCGGCACTCCAAGCAGAGCAAAGTGTTGTTATGCTCAATGCAAC
GGACAACAGTAATGCAACAGCTGGCACGCATCACAATAATGTAACCGAAGGTCCAGACATCTACATCAAGCTTCTGGGTG
GCAGGAATGATCTTGAAGGAAGGCTCATGGTGTATATAGATGGTGAGTGGGGAAGTGTGTGCAGCCACGGCTGGACGGTG
GACGCTGCAGCTGTCGCCTGCCAACAGATGGGATTTGTTCTCAACCCAGAGGACTGGTTCCTTGAGCCAAGTCACATGCC
ACCAGATGGTCAGACTTCAAGGATTCTTCTCAGCAACGTGCAGTGCGATGAGTTTGATACAGACATAACCAAGTGCAAGC
ATGATGTGTCGTGGGAACTGGAAAACTCGTGCTCTCACTCCGAGGACGTGGGCATCCGCTGCTACCCGGGAACGTGGGCT
GGCATACGCTTAGGGATGACGGCACACGAGAGCCACATCAAGGGTGTCATCATTGAGAAGGCTGGCTTGCTGGATTATAC
CACCAGGACATTTAAACCAGCGCTGCAGATAGACTTCCACCACCACGTGATACAAGATATTGAAGTCCGGGACAACTCCC
ATGATGGTGTAGGTGTCATATACAGTAACCAGTACGCTATTGCCAACCCGGACGCTCGTGTCTTCAAGGGCTGCTCCTTT
ACTGGTAATAAAAGACACGGCCTAAGTCTGAAGCAGATGGGAGTCAACATATCTCAGTCTGATCTACATGGAAATGACGG
TTCTGGGCTACATTTCAACCCATATTTGTCTCGTGCTGACCAAAGGGAACTGACAGGCTGGTTAAAATTACTGGAAGATA
AATACATAAAAATCCCAGGAGGGCCGAAGGATATCCAGCTGACAACTAATGAACCACAGTATTTCATCACAAAGACATTA
CGAGGCACAGAAACAAAATCTGTCATCCATATCTCGACATCACACTCCAACGTGATTGGGATCCAGGTTCTGAACCCCAC
CGTACCCGAGAGCACTGAGGAAATAGTGATATATGATTACCAGAAAATTATACAGAGTCAGGATATTTCGCGCTGGGATC
TGCGAAGAGATCAGGTGGCCTTCCCAACAACCTCAAACAGCTATGCCATCACTATTGAGTATAGCTCTGGGTCCTATGCT
CTGGGAAATGTTATTTTTGTCCTCACTGCTGTTGATAGAAGAGACATTGCCCAGGCAGGAGACCTACGAAACTTTCGTGC
CAAATGGCCTACCGTGTACATTGACAAAACTCAGATTCGTGAAAATGATATTGGCATCTCTACTCTTCATTATAACAGAT
ACCTAACAAATGACGGAGACCATCTTTTGCGATGCGCCAACGAGAGCGTGATGGTGGTTAACTCTGAGATCACCAAGAAC
CAGAACCAGGCGGTGTTTACACTCTCGCCTTACAGAGTGAGGATGGATAACGATGACATCGGAGAGATAACGTTCATGTT
TAATGGCACCACTATCTCGGGCAATGGCAGAGGCATCGATCAGTACAGCTGGGATGTTCGTGAGTCCAACAACCTGTTCC
ATTGGGTGCTGGAGGATACAGTAATGGAAAATAATGGAGGTGGCGGCATTGTGCTAATGCTGCCGTATGTTTGGCAATAC
ACAGAAAATTTCACTCATTCTATTTATGTGAATTCGTCAACCTTTATGAATAATGCTCAGTTCCAGTTCAAGGTGGATGG
GCACTTTGCTCGTGTAAACATTACATATTCCAAATTTGAAAAAAACACTTGCCAGCAAGGTCTTTTGCTACTGAAGGGCA
TGGAAAAAGAAATGTTTATATATGAAAACCTTTTTGTCTCAAACGTCGGCTCAAATGTTGTGGAATTTGATACTGACAGT
CAAAGTGGCATCCTTGGAGTTGTGAAAGCTTATTTTGAATACAACAGAGTTCAAGGAAACAGTCATGCCGTTCAGCTCAG
GAGCAGTGCGTCTCGAGCCTCCCAGCCGGCCAGCTACACTATAGCAGTCCGGGGACTTCAGAAAATCAATATAACTCACA
ACCAATTTGGATCCAATGAAATGGACTATGAATTATTGGCAGGGCTATTTACCAGCAGGATTGATAATTATCTCAATGTT
GAAGCTAATTGGTGGGGTTCTCGTGACCCTAAGGTGATTGAAGAACGCATCTTTGACTTCGATGACTGGAACAATTTTGC
CCTTGCTGACTATCTTCCATACCTCACAGAAGACAGTCTTTCTGCACCTGTGTCATCATTGGCTTCTTCTATGAAAGAAA
AAACAATGGATACGAGTTCCCTCGGTGGCCGACTTCTACACGATTTACGATTACCCAAACGCGCCGAGCCGTACATAATC
AAATCAGACTTGACTGTTATGCCAGGAGTGACATTGGTAATTGAAGCAGGTGCTATACTGGAATTCTTCCCAAGTGTTGG
CATGCTCATCTTAGGTCGTCTTGAAGCCGTGGGTCGTAGAAACAACCGCATCATTATGCGACCGATTGATACCTCTTCTG
CAACACACTACAGAGTTGGACGACAAATCAAATCATCCTTAGACTCTGTTAGGTTATGTGTGGAAGGAAATTGTGATGGA
AGGAGAGACGGCTTCTTGGACATCTTTAATGGTACAACGAAGCAGTGGGTGCCTATCTGTGACGATAGGTTCAGTGAGCG
TAACGCCCAGGTAGTGTGCCAACAGTTAGGCTACAACACCATCAACACCTTCTATGGCCGTAATAAAAGAACCGAGATGT
TCCCAAATGCTCTCACCCGTATTCGATCGTGGCCAGACCCTATTCAGTGTGATGGCACGGAGGCAGGTCTTGACGAGTGT
GCTCTTCGGATGAATGGCCAGATCTTCAACCACACCTATGACTGTGCCTGGAATGGTGACTTTGTTTATATCTCTTGTGG
AGATCTCAATTTAGAGAATGAGAACCAAGAATACTGGGGTGGTATAAGGTTTTCAATCCCTAATTTTGAGCACATGGATG
TGTACAAGAGGATTCACAGCGCAAACAATCTGGAACATGCACACACGCACCCTCAGGTGCATGGTTCCTCACACTCTACC
GTTTTTATGTCTGTGATGGAATGGGTCGAGGTTGTTGGAGCAGGCATACTTCACAATGACAAATCTCCATCTATCCTTTC
TTTCCACGAAACTCCAAAACTAAGAGGAGTTACCATAAGGAATTCTGCTTATGACGGTCTGTCAATTGTCTCGGCCTCGG
ATGGATTTGATATGCTGTACAACAAATTTGAAAATAACCTTGGTGTTGGAGTGACACTTATGGGTGTGACTGGGGAGACG
CGCGAGTCTGAGGAGTCGTCATTCTTCCCCCTCAGTCACTTGCGTCTTCCATACCACATGTTCGGCATGGTAGACGTCTG
TGACTCAACCAAGGAACTCAGGATTGAGGAAAGAATTATTGTCTATTTCAAATATGATAATCGGCCTGTGGACTGTGTCA
AGATATTTTCTTCTGTGTTTAATGTTAAAAATTTTGGATTCAGGCTTCTTCAGTTCAACCTATACAACTCCACTTTGGAC
TCTGTTGTAAGAGACAGAATTATCTTGTATGATGGTGACATATACAACTATACAACCGTGGAGTTTGCCGAGATTCATGT
GAACAGCGGCAATCATATGCGGTTTTTTAAAACTGAAGGAACAAGTTTATCGCTGGAGCTGCACGCTACCGGAGCTTCTG
GTGACCTTGGCTTTGTTGCTGAAATTGTCACACTTCCCATATCAGATCTTGGCATCAATCGCAATATTCTACACAACTTT
ACCTACAACGAATATTATGACAATGTTGAGGGTGCGTTCTTCACTGCCACCGCAGGCGAGGTCAATCCCTGGATGTGCTT
GTCGTACAGCCGCATAGAAAACAATGGAAGGCAACTCTATGGGAATTTCACCACCACTAGAGCAGCAGTGTATCTAGATC
TGCAGAATATGCAGGATATTTATTTCAAGAATAATTTAGTGCGCAACAATACTGGAGGTGTTTACATCATGGCTGGATCT
ATGGGTGCTGCTACCAAACTACAAGCTAATGTCACCAACAACCTGTTCGAAGAAACACTTCACTGGCCATCCTTATATAT
AGCCACCAGGGAAAACTCAGCGTATCAACATGCGCTCATTGCTTACAATGACTTCAGTTGGTCGTATTCACCGTATCATG
ATGTCATCACTTTAGCTCAGGTGGTATCCGAGTTCACTCATAATTACGTACATAGTAATATTGGCCGGCACATTTTGGAT
ATTTACGGGTTTCAAAAAGTTCGTCTTCCTGTATACCAAACTACATCTCACAACAGTCTTGCCAAGAACCTGGCGGTGGA
CCCGACCTACCAGGGCACCATCATAGCGGGCAGCGCCGGCCAGCAGTTTGTGGAAAATGTTTTCTACAATTGGGACAACG
CTTATGAACTTGTTGCTGTTAATGAGTCTATACGCTGCAACATTTCCACGGAATGCTCGCAAGTGGATATCTACGATGAC
TTGGTCGATGAGAGATCAGATGTGTGGAAAACTCCGATTGATGCCCAAAACAACTGGTGGGGCTTTAATACCTCAGTTGC
TGTGTCTGGCCGTATTCACGATAAAACGGATGACGACACTCTTCTTCGTGTTGACTACAGTCAGTGGAAGCTAAACAACT
ACTCATTGCTACAAGGATGTGAGCCTGGCTACACGAGAATTGGCGATGCTTGTTATCTTTATGTTGGTGCTCCAGTCACA
CACGAAGAAGCTAAGGCATTCTGCAAGAAGGACAATGCTTCTCTGCCCTTCCTACAGAAGTGGTACTGGGAAGTACAGTA
CTGGCTGTTTGACCAGCAACCTGAGTACTTATGGGAGTATGACATGGTGTGGGTGCAGCACTTGGATGTTATCAGTGGAT
GTGCAGCCTTTGTCTACAGACAAGTTCGCTCCGTTGACTGTAACCTCAATCTTCCCTTCATCTGTGAATCAGACCCCGAC
AAAACAATTGACAAATTCGCTTGGACCTCTGACCCATTGGCTGTGGCGGCCATAACGGTTACATTTGGCTGCTTGATCCT
CGTAGCTGCGTGCGTCTCGTGCTGGGTTTGTAAGTCACGAGAACGGCGCAAGGAACGCATAATGCGAAGAAACTCCATTC
GTGCATCCATTCGTTCTAACAGATCTGCCATATCAACTGCCAGTGGTAGCTTCAGTGATATTGGACACACAAGAATCATT
GAGGACCCACAGAGAGCAATACCGATGAAGGGTGGAGGCTCGATGGGAGGAGCAGCACGGATGAATGGCCTCCATGGATC
GTTCGACTCTATATCCAAATCTAATTTCAACTCGTCTTTGGATGATGACCCAAGCTTTGTTGTTTACGAGGAAACGACTC
AGTCGCCCCCTGGATACACGTCGGAACTAGACAACAGTTATGGCCAACCTACTTTCTCTACTTATGGCCATACCCCACGC
CAGCCTCCAAGAGGTCAACAGTACTTGCCACTGCCACGCCCACCTGGGGCACGACCCCTACCACAGCTTCCATGGCAGGG
CTCTCATCTTCCAAGCAACTTGGACAGATTCAACAATCCCTACATGCACAGCTTTGGCCGACCCCAGTCCTTACACGGTA
CGACCTCAAGTTACAAAAACGAGTCTCTCCGTGGGTCCAATCCGCAGTTAGCGGCAAGCAGTGTTGCCACCGACTCGACT
CTAGAGATGAAGAAGGAGTTAGACTTGGCAAGGGACACTCAAGACCCGCACCTTACTGCAACTTTGCCCAGGGATCAAGC
GCCACCTTTTCATTACGTTTCTGCAGATGTTCTGTCAGGCAGACAGTCGAACACTCCTTCAGAAGATTCTCAAGATTACT
TTTCTCAAGGTCGATCACAGAGCCAACCCTTGGAAACAGCAATGTAAGAATTGTTGATATTC
>Transcript_194582
GTTTATTGTCAGTAAAGGTTTGCGGAAACCGATTGTTTATGTCAAAAGATTTGTCGCCAATTTGCAATAAGAGATGACTT
GAGACGATGCACATCTCTGCCATGGATAATCCGATCGATAACTGCCAAGAAATAGAATCGGATGAAGTTCACATTTTAGA
GAGTATAGGAAAAGGGTCATTTGGTGTTGTGTACAAGGCACTGTGGAGAGGCCTGACAGTAGCAGTAAAGAAAGTGGAAA
CTGAATCTGAGGTAAATGCCTTTTACAACGAAGTGCAACAGTTGGCTCGGGTTCAACACGAGAATATCATCTACCTGTAT
GGTGCCTGCTTCTCTGATGCTCACAAATGTCTCGTCATTGAGTATGCAGATGGGGGATCTCTATACCACTTGTTGCACAA
CTCTCCCAACACCGAGTATAACCTGGCACATGGAATTTCCTGGTTACTTCAGTGTGCCAAGGCTGTGTCCTACCTCCATG
CCATACAGCCAAGACCTTTGTTACACAGAGACCTCAAGCCCCCAAACTTGCTCTTGACAAAAGGAGCCAAAATTCTCAAA
GTATGCGATTTCGGGACTGCCTGTGAACTAAGCACGATTATGTCAGATAATCGGGGTTCTGCGGCATGGATGGCACCGGA
GGTGTTTGAAGGCAAACTCTACACCGAAAAATGTGATGTATATAGTTGGGGCATTATTCTCTGGGAGGTGATGACTCGCC
GTGTACCGTTTGCAGATCTTGGATTAGCTGTTCGTATCATGTGGGCAGTGCACCAGAAGCAGCGACCACCACTTGTAACG
GGGTGTCCAAAGTTACTAGAAAATCTAATGAAGCGATGTTGGGACCATAATCAAGCCCGAAGACCACGTATGGAAGAGGT
GGTGGAGAAAATAACCGTTATCACGCGTTTCCTGAAGGGTGCTGATGAACCTATAAATAATCCCCCATCAGATGACTCAA
TAACAGATTCCTACATGTCTCCATGTATTGGCTCCAGTGCAGGTCACACCAGCCGAGATGTTAGTGAGTTAAGCAGCAGT
ACCAATGACATCAGTTGTGAGCCTTGTGCCCATAGGAGAATACAGTCCAATAACATAGGCCTCTCAACACTACCTAATGA
GGATACTTCAATATGGGATAGTGCACCGAGTGAGGGAACGTATCCTGTCCGGGATGCAAGTGGTAGTTGCTCCCCACAGC
TGCCACCACCACCACCTGCCATAAGCCCAAATGTGTCAAGCACTGTAGTGGTGACTGGAGAAATGAGTTCTCCATGGAGC
ACAGGACATAGTGATGACTTGGAGAAGCATATGGTTCCATTGGCCATTACAATACCCAATGCAGAGCCCCCTTCTCGCTC
AGATATAATTTTTGCTACACCATGTGCTCCCTCGGTTTCCCTTCAGCCACGATGCAATGTACCTGCACCTATTGGCTCAT
TAGGAGGCATCAGTCCTTCTGCTGTCCCCATGCGTCGGCATCTTACCCCCTCTGATCCTAATGCTCATCTACGGAGACGC
TCTGCTGAGGTGACTCCACAGCCTACATCTTACAGAGAAGGTGCCCATCATGGTCACCGGCGCTCGCTGTCGTCTGGGAC
TCCTGGCGTGGTGGTGAAGCCCGGGGAGGGGGAGGGAGGGGGTGTGGTGAAGGGGTGTGGTGGGGGGGGCCACACCACAG
ATCATCCCCCACCTCCCCCGCCTATTTACCCCTCCTCCGCCAACCTCCACATGCCGCATTACCAGATAGACCCGTCCATA
CGAGTGACTGGCGGCGGCGGCGGCAACTTGAGCGCCCTGGAGAGAGCCCTCAGGTACCCGGAGCAACCCTTACCGCACGC
CTCCACGCCCTCTCCCGCCCTCACGCCCAACTCCTGGCTGCCCTACCCCATCTTCGTCCCGGAGTCTGGTGGTGGTAGTC
ACAACGGCGACGGTGGTGGAGGCACGGAGGGCGGTGGTGGTGCCGATGAGGAGGAGCTGGGGCCCTTCTGGGACATCCTT
GACAATGAAATCCGGCCCATCAAACCTCTTCCTTCATGCCCAGAGTCACAGAAAATATTCTCTGAACACAAAGAGATGGC
ACGGAAATACTTGGTCTTACAGCAAGAGATCTTCAACTTAAGAAAGCGCAAAAGTACTCTGGAGAATAAACTGTCACAAG
CTGAGAAAGTGGAGCAGTTGGGAAATCAGCGATATCAAGACAAGATCCGAGAGCTGGAGAGCAAGAGGGAAAGTTTACGT
CATACTCACAGCAGACTGAGACAACAGTTGGAACAAATTCGTACCCGACAGGAAGAGCAGCAGAAACAACAGGAGCAACA
GGATGATGGCAATGATGTGGGGCTTGACCACCATCTCCCTCTAGCACCCCCATAATGCTACTCTTCTTTCAGAAATATCC
AGGCTGTGATCTGTGGGAAAACAGGACAGTGCAAGTTAAATAGATGCATTATGTGCACCTTAGAATGATTCCTTTTTTAA
GATAGAGAACTGTCTGATCCTCATGCATTATTGATTAATTTAAAAAAAGAAAAACAGTGCAGCAAGCCCAACACCGAAAC
TAGAAACAAGTGATCTTTGTCAAATCGTTTGGAGGATTGACTGCTCTCCGAACTAATATTAGAAATTATTGAATTATGTT
TTCAGATTTACATGTGTGCTGTTTTTATTAGTACTGTAGGGGGAACTTATATTTGTGAATTGCAAGCCAGTTGTTCTAGG
TTAATATGTAATTTGTTTTAGTCGTATCTTGCACTTTTTTCATAATATGGTTTACTGTTCCTTTATTACAGGATCAGCTA
AAAGGCTTCTGTAATAACAGAGAATATAAAGTTGCGCATTTTGTAGTTGCAAGAAATCCTAGTCTTGAATTATATTGTGT
TAACTAATGTACATACAGTATATGGCAATAACAAATTATCAATCCAAAAATAATTTTCTGTGATCACATGGTTGCAGTCA
GGAACATTTTGGTAATCATAGATGTCGGAAGTCAATTTCCAGAATTTAGTTGTACTGTTGGATTCATTTCCTTGAGGAAG
CTTGATGTACATGTCTAAAGAAACCACATTGCAGTATGTCATCACTGATGGTCCATTATTCCATTGAACATGATTAAAAC
TCTGGATACATTGTGCATCATTACCGGGTAGCTGATACTTCACGAGTTGAAGTATAGCATTAATGTTACGTGTGAATGTT
CATTTGTATGTGTTCATGCAGCTCTTATATATACAGTAATTTACAATTTTTTACAATTGTAATTGTATGTTAATGTAATA
CTTAGATGATCTAATATATAGCAGTACTGATATATTTGTTGTAATATATGTAAATATAAATATGTATTTTATATGTTTAT
TACAAGTAAAAGTGTTTAAACTTTAAAAAAAAA
>Transcript_244446
GGCGACTCACACAAACATCACAGGAAGAGGCTGCGGGGGCTGGACGGTGCCTGTTGCTAGTGCTCCATCTCATTTTTTTT
TTTTTTTAACTTTTCTAAGCTATTTTATCATGACAGCCGTAATGGCGTGGAAGGATTTGGGCACAGATCCTCACCCTCCT
CTTCGGCAACGTGATGAAAAGGGAAACGAGATCCAAGGCACTCTTGGAAACCGGATCGCTCTACGGGCTAATTACTTCGA
GGTCACCCCAAGGACACAAAACATTCAGCTGGCTCATTATGATGTTGTTATAAAGGATTATAAGAAAGAAATTGTCCCAA
TCCCCAAGAAGAGACGCATGGCTATATTCATGGAAATGGTCAACACGAATCCTGACATATTCCAGAATCATCCCATTGGA
TTTGACTCTGAGAAAAATGCTTACAGTGTGAAAGTAATCTCAGTGTTAAGGAAATCTTCAAAGGAGTTTCCTGTGAATAT
TAAGGATGACGGTGAGAAAAGAAGGGAATTCTTTGTAACTTTAACAAAGGTAAATACGGCATCCTTGCAAGAAATTTTCA
AAGCTATAAGGGCCCCAAGAGAACGAAGAGAAAATGTCCCACAATTTATATTTCAGATGTTAGAAGTAATGTTTCAACAT
ACTCCAAGCATCAATTATGAAAGAGTTGGCCGCAATAGCTTTTATTCCATGGACAGTGCATTTGGTGCCCCCTGTGACAT
TGGTGGTGGAAAGAATGCTGTGGTGGGATTCTTTGGCTCCCTCAAGCCTGCTCATTGGAAAAATGGATCACTTTTACTCA
ATGTTGATGTTGTACATACAGCTTTTTATAAGGAACAAAGTGTCTTGGATTTTATGAAGGAAGCCTTGAAGTTTCAAAAT
AAGGACTTCGAGAGACCATTACGACCTGATAAGAAGGATGCACTTCAAAGGGCATTAAAGAAAATGAAAGTTCAAGTGAC
TCACACTCAGATTCCTCGAACATACACAGTCACAGATGTGGGAGAGCTTGGGGCAGCGCATCAAACTTTTCCACTGGATG
TAGGTGAAGGCAGAACTGTACAGTGTACAGTGGAAAAGTATTTTAGGGACACTTATAGAAAAAGACTGGATTATCCGCAA
CTCAATTGCTTGAAAGTTGGACCAATACACAGAAACATCTTCATACCAATTGAATGTTGCAAGATTGCAAAAGGACAAAA
GGTAGCAAAGAAGCTCAGTGATCAAGAGACATCACAGTTTATTAGTAGTACTGCCAAATTGCCTGTGCAGAGGCTTCAGA
CCGTCAAGGATATTGTTCGCAATCAGAACTTCTCGTCAGACTCCATGATGAAAGCTTTACAGTTTTCCATATCAGATCAG
CCAGTAAGTTTGGAGGGACGAGTTTTGCCGGCCCCTAAACTACAGATGAATACCGAGCTGATACCTAAAAACGGTGTCTG
GAATGTCCAAGATAGAAAATTCTTTTCAAGTGCCAGCTTGAAATGTTGGGCTGTTGTTAACTACAGTGCAGGATATGTTG
AAGAGAAATCATTGACTTTATTTCTTAAGAGTCTTTTGAAAATGGGACGTGAGCGAGGAATGACTATCTTTGAGCCAGTA
GAACGTATGATGGAGTTCCCAGACCGTGATGAAATTGATACAGAGAAAGATTTTTTATACCTCAAGAATAAACATCCCGA
GATACAGATGATATTAGTTGTAATACCAAAATCCAAAAAACTTTACAGTAAGGTGAAAAAGACTGGTGATCAAATTGTAA
AGATTGTAACCCAGTGTGTTCAAGAAGGTAACGTTACGAAGAACCAACCGGCCACTGTTGGAAACATCTTGCTCAAGATC
AATGCTAAGATGGGAGGAACAAACAACGTACTTGGGGCAACATCTCGTCCTTTTGTCTTTAAAACTCCAGTAATGATCAT
GGGTGCAGATGTCAACCATCCACAAGCATCTGATAAAGTAACTCCTTCATTAGCAGCAGTTGTGGCCTCCATAGATAAAT
TTGCTTCTAGGTACGCTGTAGAGGTACGGCACCAAAAGCATCGTAAAGAGATGATATTGGACCTCAAAGAAATGACAAAG
AATCTTCTAAAAACATTTTACCGGACTACACGCCACAAACCAGAGAGGATTGTAATGTATCGTGATGGTGTGAGCGAATC
CCAGTTCCCGGAGGTGTTGTCTTATGAACTGAAAGCTATGCGTAATGCATGCACTGAACTGCAAAAAGACTACACTCCAG
CCATGACATTTCTTGTTGTCCAAAAGAGACATCATACAAGATTATTCTGCCAAGACCGTGATGGGGTAGGAAGATCCAAA
AATATTCCTCCAGGTACTACAGTGGATACAGCCATTACTCATCCTTCAGAGAGAGACTTCTACTTATGTTCACATCAGGG
TATCCAAGGAACAAGCAAACCAACACACTACCATGTATTGTGGGATGACAATGACTTGTCAATGGATATTCTTCAAACCC
TTACTTACGCCATGTGTCATTTGTACTCTCGTTGTACGCGTTCAGTGTCCATTCCCACTCCAGCTTATTATGCACATTTG
GTGGCTTTCAGAGCGAAGGTACACATTCAGGACCTGTGTCCCAGCGAGACGTCATCTCTAGCATCAGGAGAGGAAGAAGG
ACCATCTGATGCTGCCATAGCCCAAGCTGCCAGAATGGATCTTGATAGTGAAATAGCCTCTAAACACTATTTTGTGTAAT
TCATCCTTTGAAATTCAAGTGCTCTTCAATATTTAAGTGGACTAAATTTATATATTTTTATGGACTATCTGAAGAATATT
CAGATTTTGTTAAAAAAAATGTATGCAAGGTTTCA
>Transcript_208085
TTCCGCTAGGTCGCCTATGTAAGAGTCAGTGGGTGGACGGTGTATCATGAAGACGGACGTAGTACCGCGTGTGGCCGTCC
TTGTCGGGGCGCTGCTGTCACTCGCCACCGCCCAAATAACATATTGTCCAGCCCCGTACATCCTGATTGGCGGTGAAGCG
TGCTTGTATATTCCAGGTGGAACCTTCACTTGGGATGAGGCGAGGGACCTGTGCCATGCCATCACTGTACCCTCACCGTA
CAGCAGCCATCTTGCCGAAATAGAATCATGTAAAGTGCTCTCCAGCCTCTGGAACTACATTAAATACAAACTCGAGAGGC
CGGGAAATTACTGGATAGGAGGCTCAGACAATGGCACGGAAGGCACTTGGTATTGGGAGAGGACTGCGCAGCCCGACGTA
CCGAAGGGCGCTCCTTTCTGGTTCACCGAAGAACCCGACGGAGATGACTTTGAGAACCACCTTGTCGTGGCCACCAATGG
CTTCTTCGCCGACGGGCACGGCGACCAGCTGTACGGCGCTATCTGTCAGGCAATAATATAAGAAGAGACAGGAGGCGTGG
GACGGCGCAGGTATTGGTGACGGTGGCGCAGCTGAGCAAGAGACACCAACTCCAAGAGCTTGATACAATGGCGTCGCTCT
GGTGATACGACCTCCAGGACGCCCTCGAAGACCTGCTCTGACTTTTCAATATGAGCTATTCCACTCCTACACGACCCTTC
AGTGGCAGCCAGCGGTGTAGCAGTGCTGACTTGAGCATGTAATTTGAAATAATATTTACTATAAAAAAAAAAAAAAAAAA
AAAAA
>Transcript_244409
GTTTGATGTGAGGACGTAAGTGCCGGCGACGGACATGACAGTAGTGAGTGAGACGTGATGACGGGAGGGTGCTGACGCCT
GGCTCCGCTCTCTCTATACACTTTGTGTCCCACCAGCGTCATGTGGGGTGGTGGTAGTGTTGTGGTTGTTGTGGTGGTTG
TGGTAGGAGGGGGAGGAGCCGTGTGGTCGGGCGGCGCCATCACCAGCAGCGTGGTGTACGACGAGGCGGCCTCGCCCTAC
CTGGTCACCGAGGACATCACCATCATGCCAGGAGCCAGACTCACCATCCGGCCTGGCGTCACTGTCCAGTTCGACCCCGG
CGTCGGCCTCACCGTCAGGGGCGTCCTCGAGGCCCAGGGCACGCCCACCAAGCGGGTGTTGTTGACGAGCAGCCAGCCGC
CCACGGCCGCCCACGCCTCGCCCGCCCTCAGGCTGGTGGACGGCCCCACGCCCCTCCAGGGCAGACTCCAGATCTTCTAC
AAAGACAAGTGGCGCTCAATATGCACCAACTCGCGCAATTGGACGGCGGAGGACATGAGCGTGGCGTGCCGGGAGCTCGG
GTACACCGGCGGCAAGTACTGGGAGTGGCAGGACCGGGCCAACAACGACACCACCTCCCTCCTCTACGAGGCGCCCCACT
GTACCGGCCATGAGGACACCATCACCAAGTGTGCCTGGCACACACACGCCATGGGCGGCGGCGTCTGTGACATGCACCCA
GACCTGGGGGTGGACTGCGACGGGTACCACGCCCTCTGGCGGGGCACCAACCACTGGCGAGGCATCACTTTCCAAGACGC
TGAGTACGAGGGTCAGCTCTTCCAGGAGAACACGCTCTACCAGAAGGTGTCGAAGTCAGTGTTGAGCTACGTGGACGTGG
AGTTCGCTGGCATGGGACCCCGGCGGGAGGTCGTGTCCGCGCTGATGACCCGCGAAGTGCCGCCCAGGATCACCAACCTT
ACCGTCACCTCCAGCGCCTCCAGTGGCCTCAACTTCACCTTACCTGGTACCTTCGTCCATCTCTCAGCTTCTACTATCAC
CGGAAACAATGGTTACGGGGTGTACGTCAACACGTCAACCGGGTCCGTCCTGATAGACAGGTCGACGGTAGTGAAGAACA
ACGACGCTGATGGCGTCAAGTACAACTTCCACCACCGGGAACCCGATCGTTCGGCGTCGGACGCCTTCCAAGACTTCTGT
GCCGGAGCCTCCAACCCGAGCCAGGCTTACCCTGTTGTCACTGTGGCCACCCAGGACAGATATTCCTTCAATGACCTTTC
CTGTGTTAGGTCGTTCTACACGAGGAAAACCAACTTTGTCTTCACCGTTCACTTCTCCTACATGCAGGCAGAGAGCGACG
GTGCTGCTACTGTGGAAGTCAGGGATCGTGACCAGTGGGGTGACATTCTGACCAGGTTTGAGCTGAGGAACCACACCTTC
CCGCCCTCCGTGGTGTCACGTGGGAACAGCATCTGGATCAAGTTTACGGCAAAGTCCCGAAAACTCTCCTTCATATTCAT
GGAGGTGGTGGCTAGTAAATATAAAATGTTTGATCTGAGGCTTGAGAATTCATGGGTAGGCAACAACAGTGGCAATGGCG
TTGCAATTGAAAACATGCGAAGTCTCGTGCATATTCACCAATCAAACTTGACACACAACTTTTTTGGCTCGGGTCTTAAC
GTGAAAATGGGTGCTGGAGACGTGAATGTGACTCATTCAACTATCAGTAAGAATGTTGGAGATGGTGTAAACATTACCTA
TGAAGGAGGTCTCCAGAACATTACCTGGAGCAGTGTTACAGACAACACACTCCGAGGAGTTGCTGTTTGGTTTAATGAAA
CTGGACTAGACACTAAAATAAAGCAAGAGACTGGTGTGGCTTATTCCTATTTTAGGGGGAATTTAGATGTTGGTTTGCGA
ATAGGAAATTTTTGCCGCAATAGTTTTGTGAACATCAGCACCAACACATTTACAGATGGCTGGAGAGCAGCTGTAGAGAT
TGAGTCGTGCTGGCATAGAAATGGTGGGAAGCGAGTGGTTCAAATTGGTCAAAATTTGTTCCAGAGAAATCATAGGCTAG
CAGTGAAGATATCTCCCGCTGTTAACATGAACCTGACTATTGAATACAATGAGTTCCGACAAAACTACAAAGGTACGATC
ATGATATACAACGAGGACAAAGTAGAGCTGCCAAGCTTACCATTTGTAGGGAATATTATAAGAAATCACTTCAGAGACAA
CATCGGTTGGTTTGTCCTTCGTCTTGCACTATCACTTCGTGGACTTGATCAAAATCTTCTTGTAGAAAAAAATACAATAA
AAAACAATTTTGTCCAAGAGCTATACAGCAACATTCAATCCAGAAGTCGTGCAGCGGGAGTTGTGTGTGTGGGCTCTTCA
AATATCGTGCTTTACAGGAATTTAATTGAAAACCCTGGTTCCACCTATGAAATTAGTTCACATATGACCGACCAGAGCAC
ACCAATCAATGCGTCTTACAACTGGCTCGGTAGCAAGTTTGAAAAAGATATATTTGAGCGTATTTTGGATCGTCGTGATC
TGTACAACCTGGCGTTAGTGTTGTTTCACCCTTTCCTCTTGAGTAACAACAATGTCGAGACCCCCGTCACAGAAGCTGGA
CAAGTCAGTGAACCAAATTTTTTTGATCCAATTAACAGTCACATCATTGGCGGGGAAGTGAATGGTGAAATAACACTGCA
TGATGGTATTTACAGTGTTACACGTGATATATATGTCCACGAAACTGGTATCTTGACCATTGCTTTTGGCACCACGCTGG
AGTTTGCCGAGGGTACAGGCATGATGGTGGCCGGACTCCTACGCACTGAAGGCTCTGGAAAACGTGATGTGCGCTTCACC
CTTCAAGGTACTTCGGAAAGAGAAGCAATGTCAAGAGCGGCACTCCAAGCAGAGCAAAGTGTTGTTATGCTCAATGCAAC
GGACAACAGTAATGCAACAGCTGGCACGCATCACAATAATGTAACCGAAGGTCCAGACATCTACATCAAGCTTCTGGGTG
GCAGGAATGATCTTGAAGGAAGGCTCATGGTGTATATAGATGGTGAGTGGGGAAGTGTGTGCAGCCACGGCTGGACGGTG
GACGCTGCAGCTGTCGCCTGCCAACAGATGGGATTTGTTCTCAACCCAGAGGACTGGTTCCTTGAGCCAAGTCACATGCC
ACCAGATGGTCAGACTTCAAGGATTCTTCTCAGCAACGTGCAGTGCGATGAGTTTGATACAGACATAACCAAGTGCAAGC
ATGATGTGTCGTGGGAACTGGAAAACTCGTGCTCTCACTCCGAGGACGTGGGCATCCGCTGCTACCCGGGAACGTGGGCT
GGCATACGCTTAGGGATGACGGCACACGAGAGCCACATCAAGGGTGTCATCATTGAGAAGGCTGGCTTGCTGGATTATAC
CACCAGGACATTTAAACCAGCGCTGCAGATAGACTTCCACCACCACGTGATACAAGATATTGAAGTCCGGGACAACTCCC
ATGATGGTGTAGGTGTCATATACAGTAACCAGTACGCTATTGCCAACCCGGACGCTCGTGTCTTCAAGGGCTGCTCCTTT
ACTGGTAATAAAAGACACGGCCTAAGTCTGAAGCAGATGGGAGTCAACATATCTCAGTCTGATCTACATGGAAATGACGG
TTCTGGGCTACATTTCAACCCATATTTGTCTCGTGCTGACCAAAGGGAACTGACAGGCTGGTTAAAATTACTGGAAGATA
AATACATAAAAATCCCAGGAGGGCCGAAGGATATCCAGCTGACAACTAATGAACCACAGTATTTCATCACAAAGACATTA
CGAGGCACAGAAACAAAATCTGTCATCCATATCTCGACATCACACTCCAACGTGATTGGGATCCAGGTTCTGAACCCCAC
CGTACCCGAGAGCACTGAGGAAATAGTGATATATGATTACCAGAAAATTATACAGAGTCAGGATATTTCGCGCTGGGATC
TGCGAAGAGATCAGGTGGCCTTCCCAACAACCTCAAACAGCTATGCCATCACTATTGAGTATAGCTCTGGGTCCTATGCT
CTGGGAAATGTTATTTTTGTCCTCACTGCTGTTGATAGAAGAGACATTGCCCAGGCAGGAGACCTACGAAACTTTCGTGC
CAAATGGCCTACCGTGTACATTGACAAAACTCAGATTCGTGAAAATGATATTGGCATCTCTACTCTTCATTATAACAGAT
ACCTAACAAATGACGGAGACCATCTTTTGCGATGCGCCAACGAGAGCGTGATGGTGGTTAACTCTGAGATCACCAAGAAC
CAGAACCAGGCGGTGTTTACACTCTCGCCTTACAGAGTGAGGATGGATAACGATGACATCGGAGAGATAACGTTCATGTT
TAATGGCACCACTATCTCGGGCAATGGCAGAGGCATCGATCAGTACAGCTGGGATGTTCGTGAGTCCAACAACCTGTTCC
ATTGGGTGCTGGAGGATACAGTAATGGAAAATAATGGAGGTGGCGGCATTGTGCTAATGCTGCCGTATGTTTGGCAATAC
ACAGAAAATTTCACTCATTCTATTTATGTGAATTCGTCAACCTTTATGAATAATGCTCAGTTCCAGTTCAAGGTGGATGG
GCACTTTGCTCGTGTAAACATTACATATTCCAAATTTGAAAAAAACACTTGCCAGCAAGGTCTTTTGCTACTGAAGGGCA
TGGAAAAAGAAATGTTTATATATGAAAACCTTTTTGTCTCAAACGTCGGCTCAAATGTTGTGGAATTTGATACTGACAGT
CAAAGTGGCATCCTTGGAGTTGTGAAAGCTTATTTTGAATACAACAGAGTTCAAGGAAACAGTCATGCCGTTCAGCTCAG
GAGCAGTGCGTCTCGAGCCTCCCAGCCGGCCAGCTACACTATAGCAGTCCGGGGACTTCAGAAAATCAATATAACTCACA
ACCAATTTGGATCCAATGAAATGGACTATGAATTATTGGCAGGGCTATTTACCAGCAGGATTGATAATTATCTCAATGTT
GAAGCTAATTGGTGGGGTTCTCGTGACCCTAAGGTGATTGAAGAACGCATCTTTGACTTCGATGACTGGAACAATTTTGC
CCTTGCTGACTATCTTCCATACCTCACAGAAGACAGTCTTTCTGCACCTGTGTCATCATTGGCTTCTTCTATGAAAGAAA
AAACAATGGATACGAGTTCCCTCGGTGGCCGACTTCTACACGATTTACGATTACCCAAACGCGCCGAGCCGTACATAATC
AAATCAGACTTGACTGTTATGCCAGGAGTGACATTGGTAATTGAAGCAGGTGCTATACTGGAATTCTTCCCAAGTGTTGG
CATGCTCATCTTAGGTCGTCTTGAAGCCGTGGGTCGTAGAAACAACCGCATCATTATGCGACCGATTGATACCTCTTCTG
CAACACACTACAGAGTTGGACGACAAATCAAATCATCCTTAGACTCTGTTAGGTTATGTGTGGAAGGAAATTGTGATGGA
AGGAGAGACGGCTTCTTGGACATCTTTAATGGTACAACGAAGCAGTGGGTGCCTATCTGTGACGATAGGTTCAGTGAGCG
TAACGCCCAGGTAGTGTGCCAACAGTTAGGCTACAACACCATCAACACCTTCTATGGCCGTAATAAAAGAACCGAGATGT
TCCCAAATGCTCTCACCCGTATTCGATCGTGGCCAGACCCTATTCAGTGTGATGGCACGGAGGCAGGTCTTGACGAGTGT
GCTCTTCGGATGAATGGCCAGATCTTCAACCACACCTATGACTGTGCCTGGAATGGTGACTTTGTTTATATCTCTTGTGG
AGATCTCAATTTAGAGAATGAGAACCAAGAATACTGGGGTGGTATAAGGTTTTCAATCCCTAATTTTGAGCACATGGATG
TGTACAAGAGGATTCACAGCGCAAACAATCTGGAACATGCACACACGCACCCTCAGGTGCATGGTTCCTCACACTCTACC
GTTTTTATGTCTGTGATGGAATGGGTCGAGGTTGTTGGAGCAGGCATACTTCACAATGACAAATCTCCATCTATCCTTTC
TTTCCACGAAACTCCAAAACTAAGAGGAGTTACCATAAGGAATTCTGCTTATGACGGTCTGTCAATTGTCTCGGCCTCGG
ATGGATTTGATATGCTGTACAACAAATTTGAAAATAACCTTGGTGTTGGAGTGACACTTATGGGTGTGACTGGGGAGACG
CGCGAGTCTGAGGAGTCGTCATTCTTCCCCCTCAGTCACTTGCGTCTTCCATACCACATGTTCGGCATGGTAGACGTCTG
TGACTCAACCAAGGAACTCAGGATTGAGGAAAGAATTATTGTCTATTTCAAATATGATAATCGGCCTGTGGACTGTGTCA
AGATATTTTCTTCTGTGTTTAATGTTAAAAATTTTGGATTCAGGCTTCTTCAGTTCAACCTATACAACTCCACTTTGGAC
TCTGTTGTAAGAGACAGAATTATCTTGTATGATGGTGACATATACAACTATACAACCGTGGAGTTTGCCGAGATTCATGT
GAACAGCGGCAATCATATGCGGTTTTTTAAAACTGAAGGAACAAGTTTATCGCTGGAGCTGCACGCTACCGGAGCTTCTG
GTGACCTTGGCTTTGTTGCTGAAATTGTCACACTTCCCATATCAGATCTTGGCATCAATCGCAATATTCTACACAACTTT
ACCTACAACGAATATTATGACAATGTTGAGGGTGCGTTCTTCACTGCCACCGCAGGCGAGGTCAATCCCTGGATGTGCTT
GTCGTACAGCCGCATAGAAAACAATGGAAGGCAACTCTATGGGAATTTCACCACCACTAGAGCAGCAGTGTATCTAGATC
TGCAGAATATGCAGGATATTTATTTCAAGAATAATTTAGTGCGCAACAATACTGGAGGTGTTTACATCATGGCTGGATCT
ATGGGTGCTGCTACCAAACTACAAGCTAATGTCACCAACAACCTGTTCGAAGAAACACTTCACTGGCCATCCTTATATAT
AGCCACCAGGGAAAACTCAGCGTATCAACATGCGCTCATTGCTTACAATGACTTCAGTTGGTCGTATTCACCGTATCATG
ATGTCATCACTTTAGCTCAGGTGGTATCCGAGTTCACTCATAATTACGTACATAGTAATATTGGCCGGCACATTTTGGAT
ATTTACGGGTTTCAAAAAGTTCGTCTTCCTGTATACCAAACTACATCTCACAACAGTCTTGCCAAGAACCTGGCGGTGGA
CCCGACCTACCAGGGCACCATCATAGCGGGCAGCGCCGGCCAGCAGTTTGTGGAAAATGTTTTCTACAATTGGGACAACG
CTTATGAACTTGTTGCTGTTAATGAGTCTATACGCTGCAACATTTCCACGGAATGCTCGCAAGTGGATATCTACGATGAC
TTGGTCGATGAGAGATCAGATGTGTGGAAAACTCCGATTGATGCCCAAAACAACTGGTGGGGCTTTAATACCTCAGTTGC
TGTGTCTGGCCGTATTCACGATAAAACGGATGACGACACTCTTCTTCGTGTTGACTACAGTCAGTGGAAGCTAAACAACT
ACTCATTGCTACAAGGATGTGAGCCTGGCTACACGAGAATTGGCGATGCTTGTTATCTTTATGTTGGTGCTCCAGTCACA
CACGAAGAAGCTAAGGCATTCTGCAAGAAGGACAATGCTTCTCTGCCCTTCCTACAGAAGTGGTACTGGGAAGTACAGTA
CTGGCTGTTTGACCAGCAACCTGAGTACTTATGGGAGTATGACATGGTGTGGGTGCAGCACTTGGATGTTATCAGTGGAT
GTGCAGCCTTTGTCTACAGACAAGTTCGCTCCGTTGACTGTAACCTCAATCTTCCCTTCATCTGTGAATCAGACCCCGAC
AAAACAATTGACAAATTCGCTTGGACCTCTGACCCATTGGCTGTGGCGGCCATAACGGTTACATTTGGCTGCTTGATCCT
CGTAGCTGCGTGCGTCTCGTGCTGGGTTTGTAAGTCACGAGAACGGCGCAAGGAACGCATAATGCGAAGAAACTCCATTC
GTGCATCCATTCGTTCTAACAGATCTGCCATATCAACTGCCAGTGGTAGCTTCAGTGATATTGGACACACAAGAATCATT
GAGGACCCACAGAGAGCAATACCGATGAAGGGTGGAGGCTCGATGGGAGGAGCAGCACGGATGAATGGCCTCCATGGATC
GTTCGACTCTATATCCAAATCTAATTTCAACTCGTCTTTGGATGATGACCCAAGCTTTGTTGTTTACGAGGAAACGACTC
AGTCGCCCCCTGGATACACGTCGGAACTAGACAACAGATTCTCTGCTGACCCTAATCTGGAAAATGCCAATGTGAACGAA
CTAGTACACCCTAGCTTTAATATGACCTTTCACAATCACGGATATAGGGACAACTCCACCTTTGCCTCCCGAGAAAATAA
TACCTTCAACGCTGAAGCTCCCTCACAGCAGTGGAATGGTTCACACAATAACATCCCACCCTCCAGTTATGGCCAACCTA
CTTTCTCTACTTATGGCCATACCCCACGCCAGCCTCCAAGAGGTCAACAGTACTTGCCACTGCCACGCCCACCTGGGGCA
CGACCCCTACCACAGCTTCCATGGCAGGGCTCTCATCTTCCAAGCAACTTGGACAGATTCAACAATCCCTACATGCACAG
CTTTGGCCGACCCCAGTCCTTACACGGTACGACCTCAAGTTACAAAAACGAGTCTCTCCGTGGGTCCAATCCGCAGTTAG
CGGCAAGCAGTGTTGCCACCGACTCGACTCTAGAGATGAAGAAGGAGTTAGACTTGGCAAGGGACACTCAAGACCCGCAC
CTTACTGCAACTTTGCCCAGGGATCAAGCGCCACCTTTTCATTACGTTTCTGCAGATGTTCTGTCAGGCAGACAGTCGAA
CACTCCTTCAGAAGATTCTCAAGATTACTTTTCTCAAGGTCGATCACAGAGCCAACCCTTGGAAACAGCAATGTAAGAAT
TGTTGATATTCGTCTTTGTTGGTAATTAATGCAGCACAAGTAACAGAGGCTGACTATTCTACAGTAACAAATGGGCCAGA
ACAATGAGGGGTTTAAATAATACTGTAGTGCGACATAAGAATGCTTATGCATAGTGTGAAGCAAACTATCCAGTGTGAGC
ATTGTTGCATCCCTTGCAGGAAGTGACTGTTTTTCAGTCACCTGCAGTTTGTAACAGTCACCTGCAGTGACTGTTACTTG
TAGTTTAGCATTACTTGATGTGCTGAGAGATCTATGCAACTGCACGAGACCCAAAGCCATTTGAGAATGTGTTACTGTGT
GTACTAGAGATGACTTGAGGCAATTCTCAAGCAGTAACTAAATGGTTTATATGAGTCAACTAACTTACCAGGTCAAAACA
CTCTTATAAAGTATATGGCAATGGCTTTCACAGTATCACACACACTAGATAAATGTTAACAAATATTATGAAATAGCATT
TCCAAAAAATATTTTTCTTTTATCAATGCAGTAACTCAGTTTTTCTTTTTTAAATTAACTACTGAAGTTCTTTTGAATTA
AAAGTAAACCTGCAGACGATCTTTGAGTATTTAGAAAATATTTAATTATGAGAAATTTATTCTAGATAAGAATTATACAG
CATACACAATAAATTGGGAATATATAAAGTGCGAATAAGCAACATAAGAAACTGGTGTTAACAGTTTCACGAATATAAGC
TTGCAAATGCTAGCAGCAGGCTCGGTTATGGCACTATTTCAGTTACCTCATTTTTAAGCTGCATCCTCAAGTTGAGTTAG
TTATACATGCTGCATCAAAACTATATTTACACTCAAAATGAATAGTACACAGGGAATGTGTGAAGAGGTAGAGTAACTGT
AGGACCGACATACTAACATGATGTTAATCCTTTGGCTGCTCAACAAAATTCTAACAAGCCCATCCATCAAGGACAATTAC
AAAAGTACTGTAATTGAAATTGCAGATGGTTTGATCAAAGTTAGCCCTCACATCAGTAGCACATTTTCTTTTATCACAGT
GCTAGAAAATGTCCGTGGAGAATCAAAACTAAATTTTTTATACCATGTTTGTATGAAAATTTGTTTATGAAGAATATATT
TGTTCCTAGGACTCAACAATGTCACATGGCTCACTTTTTTTATATATAGTAATAAAAGGATTTGGGCATGAATCTTCACT
TTGGGCATGAATAACTAGTTTCTGAAGTTATGCAGACATTTTTTTCATTATTCAAAATAAAGTAAAATATTGAATAAATA
GTTTGTTCATGTCGAAACAAGAAATACTTTTTGTGGAGGTGATTGAGAGTGAGGTGTTAATGGTGGTGGCCATCTGGAGG
GAGACTAAGGTGAGGAGTGGAGGGCCCTTGTAGGGCACGGTGGGAAAGCTCACATATCAAACTGTCAAGCATAACATTGC
ATGTCTACTTTCGCAAGGAAAAACAATATAGGTTATATTCATGCAAATATAGTATAGTGTGTCTGTAAAACCCCTAAAGT
TCCAATACATAGCAGACTTACCATTGTTTATACACCAATGTGGGGATTAGTTTAAACTAATATTGATTCTCTGTATAGCA
AGGCTGTGTTAAAAACTGTGTTCACTGTGTTAAAAACTCAACTTAGTTTGATTTAAAGCTATATGCAATGTACTTATTAA
AAGCTTCCATGAAGCCTTCGGTATCAGTGTATAGTCCATGTGCTAGTGATGTATGATCTATTGCTGGCACTATTGAAAGC
ACCATACACAACATAGAGCAATAGGTGGTTGGTGCACATAGCAGTGATGTAGAGAGCAAAGTGCGGTGCTCACTTGTCTG
ACTGTTGTAATGGAGGTACCATACATGCTGTTGAACAGTAATGCGCTCCATTAAGATTATTTGACTAAAGCCGTAGATAC
CATGTATAGATATAATTCTGGTGATTGTTGTCAGGGTGTTTTGTTGTTACAGTAAGATGCACCTTAGGTGTTTGATAAGA
GAGATGATGTTAAATCTTCCAAGCTTTAGGCTTAAGATTGGTATTTAAATCAATAACTATTTAACTATAAGTATTGTTTC
TTACTAGGTAAAATACTCGTTATTATACCTAAACAAATTATTAATTTTAGTGAAGAGATAACTAATATTTTCATATGTAG
AAACAGAGGTTGTAACTTTGGGGAGCTGTTTCATATTAAATACTGTATCTCGGTCAAACGAGAACATATAACTACACTGT
AGTCTTAAAACTACATAACTGTATGTATTAGAAATAAGCTACATTTTAAATTTTATAATAAAACATGTCATTGATTACAG
TTGTGATCAAAGACATTATGTAAATAAAACTGACGTTGAACTTGGTGATGATTTGTCAAAAGGTCAAGATTTTTTCAGAC
AAAATGCCCTTCATAAATTTAACTTATTTCGATAGTGATGCATAACATTGCTCCGTATTAAATTATTAGTGACCATTCTG
GTTACAGCTCGTGTTCAAAGCACCTCTCTTTAGTAGACTATATTTGATTTCACGGAAATTCCAGTTACAGACGTGATATG
TGCAAATGGTTTTTAATAATGTAACTAGTCACTGTATATAAATGGCATTTTTAGCTTATGATAAGAAGAGTAAATAGTAT
GCATTTTTATATTGCTCATTATATATGTTTAGATAATTATTATTGTACAAATATACCTAAATGTTTAATACAAACTTCTC
ATAACTGTCAGGTTGGTGATGACTTTGAGATAATATTTATATACAAATGTTTGTGTAGTTGTGATTAATTAATGAAACTC
TCATTAGATTTTATCCAGATTAATTGTACCTAATATTTCAGTGCAAATGAGCTTTAATAACTCTTCATTCTGCTCCTGTT
CTGGGCACACCCTAACCCATGCCCCCTGTTCTGAGCACACCCTAACCCATACCCCTGTTCTGGGCACACCCTAACCCATG
CCCCCTGTTCTGAGCACACCCTAACCCATACCCCTGTTCTGGGCACACCCTAACC
>Transcript_241534
AAAGAGGATGAGGAAGCTGTGGTGTGCAGCAGTGTTGGTGGTGACGCTAGTGAGTGTGGTGAGGCCTCAGTGTATCTCCA
ACAATGACAAGCTGGTGGTGACCTCCCCACCTGACCTGGCCCACATCACCCCCTTCAGCTTGGACCTCTTCAAGCAGCTC
TATCCACCCACCGCCACAGGAAACTTTTTCTTCTCGCCCTACAGCGTGTGGACCGCCCTGGTCCTGGCCTACTTTGGGTC
TGCTGGCAGGACTCGTCAGCAGCTGCAGGACACTCTTCGTCTCAGAGACCCTTCAACCACTTTGGCTACCTACAAGGCCC
TCGACCGTCTGTATGCTGAGAGACAAGCCAACACCACAGAGTATGTGATAGACTTGGCCAACAAGATATACGTGGACGCA
GACTTCGCCCTTCGGGAGTGCGTGAGGGAGGTCCTCCCTACGGAGGTGCAGACAACCAACTTTAAGAAGGGCGACGAGGC
GGCTGCAACAATCAACAACTTCGTTAACAAGGCAACACGAGGCAAAATCCCGGAACTAGTGGATGGTGGAGCCGTGCAAG
ACAAGGTGATGGTGCTGGTGAACGCCGCCTACTTCAAGGGTCTCTGGCTGGCGGCCTTCAACACCAGCGCCACCACCAAG
GAGAAGTTCTTCACCACCCCGGACCGGCACACTCTTGTTGACATGATGAAACAAGTTGATTATTTCAAAATTGGAGACTC
GAGTGAGCTGGGAGCGACAGTGTTAGAGATGCCGTACAAGGGGAAAGCGGCGTCCATGTTGGTGTTGCTGCCTCACAACA
CCCCCGGCGGCGCCCCTGGCAACTCCACCACGCCCCTGGACGCCATGATGCGGCGCCTTTCCCACGACACCCTCCGCCAC
GCCCTCACCAACCTCAGGAGAGAGGAAGTTATCCTCAAGTTTCCAAGGTTCAGGCTGGAACAAGAAATCACGAAGGAACT
GATAAATGCTCTCAACACCCTCGGGATCCAGGACCTGTTCACTGATGCTGCCGACCTCTCTAATTATGATCCTACTGGTG
AGTTGCTGGTTACCGATAGCATCCATAAGGCCGTGATAGAGGTGAACGAGGAGGGCTCGGAGGCTGCTGCTGCGACAGCT
GTGATCATCAGCGTTACGTCCTTTATACCTCCTCGCGTGTTCTCGTGTGACCGACCCTTCGTCTTTCTCATTCAAGATAA
CGATACCAGCAACATTCTCTTCTTGGGCGTGTACAGGCAGCCGTAGATATTCCAGGGCGTGTACAGGCTGCCGAAGATCT
TCCAGGGCGTGTACAGGCTGCCGAAGATCTTCCAGGGCGTGTACAGGCTGCCGAAGATCTTCCAGGGCGTGTACAGGCTG
CC
>Transcript_197768
CTTACCTTGTCTCCGTCAGCTACCGTCTTCCTGGGGTTCTTGTGGTACAGGTTCCGTCTAGTGTGTCACATCACTATTCC
CCTCCCACTGTCTCAAGTTCCACTCTGTTCCTCTTTTTGTCCTTCCATCTTTCCTGTCACCACTTAATATTTCATTATAT
TATTTCTTAACATATTGTATGATTCTTAAGTCACCTTTATTATATTTTGTATCTCGTTCGTTCATGCAACAAAAGTTCAG
TTTCTTAAGTCTTTAAATAAGCTACAAAAAGTTTAATTAGTTTGCTCTTTTTGTGTCTGTGTGTATATGTATTAGTTTTA
AAAGTCAGTATTTTGCAAGCTGAATTACTTAATGTTTTTTTCCCCTTTGCTTCGCCTTCTGAACCGTTTTTGGTGTATAT
TTTTCTCACGCTGGTGTACGGTCGTCTGGTGTACGGTCGTCTGGCGTACGGTGGCCTGTCGTAGGTGAGCGGAGACAGAG
ACGGCTGGCGTCTACTGGCCGACGCCCCCCAGGGCTGGACGAGGGACGAGGCCACCGTCGTCTGTAGGAGCCTCGGCTTT
ACCAGAGGGGCAGAGGCGGCGACCCAGGGCTTGATCTTCGGCCACTTGCCCATGAGGAGCGCGGGGGTCCGCCAGGTGAC
GTGTGAGGGCACCGAGCAGCACCTCCTGCAGTGTCGCCTTCAGCTGGGCTCTCCGGAAGACCTCGACAAAACGGTGGTCG
GGGTTCGCTGCCTCAGGAACTGGGTGTCGGAGTGCAGCGTCGTGGGAGGCGTCCGTTGGGGCCACAAGTGCTACTTCGTG
CAGACCTCCACTCTGGTGACCCACGCAGAGGCCCGAGCCAGGTGCTCGAGTAGGGGCGCCAGGCTTCTCTCCATCACCTC
TCAGGAGGAGAACGACTTCGTGTCGGAGATGTTGAACGCCCAGGGCGGTGACAGCCTCGGCTTCCACACAGGCGGGGTCA
AGACCAAAGTCTTCGGCAACACCTTCTTCCTCTGGCAGAATTCCTCCACTCCTCCAGTTCCAGCTTTCCCATTCACGCAC
TGGTGGCCTGGCTGGAACGTGACAGGAGCGGGCGGAGCAGGAGCGGGGCCTGGAGCACTGACAGCAGCCGGAGGAGGGGA
GGCGGGGGACGCCAGCGCCACCACCAAATGTGTGGTGATAAGAGACAGCTTCCCCATCCTTGAGGGCGAGGGGGGAGACT
CGCGCTCCAGCGCTCCTGCTGAATACTTCTTCTGGGAGTTAACCAATTGTGCGCTGAAGCTGAATTTTGTTTGTGAAACA
AATAAGGTTAACGTAGGTTGCATCAGGGGTCGAGGGATGGCGTACAGCGGCACGGCCAACATCACTGCTCAAGGCGACCG
CTGCCTTCCCTGGACGCACCCAGACGTCCAGCCTAAAGTCAAGGATTTTGGTTCGACTCACGACCTGAGGCACAACTACT
GCGCCAACCCGGACGGTGATGACACTCCTTGGTGCTTCACCTCCACAGGACGGGCAAACTTTTGCGACATACCCAGGTGT
GAGCGGGAGGAGACAGTGGAGGTGGTGGGGACGGCGGAGCCCGGCGCCCACCTTCAAGAAGGCTGCCTCGCTGATAAGTT
CACCTGCACGTCTGGCACCTGCATCCACAATGAGTGGCAGTGTGACGGCCAGCAGGACTGTGAGGACGGGAGCGACGAGG
TGGGGTGCCCGAACTACAGTCACGAGTTCAGTAAGCGCGTGAACTACCAGCTCAAGGGCAAGGAGGTGGAGAAGTGGCTT
TACACCATCAAGACCACTTGCGCCGCCCGCTGCATCCAGGCCAAGACCTTTATATGCAAGTCCTTTAATTATCAACAGTC
GACGGAGACGTGCATCCTGAGCAGCAGTAACGTTGGGCTCTCCGGGGGCCTGGTGGCCGCCAGGAGCTGGGAGTACTACG
AGCTGAAGAACATGACCATCGACTGTACCAACATGTTTGTCTGTAAGGACAGCAAGTGCATCAACCAGACTCAGCGGTGT
GATGGCCGTCGGGACTGTAAGGAGAACGAGGACGAGCTGGAGTGCGACAACCAGGTCAACTTCGAGGTCAGACTCGTCAA
CGGTTCGTCCGATAACGAAGGCCGCGTTGAAGTCAAAGTGTTCGGTCGGTGGGGTCCTGTGTGTGACGACATGTGGGGTG
TGCCAGACGGGGACGTAGTGTGCCAACAGCTGGGCTTCGTAAAGGGTGCCAAGGAAGTCTTCCTCAACTCATATTTCGGG
TCTGGCAACGGCCAGTACCTCATGGATGACCTCAACTGCCACGGTAACGAGAAATCTCTCGCTGACTGCGACTTTGGTGG
CTGGGGTGTGCACGACTGTCAGCCCTCAGAGGCTGCGGGGGTGCGTTGCTTCCAGTCTGAAGAGGCGTGCGGGAGGGAGC
AATGGAAGTGTGGCAACGGCCGGTGCGTGGGGCTCAGGTACCTCTGTGACACCGTCGACGACTGCCAGGACAACTCCGAC
GAGAACCGCACCATGTGTAAGGCGCCGGTGGAGGTGCGTCTGGCCGGTGGAGGAGACGCTGGAAGAGACCTCCATTCCAG
CCAGGGACGAGTGGAGGTGCGCTACCTGGGCGTCTGGGGCACCGTCTGCGATGATGACTTCGGTCTGGAAGAGGGACACG
TACTCTGCCGGATGATGGGGTGGGAAGGGTCTTCGCACATTTTCAAGAACAACACCTTTGGAGCAGGCACGGGCATGGTG
TGGCTGGACGATGTACGCTGCCTGGGCTACGAGGCCTCCGTCGCCGACTGCCAGCACCTGCCGTGGGGCCAGACCAACTG
CGACCACACAGAGGACGTCGGCCTCCGCTGCTCCAACACAACACCGCCATCAGGGAGGGAAGAAGTAGATGGCTTCATGA
CCTTACCGCCACTGAAGGAGGTGCTGCCGGAGACGTGTGGGCGGCGGGCGGTGGAAGACGTCCCTCCTACTCTCACCCTG
GAGAGCCCGAAGGTGGTCAGCGGCCACACGCCCCCAGCAGGAGCCCATCCCTGGATGGTGGCTATCAACCTGCGGACGAA
GTCTGGCCCGTCGCAGTGGTGTGGAGGAGCCGTGCTGACGGAAGATTACATCCTTACAGCCGCTCACTGCGTCTTCAAGT
ACCCGGCCTCCACCTACCTCCTCAAGATAGGAGACTACAACACTCTCGAGAAGGAAGAGGAGGAACAGGAGTTCCGGGTC
TCAACAGTCCTCCTGCACCCGGAGTTCGACAAGGGCCCCTACCTTAACAACGACGTTGCTCTCCTGAAGGTCATGAGAAA
GAACGGAATGGGCATCAGATTTGGCAGGTTTGTGCAACCTGTGTGTCTGGTCGCTCCCAGATGGAAGTACCCTCCGTATC
TCAACTGCACCGTGGCGGGCTGGGGCAGCCTCGGCGTCAACGAGGGATATTCCAAGGTGCTGCAGTCAGCCCTTCTACCC
ATCCAGCCGGAGACAACGTGCTCGGCTGACTACGTCTACGGCCCGACGCGCCTCACGCAGGGCATGTTCTGCGCCGGCTA
CCTGGAAGGGGGTATCGACACCTGTCAGGGCGACTCCGGCGGCCCAATGGTCTGCTACGTTGACGAGCGCTACACAGCGG
TGGGAATCACAAGCTGGGGGCACGGCTGTGCTAGGCCCAATAAGCCTGGCGTCTACACTAAGCTTACCCGATATCTCCCA
TGGATCTACTCCAGCTTGGGCTGACTCCCGAAGTCCCGTGAATCTACTCCAGCTTGGGCTGACTCCTGACTTCTCGTGAA
TCTACTCCAGTTTGGGCAGACTCCTGACGTCTCGTGAATCTACTCCAGCTTGGGCTGACTCTTGACTTCTCGTGAATCTA
CTCCAGTTTGGGCTGACTCCTGACTTCTCGTGAATCTACTCCAGCTTGGGCTGACTCCTGACTTCTCGTGAATCTCTACT
CCAGCTTGGGCTGACTCCTGACTTCTCGTGAATCTACTTCAGCTTGGGCTGACTCCTGACCTCTCGTGAATCTACTCCAG
CTTGGGCTGACTCCTGACTACTCGTGAATCTACTTCAGCTTGGGCTGACTCCTGACCTCTCGTGAATCTCTACTCCAGCT
TGGGCTGACTCCTGACTTCTCGTGAATCTACTTCAGCTTGGGCTGACTCCTGACCTCTCGTGAATCTACTCCAGCTTGGG
CTGACTCCTGACTTCTCGTGAATCTACTCCAGCTTGGGCTGACTCCTGACTTCTCGTGAATCTACTCCAGCTTGGGCTGA
CGTGTCTATCAGCCGAGTCGAT
>Transcript_226821
GCCGTCCTGGGCGGGACTCGTGAATTAGAAATATTCATTTCCTGACTCTCTCGTCTAGTTTGGCTACACATTACAAGCAT
CAGCCATGGCGGCCACGTCTCCATCTTGGCTGTTGAAGATCATTACCTTGTCAGTGATCGCCACCTTGTGTTTTGGAAAT
TACGTCATCACGACGCCTCGCAAGTGGATTTCTGGAGAGGTTGCTCAAGTGTGTGTCTTTACTCTGAACAACACTGCTAC
TGAAAATTCCATCACAGTTGTTGTGAAGTCCAGTAATGATGATCAAGAATATCTGGTGCCCAACAGGGTCATCCAAATTC
CACCAGGTAAAAGCGAAGTGTGTGATAAGGTGTTAGTTCCTGCCCTGACAAGTAAAGAAGGTCAGTTGGAAGTGACAGGA
TCTTTAGGAGGGAAGAAAATCCACCACAAGAAAACTATACTCCTTGTAAAGACTGTAACGAAGACATTTATCCAGACTGA
CAAATTTCTGTACAAGCCTGGTCAAGATGTAAATTTTAGAATTTTGACAGTTGTGGGACCATTACTTAAGATTTCCACTG
ATAAGTATCCACTAGTATGGATAGAAACACCCTCAGGCAGTCGTATTGCTCAGTGGACTGAAGTTGATAATTCTGGACTT
GTTCAACAATCTATGAAGCTTTCGGATGAGCCCGAACAGGGTACCTATAAGATCCACGTGCATCCACCAAAGGCGGGAAA
CGCAGTCATTAAAACGTTTAAGGTGGAGGAGTATGTGTTGCCTCGCTTTGAAGTCACAGTCAAACCCCCTAATTACCTCC
TGGGTTCGGATCCCAAGTTTAATTTAACTGTATGTGCAAAGTACACGTATGGACAACCTGTAAGAGGAAACTTTATACTT
AAAATTGACAATGGAGGATGGGGAAGTGGCAAGACTACTTATGTAACTGAAGGAAAGGTTTTTGGCTGCAAAGATCTTGA
AATTTTAGCAGAGTCTGTGCAACTGAATGGAGAACATTTCCATGCTTATAACTTGGATGTGACAGCCACTGTGGTGGAAG
ATGGAACTGGAGAAGAGTTCAAAGGAGCTGTAAGAGTTACCGTTCACCGTACTGCAATAACCTTCACATCTGTGGGGAAG
GAAGACTTCCTCAAGCCTAATCTTCCCTTCACTGGACGGGTTAAGGCAACTTTTCCAGATGGAAGTCCTGCTGGAGGATC
TCGCATGCAGGTGTGTGCTGGAGGACACTGCAAGTCTCTACTTACATCTCCAAGAGGTATTGTCGAATTCATCTATCAAA
ATGCTACAGGAAACCATGTCACGATCAAAGCCACTGAATATCTTCCCATTCCATCTCCATTATCAAGCTGGCGTCATATC
ATGTATGAGTCCATCTACACCCATCAACTCAAGAGCTACTTCTCCCCTTCAGGTTCTTCTGTGATAATATATGCTCCTCA
GAAACGGCTGAAATGCCTTGGAGAACAAAGAGAGCATCTTATTCCCATTCTATATGCTGCTGCTAACCAGACTAGAGCTA
ACTTCACAGTTCAGGTTGTCTCTCGAGGGCAAATCCAGTTCTCAAGTACGTATGAGCATGAACTTCTTTCAAAGGATTTG
CCTATTGATGAAGAGAACCTTCTTGAGCCTTTGGCACCACCACCCATCAATATAATCAGAGGATTCATCGAGATTCCAGT
CAGACTTCCACCAACAGCCTCACCGAAAGCAATGTTGGTAGTGTGGTACAGCCGTGATGACGGGGAGGTCGTGTCTGACA
CTCAGGCGCTGAAAATAGAGAAGTGTTTTAGTAACAGAGTCAACCTGGCATGGTCGCGGTCCAAGGCCCAACCTGGAGAG
CAAGTTGATCTCAATCTGTCTGCAGAACCCGAGTCTCTCTGCAGTCTTGGTGTGGTAGACAAGAGTGTGGAGTTGCTGTC
ATCTCAAGATGATGATCTTACCGTAGACAAAGTTTTTGAACTTGTAGAGGAATTCATGGTTAAGGAGCAAGATAATCCTC
AGTCTGATGACAAAGATTTCTGTAAAAAACAATTTGAAAAAAATGATGCAGGTTCTTCTAGCCTGCCTGACCCTATCAGA
CCTCGACTAGTGCCATTCCTTTCTGAAGGAGACTCCGACAATCTTCCAACTGATGACAATTCTAGAGTGAAGCGGTCATT
GTGGTTTGAAAGATATTTCACCAACTACGTGGATGCCCTTAAAATATTTGATAAATCAGGGCTGTTTTTTTTCAGTGACT
TAATTACAGAGACAAGACCTTGCGACACCTTGAAAGTAACAGGGCGCTCTACTTTAGTGCCTGTCGGCTTGCGTGGTGAA
GGATTTCCAGCACTTGCAGTTTCTTATTCATCATCTGGACGAGTCCTAGACGACGTATATAGCGTAGATGAAATGGTGGA
AATATCATCCGAAGCTAAGCCAATAACGCCTCGTGTTTATTTTCCTGAAACTTGGCTTTGGCAACTTTCCAGTCTCCCTG
CCTCGGGTGTGAGTAGTGAACAACTAAACTTACCTGACACCATTACTGAATGGGTGGGAAAAGCTGTGTGCGTCCACCCG
GAAAAAGGTGTTGGTGTCTCCAAGCCGGCCTCCATCACCTCCTTCACACATTTCTTCATCGACCTCACGCTCCCACCTAC
TGTCAAACGTGGTGAGATTCTCCCGGTGAAGATATCCATCTTTAACTACCATGAAGCGGCTTTACCGGTTAAGGTGAAGC
TTGAAGAGAGCAGTGAATATGTGATTCTAGAGGAGCCTGAGAGCCAGAAGGATGCAAGTTATCACAGTTCCTGCATCCCT
CCACAAGAGAAGGCTGTTCACACTATAAAGATTCGTTCATTAGTACTTGGGGAAGTTAACCTTACAGTTGCTGCTTTTGT
TGACGAACTGTACCCAGAGGTGTGTGGTTCCGAGTACATCATAAGTCAGAGAGATGTAATAATAAAGCCCATCAAGGTAG
AGGCTGAGGGCTTTCCCCGAGAGAAGACCTGGACCAAATATATTTGTTTAAAGGATATTGAGGAAAATGCAGACTTTTTA
GAAAAATGGAACATCGAACCTCCACCAGAAATAATTAAGGATTCTTCTCGAGGATGGGTTACAGCAGTTGGTGATCTTCT
TGGACCTACACTTGAGAATCTGGGTTCATTAGTGCGAATGCCATATGGTTGTGGAGAACAAAACATGCTAAACTTTGCCC
CTAATATTTTCATTCTTCAATATCTTGAAGCCTCAAACCAGACAACTCCTGAAATTGGCGACAAAGCTGTCGAATACATG
AAGCAAGGTTATCAACGAGAACTCAACTATCGTCACAAGGATGGGTCCTACAGTGCATTTGGAAGTTCTGATTCTTCAGG
CTCCACATGGCTAACAGCTTTTGTTCTTAAGTCCTTCAGTCAAGCTCGTCAGTTTATCATGATTGACGAGGATGATTTAG
ATATGAGTCGAACGTGGCTGAAGCGCAGACAGATGGAGAATGGGTGCTTTGACATAGTTGGGAAGGTCTTGCACAAAGGC
ATGAAGGGTGGCATTGATAGCAGTGGTACACCTGTTCCTTTTACAGCGTATGTGCTCATTTCACTACTGGAAGCTGGTGA
ATCATCCTCAAGTGGAGCAGTTAGTGAGGCAGCTTTCTGCTTATTACAGGACAAAACCCAAGACCCCTATACATTAGTAT
TGAAGGCATATGCCTTGGCTTTGGCTAGGTTGTCTGAAGCAGAGGCTATAATACAGCAACTCATTAGTCAAGCTGTGGAG
AACACTCATTCCATGTATTGGGAAATTCCAGCTGGGGCAGGCAGGAGTGATGCTGTAGCAGTAGAAACTGCTGGCTATGC
CATCTTGGCTATGATGACTTTGGATAGTAAACGTTTTGATAACCAGGCCAGAAAAGTTGTCAAGTGGATCTCTTCTAAGA
GAAATGGTCAAGGTGGTTTTATCTCAACACAGGACACGGTGGTTGCTCTGCAAGCTCTAGCAAGTTTTGAAGGTCACCAA
GATCATAGCACTGTAAACTTGGTCGTAACTATAGAAGCAGAATCTCTTGAACATAACTTTCACATAGTTAATTCTAACAA
GCTTCTTCAACAAATGGTGAATCTACCCAAAATTCCAAGTAATGTTGTTCTTGACATGGAAGGAGAAGGATGTGTTCTTG
TTCAGGGTGTTCTGAGGTACAATGTTCCCGATGCCAAACCAAGTGAAGCATTTTTGCTGAGTGTTAATACAGAAACAGCT
CCCGATCAAAAGTGTGTCACCAAGCGGATCCAGGCCTGTGCCTCATATCAGCTTCCTGATAAGAAATCAAACATGGCAGT
CATAGAAGTCAACTTAGTTTCAGGTTACATTCCTGAAAAGGCAGATCTTAAGCAGATTGTGGGATATGGCACAGGACTCC
TCAAACGCTATGAAGTTGATGGGAATAGAGTCACCTTTTATATCGATGAGTTCTCACCAGAAGACATTTGCGTGAGCTTC
CGTATAATACGAGAAATTGATGTAGAGGACGTTAAACCTGGCACTGTGAAAATTTATGACTATTATCAACCCGAACTCTC
TGTCAGTAAAAGTTTCATCCTACCACCAAATGATGAATGCCAAGGTGACTCAGTGTTTCCTATTGACGGCATCATTGAAG
GACCAATTTCTGTTGAATATGATGTTGCTGAAGATGAGGAAGTAGATGAAGCAATTGTGTTACCAACAGTGAACCCAGAA
GACATTGCTGATTTAGTTGCAGAACTAGATGAAATAATTTAAGTTTCGAATTTATTGTATAGAAGGTCTTTGAAAAACAA
TGTTGCAATATGTTTCTTCTCTGTAAATTAAGTAAATGACATCAAAATAAAGTTTAGTCATTAGAGATGTGCGATATTAG
TCAAGATATGTAGTCACAGTACATTATTGTCTTAAGTACTCTTATTTACTGTTAACTGCATTTTTATATTACCTCAGCTT
TAAAAACAAAAAAATTTTTGCTACTCTAAAAGGGAATTCTACTATTGAATGATTGTCATATATGGAATGTTTACATTTAT
CTATTGAATATTTGAATTAGTTGAAACAATGGAAAATATCATCCTCTACTATTAATCTTTGAGGTAAGGATATATTGCAT
TGCTTTATTTGCAATCTCGTGACCTCTAGCCTTTAAATTTGCCCATTAAAATATTGAAGAGTTCACCTTTCAATAAAAAT
ATATTTTTACATAAGTTCATTACGTTGGTATCTGTAAAAGTTGAATATAAACTGGTATATACTAAAATATTGTTTTCATA
AATGTTTCATTTTATTTTTTCTGTAAGGTTTCCTTCCGTAGCCTTCTTTGTAAATAATATGCCTAAGTATTCACTGAGGA
GGAATACAAGAAAAATAAAAATTTTCAAG
>Transcript_131566
GTGCATAATAAATCAACTAAACTAAAGCATGTGATTGGCGAGAGCCCGGGCCATGAGTCCCGCCTTGCTTCTCCAGGTAC
CTGGGAGTTAGACAACTGTGGTGAGTTACATCCTGGGGAAGGTTTGCCATTGGCCTAGAAGGATCTTGTTTGTCATTTGT
TAATGAAAAGACAGTAAGATGCTGCAGGGTGGAGCCAAGGAACGTATTAAAAAAAAAAATACAAACACTCCTCTTCAGAA
GAAAGTTACTTTTTGCGGACCTATTATGGCCACGAAAGGGGACAAATTACGGAATGTAGGAACAAAGAAAATTCCAAGAA
AACGAACTCTTCTTTCATCTCCTCTCAAGTCATCCCTCATGGACCAAGTTACACAGCCAGTCCAGCATTTGCAATCAGCA
AGTAGTGAAATTAATAAACCTCACTCAAAAACTACCGTTATTGGGATACCAACAAAGACTAGATTAAATTGCAACCATTT
GAGACCTAAATGCCAATGTTCTGTTATTGACATTAAGAAGAGAGTGAACAAAGAAAGAAAAAAATCTGGAATATCTGATA
TGCCACGAAGAATGTTGATTTCAACCCGTTCACTACCGAGAGGTGAGATGAATGGACGTAAAAATTATAAAGAAACGCAT
GACTCTGTGTCTATACTTGATGGAAATTGGAGACCTGGTGTAGATGCATACTCAAACAATATTGGAGAAGAAGCATTAAA
TGCCTACAGTAAATGTGTTAGAAATAATGGAAATAGACAAGAGAACAAGGAAAATTCTAAGAAAAAAGTTCAGTTCTCTG
AGAAATCCACCAAACAAAATGGATCAAGAAAGGTTAACAAATTTCAACTTGGTAAGAATATAAATACTCTTAGAGAAATT
GATTCCAGTCAAGACCATAGCCAAAACGACAATGATTGCTCAGACTTTTCATTGAACAACTACTCAGACCACCCTAATAG
TTCCAGCAACATTAAGGACCAATCTCAAACATTAGCTTCCCCTAACTATCAGTCACAGACTGGTAATGATTTAGATGATA
GTGATAATGCAGTGAAATTTAATAGAGACAGAAAAACTAGAGAAGAATATTGCAGGCTCTGTGACTTGCCCAGATATCAA
TATCCTCATGCTTCTTTATTAGACAGAATGACATACAAATCAGATGCACATCATGATAAAGACTACTTATTGGATCCCAT
ACAATATTTATCAAAATATGAAAGTGAAGAGCCATGTTTACTGTGCAGAAGGTATGGGGGATGGCATTATTTTAATGATG
AAAATTTCTGTGAGTTATGTGAGAGACATAAAGCCAATTCTCATACACCATCAGATTTGAAAGATTCTACAAAAACATCA
TTTTATGAAACTGGAAATCCTGTACAGAAGAAGCTGCCATCACCTATGCTTCACTCGGACAGTGAAGAAGAACCTGTGTT
TACGAAAAGGATTCCTTATGAGCCAAGAACTGAACTAGTGAAAAACCTAAAACAAAAGCTGGAGGAAGATTATCGGAATG
ATGAATACTTGTCCAGAACAAATTACTTTCGGAGAAGATGGAGATCATGGGATGCAATGGATTTAGAAGCATCTCGGCAT
TCTCGTCTCCATGACTATCATAAAGCACAGGATTACGTCTCTTGTAATAAATGTGTCCACCACTACCTACAAAATGAACG
TTTGTTCTTAGAGCCTACTTTAACCAACAGAAAAGGTCAAAGTGTGTGTGTGAAGTGTGGTTCGTGCCAGCCATCTGATC
CAGTGAAAGATCCTTTTCTTTATCACATTACTCTTGGGGAAATGAAGAACTTTGCAGAACCTATTGATAAATCCATGAAG
CTGGCAGATTCAGCTAGTGAAATTGGTACCAATTATCACCCGTCTAAACATCCAGGTGATCGATCAAAGCATTTATATGC
CACATTAAATAAAGCTGTTGGTAGCATACTTCCTGGAGGCTCTGGCTACAAACTGTACCCCAGAGTCGTGGACAAAAAAT
ATGGCAACATTTCCCAGACTAAGCGACACCCTAACAGATCCATGGCACTTTTGGATCATTTAGCCTAAAAGCCCAAGAAT
TGCAAGTGGTCTTATGGTAAAGAAAAACCTCTAGCTAGTTCAATATTTATTAAATGT
>Transcript_228095
AAAGCTTATGTCATACATGGAGACTAAAGATGATGCATTATAAATTGCTAATTATAAATATTTTTTTTTAAATACTGCAG
CAATTAATACAAATGTGAATTTTGTTTAATAAAACTTAAAAAGGTGAATTATTCAAATCGCTGTTATGAGCAGGTAACTG
AGGAGGCGAGTCTAATGCAGGTCCAGAGCAGGTTGGTCGCCAGTGTCTGGGTAAACCCCGAGGTGCAGAGAAACAACATC
ATGGGTGTTTCTGAACTAGCTTCCTTAGTGTTGCTGGCCACCGTTGTCTTGGCCTCTGTGACCAGCACTCTGGCCCAAGG
GTCTGGCAGCTGCAAATCGCCTACAGGTGTCCGAGGCAGGTGTGTGAACATTCGCCAGTGTCCGAGCGCTATCAGGACCT
TCCGTGAAATGCGTCCTCCGCCCTGCTCCACCGATGCACTCATCTGCTGCCTCGCTGCTCCTGGTACCAACCCTGGAAGA
ATACTAGACATCTCTCCCCCCATTGTCAACTATCAATGTGGACAAAACGTCTTCCAGACCTTCAACTTGGTCACGGAACC
CATCGGCGAGGTTCGTAGCCTCCGGCAGGGGTCTACGGACGGTGCAGGAGTGGAGACGGCTGTGGTTACAAGAGGAGCAA
CGCCACCGCGGAGGCCAGGCATCCCTCCTGTGGACGAGTCCAGGACGTTTGTACCACGTGTTGCACCCAGCAATGGAACG
ATTTATGAGGTCAGGGCTGAGTTGGCGATTGGTGGGGTGATCTCTCTTAAGAACAATTGGCCCTGGATGGCGTTGCTGGG
AGAGCGCAGTGGTGATAGTAATAACTGGTTCTGTGGCGGTGTTCTGATCAATGACCGGTGGGTCCTCACAGCTCTTCACT
GTTTGACCACCAGGACAGTTGAAGTAGTTCGTCTGGGAGAACACGACTACAGTGACAACAACGACGGGGTGGCCCACGAG
GATTATGGGGTGGACAAGACCCTCCTTAACCCGGAATACTTCCATCCGCAGGCTTATCATGACCTGGCCCTCATCAAGCT
GGACAAGAGGGTCAGACTCAAGCCAACGATCAACCCGGTGTGTCTGCCATGGGGGAGTGAGAGCACTCAGAGGCTGGTGG
ATCAGACAGTCATTTTAACTGGCTGGGGCGACACAGAGTTTGCTGGGTTCCCAAGCTCTGTGCTGCAGGAGGTGCGGTTG
ACGGTGTTCCCGCCTTCCCAGTGTGACAAAAGTTACTCCACACTGCTGGAGTACAGCATCTCCTGGCCTCAGGGTATTGG
AGAGGAGACTGTGTGTGCAGGAGACCTCAACGGTGGAAGAGATTCGTGTCAGGGAGACTCCGGGGGACCAATCGTGGCCC
GGAACAGAGATGGCTTCTACGTCCTGGCTGGCATTGTGTCCCGTGGTGTGGGCTGTGGTCAGAAGGACTTCCCTGGCCTC
TATGTCAACGTCCGCCTTCCTGCCTACCTCGCCTGGATCAAGAAGATCGCTTTTAGTTAAACTGTATTAACTTTTTACGT
CAACTTCTGTCATGCAACATCAGTCTACTGGATCAAGAAGCTTATCTTCAGTTAACTATCTTGACCTTTATGTCATCCTC
TATCATCTACTAGTAGTCTACTGGAAGAAGAAGATCGCAGTTTTGTAATTTTACATTCAAACTATATGTTGTTAATTGGG
AAGTTGATTACTACTTTGGATTGCCTATTAGCAGTCTGGAAAAATCCAAGAGTTTACAAACAACACTATCACTAACGTTC
AAGATATTTCCATATTTATGGTATCAGATATATTATCCCAACTTCAAGCCAGAAATACCAGGCATACCTATCATAATAAT
ATTTTATTTATAAAATATACATAGGGAAATAACCCAATGGTTACCTAGTATATATATATAAAGACACATATTACGCAAAG
CATTTTTAGGAGTGTTGCATATAGTCCGGATATTGTATAGAAACTGCCAACGTTAGCTATAGTAATGTTATTTAATCACA
ACCCATGTAATTCTATCTCAGATTGGAGGCAAGAGATATAATGACTTGTACACCATATATGTAAGTTATTGTCAAACAAA
CTTGTCCAATTTTAAATGTTTATATATTGTAAGCTTATAAAACATTTGGTTTCATTTTCTAAACTATTTATGTGACTGTA
ATCTAATGTTATTTTAGCTAAACTAACCATAACTGTGAATAGAATGTCGATGTATATGTTAAGCAACTTTGTGATTTGCT
CATCATTTATGATGCCTGCTTAACTAAATGAATTACTTAAATTATTTTCAAATTCTTTTAACGAGATTTTATGTTTTGAA
ATAATTAAATACAAATTCTA
>Transcript_228098
GGCTCCTGAGAACATGATGTTGTTGTTATTGTTGAATAAGCCAAGAAGGAAGAGGCCCAATCTCCTTTCCTAAGGAGATT
CTTGTCACACAGTCTTGTTTGGGTTTACCTTAACTGGTGTACCACTCCTCAGGGTCTGGCAGCTGCAAATCGCCTACAGG
TGTCCGAGGCAGGTGTGTGAACATTCGCCAGTGTCCGAGCGCTATCAGGACCTTCCGTGAAATGCGTCCTCCGCCCTGCT
CCACCGATGCACTCATCTGCTGCCTCGCTGCTCCTGGTACCAACCCTGGAAGAATACTAGACATCTCTCCCCCCATTGTC
AACTATCAATGTGGACAAAACGTCTTCCAGACCTTCAACTTGGTCACGGAACCCATCGGCGAGGTTCGTAGCCTCCGGCA
GGGGTCTACGGACGGTGCAGGAGTGGAGACGGCTGTGGTTACAAGAGGAGCAACGCCACCGCGGAGGCCAGGCATCCCTC
CTGTGGACGAGTCCAGGACGTTTGTACCACGTGTTGCACCCAGCAATGGAACGATTTATGAGGTCAGGGCTGAGTTGGCG
ATTGGTGGGGTGATCTCTCTTAAGAACAATTGGCCCTGGATGGCGTTGCTGGGAGAGCGCAGTGGTGATAGTAATAACTG
GTTCTGTGGCGGTGTTCTGATCAATGACCGGTGGGTCCTCACAGCTCTTCACTGTTTGACCACCAGGACAGTTGAAGTAG
TTCGTCTGGGAGAACACGACTACAGTGACAACAACGACGGGGTGGCCCACGAGGATTATGGGGTGGACAAGACCCTCCTT
AACCCGGAATACTTCCATCCGCAGGCTTATCATGACCTGGCCCTCATCAAGCTGGACAAGAGGGTCAGACTCAAGCCAAC
GATCAACCCGGTGTGTCTGCCATGGGGGAGTGAGAGCACTCAGAGGCTGGTGGATCAGACAGTCATTTTAACTGGCTGGG
GCGACACAGAGTTTGCTGGGTTCCCAAGCTCTGTGCTGCAGGAGGTGCGGTTGACGGTGTTCCCGCCTTCCCAGTGTGAC
AAAAGTTACTCCACACTGCTGGAGTACAGCATCTCCTGGCCTCAGGGTATTGGAGAGGAGACTGTGTGTGCAGGAGACCT
CAACGGTGGAAGAGATTCGTGTCAGGGAGACTCCGGGGGACCAATCGTGGCCCGGAACAAAGATGGCTTCTACGTCCTGG
CTGGCATTGTGTCCCGTGGTGTGGGCTGTGGTCAGAAGGACTTCCCTGGCCTCTATGTCAACGTCCGCCTTCCTGCCTAC
CTCGCCTGGATCAAGAAGATCGCTTTTAGTTAAACTGTATTAACTTTTACGTCAACTTCTGTCATGCAACATCAGTCTAC
TGGATCAAGAAGCTTGTCTTCAGTTAACTATCTTGATCTTTATGTCATCCTCTATCATCTACTAGTAGTCTACTGGAAGA
AGAAGATCGCCGTTTTGTAATTTAACATTCAAACTATATGTTGTTAATTGGGAAGTTGATTACTACTTTGGATTGCCTAT
TAGCAGTCTGGAAAAATCCAAGAGTTTACAAACAACTCTATCACTAATGTTCAAGATATTTCTATATTTATGGTATCAGA
TATATTACCCCAACACCAAGCCAGAAATACCAGACTTGCCTATTATAAAATATTTTATTTCTAAAATATACATAGAGAAA
CAATGCAATGGTTACCTAGTATGTTATATAAAGACACAAATTACTCAGAGCGTTTCGGGTGTGTTGCATATAGTTCGGAC
ATTGTATAGAAACTTGCATTTCCAACGTTAGTTATAGTAATGTTATTTAATCACAACCCATGTAATTCTATCTCAGATTG
GAGGCAAGAGATATAATGACTTGTACACCATATATGTAAGTTATTGTCAAACTGTAAAAGCTTATATATTGTAAGCCTAT
AAAACATTGGGTTTCATTTTCTAAACCATTTATGTGACTGTAATCATATGTTACTTTAGCTAAACGAACCATAACTGTGA
ATAGAATGTTAATGTATATGTTAAGCAACTTTGTGATTTGCTCATCAATTATGAAGCCTGCTTAACTAAACAAATTATTT
AAATTCTTTTCAGATTCTTTTACCAGAATTTTTTTGTATTGAAATCTATATAAATAAAAATGTAAATGCTCGTTTATTCA
AAATCGATAATTTCCGAAAGTTCTTCAACGATTGCTTGCCCTTGGGTGGCAGTGCACAATAGAAAGTTGTTTTCACATAT
GCATACATTAAAACATTGATTGTAAC
>Transcript_228096
AAAGCTTATGTCATACATGGAGACTAAAGATGATGCATTATAAATTGCTAATTATAAATATTTTTTTTTAAATACTGCAG
CAATTAATACAAATGTGAATTTTGTTTAATAAAACTTAAAAAGGTGAATTATTCAAATCGCTGTTATGAGCAGGTAACTG
AGGAGGCGAGTCTAATGCAGGTCCAGAGCAGGTTGGTCGCCAGTGTCTGGGTAAACCCCGAGGTGCAGAGAAACAACATC
ATGGGTGTTTCTGAACTAGCTTCCTTAGTGTTGCTGGCCACCGTTGTCTTGGCCTCTGTGACCAGCACTCTGGCCCAAGG
GTCTGGCAGCTGCAAATCGCCTACAGGTGTCCGAGGCAGGTGTGTGAACATTCGCCAGTGTCCGAGCGCTATCAGGACCT
TCCGTGAAATGCGTCCTCCGCCCTGCTCCACCGATGCACTCATCTGCTGCCTCGCTGCTCCTGGTACCAACCCTGGAAGA
ATACTAGACATCTCTCCCCCCATTGTCAACTATCAATGTGGACAAAACGTCTTCCAGACCTTCAACTTGGTCACGGAACC
CATCGGCGAGGTTCGTAGCCTCCGGCAGGGGTCTACGGACGGTGCAGGAGTGGAGACGGCTGTGGTTACAAGAGGAGCAA
CGCCACCGCGGAGGCCAGGCATCCCTCCTGTGGACGAGTCCAGGACGTTTGTACCACGTGTTGCACCCAGCAATGGAACG
ATTTATGAGGTCAGGGCTGAGTTGGCGATTGGTGGGGTGATCTCTCTTAAGAACAATTGGCCCTGGATGGCGTTGCTGGG
AGAGCGCAGTGGTGATAGTAATAACTGGTTCTGCGCCGGTGTTCTGATCAATGACCGGTGGGTCCTCACAGCTCTTCACT
GTTTGACCACCAGGACAGTTGAAGTAGTTCGTCTGGGAGAACACGACTACAATGACAACAACGACGGGGCGGCCCACGAG
GATTATGGGGTGGACAAGACCCTCCTTAACCCGGAATACTTCCATCCGCAGGCTTATCATGACCTGGCCCTCATCAAGCT
GGACAAGAGGGTCAGACTCAAGCCAACGATCAACCCGGTGTGTCTGCCATGGGGGAGTGAGAGCACTCAGAGGCTGGTGG
ATCAGACAGTCATTTTAACTGGCTGGGGCGACACAGAGTTTGCTGGGTTCCCAAGCTCTGTGCTGCAGGAGGTGCGGTTG
ACGGTGTTCCCGCCTTCCCAGTGTGACAAAAGTTACTCCACACTGCTGGAGTACAGCATCTCCTGGCCTCAGGGTATTGG
AGAGGAGACTGTGTGTGCAGGAGACCTCAACGGTGGAAGAGATTCGTGTCAGGGAGACTCCGGGGGACCAATCGTGGCCC
GGAACAAAGATGGCTTCTACGTCCTGGCTGGCATTGTGTCCCGTGGTGTGGGCTGTGGTCAGAAGGACTTCCCTGGCCTC
TATGTCAACGTCCGCCTTCCTGCCTACCTCGCCTGGATCAAGAAGATCGCTTTTAGTTAAACTGTATTAACTTTTACGTC
AACTTCTGTCATGCAACATCAGTCTACTGGATCAAGAAGCTTGTCTTCAGTTAACTATCTTGATCTTTATGTCATCCTCT
ATCATCTACTAGTAGTCTACTGGAAGAAGAAGATCGCCGTTTTGTAATTTAACATTCAAACTATATGTTGTTAATTGGGA
AGTTGATTACTACTTTGGATTGCCTATTAGCAGTCTGGAAAAATCCAAGAGTTTACAAACAACTCTATCACTAATGTTCA
AGATATTTCTATATTTATGGTATCAGATATATTACCCCAACACCAAGCCAGAAATACCAGACTTGCCTATTATAAAATAT
TTTATTTCTAAAATATACATAGAGAAACAATGCAATGGTTACCTAGTATGTTATATAAAGACACAAATTACTCAGAGCGT
TTCGGGTGTGTTGCATATAGTTCGGACATTGTATAGAAACTTGCATTTCCAACGTTAGTTATAGTAATGTTATTTAATCA
CAACCCATGTAATTCTATCTCAGATTGGAGGCAAGAGATATAATGACTTGTACACCATATATGTAAGTTATTGTCAAACT
GTAAAAGCTTATATATTGTAAGCCTATAAAACATTGGGTTTCATTTTCTAAACCATTTATGTGACTGTAATCATATGTTA
CTTTAGCTAAACGAACCATAACTGTGAATAGAATGTTAATGTATATGTTAAGCAACTTTGTGATTTGCTCATCAATTATG
AAGCCTGCTTAACTAAACAAATTATTTAAATTCTTTTCAGATTCTTTTACCAGAATTTTTTTGTATTGAAATCTATATAA
ATAAAAATGTAAATGCTCGTTTATTCAAAATCGATAATTTCCGAAAGTTCTTCAACGATTGCTTGCCCTTGGGTGGCAGT
GCACAATAGAAAGTTGTTTTCACATATGCATACATTAAAACATTGATTGTAAC
>Transcript_238023
TATATATATATATATATATATATATATATATATATATATATATATATATATATATATATATTTATTTTACAAATTTAAGT
GAAAAATTATCATGGGTTACAAGATTTCATTTTTAAACAATACTTCATACAATATACCTCTCAAATTTGTTATGCTGAAA
TAATAAACTTGACAGTTTCCTAATATTATAGAATGTATGTCCATAAAATCCTAAATTTAATGAATGTGTGTGTGCGTGTT
TGTTGATGTGCAGCAAAGATGAACGTTATCAGTTATTTGTATAGATTATTCCCTCCCTGCTTTGGGAGAAACTATAGGAC
ACACTTAGGACACTGAACCTTGAGCAGATATTGATGATGTATCACAGGGTAGCATTCCAATGCACTTTATGTTGGCTTCT
ATTATGGATCGGTTCAACTGTGGTGACTGATTGGGTATAAGAAAAGTTATATATATGAATGTCCGACTATACTACGATAA
AGTTGGGTTGGACAATAGTTTTGATTTTCATGAATGTGCGGTCAAAACCAAGCTGATGAGGTACATGAACGATGACAGTT
TTAGTGATTATGGGCAGGAAGTTGTAATGTGTAAACATTGGGCAGGAAGTTAACATACACAATATACAAGAACAGATAAC
AAGTAAGAAACATGCAATAAACAATCTTAAACACAACATGATTGCACCACTGTCTCTCAAAGGTACAGTGGAGTTAGTTT
TTTTTACATGCCATCCTGTTTCTCACAGTATCTTGATTAGAAACAATATATTTGTAAATTAATATTGCATGGCTTAGAAA
CACTATATTAAATGAGAAATAATTCACATTATGGTACCTTTCATAACTATTAAAAAATCATGGGGTGCTTTTTATGATAT
CTTTTCTGATACTGTTTAAAGGAAATGACAAGATGGGATGTACCAATAAATCTTCTCTATACTTGTACATGATGCTACAC
TGTAACAAAAATAAGCAACTGGATCCAGAATTCTCCCATACATATGCAAACTGAGTATTGAAACTGAGACATATTGAGCA
TTGGGAAGTGTAGCTTAAACTCTCAAAACATGAATAACTACTTGGCACTGAGCTTAGCAGACATAATCAGCTTAGGACTA
CACATCACTTGTCTCCCGTGCAGTTCCTAATGCCTGAATATGAATCACCCTAAGCATTAGCGGTTCACACTGAACTGCCA
GCAGAGATTGAGGATGGTGTAAAGATGAAACTTCTTGTAGACTTCTTTCTCTATACAGTACACAAGTATGTACTGTACTT
AGTATCTGTGTACAGAGGTCCAAGTATACATTTGCTGACCAAATAGATGAATCAACCTTTACTGCATTCTAATGTTGAAA
TACGTACCTCTTGTTCTCGAGAGAGAGAGTGCGAGTGTGTGTGTACACTTGCCAGAGCATAGCAGGATATTGGTCGGCAA
GAAATGCATTGTGAACAGCCAGCTAAAAAAAACAACTCATTGTCAAGGCTCAAAAATGTCTCTAATTTTTCTGAATAATC
ACCACAAAACAATCTTCCAGATGACTCTCAAAGTGACAATTTTATGATCAATCTAGTCAAAAATAATGCTTTAAGCTTCA
AAAATTCACTTTAATTACGCAAATTTTCTAACCTTATTTACACTGTTAAATACAAGCTCCTTCAATAAGAGAAGCTTTTA
TGCCGGAGATTCTTCATTGAGTTATTACTCATCTCCAATAAATGTCTATGGATGGATAAACAGTAAGGTTCATTTCCTAT
TTTGTTCAAAAGCATATCTACCTTGTGAACACATCTTAGATCAGATTCCATCTCATTCTGCTGGCTTGACGCCAACTACC
AAGAGCAAGTCTTTGTACTTTCTAAAGGTGTACCACACTGATAACAGAGGGATCAATAATTAGCAAAGCTCACAAGATTT
GCACTATAAATCCCCAGTGTCACTACAGAAAACACTAAAGATATAGTTTTTCTCATTAGTTTTCACCAAACCATTATCAG
ATCATCACTGCACTGAAATTTGGTAACATTGTTTGCATTCCCTCATACACAAGTTTTTGGAGGAAAAAAAATGGAAGTTT
GTTCCCATATTAAGGGTAACTTTGCCTTTGGAGTAATCCAAAGGTTTATTATAAAATGTCTTGCTAAACACATTTCATAC
TGCACTGAAAATGCAATGGCTAATCAAATTGTTAATAATTAAATTCTGAAAATGGCAAGACCATTTACTACCATGAAATG
CATCTCACACCATTGATGACTTGTGATTAGGTGAAAAAACCACCGAGTGAGGTTCATGGCTCCGAGCCAAAAGCTTTTTC
GGAGACATAACAACAGGATCATGGAAGGCTAATGTCTCTTGGGACACATTCCCTGATACATAGCCTGAGCTTTGCTTAGA
GAGAGAAGGTCCCAAGGGAGTCCACCGATTTCCTGCTCGGTTGTGGTTTGTTTCAGATGTATTTGGTCTAGCTGGTAAGG
AAGGTCTAACCCGCGAACCTTCTAATGGTGCCGAGGTCACTTCTCGACTCTCTTCACTTGTGCTGGGTGGAACTACTGGT
TGAGCCCAACAACCATTTGACATTTCTCCAACAGATACATAGTCAGTCTTTACTTTCTCAGGCTCCTTTTTAGGTGATGC
AATTGCTTCTGCCATTGCACATGTTACATACGGGGATTTATTAACTGAAGAAGAGGAGGTAATGGTTGGTGTAGTCTGTG
ATGGTAAGTCCTGAGTGATACTAACATACCCAGTGGAGAAGGCAGGAGGGGGCCCAGGTGAACCACGAGCACCAACCCTG
CAGTATGCACCAGGTGGAAGATCTTCATCTGGCATAGTTATGGACTTGTCCATACCAAAAGGAAGTGAAGGAAGAGAGGG
TTGTCTTTTCATGCCACCGATACCATCGCCAAGAGCCACATACCCACCGGCACTTGGAGTCTCTCTCATAACACCGTCGG
CTTGAGCCACAGCAACATATCCTGTGTTTAGCCATGGCAATGATTCTGCCTTTGTATACTGTGATAATTCAGGTGTTGAC
CCTTTCTTACTTGAGAAGTTGTGTCGAGAGTAAGCAGGGAAGCCACTTTGTGCTCGCCCCTCATGAGGAAAGGTGAAATT
ACCAAGTACATCCAAAGGTAGGTTAATGCCTTCAGCATCAGTGTCGGGCATGCTAATATATCCAGTCGAAGTGCGTCTAG
CTCCTAAAGGCATTTCTGGTAAAGTCCCAAGACCAAGACTTGGAGTCGATTGCTGTAAAGATAGTAGTCCTTCTGTTATC
CCTCCAGCCAAATTAGGAACAGATCCAACAGAAACATATCCTCCCACATCAGGTATTTTTTCAGGCATTCCCTGCCGGAC
ATATGGTGGAGCAGGCGTTCTCAGCCTCACTGATCCAGACCATTTATTTTCAGCTGGGAATCCAGGCTCCTCCTGAACTG
TTCCTGAATCAGAAGATTGGTGAACACGATCGCTCCCAGATGATGAATCGGACTCGCCTCCCACTGAGCAGCCCGAGGAG
TCGCCCGGGTCACCTTCAGACGTTCCAGAATCCCCTGATAAGTTGCGGCCTTGACGTTCACTTCCCGGCTTTATGAGATC
TTGTTCCTCTGAAGTGTTGGAAGTGGTAGTGCTTGTTGATATTTTCTTTTCTCTAAGTATCTGGATGTTCTTGTACCATG
GTGTCTTGCCTTCAACCACGGCAGGATGAAAGTTTCTATCATTAGGGTCAAGGCCAACTGGTAATTCCAGATCGAGGTTC
AGTTTATACTGGAACACCTTGATTTGGTCCCATCCATATGTGCCGACTCCAACGAGGATCAGCGTGACAATGATGCACAC
CGCAACTATGATGAGAATGATCCACCATTCCATCACTGGTATATGGCAAGTGATCTTCTTCTCCTTCCATGGCCCAGTCA
GTTGTTTGCCATCCTCATCTATGTTGATGGCACGTATGTTAATATTGATTTCCTCTTGGTGCTCTGTACATGTAATATTC
ATATCTTTAAAGTTGGCTGCTAATTGACCTGGTGCAGAAATATACTGGTGCTCTGTGCCATTCATTCTGTAATGTAGCTC
GTAAGAACACTCTGGGGCATTACATTCATCATGTTCCCATTCCAGTTGCTGATCTTCCTGGTCTATGCTCTCAATCCTGC
CAGGAGTTCCAATCCTTGTCCTCACATGAAGAGAAGCGGCTGCTTCACCACACAAAACAGATCTTAGCCCTTGAGAACAG
GCTGTAACGTTGAACGTGTAGTTTGTGAAGGGTTCTAAGTCTGTCACATTGTACATAGTCACATTTGAGGTATTGTTGGC
CATAACACTTGTTGGCTTCCCAGTCTGTTCAGAGCTGACAATGTATTTTGTGATCTTACCATTGCGTTCCTCATCAAGTG
GAGGCTCCCAAGCAAGCAAGACCCATTCCTGGCCCACAGCTCTCGCCTCCAGCAGGCGTGGAGAACCGCTGGGCTTATCT
GCCATTGTCCGCACACTTAGGGACCTGCTCCACTTGCTAAGTCCCATCTCAGTGAGGATTGCAATGTTGAAGATGTAGTT
GGTATATGGATGCAGGTTCTTCACCAGATGCTCAAGAGTTGTTTCATCAGATACTGTTTCGTATGTCATACCTGTCTCCA
GAGGACAGCTATCCAAGCTCTCTGCAGCTTTACAGTATGAGATGTTGAAGCCTGTGGGCTCTGCTGCTTTAGCTCTACAG
TCAAGTATCCACTTCAGGTTTACTTCTGTTGGAGACACATGGGTCATTTCGAACTGTTCAAGCGGTGGTGGACGGCTGCC
ATGGCTAGCAATGCAGGTATGCCATTTTATTCCACTGGAGGAGTTGTTAGAGTTGACAGATATGCCAAACATATACAGAG
ATGAATTTTCAAGATCTGTAAGATTCTTGGATGTGATATTTAGATCTTCAACAGTCACCCATTCAAGTTTGTTCTGACAA
CGTTCTTCATATTTATCTTTCTTGCACCAATAGAGTGTCAAACTCTTTATCTTCTGGTTCTCTTGCTGACTTTCAGGAAG
ACGCCACCTCAAGCTATAAATGTTGTTGGAATCGCCATAGGCAAATACTTTGAAGTAGTTTATGGGCTTCAATATGGCAG
TCATCTCTGGTACTACAACAACTGATTTTAAATCATTACCAGGGGGTCCTTCATCATTCATGGGTATAATCTCAAACCTG
TAAGCAACATCCTTATCCATGTTGGAAAATTTGGCATAAGCATCTCTGATATCAACTTCATGAGAAACAGGCCTATTAGT
CTGAACTTCAAATACAGAGACATTGTAATAAAAATTAGGACCGTTCCAGAACAGTGGATCAACTATTTGCCAATTGATGT
AAATGTCACGATGCGAGAGCGTTTCTTCTATTTCAAATGTGCCAATGTCTGTCAAGGGTGCTACTGTAGGACGAGTAGCA
GCAGTCCTCTCGGTACGAATAGCGGCATCTGACCACATGCTTTGTCGGATAGGTCCTGTTCCAGTGTGTAGCCGCACACG
GAAGTCGTAGCGGATGTATGCATGAAGATTGGTGATCACTCGACTGAATGTTTCCTTTTTAAACCTATCAGGATTAACTC
TCCTTTGTTCAACTAAAATCCAAGAGACATCATCAGGCTCATCTCCATCGTGCCGTTCTCTATACGAGACTTCATGAACA
ACGCCACCAATAAACACATCAATTGGGTGTGGCAGTTTCCATGTTACATTAACTTCGTAAGGGCCATTCACTTTAGCTAC
CAACTCCACTGGTGGATCTGGTAGTACATTTTCAAAAACACTTATTCGACGTTCAAACTGAACACCTTTCTGATTAAGTT
GATTTATAGCTGTTAATTTCATAACCCACATGTCTCTATCATTGAAGTCACTTTCACCCCAATAGCACCAATTAATTCCC
TTTTGTGATTTGGGGCATTCTCTGGAGTCTAAGAAGCCCAGCACAACATACGTGAGTTGGTAACGAACTGTGACGGGATT
CTCTGGAGCAGTCCATGAACAATTTAATTTATTCCAATTTTTGGAAATACACGTGAAGTTCTTCACATCCTGTGGCAAAT
ATCCAAATTTGACTGTACGTTCACACAGGAATGTTGTGTTGCCCGTAAGACACCTCAGCTTGTATTCCGTTGCTTCTTCG
TGCATAACTTGTATACTAATGGCAGAGTCATTAACAACTTTGTGTTGAATCCGGTACTGATCCTTGGGTGTCTTTCCCCA
GCGCATAAAGAAGACTTCGTCTGCTCTTACTTGGTTGGGGTCAAAGAGACATGAAGCTTCATACGATGTGCCGACTTCAC
GGATAATATCCCCTGTTGGTTCTATAGCTACGCACTCGGGACCTGGACATTGGTTGGCGCCCCATTTCCGATGTTGACGA
GATACACTTTTGTCATGGCTTCGTTTTCCTTGTGAAGTTGCCGAGAAAGGGAAACACTTGTAATTGGGTGCCTGGCTGGC
TTGACAGAGCGTGCAGAGGGCCACCAGTGCCAAGACTATCCTGCCCTCTCTCCATGTCAATCCCGCCATGATGCCAATAG
TGGTGGGTGCCAGGGAGGTGGGTCAGTGGCACAGAGGTGGTGGACTGGCTGGCTGAAGGGACACCCTGAAGATGCTCCAC
CTCCACTGTCAATGCTGGCACTACATCCTTTCCACCTCCATATGCCCTAGCCAGCGGGTTGATGAATGGATGGATAGGCA
GCTCCCAGTGGGTCTTTGTTCCTTTGCAGCAGTGGATGATGGGTTATGTCCACCAACGTCTCCCTCCACCTCTCTCTCAG
CCACACCAAGTCAACTTTCTCTCTCGTGGTCTGCCTACACGACTCGCTTTCTATTTTAAGCGTTCAAAACTCCCCTTTTC
TCTGGGTTTATTAAATATTTAATTTACGTATTAACTTACACTTTCACTACACTGTTTATCTATTTTCCTATTAACGGCAG
ATGCACCGAAACGCGTCTAGGGAAGTGAGAGGGAACGCGAGCGTAACCCTTCACGGCGGAGGGTCGAG
>Transcript_244447
GGCGACTCACACAAACATCACAGGAAGAGGCTGCGGGGGCTGGACGGTGCCTGTTGCTAGTGCTCCATCTCATTTTTTTT
TTTTTTTAACTTTTCTAAGCTATTTTATCATGACAGCCGTAATGGCGTGGAAGGATTTGGGCACAGATCCTCACCCTCCT
CTTCGGCAACGTGATGAAAAGGGAAACGAGATCCAAGGCACTCTTGGAAACCGGATCGCTCTACGGGCTAATTACTTCGA
GGTCACCCCAAGGACACAAAACATTCAGCTGGCTCATTATGATGTTGTTATAAAGGATTATAAGAAAGAAATTGTCCCAA
TCCCCAAGAAGAGACGCATGGCTATATTCATGGAAATGGTCAACACGAATCCTGACATATTCCAGAATCATCCCATTGGA
TTTGACTCTGAGAAAAATGCTTACAGTGTGAAAGTAATCTCAGTGTTAAGGAAATCTTCAAAGGAGTTTCCTGTGAATAT
TAAGGATGACGGTGAGAAAAGAAGGGAATTCTTTGTAACTTTAACAAAGGTAAATACGGCATCCTTGCAAGAAATTTTCA
AAGCTATCAGGGCCCCAAGAGAACCAAGAGAAAATGTCCCACAATTTATATTTCAGATGTTAGAAGTAATGTTTCAACAT
ACTCCAAGCATCAATTATGAAAGAGTTGGCCGCAATAGCTTTTATTCCATGGACAGTGCATTTGGTGCCCCCTGTGACAT
TGGTGGTGGAAAGAATGCTGTGGTGGGATTCTTTGGCTCCCTCAAGCCTGCTCATTGGAAAAATGGATCACTTTTACTCA
ATGTTGATGTTGTACATACAGCTTTTTATAAGGAACAAAGTGTCTTGGATTTTATGAAGGAAGCCTTGAAGTTTCAAAAT
AAGGACTTCGAGAGACCATTACGACCTGATAAGAAGGATGCACTTCAAAGGGCATTAAAGAAAATGAAAGTTCAAGTGAC
TCACACTCAGATTCCTCGAACATACACAGTCACAGATGTGGGAGAGCTTGGGGCAGCGCATCAAACTTTTCCACTGGATG
TAGGTGAAGGCAGAACTGTACAGTGTACAGTGGAAAAGTATTTTAGGGACACTTATAGAAAAAGACTGGATTATCCGCAA
CTCAATTGCTTGAAAGTTGGACCAATACACAGAAACATCTTCATACCAATTGAATGTTGCAAGATTGCAAAAGGACAAAA
GGTAGCAAAGAAGCTCAGTGATCAAGAGACATCACAGTTTATTAGTAGTACTGCCAAATTGCCTGTGCAGAGGCTTCAGA
CCGTCAAGGATATTGTTCGCAATCAGAACTTCTCGTCAGACTCCATGATGAAAGCTTTACAGTTTTCCATATCAGATCAG
CCAGTAAGTTTGGAGGGACGAGTTTTGCCGGCCCCTAAACTACAGATGAATACCGAGCTGATACCTGAAAAGGGTGTCTG
GGATGCCCGAAATAGAACATTCTTTTCAAGTGCCAGCTTGGAATGTTGGGCTGTTGTTAACTACGATGCAGGAAGTGTTT
ACAGGAGAGCATTGACTGAATTTCTTGATAGTCTTGTGAAAATGGGACGTGAGCGAGGAATGACTATCTTTGAGCCAATA
GAACATATGGAGTACCGAGACTACTATAAAATTGATACAGAGAGGGACTTTTTATACCTCAAGAATAAACATCCCAAGAT
TCAGATGATATTGGTTGTATTACCAAAATCCAAAGAACTTTATGGTAAGGTGAAAAAGACTGGTGATCAAATTGTAAAGA
TTGTAACCCAGTGTGTTCAAGGAGGTAATGTTAGGAAGAACCAACCGGCCACTGTTGGAAACATCTTGCTCAAGATCAAT
GCTAAGATGGGAGGAACAAACAACGTACTTGGGGCAACATCTCGTCCTTTTGTCTTTAAAACTCCAGTAATGATCATGGG
TGCAGATGTCAACCATCCACAAGCATCTGATAAAGTAACTCCTTCATTAGCAGCAGTTGTGGCCTCCATAGATAAATTTG
CTTCTAGGTACGCTGTAGAGGTACGGCACCAAAAGCATCGTAAAGAGATGATATTGGACCTCAAAGAAATGACAAAGAAT
CTTCTAAAAACATTTTACCGAACTACACACCACAAACCAGAGAGGATTGTTATGTATCGTGATGGTGTGAGCGAGTCCCA
GTTCCCAGAGGTGTTGTCTTATGAACTGAAAGCTATGCGCGCAGCATGCACTGAACTGCAAAAAGACTACACTCCAGCCA
TGACATTTCTTGTTGTCCAAAAGAGACATCATACAAGATTATTCTGCCAAGACCGTGATGGGGTAGGAAGATCCAAAAAT
ATTCCTCCAGGTACTACAGTGGATACAGATATTACTCATCATTTAGAGAGAGACTTCTACTTATGTTCACATCAGGGTAT
CCAAGGAACAAGCAGACCAACACACTACTATGTATTGTGGGATGACAATGACTTGTCAATGGATGCTATTCAAACCCTTA
CATACGCCATGTGCCACTTGTACTCTCGTTGTACGCGTTCAGTGTCCATTCCCACTCCAGCTTATTATGCACATTTGGTG
GCTTTCAGAGCGAAGGTACACATTGAGGACCTGTGTCCAAGTGAGACGTCATCTCTAGCATCAGGAGAGGAAGAAGGCCC
ATCTGATGCTGCCATAGCCAAAGCTGCCAGAATGGATCTTACTAGTGAAATAGCCTCTAAACTCTATTTTGTGTAATTTA
TCATTTGAAATTCAAGTGCTCTTCAATATTTAAGTGGACTAAATGTATATATTGTTATGAATTATCTGAAGAATATTCAG
ATTTTGTTGAAACCTTGCATACATTTTTTTTA
>Transcript_238016
TATATATATATATATATATATATATATATATATATATATATATATATATATATATATATATTTATTTTACAAATTTAAGT
GAAAAATTATCATGGGTTACAAGATTTCATTTTTAAACAATACTTCATACAATATACCTCTCAAATTTGTTATGCTGAAA
TAATAAACTTGACAGTTTCCTAATATTATAGAATGTATGTCCATAAAATCCTAAATTTAATGAATGTGTGTGTGCGTGTT
TGTTGATGTGCAGCAAAGATGAACGTTATCAGTTATTTGTATAGATTATTCCCTCCCTGCTTTGGGAGAAACTATAGGAC
ACACTTAGGACACTGAACCTTGAGCAGATATTGATGATGTATCACAGGGTAGCATTCCAATGCACTTTATGTTGGCTTCT
ATTATGGATCGGTTCAACTGTGGTGACTGATTGGGTATAAGAAAAGTTATATATATGAATGTCCGACTATACTACGATAA
AGTTGGGTTGGACAATAGTTTTGATTTTCATGAATGTGCGGTCAAAACCAAGCTGATGAGGTACATGAACGATGACAGTT
TTAGTGATTATGGGCAGGAAGTTGTAATGTGTAAACATTGGGCAGGAAGTTAACATACACAATATACAAGAACAGATAAC
AAGTAAGAAACATGCAATAAACAATCTTAAACACAACATGATTGCACCACTGTCTCTCAAAGGTACAGTGGAGTTTTTTT
TACATGCCATCCTGTTTCTCACAGTATCTTGATTAGAAACAATATATTTGTAAATTAATATTGCATGGCTTAGAAACACT
ATATTAAATGAGAAATAATTCACATTATGGTACCTTTCATAACTATTAAAAAATCATGGGGTGCTTTTTATGATATCTTT
TCTGATACTGTTTAAAGGAAATGACAAGATGGGATGTACCAATAAATCTTCTCTATACTTGTACATGATGCTACACTGTA
ACAAAAATAAGCAACTGGATCCAGAATTCTCCCATACATATGCAAACTGAGTATTGAAACTGAGACATATTGAGCATTGG
GAAGTGTAGCTTAAACTCTCAAAACATGAATAACTACTTGGCACTGAGCTTAGCAGACATAATCAGCTTAGGACTACACA
TCACTTGTCTCCCGTGCAGTTCCTAATGCCTGAATATGAATCACCCTAAGCATTAGCGGTTCACACTGAACTGCCAGCAG
AGATTGAGGATGGTGTAAAGATGAAACTTCTTGTAGACTTCTTTCTCTATACAGTACACAAGTATGTACTGTACTTAGTA
TCTGTGTACAGAGGTCCAAGTATACATTTGCTGACCAAATAGATGAATCAACCTTTACTGCATTCTAATGTTGAAATACG
TACCTCTTGTTCTCGAGAGAGAGAGTGCGAGTGTGTGTGTACACTTGCCAGAACATAGCAGGATATTGGTCGGCAAGAAA
TGCATTGTGAACAGCCAGCTAAAAAAAACAACTCATTGTCAAGGCTCAAAAATGTCTCTAATTTTTCTGAATAATCACCA
CAAAACAATCTTCCAGATGACTCTCAAAGTGACAATTTTATGATCAATCTAGTCAAAAATAATGCTTTAAGCTTCAAAAA
TTCACTTTAATTACGCAAATTTTCTAACCTTATTTACACTGTTAAATACAAGCTCCTTCAATAAGAGAAGCTTTTATGCC
GGAGATTCTTCATTGAGTTATTACTCATCTCCAATAAATGTCTATGGATGGATAAACAGTAAGGTTCATTTCCTATTTTG
TTCAAAAGCATATCTACCTTGTGAACACATCTTAGATCAGATTCCATCTCATTCTGCTGGCTTGACGCCAACTACCAAGA
GCAAGTCTTTGTACTTTCTAAAGGTGTACCACACTGATAACAGAGGGATCAATAATTAGCAAAGCTCACAAGATTTGCAC
TATAAATCCCCAGTGTCACTACAGAAAACACTAAAGATATAGTTTTTCTCATTAGTTTTCACCAAACCATTATCAGATCA
TCACTGCACTGAAATTTGGTAACATTGTTTGCATTCCCTCATACACAAGTTTTTGGAGGAAAAAAAATGGAAGTTTGTTC
CCATATTAAGGGTAACTTTGCCTTTGGAGTAATCCAAAGGTTTATTATAAAATGTCTTGCTAAACACATTTCATACTGCA
CTGAAAATGCAATGGCTAATCAAATTGTTAATAATTAAATTCTGAAAATGGCAAGACCATTTACTACCATGAAATGCATC
TCACACCATTGATGACTTGTGATTAGGTGAAAAAACCACCGAGTGAGGTTCATGGCTCCGAGCCAAAAGCTTTTTCGGAG
ACATAACAACAGGATCATGGAAGGCTAATGTCTCTTGGGACACATTCCCTGATACATAGCCTGAGCTTTGCTTAGAGAGA
GAAGGTCCCAAGGGAGTCCACCGATTTCCTGCTCGGTTGTGGTTTGTTTCAGATGTATTTGGTCTAGCTGGTAAGGAAGG
TCTAACCCGCGAACCTTCTAATGGTGCCGAGGTCACTTCTCGACTCTCTTCACTTGTGCTGGGTGGAACTACTGGTTGAG
CCCAACAACCATTTGACATTTCTCCAACAGATACATAGTCAGTCTTTACTTTCTCAGGCTCCTTTTTAGGTGATGCAATT
GCTTCTGCCATTGCACATGTTACATACGGGGATTTATTAACTGAAGAAGAGGAGGTAATGGTTGGTGTAGTCTGTGATGG
TAAGTCCTGAGTGATACTAACATACCCAGTGGAGAAGGCAGGAGGGGGCCCAGGTGAACCACGAGCACCAACCCTGCAGT
ATGCACCAGGTGGAAGATCTTCATCTGGCATAGTTATGGACTTGTCCATACCAAAAGGAAGTGAAGGAAGAGAGGGTTGT
CTTTTCATGCCACCGATACCATCGCCAAGAGCCACATACCCACCGGCACTTGGAGTCTCTCTCATAACACCGTCGGCTTG
AGCCACAGCAACATATCCTGTGTTTAGCCATGGCAATGATTCTGCCTTTGTATACTGTGATAATTCAGGTGTTGACCCTT
TCTTACTTGAGAAGTTGTGTCGAGAGTAAGCAGGGAAGCCACTTTGTGCTCGCCCCTCATGAGGAAAGGTGAAATTACCA
AGTACATCCAAAGGTAGGTTAATGCCTTCAGCATCAGTGTCGGGCATGCTAATATATCCAGTCGAAGTGCGTCTAGCTCC
TAAAGGCATTTCTGGTAAAGTCCCAAGACCAAGACTTGGAGTCGATTGCTGTAAAGATAGTAGTCCTTCTGTTATCCCTC
CAGCCAAATTAGGAACAGATCCAACAGAAACATATCCTCCCACATCAGGTATTTTTTCAGGCATTCCCTGCCGGACATAT
GGTGGAGCAGGCGTTCTCAGCCTCACTGATCCAGACCATTTATTTTCAGCTGGGAATCCAGGCTCCTCCTGAACTGTTCC
TGAATCAGAAGATTGGTGAACACGATCGCTCCCAGATGATGAATCGGACTCGCCTCCCACTGAGCAGCCCGAGGAGTCGC
CCGGGTCACCTTCAGACGTTCCAGAATCCCCTGATAAGTTGCGGCCTTGACGTTCACTTCCCGGCTTTATGAGATCTTGT
TCCTCTGAAGTGTTGGAAGTGGTAGTGCTTGTTGATATTTTCTTTTCTCTAAGTATCTGGATGTTCTTGTACCATGGTGT
CTTGCCTTCAACCACGGCAGGATGAAAGTTTCTATCATTAGGGTCAAGGCCAACTGGTAATTCCAGATCGAGGTTCAGTT
TATACTGGAACACCTTGATTTGGTCCCATCCATATGTGCCGACTCCAACGAGGATCAGCGTGACAATGATGCACACCGCA
ACTATGATGAGAATGATCCACCATTCCATCACTGGTATATGGCAAGTGATCTTCTTCTCCTTCCATGGCCCAGTCAGTTG
TTTGCCATCCTCATCTATGTTGATGGCACGTATGTTAATATTGATTTCCTCTTGGTGCTCTGTACATGTAATATTCATAT
CTTTAAAGTTGGCTGCTAATTGACCTGGTGCAGAAATATACTGGTGCTCTGTGCCATTCATTCTGTAATGTAGCTCGTAA
GAACACTCTGGGGCATTACATTCATCATGTTCCCATTCCAGTTGCTGATCTTCCTGGTCTATGCTCTCAATCCTGCCAGG
AGTTCCAATCCTTGTCCTCACATGAAGAGAAGCGGCTGCTTCACCACACAAAACAGATCTTAGCCCTTGAGAACAGGCTG
TAACGTTGAACGTGTAGTTTGTGAAGGGTTCTAAGTCTGTCACATTGTACATAGTCACATTTGAGGTATTGTTGGCCATA
ACACTTGTTGGCTTCCCAGTCTGTTCAGAGCTGACAATGTATTTTGTGATCTTACCATTGCGTTCCTCATCAAGTGGAGG
CTCCCAAGCAAGCAAGACCCATTCCTGGCCCACAGCTCTCGCCTCCAGCAGGCGTGGAGAACCGCTGGGCTTATCTGCCA
TTGTCCGCACACTTAGGGACCTGCTCCACTTGCTAAGTCCCATCTCAGTGAGGATTGCAATGTTGAAGATGTAGTTGGTA
TATGGATGCAGGTTCTTCACCAGATGCTCAAGAGTTGTTTCATCAGATACTGTTTCGTATGTCATACCTGTCTCCAGAGG
ACAGCTATCCAAGCTCTCTGCAGCTTTACAGTATGAGATGTTGAAGCCTGTGGGCTCTGCTGCTTTAGCTCTACAGTCAA
GTATCCACTTCAGGTTTACTTCTGTTGGAGACACATGGGTCATTTCGAACTGTTCAAGCGGTGGTGGACGGCTGCCATGG
CTAGCAATGCAGGTATGCCATTTTATTCCACTGGAGGAGTTGTTAGAGTTGACAGATATGCCAAACATATACAGAGATGA
ATTTTCAAGATCTGTAAGATTCTTGGATGTGATATTTAGATCTTCAACAGTCACCCATTCAAGTTTGTTCTGACAACGTT
CTTCATATTTATCTTTCTTGCACCAATAGAGTGTCAAACTCTTTATCTTCTGGTTCTCTTGCTGACTTTCAGGAAGACGC
CACCTCAAGCTATAAATGTTGTTGGAATCGCCATAGGCAAATACTTTGAAGTAGTTTATGGGCTTCAATATGGCAGTCAT
CTCTGGTACTACAACAACTGATTTTAAATCATTACCAGGGGGTCCTTCATCATTCATGGGTATAATCTCAAACCTGTAAG
CAACATCCTTATCCATGTTGGAAAATTTGGCATAAGCATCTCTGATATCAACTTCATGAGAAACAGGCCTATTAGTCTGA
ACTTCAAATACAGAGACATTGTAATAAAAATTAGGACCGTTCCAGAACAGTGGATCAACTATTTGCCAATTGATGTAAAT
GTCACGATGCGAGAGCGTTTCTTCTATTTCAAATGTGCCAATGTCTGTCAAGGGTGCTACTGTAGGACGAGTAGCAGCAG
TCCTCTCGGTACGAATAGCGGCATCTGACCACATGCTTTGTCGGATAGGTCCTGTTCCAGTGTGTAGCCGCACACGGAAG
TCGTAGCGGATGTATGCATGAAGATTGGTGATCACTCGACTGAATGTTTCCTTTTTAAACCTATCAGGATTAACTCTCCT
TTGTTCAACTAAAATCCAAGAGACATCATCAGGCTCATCTCCATCGTGCCGTTCTCTATACGAGACTTCATGAACAACGC
CACCAATAAACACATCAATTGGGTGTGGCAGTTTCCATGTTACATTAACTTCGTAAGGGCCATTCACTTTAGCTACCAAC
TCCACTGGTGGATCTGGTAGTACATTTTCAAAAACACTTATTCGACGTTCAAACTGAACACCTTTCTGATTAAGTTGATT
TATAGCTGTTAATTTCATAACCCACATGTCTCTATCATTGAAGTCACTTTCACCCCAATAGCACCAATTAATTCCCTTTT
GTGATTTGGGGCATTCTCTGGAGTCTAAGAAGCCCAGCACAACATACGTGAGTTGGTAACGAACTGTGACGGGATTCTCT
GGAGCAGTCCATGAACAATTTAATTTATTCCAATTTTTGGAAATACACGTGAAGTTCTTCACATCCTGTGGCAAATATCC
AAATTTGACTGTACGTTCACACAGGAATGTTGTGTTGCCCGTAAGACACCTCAGCTTGTATTCCGTTGCTTCTTCGTGCA
TAACTTGTATACTAATGGCAGAGTCATTAACAACTTTGTGTTGAATCCGGTACTGATCCTTGGGTGTCTTTCCCCAGCGC
ATAAAGAAGACTTCGTCTGCTCTTACTTGGTTGGGGTCAAAGAGACATGAAGCTTCATACGATGTGCCGACTTCACGGAT
AATATCCCCTGTTGGTTCTATAGCTACGCACTCGGGACCTGGACATTGGTTGGCGCCCCATTTCCGATGTTGACGAGATA
CACTTTTGTCATGGCTTCGTTTTCCTTGTGAAGTTGCCGAGAAAGGGAAACACTTGTAATTGGGTGCCTGGCTGGCTTGA
CAGAGCGTGCAGAGGGCCACCAGTGCCAAGACTATCCTGCCCTCTCTCCATGTCAATCCCGCCATGATGCCAATAGTGGT
GGGTGCCAGGGAGGTGGGTCAGTGGCACAGAGGTGGTGGACTGGCTGGCTGAAGGGACACCCTGAAGATGCTCCACCTCC
ACTGTCAATGCTGGCACTACATCCTTTCCACCTCCATATGCCCTAGCCAGCGGGTTGATGAATGGATGGATAGGCAGCTC
CCAGTGGGTCTTTGTTCCTTTGCAGCAGTGGATGATGGGTTATGTCCACCAACGTCTCCCTCCACCTCTCTCTCAGCCAC
ACCAAGTCAACTTTCTCTCTCGTGGTCTGCCTACACGACTCGCTTTCTATTTTAAGCGTTCAAAACTCCCCTTTTCTCTG
GGTTTATTAAATATTTAATTTACGTATTAACTTACACTTTCACTACACTGTTTATCTATTTTCCTATTAACGGCAGATGC
ACCGAAACGCGTCTAGGGAAGTGAGAGGGAACGCGAGCGTAACCCTTCACGGCGGAGGGTCGAG
>Transcript_235368
TTCTCTGGGATGTAACCAGAGACGAGATCCACCTCAATGACGGCCATGTTGGACCTGCCGTCGGGGAGGCGGTAGGAGGC
GCACACAGTGATGCGTTTAGTGACGCACTTGATATCTGGCGCCGTGACGGCGGTGACTGTCATGTCGAAGGCGTCACTAG
CCTCGGCCTCAGGAATGTTGTAACGCAAAACACCCTGTATGACGACACAGCCCTGCCCGTCCAGGGCGAGGGAGACCTTG
GTGGGGAGAGACGGAAGCTTCACCAACTGCTGCAGGAGTTTGTTGTCGTCCGTGACGGTGAAGGCGTGGTTCAGGCCGCT
AGCTGTCACTGTTGCTACCACGTTCAAGGCTCCCTGGTACGAGTGGGTCTCGAACACCGCCAGAGCCTGGAGGGCCACCA
CTGTGTCCTGTGTGGAATAGAAGCCTCCCTGACCGTTCCTCTGTGAGGTGATCCACTTGATGACCTTCAGTGCCTGTTGT
CTGTGGCCCTCGGGGTCAAGGGTCATCATGGCTAGGACGGCATAGCCAGCCACCTCCACTGCTATGCCCCGACTCTGCCC
TGATCCCTTCGGCAGCTGCCAGTATGTAGAGTTCTTGGTAACAACCGCCTGGTCGAGCAGTTTCTGGAGGACAACCTCGG
CCTCGGGCAGCTTGGCCAGGGCGAGGGCGTAGGCCCTGAGGGCCAGGGTGTAAGGGTCCAGCGAAGTGTCGGCCAGAAGA
CAGTGGGAGATCTGGCATTTCGTAGAGTTGCAGCTGTCTTCGTCAGCTATGAGGTCCTCGCCGGCTTCCAGTAGCGAAAT
GGCGACGTAGGCAGTGAGAGGAACAGCGCTCTTCCTCTCACCAATGCCACCCTTCATAGCTTTGCTGAAGACTGTTCCAA
CAGACGAAAAGCAGCCGTCCACACCTTGATGCTTCCTGAGCCAGCTGCTGGTCTTATTCAGACGCGTCCTGTCAATAAGG
ATAAACTTCTTGGCCTGAGCGAATGACTTCAGGACGAAGGCAGTGAGCCACGTAGACCCTGAATCGTCAGCATTGCCGAA
GGCGCTGAAGGAACCGTCGTATCTCAGGTACAGCAGCTCCCTCTGGTAGCCTGTCTTCATGAAAGAGAGGAGCTTGGCGG
TACTCTCAGGGGTGGCTTGTCTGGACGCCTTCAGGTACTGCATAATGAAGATATTGGGCACGAAATTGATCATATTCTGC
TCCCCGCACCCGTACGGCATCCGGATCAGGTGGCCCAGGTTCTCTAGGGAGAGAGCCAGAAGGTCACCTCCAGCCGTGAC
CCAGGCTCGCTCTGACCCCTCCACGGTGACCTCTGGGGTCGCCAGCTCCCACGACTCTAGAGAGTCCTCCCCCGTCTCCA
AGTCCGTGGAGCAGATGTACTTGGTTAGGGCCACCTCCCTTAGGAAGCCCTCTGCCTCTACCTTGATGCCCTTGATCAGA
GCGTCTCTTCTGTCGATAGAGGTGCCCCCAGAGCCACAGGGCTCGGAGTACTCGTGGTCTACGAACGCTGCCACCGTGAT
GTTGACCTCCCCGATCTCCCGGGGCTTGATCCTGACGGTATGGACGACTTTGTCCTGTGCTGGTAGACAAGAGCTTCGCT
TCCCTGCCTCGTCCACGATCTCGTACTCGGCACTCTCTCCCACTTCTACAGTCACAGGAATTGGTTGGTCGAGGTAGTTA
AAGACAGACATCTTGACTGGAAGGATCTCTCCACGCTTGACAGTGGGGGGGAGGGTGAGGTCAACGAAGAAGGGGGTGAA
GGAGGTGATAGTCTCCCTCTGGGAGAGTCCCACGCCCTTCTGTGGGTGGGCACAGACGGCCTTGCCCACCCACTCTGTGA
TGGTGTCTGGTAGAGTCAGGTCCAAGGTGCTCACTCCTGAAGACGGGACGACAAGAGTATCCCAGAGCCAGGTCTCAGGG
AAGTCGCTCCTGGGCGCGGAGTCCACCTCCCCATGGGTCGGCTGATTATAAGTTATACTGTCGCTGGAGACTGAAGCTTT
TCTGTTCATGGAATAACTTACGCCAGACATTGGGGCGCCGTGATGGCTCCCAAGGAAATAATGTCTTGAAACTTGTTCCT
CGCATGGTCTTGTCTCTAGAGTTTTGTCACTAAATACATACACTCCCGCATCATTAAACATGGTTATGGCGTCAACGTAA
TCGCTGTAGTAATGGACTTGTGGACCAAATAAAATATATCGTTTCCCATCTTCTGTTTCTATGTACAACTGGTTCTTCTC
TTGGCAGTAAGTGCGGGTATTGATCTGGGAGTTGAGCCACGGCTGGATCTCAAATTTTGACGTGAATTGGAACAGACTCT
CCAGGGTTATGGGATCATGGTTCTTCATCAGCAGCTCAGAACTCCTGTCCACCACACCCAGGCTACAGAAGGAGTTTGGC
TCCGTCGAGAGGGTAAGAGAAGCCTCTTCCCCAGGCTGCCCCCGGGGCGCTGACCAGGCGAGATTCACTGTATTCCCCAG
GCACTTCTCCACCTCCAGCTCCCTGGTGTCCGCCACAACCTCCCCGTCCTCACGAGTGTACCACACCAACACCTTAACTT
TTGGAGAGGCAGTTAGGGGGATGTTGACCTTGAGGTTAACGACTCCCCTGGTGGTGTTGGGTAAGGGAGGGGGAAGAGGC
TCCACCAGGTGCTCCACATTAATGGGCAGCTCCCCACTGCTCAGCTGGTACTCCTTGCTGCTTAGGTGCTGCACCTTTCC
TCGCGACACAACCTGGACAGTGAAGATGGCGGACGTCTGGCTGGAGGCGGAGAAGAAGACAGGCAGAAGGAGGTCTTGGC
CCTCTCCGGAGGCACATTTAAGCTTGCCCTCTGGGGCGTGGATCAACAGGGACGAGTTAGAGGGCGAGAAGTAATGCTCC
AAGTCCTTGGTGAACGATGACTGATCCATCATCG
>Transcript_221258
CAGTACACAAGTTTACCCCTACCTTGAGGTTACCTTGAGGTGCTTCCGGGGCTTAGCGTCCCCGCGGCCCAGTCATCGAC
CAGGCCTCCTGGTTGCTGGACTGATCAACCAGGAGGCCCTGGTTGACCCTGATCAACCCTGATGACCCTGGCCCTGATCA
ACCCTAGCTGGGTAAGTGTGTACATAATGAATGTGTTACACTATATCAAAGCAACAGTGTGACAATGATGCTGTGCCAGG
TGACATGAATGTTGATATGTAATATGTTGGTAAACAAACAGTTACTGTACAGTATATTACCACATTACATTTTCTGTAAT
TTGTTACATAACAATAACTGACTAATCTTTGAAATTGTACATTGCGTATCAAAATATTTATTATAATTTGATAAAACACT
GGATTAAAATCAAGCAAGGAATAAATGTTTATTTTGTTGAATAGCTCTTCAAAATGCACAATAAATATGCCATGCATTTT
CATGAACCTAATAAGATAAATAGTGAATTATTATAGATCAATAAATACAAGTGGCGATTTTTGACGGCTTGTAAGAGTTT
[truncated: 1,112,283 more chars]
