# Supplementary material for: Host-pathogen coevolution drives innate immune response to Aphanomyces astaci infection in freshwater crayfish: transcriptomic evidence
Source: BMC Genomics. 2022 Aug 22;23:600. doi: 10.1186/s12864-022-08571-z (PMC9394032; doi:10.1186/s12864-022-08571-z)
Supplement: Supplementary file 1 — Additional file 1: Table S1. List of sequences used in the BLAST analysis for identification of the innate immunity genes in noble and marbled crayfish and their respective gene accession numbers. Table S2. Innate immunity genes identified through the BLAST search with their respective match length, %identity, e- values and Dammit! annotations in the noble crayfish. Table S3. Innate immunity genes identified through the BLAST search with their respective match length, %identity, e- values and Dammit! annotations in the marbled crayfish. Table S4. Raw and post pre-processing Illumina sequence data statistics and mapping results of the read pseudo-alignment with Salmon against the de novo assembled transcriptome assemblies for noble crayfish and marbled crayfish. Table S5. List of differentially expressed genes in the response of the noble crayfish to the challenge with A. astaci. Table S6. List of differentially expressed genes and their respective annotations in the response of the marbled crayfish to the challenge with A. astaci. Figure S1. Results of the principal component analysis (PCA) analysis for (a) noble crayfish and (b) marbled crayfish on the rlog transformed datasets, indicating batch effect related to differences between males (blue) and females (red) in noble crayfish and reproduction (reproducing- green, non-reproducing- purple) in marbled crayfish. The PCA with batch effect removal using removeBatchEffect() function implemented in limma R package (Ritchie et al., 2015) for (c) noble crayfish and (d) marbled crayfish. Figure S2. Results of the Gene set enrichment analysis for (a) Hap A challenged noble crayfish (Day 3), (b) Hap A challenged noble crayfish (Day 21), (c) Hap B challenged marbled crayfish (Day 3), (d) Hap B challenged marbled crayfish (Day 21). Adjusted p- values, and Normalized enrichment scores (NES) are shown. AMPs- antimicrobial peptides, ProPO- prophenoloxidase pathway. File S1. FASTA sequences used in the BLAST analysis for identif [file 12864_2022_8571_MOESM1_ESM.zip › Supplementary_BMC/TableS1.csv]

Sequence_description	Sequence_ID	Functional gene name	Function	Source
Astacus_astacus_ENA_GEDF01032703_GEDF010327031_TSA:_Astacus_astacus_TR36233_c0_g1_i1_transcribed_RNA_sequence	seq1	proPO	Prophenoloxidase pathway	Lai and Aboobaker, 2017
Astacus_leptodactylus_1_ENA_GBEI01007549_GBEI010075491_TSA:_Pontastacus_leptodactylus_Pl_CLC_7561_transcribed_RNA_sequence	seq2	proPO	Prophenoloxidase pathway	Lai and Aboobaker, 2017
Astacus_leptodactylus_2_ENA_GBEI01033413_GBEI010334131_TSA:_Pontastacus_leptodactylus_Pl_CLC_33526_transcribed_RNA_sequence	seq3	proPO	Prophenoloxidase pathway	Lai and Aboobaker, 2017
Bragasellus_peltatus__ENA_HAEN01027285_HAEN010272851_TSA:_Bragasellus_peltatus__contig_comp34399_c0_seq1	seq4	proPO	Prophenoloxidase pathway	Lai and Aboobaker, 2017
Cancer_borealis_ENA_GEFB01000037_GEFB010000371_TSA:_Cancer_borealis_DS01-Cborealis_contig_35_transcribed_RNA_sequence	seq5	proPO	Prophenoloxidase pathway	Lai and Aboobaker, 2017
Cherax_quadricarinatus_ENA_HACK01014980_HACK010149801_TSA:_Cherax_quadricarinatus__contig_transcript-80_14979	seq6	proPO	Prophenoloxidase pathway	Lai and Aboobaker, 2017
Eriocheir_sinensis_ENA_GBUF01013013_GBUF010130131_TSA:_Eriocheir_sinensis_comp48038_c0_seq1_transcribed_RNA_sequence	seq7	proPO	Prophenoloxidase pathway	Lai and Aboobaker, 2017
Euphausia_superba_ENA_HACF01002708_HACF010027081_TPA:_Euphausia_superba_transcriptome_shotgun_assembly__contig_N12897	seq8	proPO	Prophenoloxidase pathway	Lai and Aboobaker, 2017
Farfantepenaeus_aztecus__ENA_GEUA01041741_GEUA010417411_TSA:_Farfantepenaeus_aztecus_comp86281_c1_seq1_transcribed_RNA_sequence	seq9	proPO	Prophenoloxidase pathway	Lai and Aboobaker, 2017
Gammarus_chevreuxi_ENA_HADC01021455_HADC010214551_TSA:_Gammarus_chevreuxi__contig_comp72068_c0_seq1	seq10	proPO	Prophenoloxidase pathway	Lai and Aboobaker, 2017
Gammarus_pulex_ENA_HAFM01003882_HAFM010038821_TSA:_Gammarus_pulex__contig_Locus_22805_Transcript_1/1	seq11	proPO	Prophenoloxidase pathway	Lai and Aboobaker, 2017
Homarus_americanus__ENA_GEBG01001201_GEBG010012011_TSA:_Homarus_americanus_DS01-Homarus1_Transcript_902contig2_transcribed_RNA_sequence	seq12	proPO	Prophenoloxidase pathway	Lai and Aboobaker, 2017
Hyalella_azteca_ENA_GEHV01002842_GEHV010028421_TSA:_Hyalella_azteca_TR1052:c0_g1_i1_transcribed_RNA_sequence	seq13	proPO	Prophenoloxidase pathway	Lai and Aboobaker, 2017
Hyas_araneus_ENA_HACH01006785_HACH010067851_TSA:_Hyas_araneus__contig_c8735_g1_i1	seq14	proPO	Prophenoloxidase pathway	Lai and Aboobaker, 2017
Litopenaeus_vannamei_1_comp22337_c0_seq1_len=2312_path=[2290:0-1416_3707:1417-2311]	seq15	proPO	Prophenoloxidase pathway	Lai and Aboobaker, 2017
Litopenaeus_vannamei_2_comp43657_c0_seq1_len=2489_path=[1:0-135_6604:136-136_6605:137-138_145:139-157_164:158-231_238:232-307_314:308-325_332:326-750_757:751-774_781:775-1230_1237:1231-1253_1260:1254-1589_1596:1590-1594_1601:1595-1723_1730:1724-1735_1742:1736-2381_4966:2382-2387_2394:2388-2411_2418:2412-2488]	seq16	proPO	Prophenoloxidase pathway	Lai and Aboobaker, 2017
Macrobrachium_nipponense__ENA_GCVG01028384_GCVG010283841_TSA:_Macrobrachium_nipponense_c90841_g2_transcribed_RNA_sequence	seq17	proPO	Prophenoloxidase pathway	Lai and Aboobaker, 2017
Melita_plumulosa__ENA_GAKD01022664_GAKD010226641_TSA:_Melita_plumulosa_mira_c23579_transcribed_RNA_sequence	seq18	proPO	Prophenoloxidase pathway	Lai and Aboobaker, 2017
Neomysis_awatschensis_ENA_GDFV01002112_GDFV010021121_TSA:_Neomysis_awatschensis_My_CDS_02044-1_transcribed_RNA_sequence	seq19	proPO	Prophenoloxidase pathway	Lai and Aboobaker, 2017
Pacifastacus_leniusculus__ENA_GBYW01037606_GBYW010376061_TSA:_Pacifastacus_leniusculus_comp37525_c0_seq3_transcribed_RNA_sequence	seq20	proPO	Prophenoloxidase pathway	Lai and Aboobaker, 2017
Palaemon_argentinus__ENA_GEFN01005396_GEFN010053961_TSA:_Palaemon_argentinus_c13585_g1_i1_transcribed_RNA_sequence	seq21	proPO	Prophenoloxidase pathway	Lai and Aboobaker, 2017
Parhyale_hawaiensis_phaw_30_tra_m023727	seq22	proPO	Prophenoloxidase pathway	Lai and Aboobaker, 2017
Penaeus_monodon_1_ENA_GEEP01066176_GEEP010661761_TSA:_Penaeus_monodon_WSV_15738_transcribed_RNA_sequence	seq23	proPO	Prophenoloxidase pathway	Lai and Aboobaker, 2017
Penaeus_monodon_2_ENA_GEEP01081773_GEEP010817731_TSA:_Penaeus_monodon_WSV_35418_transcribed_RNA_sequence	seq24	proPO	Prophenoloxidase pathway	Lai and Aboobaker, 2017
Proasellus_aragonensis__ENA_HAEO01051485_HAEO010514851_TSA:_Proasellus_aragonensis__contig_comp51040_c0_seq1	seq25	proPO	Prophenoloxidase pathway	Lai and Aboobaker, 2017
Proasellus_arthrodilus__ENA_HAEQ01052241_HAEQ010522411_TSA:_Proasellus_arthrodilus__contig_comp63797_c1_seq6	seq26	proPO	Prophenoloxidase pathway	Lai and Aboobaker, 2017
Proasellus_assaforensis_ENA_HAEP01035317_HAEP010353171_TSA:_Proasellus_assaforensis__contig_comp40241_c0_seq1	seq27	proPO	Prophenoloxidase pathway	Lai and Aboobaker, 2017
Proasellus_cantabricus__ENA_HAER01000804_HAER010008041_TSA:_Proasellus_cantabricus__contig_c866_g1_i1	seq28	proPO	Prophenoloxidase pathway	Lai and Aboobaker, 2017
Proasellus_cavaticus_ENA_HAES01009134_HAES010091341_TSA:_Proasellus_cavaticus__contig_comp16425_c0_seq2	seq29	proPO	Prophenoloxidase pathway	Lai and Aboobaker, 2017
Proasellus_coiffaiti__ENA_HAEU01042390_HAEU010423901_TSA:_Proasellus_coiffaiti__contig_comp56734_c0_seq1	seq30	proPO	Prophenoloxidase pathway	Lai and Aboobaker, 2017
Proasellus_coxalis__ENA_HAET01036386_HAET010363861_TSA:_Proasellus_coxalis__contig_comp38999_c0_seq1	seq31	proPO	Prophenoloxidase pathway	Lai and Aboobaker, 2017
Proasellus_escolai__ENA_HAEV01054642_HAEV010546421_TSA:_Proasellus_escolai__contig_comp99395_c0_seq1	seq32	proPO	Prophenoloxidase pathway	Lai and Aboobaker, 2017
Proasellus_grafi_ENA_HAEX01068511_HAEX010685111_TSA:_Proasellus_grafi__contig_c58955_g1_i1	seq33	proPO	Prophenoloxidase pathway	Lai and Aboobaker, 2017
Proasellus_hercegovinensis_ENA_HAEZ01073211_HAEZ010732111_TSA:_Proasellus_hercegovinensis__contig_comp94056_c0_seq1	seq34	proPO	Prophenoloxidase pathway	Lai and Aboobaker, 2017
Proasellus_ibericus__ENA_HAFA01079789_HAFA010797891_TSA:_Proasellus_ibericus__contig_comp114680_c0_seq1	seq35	proPO	Prophenoloxidase pathway	Lai and Aboobaker, 2017
Proasellus_jaloniacus__ENA_HAFB01012533_HAFB010125331_TSA:_Proasellus_jaloniacus__contig_comp25483_c0_seq1	seq36	proPO	Prophenoloxidase pathway	Lai and Aboobaker, 2017
Proasellus_karamani__ENA_HAFC01059350_HAFC010593501_TSA:_Proasellus_karamani__contig_comp73175_c0_seq2	seq37	proPO	Prophenoloxidase pathway	Lai and Aboobaker, 2017
Proasellus_meridianus__ENA_HAFE01012460_HAFE010124601_TSA:_Proasellus_meridianus__contig_comp24769_c0_seq1	seq38	proPO	Prophenoloxidase pathway	Lai and Aboobaker, 2017
Proasellus_ortizi__ENA_HAFF01047117_HAFF010471171_TSA:_Proasellus_ortizi__contig_c37182_g1_i1	seq39	proPO	Prophenoloxidase pathway	Lai and Aboobaker, 2017
Proasellus_parvulus_ENA_HAFG01045202_HAFG010452021_TSA:_Proasellus_parvulus__contig_comp71814_c0_seq2	seq40	proPO	Prophenoloxidase pathway	Lai and Aboobaker, 2017
Proasellus_racovitzai__ENA_HAFH01036113_HAFH010361131_TSA:_Proasellus_racovitzai__contig_comp44381_c0_seq2	seq41	proPO	Prophenoloxidase pathway	Lai and Aboobaker, 2017
Proasellus_rectus__ENA_HAFI01046581_HAFI010465811_TSA:_Proasellus_rectus__contig_comp63536_c0_seq1	seq42	proPO	Prophenoloxidase pathway	Lai and Aboobaker, 2017
Proasellus_solanasi_ENA_HAFJ01040292_HAFJ010402921_TSA:_Proasellus_solanasi__contig_comp55409_c0_seq1	seq43	proPO	Prophenoloxidase pathway	Lai and Aboobaker, 2017
Proasellus_spelaeus__ENA_HAFK01077760_HAFK010777601_TSA:_Proasellus_spelaeus__contig_comp629583_c0_seq1	seq44	proPO	Prophenoloxidase pathway	Lai and Aboobaker, 2017
Procambarus_clarkii_ENA_GARH01002840_GARH010028401_TSA:_Procambarus_clarkii_Prcla_ES_2348_0_transcribed_RNA_sequence	seq45	proPO	Prophenoloxidase pathway	Lai and Aboobaker, 2017
Scylla_paramamosain_1_ENA_GEUT01011713_GEUT010117131_TSA:_Scylla_paramamosain_Unigene19990_All_transcribed_RNA_sequence	seq46	proPO	Prophenoloxidase pathway	Lai and Aboobaker, 2017
Scylla_paramamosain_2_ENA_GEUT01011856_GEUT010118561_TSA:_Scylla_paramamosain_Unigene16388_All_transcribed_RNA_sequence	seq47	proPO	Prophenoloxidase pathway	Lai and Aboobaker, 2017
Talitrus_saltator__ENA_GDUJ01076800_GDUJ010768001_TSA:_Talitrus_saltator_comp100961_c0_seq1_transcribed_RNA_sequence	seq48	proPO	Prophenoloxidase pathway	Lai and Aboobaker, 2017
4278_ENA_GAJP01004279_GAJP010042791_TSA:_Hyalella_azteca_contig06508_transcribed_RNA_sequence	seq49	Hemocyanin	Other	Lai and Aboobaker, 2017
4938_ENA_GAJP01004939_GAJP010049391_TSA:_Hyalella_azteca_contig07171_transcribed_RNA_sequence	seq50	Hemocyanin	Other	Lai and Aboobaker, 2017
5424_ENA_GAJP01005425_GAJP010054251_TSA:_Hyalella_azteca_contig07658_transcribed_RNA_sequence	seq51	Hemocyanin	Other	Lai and Aboobaker, 2017
6484_ENA_GAJP01006485_GAJP010064851_TSA:_Hyalella_azteca_contig08718_transcribed_RNA_sequence	seq52	Hemocyanin	Other	Lai and Aboobaker, 2017
9720_ENA_GAJP01009721_GAJP010097211_TSA:_Hyalella_azteca_contig11956_transcribed_RNA_sequence	seq53	Hemocyanin	Other	Lai and Aboobaker, 2017
137_ENA_GAKD01000138_GAKD010001381_TSA:_Melita_plumulosa_mira_c139_transcribed_RNA_sequence	seq54	Hemocyanin	Other	Lai and Aboobaker, 2017
776_ENA_GAKD01000777_GAKD010007771_TSA:_Melita_plumulosa_mira_c779_transcribed_RNA_sequence	seq55	Hemocyanin	Other	Lai and Aboobaker, 2017
2540_ENA_GAKD01002541_GAKD010025411_TSA:_Melita_plumulosa_mira_c2546_transcribed_RNA_sequence	seq56	Hemocyanin	Other	Lai and Aboobaker, 2017
5568_ENA_GAKD01005569_GAKD010055691_TSA:_Melita_plumulosa_mira_c5744_transcribed_RNA_sequence	seq57	Hemocyanin	Other	Lai and Aboobaker, 2017
6242_ENA_GAKD01006243_GAKD010062431_TSA:_Melita_plumulosa_mira_c6447_transcribed_RNA_sequence	seq58	Hemocyanin	Other	Lai and Aboobaker, 2017
377_ENA_GARO01000378_GARO010003781_TSA:_Echinogammarus_veneris_Echinogammarus_veneris_contig_297_1_transcribed_RNA_sequence	seq59	Hemocyanin	Other	Lai and Aboobaker, 2017
8859_ENA_GARO01008860_GARO010088601_TSA:_Echinogammarus_veneris_Echinogammarus_veneris_contig_6559_1_transcribed_RNA_sequence	seq60	Hemocyanin	Other	Lai and Aboobaker, 2017
28_ENA_GBEI01000029_GBEI010000291_TSA:_Pontastacus_leptodactylus_Pl_CLC_30_transcribed_RNA_sequence	seq61	Hemocyanin	Other	Lai and Aboobaker, 2017
41_ENA_GBEI01000042_GBEI010000421_TSA:_Pontastacus_leptodactylus_Pl_CLC_43_transcribed_RNA_sequence	seq62	Hemocyanin	Other	Lai and Aboobaker, 2017
50_ENA_GBEI01000051_GBEI010000511_TSA:_Pontastacus_leptodactylus_Pl_CLC_52_transcribed_RNA_sequence	seq63	Hemocyanin	Other	Lai and Aboobaker, 2017
86_ENA_GBEI01000087_GBEI010000871_TSA:_Pontastacus_leptodactylus_Pl_CLC_88_transcribed_RNA_sequence	seq64	Hemocyanin	Other	Lai and Aboobaker, 2017
106_ENA_GBEI01000107_GBEI010001071_TSA:_Pontastacus_leptodactylus_Pl_CLC_108_transcribed_RNA_sequence	seq65	Hemocyanin	Other	Lai and Aboobaker, 2017
161_ENA_GBEI01000162_GBEI010001621_TSA:_Pontastacus_leptodactylus_Pl_CLC_163_transcribed_RNA_sequence	seq66	Hemocyanin	Other	Lai and Aboobaker, 2017
172_ENA_GBEI01000173_GBEI010001731_TSA:_Pontastacus_leptodactylus_Pl_CLC_174_transcribed_RNA_sequence	seq67	Hemocyanin	Other	Lai and Aboobaker, 2017
46922_ENA_GBEV01046923_GBEV010469231_TSA:_Procambarus_clarkii_Pc_46982_transcribed_RNA_sequence	seq68	Hemocyanin	Other	Lai and Aboobaker, 2017
55768_ENA_GBEV01055769_GBEV010557691_TSA:_Procambarus_clarkii_Pc_55831_transcribed_RNA_sequence	seq69	Hemocyanin	Other	Lai and Aboobaker, 2017
2376_ENA_GBUF01002377_GBUF010023771_TSA:_Eriocheir_sinensis_comp24574_c0_seq1_transcribed_RNA_sequence	seq70	Hemocyanin	Other	Lai and Aboobaker, 2017
4494_ENA_GBUF01004495_GBUF010044951_TSA:_Eriocheir_sinensis_comp35426_c0_seq1_transcribed_RNA_sequence	seq71	Hemocyanin	Other	Lai and Aboobaker, 2017
12372_ENA_GBUF01012373_GBUF010123731_TSA:_Eriocheir_sinensis_comp47473_c0_seq2_transcribed_RNA_sequence	seq72	Hemocyanin	Other	Lai and Aboobaker, 2017
15719_ENA_GBUF01015720_GBUF010157201_TSA:_Eriocheir_sinensis_comp49989_c0_seq1_transcribed_RNA_sequence	seq73	Hemocyanin	Other	Lai and Aboobaker, 2017
17001_ENA_GBUF01017002_GBUF010170021_TSA:_Eriocheir_sinensis_comp64139_c0_seq1_transcribed_RNA_sequence	seq74	Hemocyanin	Other	Lai and Aboobaker, 2017
30646_ENA_GBXE01030647_GBXE010306471_TSA:_Carcinus_maenas_comp44480_c0_seq1_transcribed_RNA_sequence	seq75	Hemocyanin	Other	Lai and Aboobaker, 2017
30733_ENA_GBXE01030734_GBXE010307341_TSA:_Carcinus_maenas_comp44562_c0_seq1_transcribed_RNA_sequence	seq76	Hemocyanin	Other	Lai and Aboobaker, 2017
47347_ENA_GBXE01047348_GBXE010473481_TSA:_Carcinus_maenas_comp60764_c0_seq1_transcribed_RNA_sequence	seq77	Hemocyanin	Other	Lai and Aboobaker, 2017
53515_ENA_GBXE01053516_GBXE010535161_TSA:_Carcinus_maenas_comp65744_c0_seq1_transcribed_RNA_sequence	seq78	Hemocyanin	Other	Lai and Aboobaker, 2017
59085_ENA_GBXE01059086_GBXE010590861_TSA:_Carcinus_maenas_comp70007_c0_seq1_transcribed_RNA_sequence	seq79	Hemocyanin	Other	Lai and Aboobaker, 2017
6380_ENA_GBYW01006381_GBYW010063811_TSA:_Pacifastacus_leniusculus_comp10768_c0_seq1_transcribed_RNA_sequence	seq80	Hemocyanin	Other	Lai and Aboobaker, 2017
33558_ENA_GBYW01033559_GBYW010335591_TSA:_Pacifastacus_leniusculus_comp37089_c0_seq11_transcribed_RNA_sequence	seq81	Hemocyanin	Other	Lai and Aboobaker, 2017
5255_ENA_GCVG01005256_GCVG010052561_TSA:_Macrobrachium_nipponense_c114868_g1_transcribed_RNA_sequence	seq82	Hemocyanin	Other	Lai and Aboobaker, 2017
30306_ENA_GCVG01030307_GCVG010303071_TSA:_Macrobrachium_nipponense_c51104_g2_transcribed_RNA_sequence	seq83	Hemocyanin	Other	Lai and Aboobaker, 2017
6433_ENA_GDFV01006434_GDFV010064341_TSA:_Neomysis_awatschensis_My_CDS_06282-1_transcribed_RNA_sequence	seq84	Hemocyanin	Other	Lai and Aboobaker, 2017
14841_ENA_GDFV01014842_GDFV010148421_TSA:_Neomysis_awatschensis_My_CDS_14439-1_transcribed_RNA_sequence	seq85	Hemocyanin	Other	Lai and Aboobaker, 2017
18711_ENA_GDFV01018712_GDFV010187121_TSA:_Neomysis_awatschensis_My_CDS_18186-1_transcribed_RNA_sequence	seq86	Hemocyanin	Other	Lai and Aboobaker, 2017
19338_ENA_GDFV01019339_GDFV010193391_TSA:_Neomysis_awatschensis_My_CDS_18800-1_transcribed_RNA_sequence	seq87	Hemocyanin	Other	Lai and Aboobaker, 2017
19342_ENA_GDFV01019343_GDFV010193431_TSA:_Neomysis_awatschensis_My_CDS_18803-1_transcribed_RNA_sequence	seq88	Hemocyanin	Other	Lai and Aboobaker, 2017
8603_ENA_GDKY01008604_GDKY010086041_TSA:_Asellus_aquaticus_Contig_8692hemocyanin_transcribed_RNA_sequence	seq89	Hemocyanin	Other	Lai and Aboobaker, 2017
13997_ENA_GDKY01013998_GDKY010139981_TSA:_Asellus_aquaticus_Contig_14141hemocyanin_transcribed_RNA_sequence	seq90	Hemocyanin	Other	Lai and Aboobaker, 2017
4481_ENA_GDRN01004482_GDRN010044821_TSA:_Scylla_olivacea_Ref_Crab_Transcript_4501_432_transcribed_RNA_sequence	seq91	Hemocyanin	Other	Lai and Aboobaker, 2017
49746_ENA_GDRN01049747_GDRN010497471_TSA:_Scylla_olivacea_Ref_Crab_Transcript_49893_925_transcribed_RNA_sequence	seq92	Hemocyanin	Other	Lai and Aboobaker, 2017
96298_ENA_GDRN01096299_GDRN010962991_TSA:_Scylla_olivacea_Ref_Crab_Transcript_96491_1887_transcribed_RNA_sequence	seq93	Hemocyanin	Other	Lai and Aboobaker, 2017
46003_ENA_GDUJ01046004_GDUJ010460041_TSA:_Talitrus_saltator_comp88598_c0_seq3_transcribed_RNA_sequence	seq94	Hemocyanin	Other	Lai and Aboobaker, 2017
78670_ENA_GDUJ01078671_GDUJ010786711_TSA:_Talitrus_saltator_comp101420_c0_seq4_transcribed_RNA_sequence	seq95	Hemocyanin	Other	Lai and Aboobaker, 2017
60981_ENA_GEBG01060982_GEBG010609821_TSA:_Homarus_americanus_DS01-Homarus1_Transcript_53687_transcribed_RNA_sequence	seq96	Hemocyanin	Other	Lai and Aboobaker, 2017
65260_ENA_GEBG01065261_GEBG010652611_TSA:_Homarus_americanus_DS01-Homarus1_Transcript_57864_transcribed_RNA_sequence	seq97	Hemocyanin	Other	Lai and Aboobaker, 2017
33641_ENA_GEDF01033642_GEDF010336421_TSA:_Astacus_astacus_TR36399_c0_g1_i2_transcribed_RNA_sequence	seq98	Hemocyanin	Other	Lai and Aboobaker, 2017
35362_ENA_GEDF01035363_GEDF010353631_TSA:_Astacus_astacus_TR36659_c0_g1_i1_transcribed_RNA_sequence	seq99	Hemocyanin	Other	Lai and Aboobaker, 2017
39278_ENA_GEDF01039279_GEDF010392791_TSA:_Astacus_astacus_TR37140_c0_g4_i1_transcribed_RNA_sequence	seq100	Hemocyanin	Other	Lai and Aboobaker, 2017
33177_ENA_GEFB01033178_GEFB010331781_TSA:_Cancer_borealis_DS01-Cborealis_contig_32785_transcribed_RNA_sequence	seq101	Hemocyanin	Other	Lai and Aboobaker, 2017
34166_ENA_GEFB01034167_GEFB010341671_TSA:_Cancer_borealis_DS01-Cborealis_contig_33763_transcribed_RNA_sequence	seq102	Hemocyanin	Other	Lai and Aboobaker, 2017
35968_ENA_GEFB01035969_GEFB010359691_TSA:_Cancer_borealis_DS01-Cborealis_contig_35554_transcribed_RNA_sequence	seq103	Hemocyanin	Other	Lai and Aboobaker, 2017
38282_ENA_GEFB01038283_GEFB010382831_TSA:_Cancer_borealis_DS01-Cborealis_contig_37850_transcribed_RNA_sequence	seq104	Hemocyanin	Other	Lai and Aboobaker, 2017
985_ENA_GEFN01000986_GEFN010009861_TSA:_Palaemon_argentinus_c10577_g2_i1_transcribed_RNA_sequence	seq105	Hemocyanin	Other	Lai and Aboobaker, 2017
1933_ENA_GEFN01001934_GEFN010019341_TSA:_Palaemon_argentinus_c10847_g1_i1_transcribed_RNA_sequence	seq106	Hemocyanin	Other	Lai and Aboobaker, 2017
2307_ENA_GEFN01002308_GEFN010023081_TSA:_Palaemon_argentinus_c10916_g2_i1_transcribed_RNA_sequence	seq107	Hemocyanin	Other	Lai and Aboobaker, 2017
9971_ENA_GEFN01009972_GEFN010099721_TSA:_Palaemon_argentinus_c17782_g1_i1_transcribed_RNA_sequence	seq108	Hemocyanin	Other	Lai and Aboobaker, 2017
16544_ENA_GEFN01016545_GEFN010165451_TSA:_Palaemon_argentinus_c2598_g2_i1_transcribed_RNA_sequence	seq109	Hemocyanin	Other	Lai and Aboobaker, 2017
1164_ENA_GETT01001165_GETT010011651_TSA:_Meganyctiphanes_norvegica_TRINITY_DN116817_c0_g1_i2_transcribed_RNA_sequence	seq110	Hemocyanin	Other	Lai and Aboobaker, 2017
26508_ENA_GETT01026509_GETT010265091_TSA:_Meganyctiphanes_norvegica_TRINITY_DN118961_c0_g1_i1_transcribed_RNA_sequence	seq111	Hemocyanin	Other	Lai and Aboobaker, 2017
27557_ENA_GETT01027558_GETT010275581_TSA:_Meganyctiphanes_norvegica_TRINITY_DN116303_c0_g2_i2_transcribed_RNA_sequence	seq112	Hemocyanin	Other	Lai and Aboobaker, 2017
58412_ENA_GETT01058413_GETT010584131_TSA:_Meganyctiphanes_norvegica_TRINITY_DN118801_c0_g2_i2_transcribed_RNA_sequence	seq113	Hemocyanin	Other	Lai and Aboobaker, 2017
58725_ENA_GETT01058726_GETT010587261_TSA:_Meganyctiphanes_norvegica_TRINITY_DN118886_c0_g1_i1_transcribed_RNA_sequence	seq114	Hemocyanin	Other	Lai and Aboobaker, 2017
89404_ENA_GETT01089405_GETT010894051_TSA:_Meganyctiphanes_norvegica_TRINITY_DN117821_c5_g1_i1_transcribed_RNA_sequence	seq115	Hemocyanin	Other	Lai and Aboobaker, 2017
93257_ENA_GETT01093258_GETT010932581_TSA:_Meganyctiphanes_norvegica_TRINITY_DN113504_c0_g1_i2_transcribed_RNA_sequence	seq116	Hemocyanin	Other	Lai and Aboobaker, 2017
2659_ENA_GETZ01002660_GETZ010026601_TSA:_Litopenaeus_vannamei_comp27671_c0_seq2_transcribed_RNA_sequence	seq117	Hemocyanin	Other	Lai and Aboobaker, 2017
7738_ENA_GETZ01007739_GETZ010077391_TSA:_Litopenaeus_vannamei_comp32679_c0_seq1_transcribed_RNA_sequence	seq118	Hemocyanin	Other	Lai and Aboobaker, 2017
36706_ENA_GETZ01036707_GETZ010367071_TSA:_Litopenaeus_vannamei_comp62158_c2_seq1_transcribed_RNA_sequence	seq119	Hemocyanin	Other	Lai and Aboobaker, 2017
46320_ENA_GETZ01046321_GETZ010463211_TSA:_Litopenaeus_vannamei_comp64834_c0_seq1_transcribed_RNA_sequence	seq120	Hemocyanin	Other	Lai and Aboobaker, 2017
46868_ENA_GETZ01046869_GETZ010468691_TSA:_Litopenaeus_vannamei_comp67204_c0_seq1_transcribed_RNA_sequence	seq121	Hemocyanin	Other	Lai and Aboobaker, 2017
47116_ENA_GETZ01047117_GETZ010471171_TSA:_Litopenaeus_vannamei_comp69526_c0_seq1_transcribed_RNA_sequence	seq122	Hemocyanin	Other	Lai and Aboobaker, 2017
58654_ENA_GETZ01058655_GETZ010586551_TSA:_Litopenaeus_vannamei_comp315394_c0_seq1_transcribed_RNA_sequence	seq123	Hemocyanin	Other	Lai and Aboobaker, 2017
35053_ENA_GEUA01035054_GEUA010350541_TSA:_Farfantepenaeus_aztecus_comp81803_c4_seq1_transcribed_RNA_sequence	seq124	Hemocyanin	Other	Lai and Aboobaker, 2017
35283_ENA_GEUA01035284_GEUA010352841_TSA:_Farfantepenaeus_aztecus_comp81952_c0_seq1_transcribed_RNA_sequence	seq125	Hemocyanin	Other	Lai and Aboobaker, 2017
35969_ENA_GEUA01035970_GEUA010359701_TSA:_Farfantepenaeus_aztecus_comp82459_c0_seq1_transcribed_RNA_sequence	seq126	Hemocyanin	Other	Lai and Aboobaker, 2017
60622_ENA_GEUA01060623_GEUA010606231_TSA:_Farfantepenaeus_aztecus_comp95966_c0_seq1_transcribed_RNA_sequence	seq127	Hemocyanin	Other	Lai and Aboobaker, 2017
65801_ENA_GEUA01065802_GEUA010658021_TSA:_Farfantepenaeus_aztecus_comp96668_c0_seq1_transcribed_RNA_sequence	seq128	Hemocyanin	Other	Lai and Aboobaker, 2017
66248_ENA_GEUA01066249_GEUA010662491_TSA:_Farfantepenaeus_aztecus_comp99036_c0_seq1_transcribed_RNA_sequence	seq129	Hemocyanin	Other	Lai and Aboobaker, 2017
74316_ENA_GEUA01074317_GEUA010743171_TSA:_Farfantepenaeus_aztecus_comp285326_c0_seq1_transcribed_RNA_sequence	seq130	Hemocyanin	Other	Lai and Aboobaker, 2017
207_ENA_HACF01000208_HACF010002081_TPA:_Euphausia_superba_transcriptome_shotgun_assembly__contig_N2366	seq131	Hemocyanin	Other	Lai and Aboobaker, 2017
32157_ENA_HACF01032158_HACF010321581_TPA:_Euphausia_superba_transcriptome_shotgun_assembly__contig_M3087	seq132	Hemocyanin	Other	Lai and Aboobaker, 2017
33974_ENA_HACF01033975_HACF010339751_TPA:_Euphausia_superba_transcriptome_shotgun_assembly__contig_M8063	seq133	Hemocyanin	Other	Lai and Aboobaker, 2017
34545_ENA_HACF01034546_HACF010345461_TPA:_Euphausia_superba_transcriptome_shotgun_assembly__contig_M9649	seq134	Hemocyanin	Other	Lai and Aboobaker, 2017
36162_ENA_HACF01036163_HACF010361631_TPA:_Euphausia_superba_transcriptome_shotgun_assembly__contig_M14419	seq135	Hemocyanin	Other	Lai and Aboobaker, 2017
38464_ENA_HACF01038465_HACF010384651_TPA:_Euphausia_superba_transcriptome_shotgun_assembly__contig_M25634	seq136	Hemocyanin	Other	Lai and Aboobaker, 2017
39989_ENA_HACF01039990_HACF010399901_TPA:_Euphausia_superba_transcriptome_shotgun_assembly__contig_M45398	seq137	Hemocyanin	Other	Lai and Aboobaker, 2017
40175_ENA_HACF01040176_HACF010401761_TPA:_Euphausia_superba_transcriptome_shotgun_assembly__contig_M48594	seq138	Hemocyanin	Other	Lai and Aboobaker, 2017
40198_ENA_HACF01040199_HACF010401991_TPA:_Euphausia_superba_transcriptome_shotgun_assembly__contig_M49130	seq139	Hemocyanin	Other	Lai and Aboobaker, 2017
14703_ENA_HACK01014704_HACK010147041_TSA:_Cherax_quadricarinatus__contig_transcript-80_14703	seq140	Hemocyanin	Other	Lai and Aboobaker, 2017
15828_ENA_HACK01015829_HACK010158291_TSA:_Cherax_quadricarinatus__contig_transcript-80_15828	seq141	Hemocyanin	Other	Lai and Aboobaker, 2017
17174_ENA_HACK01017175_HACK010171751_TSA:_Cherax_quadricarinatus__contig_transcript-80_17174	seq142	Hemocyanin	Other	Lai and Aboobaker, 2017
19413_ENA_HACK01019414_HACK010194141_TSA:_Cherax_quadricarinatus__contig_transcript-80_19413	seq143	Hemocyanin	Other	Lai and Aboobaker, 2017
19849_ENA_HACK01019850_HACK010198501_TSA:_Cherax_quadricarinatus__contig_transcript-80_19849	seq144	Hemocyanin	Other	Lai and Aboobaker, 2017
20821_ENA_HACK01020822_HACK010208221_TSA:_Cherax_quadricarinatus__contig_transcript-80_20821	seq145	Hemocyanin	Other	Lai and Aboobaker, 2017
26021_ENA_HACK01026022_HACK010260221_TSA:_Cherax_quadricarinatus__contig_transcript-80_26021	seq146	Hemocyanin	Other	Lai and Aboobaker, 2017
14529_ENA_HADC01014530_HADC010145301_TSA:_Gammarus_chevreuxi__contig_comp70577_c1_seq3	seq147	Hemocyanin	Other	Lai and Aboobaker, 2017
22299_ENA_HADC01022300_HADC010223001_TSA:_Gammarus_chevreuxi__contig_comp43666_c0_seq1	seq148	Hemocyanin	Other	Lai and Aboobaker, 2017
25159_ENA_HADC01025160_HADC010251601_TSA:_Gammarus_chevreuxi__contig_comp67683_c0_seq1	seq149	Hemocyanin	Other	Lai and Aboobaker, 2017
35707_ENA_HAEM01035708_HAEM010357081_TSA:_Bragasellus_molinai__contig_comp52725_c0_seq1	seq150	Hemocyanin	Other	Lai and Aboobaker, 2017
39033_ENA_HAEM01039034_HAEM010390341_TSA:_Bragasellus_molinai__contig_comp55711_c0_seq1	seq151	Hemocyanin	Other	Lai and Aboobaker, 2017
43523_ENA_HAEM01043524_HAEM010435241_TSA:_Bragasellus_molinai__contig_comp59451_c1_seq1	seq152	Hemocyanin	Other	Lai and Aboobaker, 2017
74661_ENA_HAEM01074662_HAEM010746621_TSA:_Bragasellus_molinai__contig_comp76639_c2_seq3	seq153	Hemocyanin	Other	Lai and Aboobaker, 2017
80686_ENA_HAEM01080687_HAEM010806871_TSA:_Bragasellus_molinai__contig_comp78346_c0_seq2	seq154	Hemocyanin	Other	Lai and Aboobaker, 2017
93231_ENA_HAEM01093232_HAEM010932321_TSA:_Bragasellus_molinai__contig_comp80832_c3_seq1	seq155	Hemocyanin	Other	Lai and Aboobaker, 2017
29907_ENA_HAEN01029908_HAEN010299081_TSA:_Bragasellus_peltatus__contig_comp36200_c0_seq2	seq156	Hemocyanin	Other	Lai and Aboobaker, 2017
30452_ENA_HAEN01030453_HAEN010304531_TSA:_Bragasellus_peltatus__contig_comp36561_c2_seq1	seq157	Hemocyanin	Other	Lai and Aboobaker, 2017
37959_ENA_HAEN01037960_HAEN010379601_TSA:_Bragasellus_peltatus__contig_comp40328_c0_seq1	seq158	Hemocyanin	Other	Lai and Aboobaker, 2017
59552_ENA_HAEN01059553_HAEN010595531_TSA:_Bragasellus_peltatus__contig_comp44340_c0_seq1	seq159	Hemocyanin	Other	Lai and Aboobaker, 2017
5838_ENA_HAEO01005839_HAEO010058391_TSA:_Proasellus_aragonensis__contig_comp14290_c0_seq1	seq160	Hemocyanin	Other	Lai and Aboobaker, 2017
26345_ENA_HAEO01026346_HAEO010263461_TSA:_Proasellus_aragonensis__contig_comp41460_c0_seq1	seq161	Hemocyanin	Other	Lai and Aboobaker, 2017
27240_ENA_HAEO01027241_HAEO010272411_TSA:_Proasellus_aragonensis__contig_comp41977_c0_seq1	seq162	Hemocyanin	Other	Lai and Aboobaker, 2017
43089_ENA_HAEO01043090_HAEO010430901_TSA:_Proasellus_aragonensis__contig_comp49170_c0_seq1	seq163	Hemocyanin	Other	Lai and Aboobaker, 2017
44344_ENA_HAEO01044345_HAEO010443451_TSA:_Proasellus_aragonensis__contig_comp49557_c0_seq1	seq164	Hemocyanin	Other	Lai and Aboobaker, 2017
50962_ENA_HAEO01050963_HAEO010509631_TSA:_Proasellus_aragonensis__contig_comp50955_c0_seq4	seq165	Hemocyanin	Other	Lai and Aboobaker, 2017
53911_ENA_HAEO01053912_HAEO010539121_TSA:_Proasellus_aragonensis__contig_comp52416_c0_seq1	seq166	Hemocyanin	Other	Lai and Aboobaker, 2017
10050_ENA_HAEP01010051_HAEP010100511_TSA:_Proasellus_assaforensis__contig_comp19321_c0_seq1	seq167	Hemocyanin	Other	Lai and Aboobaker, 2017
14303_ENA_HAEP01014304_HAEP010143041_TSA:_Proasellus_assaforensis__contig_comp26095_c0_seq1	seq168	Hemocyanin	Other	Lai and Aboobaker, 2017
14438_ENA_HAEP01014439_HAEP010144391_TSA:_Proasellus_assaforensis__contig_comp26213_c3_seq1	seq169	Hemocyanin	Other	Lai and Aboobaker, 2017
21612_ENA_HAEP01021613_HAEP010216131_TSA:_Proasellus_assaforensis__contig_comp33209_c0_seq1	seq170	Hemocyanin	Other	Lai and Aboobaker, 2017
24953_ENA_HAEP01024954_HAEP010249541_TSA:_Proasellus_assaforensis__contig_comp35580_c0_seq2	seq171	Hemocyanin	Other	Lai and Aboobaker, 2017
31133_ENA_HAEP01031134_HAEP010311341_TSA:_Proasellus_assaforensis__contig_comp38816_c2_seq1	seq172	Hemocyanin	Other	Lai and Aboobaker, 2017
38284_ENA_HAEP01038285_HAEP010382851_TSA:_Proasellus_assaforensis__contig_comp40867_c0_seq1	seq173	Hemocyanin	Other	Lai and Aboobaker, 2017
13479_ENA_HAEQ01013480_HAEQ010134801_TSA:_Proasellus_arthrodilus__contig_comp31334_c0_seq1	seq174	Hemocyanin	Other	Lai and Aboobaker, 2017
14608_ENA_HAEQ01014609_HAEQ010146091_TSA:_Proasellus_arthrodilus__contig_comp33857_c0_seq1	seq175	Hemocyanin	Other	Lai and Aboobaker, 2017
17021_ENA_HAEQ01017022_HAEQ010170221_TSA:_Proasellus_arthrodilus__contig_comp39537_c0_seq1	seq176	Hemocyanin	Other	Lai and Aboobaker, 2017
17499_ENA_HAEQ01017500_HAEQ010175001_TSA:_Proasellus_arthrodilus__contig_comp40324_c0_seq1	seq177	Hemocyanin	Other	Lai and Aboobaker, 2017
23859_ENA_HAEQ01023860_HAEQ010238601_TSA:_Proasellus_arthrodilus__contig_comp47971_c0_seq1	seq178	Hemocyanin	Other	Lai and Aboobaker, 2017
31442_ENA_HAEQ01031443_HAEQ010314431_TSA:_Proasellus_arthrodilus__contig_comp54903_c2_seq1	seq179	Hemocyanin	Other	Lai and Aboobaker, 2017
52260_ENA_HAEQ01052261_HAEQ010522611_TSA:_Proasellus_arthrodilus__contig_comp63802_c0_seq1	seq180	Hemocyanin	Other	Lai and Aboobaker, 2017
70218_ENA_HAEQ01070219_HAEQ010702191_TSA:_Proasellus_arthrodilus__contig_comp179995_c0_seq1	seq181	Hemocyanin	Other	Lai and Aboobaker, 2017
946_ENA_HAER01000947_HAER010009471_TSA:_Proasellus_cantabricus__contig_c1035_g1_i1	seq182	Hemocyanin	Other	Lai and Aboobaker, 2017
7758_ENA_HAER01007759_HAER010077591_TSA:_Proasellus_cantabricus__contig_c8630_g1_i1	seq183	Hemocyanin	Other	Lai and Aboobaker, 2017
8715_ENA_HAER01008716_HAER010087161_TSA:_Proasellus_cantabricus__contig_c9898_g1_i1	seq184	Hemocyanin	Other	Lai and Aboobaker, 2017
16206_ENA_HAER01016207_HAER010162071_TSA:_Proasellus_cantabricus__contig_c17960_g2_i1	seq185	Hemocyanin	Other	Lai and Aboobaker, 2017
35288_ENA_HAER01035289_HAER010352891_TSA:_Proasellus_cantabricus__contig_c29959_g1_i1	seq186	Hemocyanin	Other	Lai and Aboobaker, 2017
47987_ENA_HAER01047988_HAER010479881_TSA:_Proasellus_cantabricus__contig_c39610_g1_i1	seq187	Hemocyanin	Other	Lai and Aboobaker, 2017
64873_ENA_HAER01064874_HAER010648741_TSA:_Proasellus_cantabricus__contig_c56854_g1_i1	seq188	Hemocyanin	Other	Lai and Aboobaker, 2017
65492_ENA_HAER01065493_HAER010654931_TSA:_Proasellus_cantabricus__contig_c57477_g1_i1	seq189	Hemocyanin	Other	Lai and Aboobaker, 2017
75259_ENA_HAER01075260_HAER010752601_TSA:_Proasellus_cantabricus__contig_c67438_g1_i1	seq190	Hemocyanin	Other	Lai and Aboobaker, 2017
11986_ENA_HAES01011987_HAES010119871_TSA:_Proasellus_cavaticus__contig_comp22549_c0_seq1	seq191	Hemocyanin	Other	Lai and Aboobaker, 2017
23435_ENA_HAES01023436_HAES010234361_TSA:_Proasellus_cavaticus__contig_comp41905_c0_seq1	seq192	Hemocyanin	Other	Lai and Aboobaker, 2017
39181_ENA_HAES01039182_HAES010391821_TSA:_Proasellus_cavaticus__contig_comp54986_c1_seq1	seq193	Hemocyanin	Other	Lai and Aboobaker, 2017
40123_ENA_HAES01040124_HAES010401241_TSA:_Proasellus_cavaticus__contig_comp55485_c2_seq1	seq194	Hemocyanin	Other	Lai and Aboobaker, 2017
25880_ENA_HAET01025881_HAET010258811_TSA:_Proasellus_coxalis__contig_comp33312_c0_seq1	seq195	Hemocyanin	Other	Lai and Aboobaker, 2017
28142_ENA_HAET01028143_HAET010281431_TSA:_Proasellus_coxalis__contig_comp34784_c4_seq1	seq196	Hemocyanin	Other	Lai and Aboobaker, 2017
29637_ENA_HAET01029638_HAET010296381_TSA:_Proasellus_coxalis__contig_comp35684_c0_seq1	seq197	Hemocyanin	Other	Lai and Aboobaker, 2017
48282_ENA_HAET01048283_HAET010482831_TSA:_Proasellus_coxalis__contig_comp42272_c0_seq5	seq198	Hemocyanin	Other	Lai and Aboobaker, 2017
60155_ENA_HAET01060156_HAET010601561_TSA:_Proasellus_coxalis__contig_comp139052_c0_seq1	seq199	Hemocyanin	Other	Lai and Aboobaker, 2017
261_ENA_HAEU01000262_HAEU010002621_TSA:_Proasellus_coiffaiti__contig_comp282_c0_seq1	seq200	Hemocyanin	Other	Lai and Aboobaker, 2017
12311_ENA_HAEU01012312_HAEU010123121_TSA:_Proasellus_coiffaiti__contig_comp23864_c0_seq1	seq201	Hemocyanin	Other	Lai and Aboobaker, 2017
20725_ENA_HAEU01020726_HAEU010207261_TSA:_Proasellus_coiffaiti__contig_comp39217_c0_seq1	seq202	Hemocyanin	Other	Lai and Aboobaker, 2017
21132_ENA_HAEU01021133_HAEU010211331_TSA:_Proasellus_coiffaiti__contig_comp39600_c0_seq1	seq203	Hemocyanin	Other	Lai and Aboobaker, 2017
62122_ENA_HAEU01062123_HAEU010621231_TSA:_Proasellus_coiffaiti__contig_comp62075_c0_seq5	seq204	Hemocyanin	Other	Lai and Aboobaker, 2017
65553_ENA_HAEU01065554_HAEU010655541_TSA:_Proasellus_coiffaiti__contig_comp62402_c0_seq1	seq205	Hemocyanin	Other	Lai and Aboobaker, 2017
90166_ENA_HAEU01090167_HAEU010901671_TSA:_Proasellus_coiffaiti__contig_comp579477_c0_seq1	seq206	Hemocyanin	Other	Lai and Aboobaker, 2017
2597_ENA_HAEV01002598_HAEV010025981_TSA:_Proasellus_escolai__contig_comp4301_c0_seq1	seq207	Hemocyanin	Other	Lai and Aboobaker, 2017
49483_ENA_HAEV01049484_HAEV010494841_TSA:_Proasellus_escolai__contig_comp95772_c0_seq1	seq208	Hemocyanin	Other	Lai and Aboobaker, 2017
60764_ENA_HAEV01060765_HAEV010607651_TSA:_Proasellus_escolai__contig_comp102946_c0_seq1	seq209	Hemocyanin	Other	Lai and Aboobaker, 2017
61797_ENA_HAEV01061798_HAEV010617981_TSA:_Proasellus_escolai__contig_comp103491_c0_seq1	seq210	Hemocyanin	Other	Lai and Aboobaker, 2017
71200_ENA_HAEV01071201_HAEV010712011_TSA:_Proasellus_escolai__contig_comp107300_c1_seq1	seq211	Hemocyanin	Other	Lai and Aboobaker, 2017
77399_ENA_HAEV01077400_HAEV010774001_TSA:_Proasellus_escolai__contig_comp109039_c0_seq1	seq212	Hemocyanin	Other	Lai and Aboobaker, 2017
77681_ENA_HAEV01077682_HAEV010776821_TSA:_Proasellus_escolai__contig_comp109116_c1_seq1	seq213	Hemocyanin	Other	Lai and Aboobaker, 2017
4609_ENA_HAEW01004610_HAEW010046101_TSA:_Proasellus_ebrensis__contig_c4996_g1_i1	seq214	Hemocyanin	Other	Lai and Aboobaker, 2017
7401_ENA_HAEW01007402_HAEW010074021_TSA:_Proasellus_ebrensis__contig_c8096_g1_i1	seq215	Hemocyanin	Other	Lai and Aboobaker, 2017
18736_ENA_HAEW01018737_HAEW010187371_TSA:_Proasellus_ebrensis__contig_c19447_g1_i1	seq216	Hemocyanin	Other	Lai and Aboobaker, 2017
26230_ENA_HAEW01026231_HAEW010262311_TSA:_Proasellus_ebrensis__contig_c25475_g1_i1	seq217	Hemocyanin	Other	Lai and Aboobaker, 2017
40651_ENA_HAEW01040652_HAEW010406521_TSA:_Proasellus_ebrensis__contig_c32948_g1_i1	seq218	Hemocyanin	Other	Lai and Aboobaker, 2017
57051_ENA_HAEW01057052_HAEW010570521_TSA:_Proasellus_ebrensis__contig_c36480_g1_i1	seq219	Hemocyanin	Other	Lai and Aboobaker, 2017
60048_ENA_HAEW01060049_HAEW010600491_TSA:_Proasellus_ebrensis__contig_c39505_g1_i1	seq220	Hemocyanin	Other	Lai and Aboobaker, 2017
80516_ENA_HAEW01080517_HAEW010805171_TSA:_Proasellus_ebrensis__contig_c60342_g1_i1	seq221	Hemocyanin	Other	Lai and Aboobaker, 2017
95265_ENA_HAEW01095266_HAEW010952661_TSA:_Proasellus_ebrensis__contig_c75376_g1_i1	seq222	Hemocyanin	Other	Lai and Aboobaker, 2017
95371_ENA_HAEW01095372_HAEW010953721_TSA:_Proasellus_ebrensis__contig_c75481_g1_i1	seq223	Hemocyanin	Other	Lai and Aboobaker, 2017
11353_ENA_HAEX01011354_HAEX010113541_TSA:_Proasellus_grafi__contig_c12634_g1_i1	seq224	Hemocyanin	Other	Lai and Aboobaker, 2017
15766_ENA_HAEX01015767_HAEX010157671_TSA:_Proasellus_grafi__contig_c17665_g1_i1	seq225	Hemocyanin	Other	Lai and Aboobaker, 2017
21600_ENA_HAEX01021601_HAEX010216011_TSA:_Proasellus_grafi__contig_c22372_g2_i1	seq226	Hemocyanin	Other	Lai and Aboobaker, 2017
26159_ENA_HAEX01026160_HAEX010261601_TSA:_Proasellus_grafi__contig_c25203_g2_i1	seq227	Hemocyanin	Other	Lai and Aboobaker, 2017
27113_ENA_HAEX01027114_HAEX010271141_TSA:_Proasellus_grafi__contig_c25661_g2_i1	seq228	Hemocyanin	Other	Lai and Aboobaker, 2017
32140_ENA_HAEX01032141_HAEX010321411_TSA:_Proasellus_grafi__contig_c27655_g1_i1	seq229	Hemocyanin	Other	Lai and Aboobaker, 2017
39639_ENA_HAEX01039640_HAEX010396401_TSA:_Proasellus_grafi__contig_c29551_g1_i1	seq230	Hemocyanin	Other	Lai and Aboobaker, 2017
11742_ENA_HAEY01011743_HAEY010117431_TSA:_Proasellus_granadensis__contig_comp25165_c0_seq1	seq231	Hemocyanin	Other	Lai and Aboobaker, 2017
40912_ENA_HAEY01040913_HAEY010409131_TSA:_Proasellus_granadensis__contig_comp64769_c0_seq1	seq232	Hemocyanin	Other	Lai and Aboobaker, 2017
45745_ENA_HAEY01045746_HAEY010457461_TSA:_Proasellus_granadensis__contig_comp67622_c0_seq1	seq233	Hemocyanin	Other	Lai and Aboobaker, 2017
59720_ENA_HAEY01059721_HAEY010597211_TSA:_Proasellus_granadensis__contig_comp73217_c0_seq1	seq234	Hemocyanin	Other	Lai and Aboobaker, 2017
67160_ENA_HAEY01067161_HAEY010671611_TSA:_Proasellus_granadensis__contig_comp74467_c1_seq1	seq235	Hemocyanin	Other	Lai and Aboobaker, 2017
18670_ENA_HAEZ01018671_HAEZ010186711_TSA:_Proasellus_hercegovinensis__contig_comp48458_c0_seq1	seq236	Hemocyanin	Other	Lai and Aboobaker, 2017
39359_ENA_HAEZ01039360_HAEZ010393601_TSA:_Proasellus_hercegovinensis__contig_comp79374_c0_seq1	seq237	Hemocyanin	Other	Lai and Aboobaker, 2017
57875_ENA_HAEZ01057876_HAEZ010578761_TSA:_Proasellus_hercegovinensis__contig_comp90157_c1_seq1	seq238	Hemocyanin	Other	Lai and Aboobaker, 2017
80834_ENA_HAEZ01080835_HAEZ010808351_TSA:_Proasellus_hercegovinensis__contig_comp95100_c0_seq1	seq239	Hemocyanin	Other	Lai and Aboobaker, 2017
21262_ENA_HAFA01021263_HAFA010212631_TSA:_Proasellus_ibericus__contig_comp43560_c0_seq1	seq240	Hemocyanin	Other	Lai and Aboobaker, 2017
27180_ENA_HAFA01027181_HAFA010271811_TSA:_Proasellus_ibericus__contig_comp50637_c1_seq1	seq241	Hemocyanin	Other	Lai and Aboobaker, 2017
30735_ENA_HAFA01030736_HAFA010307361_TSA:_Proasellus_ibericus__contig_comp54567_c0_seq1	seq242	Hemocyanin	Other	Lai and Aboobaker, 2017
31138_ENA_HAFA01031139_HAFA010311391_TSA:_Proasellus_ibericus__contig_comp55021_c0_seq1	seq243	Hemocyanin	Other	Lai and Aboobaker, 2017
38303_ENA_HAFA01038304_HAFA010383041_TSA:_Proasellus_ibericus__contig_comp61104_c1_seq1	seq244	Hemocyanin	Other	Lai and Aboobaker, 2017
45595_ENA_HAFA01045596_HAFA010455961_TSA:_Proasellus_ibericus__contig_comp65727_c0_seq1	seq245	Hemocyanin	Other	Lai and Aboobaker, 2017
47091_ENA_HAFA01047092_HAFA010470921_TSA:_Proasellus_ibericus__contig_comp66522_c1_seq1	seq246	Hemocyanin	Other	Lai and Aboobaker, 2017
65033_ENA_HAFA01065034_HAFA010650341_TSA:_Proasellus_ibericus__contig_comp72961_c0_seq1	seq247	Hemocyanin	Other	Lai and Aboobaker, 2017
66293_ENA_HAFA01066294_HAFA010662941_TSA:_Proasellus_ibericus__contig_comp73195_c0_seq1	seq248	Hemocyanin	Other	Lai and Aboobaker, 2017
97401_ENA_HAFA01097402_HAFA010974021_TSA:_Proasellus_ibericus__contig_comp384794_c0_seq1	seq249	Hemocyanin	Other	Lai and Aboobaker, 2017
5809_ENA_HAFB01005810_HAFB010058101_TSA:_Proasellus_jaloniacus__contig_comp12886_c0_seq1	seq250	Hemocyanin	Other	Lai and Aboobaker, 2017
13234_ENA_HAFB01013235_HAFB010132351_TSA:_Proasellus_jaloniacus__contig_comp26360_c0_seq1	seq251	Hemocyanin	Other	Lai and Aboobaker, 2017
13423_ENA_HAFB01013424_HAFB010134241_TSA:_Proasellus_jaloniacus__contig_comp26562_c0_seq1	seq252	Hemocyanin	Other	Lai and Aboobaker, 2017
15570_ENA_HAFB01015571_HAFB010155711_TSA:_Proasellus_jaloniacus__contig_comp29001_c1_seq1	seq253	Hemocyanin	Other	Lai and Aboobaker, 2017
37666_ENA_HAFB01037667_HAFB010376671_TSA:_Proasellus_jaloniacus__contig_comp41271_c0_seq4	seq254	Hemocyanin	Other	Lai and Aboobaker, 2017
47303_ENA_HAFC01047304_HAFC010473041_TSA:_Proasellus_karamani__contig_comp65708_c0_seq1	seq255	Hemocyanin	Other	Lai and Aboobaker, 2017
54170_ENA_HAFC01054171_HAFC010541711_TSA:_Proasellus_karamani__contig_comp70333_c0_seq1	seq256	Hemocyanin	Other	Lai and Aboobaker, 2017
58420_ENA_HAFC01058421_HAFC010584211_TSA:_Proasellus_karamani__contig_comp72708_c1_seq1	seq257	Hemocyanin	Other	Lai and Aboobaker, 2017
63396_ENA_HAFC01063397_HAFC010633971_TSA:_Proasellus_karamani__contig_comp75115_c1_seq3	seq258	Hemocyanin	Other	Lai and Aboobaker, 2017
66851_ENA_HAFC01066852_HAFC010668521_TSA:_Proasellus_karamani__contig_comp76520_c0_seq1	seq259	Hemocyanin	Other	Lai and Aboobaker, 2017
92961_ENA_HAFC01092962_HAFC010929621_TSA:_Proasellus_karamani__contig_comp201694_c0_seq1	seq260	Hemocyanin	Other	Lai and Aboobaker, 2017
15340_ENA_HAFD01015341_HAFD010153411_TSA:_Proasellus_margalefi__contig_comp31226_c0_seq1	seq261	Hemocyanin	Other	Lai and Aboobaker, 2017
28811_ENA_HAFD01028812_HAFD010288121_TSA:_Proasellus_margalefi__contig_comp44092_c0_seq1	seq262	Hemocyanin	Other	Lai and Aboobaker, 2017
28936_ENA_HAFD01028937_HAFD010289371_TSA:_Proasellus_margalefi__contig_comp44178_c0_seq2	seq263	Hemocyanin	Other	Lai and Aboobaker, 2017
38663_ENA_HAFD01038664_HAFD010386641_TSA:_Proasellus_margalefi__contig_comp49289_c0_seq1	seq264	Hemocyanin	Other	Lai and Aboobaker, 2017
51889_ENA_HAFD01051890_HAFD010518901_TSA:_Proasellus_margalefi__contig_comp52073_c0_seq9	seq265	Hemocyanin	Other	Lai and Aboobaker, 2017
55051_ENA_HAFD01055052_HAFD010550521_TSA:_Proasellus_margalefi__contig_comp52313_c2_seq1	seq266	Hemocyanin	Other	Lai and Aboobaker, 2017
67066_ENA_HAFD01067067_HAFD010670671_TSA:_Proasellus_margalefi__contig_comp63313_c0_seq1	seq267	Hemocyanin	Other	Lai and Aboobaker, 2017
84128_ENA_HAFD01084129_HAFD010841291_TSA:_Proasellus_margalefi__contig_comp426003_c0_seq1	seq268	Hemocyanin	Other	Lai and Aboobaker, 2017
11496_ENA_HAFE01011497_HAFE010114971_TSA:_Proasellus_meridianus__contig_comp22277_c1_seq1	seq269	Hemocyanin	Other	Lai and Aboobaker, 2017
32139_ENA_HAFE01032140_HAFE010321401_TSA:_Proasellus_meridianus__contig_comp54768_c0_seq1	seq270	Hemocyanin	Other	Lai and Aboobaker, 2017
34490_ENA_HAFE01034491_HAFE010344911_TSA:_Proasellus_meridianus__contig_comp56805_c0_seq3	seq271	Hemocyanin	Other	Lai and Aboobaker, 2017
48242_ENA_HAFE01048243_HAFE010482431_TSA:_Proasellus_meridianus__contig_comp64284_c1_seq1	seq272	Hemocyanin	Other	Lai and Aboobaker, 2017
63460_ENA_HAFE01063461_HAFE010634611_TSA:_Proasellus_meridianus__contig_comp67845_c0_seq1	seq273	Hemocyanin	Other	Lai and Aboobaker, 2017
85728_ENA_HAFE01085729_HAFE010857291_TSA:_Proasellus_meridianus__contig_comp236106_c0_seq1	seq274	Hemocyanin	Other	Lai and Aboobaker, 2017
86208_ENA_HAFE01086209_HAFE010862091_TSA:_Proasellus_meridianus__contig_comp248519_c0_seq1	seq275	Hemocyanin	Other	Lai and Aboobaker, 2017
23218_ENA_HAFF01023219_HAFF010232191_TSA:_Proasellus_ortizi__contig_c23021_g1_i1	seq276	Hemocyanin	Other	Lai and Aboobaker, 2017
34496_ENA_HAFF01034497_HAFF010344971_TSA:_Proasellus_ortizi__contig_c27626_g1_i1	seq277	Hemocyanin	Other	Lai and Aboobaker, 2017
62827_ENA_HAFF01062828_HAFF010628281_TSA:_Proasellus_ortizi__contig_c53210_g1_i1	seq278	Hemocyanin	Other	Lai and Aboobaker, 2017
73883_ENA_HAFF01073884_HAFF010738841_TSA:_Proasellus_ortizi__contig_c64420_g1_i1	seq279	Hemocyanin	Other	Lai and Aboobaker, 2017
81003_ENA_HAFF01081004_HAFF010810041_TSA:_Proasellus_ortizi__contig_c71671_g1_i1	seq280	Hemocyanin	Other	Lai and Aboobaker, 2017
13404_ENA_HAFG01013405_HAFG010134051_TSA:_Proasellus_parvulus__contig_comp26224_c0_seq1	seq281	Hemocyanin	Other	Lai and Aboobaker, 2017
47508_ENA_HAFG01047509_HAFG010475091_TSA:_Proasellus_parvulus__contig_comp73922_c1_seq1	seq282	Hemocyanin	Other	Lai and Aboobaker, 2017
57907_ENA_HAFG01057908_HAFG010579081_TSA:_Proasellus_parvulus__contig_comp80472_c0_seq3	seq283	Hemocyanin	Other	Lai and Aboobaker, 2017
70334_ENA_HAFG01070335_HAFG010703351_TSA:_Proasellus_parvulus__contig_comp85272_c2_seq1	seq284	Hemocyanin	Other	Lai and Aboobaker, 2017
72969_ENA_HAFG01072970_HAFG010729701_TSA:_Proasellus_parvulus__contig_comp86005_c2_seq1	seq285	Hemocyanin	Other	Lai and Aboobaker, 2017
93883_ENA_HAFG01093884_HAFG010938841_TSA:_Proasellus_parvulus__contig_comp89333_c1_seq2	seq286	Hemocyanin	Other	Lai and Aboobaker, 2017
98737_ENA_HAFG01098738_HAFG010987381_TSA:_Proasellus_parvulus__contig_comp89666_c1_seq4	seq287	Hemocyanin	Other	Lai and Aboobaker, 2017
20623_ENA_HAFH01020624_HAFH010206241_TSA:_Proasellus_racovitzai__contig_comp33391_c1_seq1	seq288	Hemocyanin	Other	Lai and Aboobaker, 2017
21345_ENA_HAFH01021346_HAFH010213461_TSA:_Proasellus_racovitzai__contig_comp34070_c0_seq1	seq289	Hemocyanin	Other	Lai and Aboobaker, 2017
29453_ENA_HAFH01029454_HAFH010294541_TSA:_Proasellus_racovitzai__contig_comp40717_c0_seq1	seq290	Hemocyanin	Other	Lai and Aboobaker, 2017
40028_ENA_HAFH01040029_HAFH010400291_TSA:_Proasellus_racovitzai__contig_comp45967_c1_seq1	seq291	Hemocyanin	Other	Lai and Aboobaker, 2017
44099_ENA_HAFH01044100_HAFH010441001_TSA:_Proasellus_racovitzai__contig_comp47296_c2_seq1	seq292	Hemocyanin	Other	Lai and Aboobaker, 2017
55108_ENA_HAFH01055109_HAFH010551091_TSA:_Proasellus_racovitzai__contig_comp49236_c7_seq1	seq293	Hemocyanin	Other	Lai and Aboobaker, 2017
94806_ENA_HAFH01094807_HAFH010948071_TSA:_Proasellus_racovitzai__contig_comp485146_c0_seq1	seq294	Hemocyanin	Other	Lai and Aboobaker, 2017
11511_ENA_HAFI01011512_HAFI010115121_TSA:_Proasellus_rectus__contig_comp24836_c1_seq1	seq295	Hemocyanin	Other	Lai and Aboobaker, 2017
18813_ENA_HAFI01018814_HAFI010188141_TSA:_Proasellus_rectus__contig_comp41011_c1_seq1	seq296	Hemocyanin	Other	Lai and Aboobaker, 2017
18978_ENA_HAFI01018979_HAFI010189791_TSA:_Proasellus_rectus__contig_comp41204_c2_seq1	seq297	Hemocyanin	Other	Lai and Aboobaker, 2017
28961_ENA_HAFI01028962_HAFI010289621_TSA:_Proasellus_rectus__contig_comp52701_c0_seq1	seq298	Hemocyanin	Other	Lai and Aboobaker, 2017
32049_ENA_HAFI01032050_HAFI010320501_TSA:_Proasellus_rectus__contig_comp55148_c0_seq1	seq299	Hemocyanin	Other	Lai and Aboobaker, 2017
36833_ENA_HAFI01036834_HAFI010368341_TSA:_Proasellus_rectus__contig_comp58546_c0_seq1	seq300	Hemocyanin	Other	Lai and Aboobaker, 2017
52352_ENA_HAFI01052353_HAFI010523531_TSA:_Proasellus_rectus__contig_comp65448_c0_seq1	seq301	Hemocyanin	Other	Lai and Aboobaker, 2017
55576_ENA_HAFI01055577_HAFI010555771_TSA:_Proasellus_rectus__contig_comp66191_c0_seq1	seq302	Hemocyanin	Other	Lai and Aboobaker, 2017
4377_ENA_HAFJ01004378_HAFJ010043781_TSA:_Proasellus_solanasi__contig_comp7889_c0_seq1	seq303	Hemocyanin	Other	Lai and Aboobaker, 2017
20278_ENA_HAFJ01020279_HAFJ010202791_TSA:_Proasellus_solanasi__contig_comp39925_c0_seq1	seq304	Hemocyanin	Other	Lai and Aboobaker, 2017
27825_ENA_HAFJ01027826_HAFJ010278261_TSA:_Proasellus_solanasi__contig_comp47133_c0_seq1	seq305	Hemocyanin	Other	Lai and Aboobaker, 2017
58252_ENA_HAFJ01058253_HAFJ010582531_TSA:_Proasellus_solanasi__contig_comp60529_c0_seq2	seq306	Hemocyanin	Other	Lai and Aboobaker, 2017
69840_ENA_HAFJ01069841_HAFJ010698411_TSA:_Proasellus_solanasi__contig_comp61544_c0_seq1	seq307	Hemocyanin	Other	Lai and Aboobaker, 2017
8073_ENA_HAFK01008074_HAFK010080741_TSA:_Proasellus_spelaeus__contig_comp13370_c0_seq1	seq308	Hemocyanin	Other	Lai and Aboobaker, 2017
14531_ENA_HAFK01014532_HAFK010145321_TSA:_Proasellus_spelaeus__contig_comp20458_c0_seq1	seq309	Hemocyanin	Other	Lai and Aboobaker, 2017
18620_ENA_HAFK01018621_HAFK010186211_TSA:_Proasellus_spelaeus__contig_comp23527_c2_seq1	seq310	Hemocyanin	Other	Lai and Aboobaker, 2017
23330_ENA_HAFK01023331_HAFK010233311_TSA:_Proasellus_spelaeus__contig_comp26196_c0_seq1	seq311	Hemocyanin	Other	Lai and Aboobaker, 2017
24216_ENA_HAFK01024217_HAFK010242171_TSA:_Proasellus_spelaeus__contig_comp26619_c0_seq1	seq312	Hemocyanin	Other	Lai and Aboobaker, 2017
28032_ENA_HAFK01028033_HAFK010280331_TSA:_Proasellus_spelaeus__contig_comp28124_c0_seq1	seq313	Hemocyanin	Other	Lai and Aboobaker, 2017
31007_ENA_HAFK01031008_HAFK010310081_TSA:_Proasellus_spelaeus__contig_comp28951_c0_seq2	seq314	Hemocyanin	Other	Lai and Aboobaker, 2017
33005_ENA_HAFL01033006_HAFL010330061_TSA:_Proasellus_beticus__contig_comp100554_c0_seq1	seq315	Hemocyanin	Other	Lai and Aboobaker, 2017
40025_ENA_HAFL01040026_HAFL010400261_TSA:_Proasellus_beticus__contig_comp128161_c0_seq1	seq316	Hemocyanin	Other	Lai and Aboobaker, 2017
55171_ENA_HAFL01055172_HAFL010551721_TSA:_Proasellus_beticus__contig_comp35149_c0_seq1	seq317	Hemocyanin	Other	Lai and Aboobaker, 2017
96632_ENA_HAFL01096633_HAFL010966331_TSA:_Proasellus_beticus__contig_comp99430_c9_seq1	seq318	Hemocyanin	Other	Lai and Aboobaker, 2017
616_ENA_HAFM01000617_HAFM010006171_TSA:_Gammarus_pulex__contig_Locus_1172_Transcript_2/3	seq319	Hemocyanin	Other	Lai and Aboobaker, 2017
1598_ENA_HAFM01001599_HAFM010015991_TSA:_Gammarus_pulex__contig_Locus_1482_Transcript_1/2	seq320	Hemocyanin	Other	Lai and Aboobaker, 2017
1937_ENA_HAFM01001938_HAFM010019381_TSA:_Gammarus_pulex__contig_Locus_1595_Transcript_1/3	seq321	Hemocyanin	Other	Lai and Aboobaker, 2017
2016_ENA_HAFM01002017_HAFM010020171_TSA:_Gammarus_pulex__contig_Locus_162_Transcript_2/3	seq322	Hemocyanin	Other	Lai and Aboobaker, 2017
2820_ENA_HAFM01002821_HAFM010028211_TSA:_Gammarus_pulex__contig_Locus_18937_Transcript_1/2	seq323	Hemocyanin	Other	Lai and Aboobaker, 2017
3708_ENA_HAFM01003709_HAFM010037091_TSA:_Gammarus_pulex__contig_Locus_2213_Transcript_2/3	seq324	Hemocyanin	Other	Lai and Aboobaker, 2017
4469_ENA_HAFM01004470_HAFM010044701_TSA:_Gammarus_pulex__contig_Locus_25_Transcript_2/3	seq325	Hemocyanin	Other	Lai and Aboobaker, 2017
5160_ENA_HAFM01005161_HAFM010051611_TSA:_Gammarus_pulex__contig_Locus_2779_Transcript_1/1	seq326	Hemocyanin	Other	Lai and Aboobaker, 2017
5482_ENA_HAFM01005483_HAFM010054831_TSA:_Gammarus_pulex__contig_Locus_2929_Transcript_8/9	seq327	Hemocyanin	Other	Lai and Aboobaker, 2017
8811_ENA_HAFM01008812_HAFM010088121_TSA:_Gammarus_pulex__contig_Locus_518_Transcript_2/6	seq328	Hemocyanin	Other	Lai and Aboobaker, 2017
9661_ENA_HAFM01009662_HAFM010096621_TSA:_Gammarus_pulex__contig_Locus_706_Transcript_1/2	seq329	Hemocyanin	Other	Lai and Aboobaker, 2017
Penaeus_monodon21766	seq330	Hemocyanin	Other	Lai and Aboobaker, 2017
Penaeus_monodon43325	seq331	Hemocyanin	Other	Lai and Aboobaker, 2017
Penaeus_monodon80986	seq332	Hemocyanin	Other	Lai and Aboobaker, 2017
Penaeus_monodon30595_ENA_GEEP01030596_GEEP010305961_TSA:_Penaeus_monodon_Control_1329_transcribed_RNA_sequence	seq333	Hemocyanin	Other	Lai and Aboobaker, 2017
Penaeus_monodon33830_ENA_GEEP01033831_GEEP010338311_TSA:_Penaeus_monodon_Control_10961_transcribed_RNA_sequence	seq334	Hemocyanin	Other	Lai and Aboobaker, 2017
Penaeus_monodon47372_(reversed)_ENA_GEEP01047373_GEEP010473731_TSA:_Penaeus_monodon_WSV_3727_transcribed_RNA_sequence	seq335	Hemocyanin	Other	Lai and Aboobaker, 2017
Penaeus_monodon48595_ENA_GEEP01048596_GEEP010485961_TSA:_Penaeus_monodon_WSV_28812_transcribed_RNA_sequence	seq336	Hemocyanin	Other	Lai and Aboobaker, 2017
Penaeus_monodon49289_ENA_GEEP01049290_GEEP010492901_TSA:_Penaeus_monodon_WSV_41934_transcribed_RNA_sequence	seq337	Hemocyanin	Other	Lai and Aboobaker, 2017
Penaeus_monodon56957_ENA_GEEP01056958_GEEP010569581_TSA:_Penaeus_monodon_WSV_29598_transcribed_RNA_sequence	seq338	Hemocyanin	Other	Lai and Aboobaker, 2017
Astacus_astacus_1_ENA_GEDF01037469_GEDF010374691_TSA:_Astacus_astacus_TR36952_c0_g1_i1_transcribed_RNA_sequence	seq339	TLR	Toll Pathway	Lai and Aboobaker, 2017
Astacus_astacus_2_ENA_GEDF01011974_GEDF010119741_TSA:_Astacus_astacus_TR24835_c0_g1_i1_transcribed_RNA_sequence	seq340	TLR	Toll Pathway	Lai and Aboobaker, 2017
Astacus_astacus_3_ENA_GEDF01034780_GEDF010347801_TSA:_Astacus_astacus_TR36572_c3_g1_i4_transcribed_RNA_sequence	seq341	TLR	Toll Pathway	Lai and Aboobaker, 2017
Astacus_leptodactylus_1	seq342	TLR	Toll Pathway	Lai and Aboobaker, 2017
Astacus_leptodactylus_2_ENA_GBEI01016743_GBEI010167431_TSA:_Pontastacus_leptodactylus_Pl_CLC_16768_transcribed_RNA_sequence	seq343	TLR	Toll Pathway	Lai and Aboobaker, 2017
Astacus_leptodactylus_3_ENA_GBEI01024512_GBEI010245121_TSA:_Pontastacus_leptodactylus_Pl_CLC_24568_transcribed_RNA_sequence	seq344	TLR	Toll Pathway	Lai and Aboobaker, 2017
Astacus_leptodactylus_4_ENA_GBEI01032069_GBEI010320691_TSA:_Pontastacus_leptodactylus_Pl_CLC_32170_transcribed_RNA_sequence	seq345	TLR	Toll Pathway	Lai and Aboobaker, 2017
Astacus_leptodactylus_5_ENA_GAFS01033125_GAFS010331251_TSA:_Pontastacus_leptodactylus_Pastle_hypoyo_c33821_transcribed_RNA_sequence	seq346	TLR	Toll Pathway	Lai and Aboobaker, 2017
Astacus_leptodactylus_6	seq347	TLR	Toll Pathway	Lai and Aboobaker, 2017
Astacus_leptodactylus_7_ENA_GBEI01039794_GBEI010397941_TSA:_Pontastacus_leptodactylus_Pl_CLC_39974_transcribed_RNA_sequence	seq348	TLR	Toll Pathway	Lai and Aboobaker, 2017
Astacus_leptodactylus_8_ENA_GBEI01077773_GBEI010777731_TSA:_Pontastacus_leptodactylus_Pl_CLC_79408_transcribed_RNA_sequence	seq349	TLR	Toll Pathway	Lai and Aboobaker, 2017
Callinectes_sapidus_1_ENA_GEID01082708_GEID010827081_TSA:_Callinectes_sapidus_C_sapidus_gill_comp57838_c0_seq1_transcribed_RNA_sequence	seq350	TLR	Toll Pathway	Lai and Aboobaker, 2017
Cancer_borealis_1_ENA_GEFB01000349_GEFB010003491_TSA:_Cancer_borealis_DS01-Cborealis_contig_340_transcribed_RNA_sequence	seq351	TLR	Toll Pathway	Lai and Aboobaker, 2017
Cancer_borealis_2_ENA_GEFB01001537_GEFB010015371_TSA:_Cancer_borealis_DS01-Cborealis_contig_1513_transcribed_RNA_sequence	seq352	TLR	Toll Pathway	Lai and Aboobaker, 2017
Cancer_borealis_3_ENA_GEFB01003366_GEFB010033661_TSA:_Cancer_borealis_DS01-Cborealis_contig_3324_transcribed_RNA_sequence	seq353	TLR	Toll Pathway	Lai and Aboobaker, 2017
Cancer_borealis_4_ENA_GEFB01012058_GEFB010120581_TSA:_Cancer_borealis_DS01-Cborealis_contig_11921_transcribed_RNA_sequence	seq354	TLR	Toll Pathway	Lai and Aboobaker, 2017
Cancer_borealis_5_ENA_GEFB01014958_GEFB010149581_TSA:_Cancer_borealis_DS01-Cborealis_contig_14786_transcribed_RNA_sequence	seq355	TLR	Toll Pathway	Lai and Aboobaker, 2017
Cancer_borealis_6_ENA_GEFB01015728_GEFB010157281_TSA:_Cancer_borealis_DS01-Cborealis_contig_15548_transcribed_RNA_sequence	seq356	TLR	Toll Pathway	Lai and Aboobaker, 2017
Cancer_borealis_7_ENA_GEFB01032442_GEFB010324421_TSA:_Cancer_borealis_DS01-Cborealis_contig_32061_transcribed_RNA_sequence	seq357	TLR	Toll Pathway	Lai and Aboobaker, 2017
Carcinus_maenas_1_ENA_GBXE01064124_GBXE010641241_TSA:_Carcinus_maenas_comp73272_c1_seq1_transcribed_RNA_sequence	seq358	TLR	Toll Pathway	Lai and Aboobaker, 2017
Cherax_quadricarinatus_1_ENA_HACB02038585_HACB020385851_TSA:_Cherax_quadricarinatus__contig_c42397_g1_i1	seq359	TLR	Toll Pathway	Lai and Aboobaker, 2017
Cherax_quadricarinatus_2_ENA_HACB02043599_HACB020435991_TSA:_Cherax_quadricarinatus__contig_c45325_g1_i1	seq360	TLR	Toll Pathway	Lai and Aboobaker, 2017
Cherax_quadricarinatus_3_ENA_HACB02050315_HACB020503151_TSA:_Cherax_quadricarinatus__contig_c48402_g1_i1	seq361	TLR	Toll Pathway	Lai and Aboobaker, 2017
Cherax_quadricarinatus_4_ENA_HACB02069365_HACB020693651_TSA:_Cherax_quadricarinatus__contig_c51898_g1_i1	seq362	TLR	Toll Pathway	Lai and Aboobaker, 2017
Cherax_quadricarinatus_5_ENA_HACB02072243_HACB020722431_TSA:_Cherax_quadricarinatus__contig_c52082_g17_i1	seq363	TLR	Toll Pathway	Lai and Aboobaker, 2017
Eriocheir_sinensis_1_ENA_GBUF01004182_GBUF010041821_TSA:_Eriocheir_sinensis_comp34355_c1_seq1_transcribed_RNA_sequence	seq364	TLR	Toll Pathway	Lai and Aboobaker, 2017
Eriocheir_sinensis_2_ENA_GBUF01008686_GBUF010086861_TSA:_Eriocheir_sinensis_comp43741_c5_seq1_transcribed_RNA_sequence	seq365	TLR	Toll Pathway	Lai and Aboobaker, 2017
Eriocheir_sinensis_3_ENA_GBUF01013377_GBUF010133771_TSA:_Eriocheir_sinensis_comp48327_c0_seq2_transcribed_RNA_sequence	seq366	TLR	Toll Pathway	Lai and Aboobaker, 2017
Eriocheir_sinensis_4_ENA_GBUF01013711_GBUF010137111_TSA:_Eriocheir_sinensis_comp48592_c3_seq1_transcribed_RNA_sequence	seq367	TLR	Toll Pathway	Lai and Aboobaker, 2017
Farfantepenaeus_aztecus_1_ENA_GEUA01063769_GEUA010637691_TSA:_Farfantepenaeus_aztecus_comp96481_c5_seq2_transcribed_RNA_sequence	seq368	TLR	Toll Pathway	Lai and Aboobaker, 2017
Gammarus_chevreuxi_1_ENA_HADC01006625_HADC010066251_TSA:_Gammarus_chevreuxi__contig_comp65323_c1_seq1	seq369	TLR	Toll Pathway	Lai and Aboobaker, 2017
Gammarus_chevreuxi_2_ENA_HADC01009127_HADC010091271_TSA:_Gammarus_chevreuxi__contig_comp73578_c0_seq2	seq370	TLR	Toll Pathway	Lai and Aboobaker, 2017
Gammarus_chevreuxi_3_ENA_HADC01020710_HADC010207101_TSA:_Gammarus_chevreuxi__contig_comp71831_c0_seq3	seq371	TLR	Toll Pathway	Lai and Aboobaker, 2017
Gammarus_chevreuxi_4_ENA_HADC01020876_HADC010208761_TSA:_Gammarus_chevreuxi__contig_comp72047_c1_seq1	seq372	TLR	Toll Pathway	Lai and Aboobaker, 2017
Homarus_americanus_1_ENA_GEBG01001058_GEBG010010581_TSA:_Homarus_americanus_DS01-Homarus1_Transcript_790_transcribed_RNA_sequence	seq373	TLR	Toll Pathway	Lai and Aboobaker, 2017
Homarus_americanus_2_ENA_GEBG01002801_GEBG010028011_TSA:_Homarus_americanus_DS01-Homarus1_Transcript_2118contig2_transcribed_RNA_sequence	seq374	TLR	Toll Pathway	Lai and Aboobaker, 2017
Homarus_americanus_3_ENA_GEBG01004262_GEBG010042621_TSA:_Homarus_americanus_DS01-Homarus1_Transcript_3253_transcribed_RNA_sequence	seq375	TLR	Toll Pathway	Lai and Aboobaker, 2017
Homarus_americanus_4_ENA_GEBG01008092_GEBG010080921_TSA:_Homarus_americanus_DS01-Homarus1_Transcript_6278_transcribed_RNA_sequence	seq376	TLR	Toll Pathway	Lai and Aboobaker, 2017
Homarus_americanus_5_ENA_GEBG01014262_GEBG010142621_TSA:_Homarus_americanus_DS01-Homarus1_Transcript_11311_transcribed_RNA_sequence	seq377	TLR	Toll Pathway	Lai and Aboobaker, 2017
Homarus_americanus_6_ENA_GEBG01014264_GEBG010142641_TSA:_Homarus_americanus_DS01-Homarus1_Transcript_11313_transcribed_RNA_sequence	seq378	TLR	Toll Pathway	Lai and Aboobaker, 2017
Hyalella_azteca_1_ENA_GEHV01029690_GEHV010296901_TSA:_Hyalella_azteca_TR12727:c0_g2_i1_transcribed_RNA_sequence	seq379	TLR	Toll Pathway	Lai and Aboobaker, 2017
Hyas_araneus_1_ENA_HACH01021481_HACH010214811_TSA:_Hyas_araneus__contig_c25810_g1_i1	seq380	TLR	Toll Pathway	Lai and Aboobaker, 2017
Litopenaeus_vannamei_1_comp42696_c0_seq2_len=5440_path=[5419:0-23_5443:24-656_6077:657-1294_6715:1295-1313_6734:1314-1441_6862:1442-1898_11616:1899-1905_7326:1906-2993_8414:2994-3012_8433:3013-3632_12239:3633-5439]	seq381	TLR	Toll Pathway	Lai and Aboobaker, 2017
Litopenaeus_vannamei_2_comp43053_c0_seq1_len=4615_path=[1:0-1070_1072:1071-1472_1474:1473-1497_1499:1498-1586_9400:1587-1590_1592:1591-1673_1675:1674-1689_1691:1690-1882_1884:1883-2777_2779:2778-2781_2783:2782-3886_3888:3887-4197_4199:4198-4214_4216:4215-4614]	seq382	TLR	Toll Pathway	Lai and Aboobaker, 2017
Litopenaeus_vannamei_3_comp43750_c0_seq1_len=5137_path=[422:0-401_824:402-407_11439:408-415_856:416-753_1194:754-797_11487:798-807_1248:808-808_1249:809-1860_10384:1861-1861_2302:1862-1906_2347:1907-5136]	seq383	TLR	Toll Pathway	Lai and Aboobaker, 2017
Litopenaeus_vannamei_4_comp43787_c0_seq1_len=6675_path=[7255:0-72_7328:73-79_15812:80-91_15824:92-98_15831:99-109_15842:110-337_7593:338-345_7601:346-425_15935:426-431_7687:432-432_7688:433-748_8009:749-1359_8620:1360-1366_8627:1367-1504_8765:1505-6642_16225:6643-6647_13908:6648-6674]	seq384	TLR	Toll Pathway	Lai and Aboobaker, 2017
Litopenaeus_vannamei_5_comp45400_c0_seq1_len=5136_path=[1:0-37_39:38-63_65:64-67_69:68-218_220:219-221_223:222-332_334:333-363_365:364-938_941:939-973_976:974-999_1002:1000-1184_13423:1185-1206_1209:1207-1216_1219:1217-1217_1220:1218-1373_1376:1374-1387_1390:1388-1481_10533:1482-1503_1506:1504-1728_1731:1729-1744_1747:1745-2415_2418:2416-2431_2434:2432-3082_3085:3083-3093_3096:3094-3311_3314:3312…	seq385	TLR	Toll Pathway	Lai and Aboobaker, 2017
Macrobrachium_nipponense_1_ENA_GCVG01007450_GCVG010074501_TSA:_Macrobrachium_nipponense_c76568_g2_transcribed_RNA_sequence	seq386	TLR	Toll Pathway	Lai and Aboobaker, 2017
Macrobrachium_nipponense_2_ENA_GCVG01021323_GCVG010213231_TSA:_Macrobrachium_nipponense_c86957_g1_transcribed_RNA_sequence	seq387	TLR	Toll Pathway	Lai and Aboobaker, 2017
Macrobrachium_nipponense_3_ENA_GCVG01022390_GCVG010223901_TSA:_Macrobrachium_nipponense_c68340_g1_transcribed_RNA_sequence	seq388	TLR	Toll Pathway	Lai and Aboobaker, 2017
Macrobrachium_nipponense_4_ENA_GCVG01058036_GCVG010580361_TSA:_Macrobrachium_nipponense_c66930_g1_transcribed_RNA_sequence	seq389	TLR	Toll Pathway	Lai and Aboobaker, 2017
Meganyctiphanes_norvegica_1_ENA_GETT01048072_GETT010480721_TSA:_Meganyctiphanes_norvegica_TRINITY_DN107449_c1_g1_i1_transcribed_RNA_sequence	seq390	TLR	Toll Pathway	Lai and Aboobaker, 2017
Melita_plumulosa_1_ENA_GAKD01000995_GAKD010009951_TSA:_Melita_plumulosa_mira_c998_transcribed_RNA_sequence	seq391	TLR	Toll Pathway	Lai and Aboobaker, 2017
Pacifastacus_leniusculus_1_ENA_GBYW01005787_GBYW010057871_TSA:_Pacifastacus_leniusculus_comp9868_c0_seq1_transcribed_RNA_sequence	seq392	TLR	Toll Pathway	Lai and Aboobaker, 2017
Parhyale_hawaiensis_1_phaw_30_tra_m000707	seq393	TLR	Toll Pathway	Lai and Aboobaker, 2017
Parhyale_hawaiensis_2_phaw_30_tra_m004118	seq394	TLR	Toll Pathway	Lai and Aboobaker, 2017
Parhyale_hawaiensis_3_phaw_30_tra_m012432	seq395	TLR	Toll Pathway	Lai and Aboobaker, 2017
Parhyale_hawaiensis_4_phaw_30_tra_m020724	seq396	TLR	Toll Pathway	Lai and Aboobaker, 2017
Parhyale_hawaiensis_5_phaw_30_tra_m022043	seq397	TLR	Toll Pathway	Lai and Aboobaker, 2017
Penaeus_monodon_1_ENA_GEME01043275_GEME010432751_TSA:_Penaeus_monodon_WSV_Locus_1_Tr_8604/20090_Len_2012_transcribed_RNA_sequence	seq398	TLR	Toll Pathway	Lai and Aboobaker, 2017
Penaeus_monodon_2_ENA_GEEP01062223_GEEP010622231_TSA:_Penaeus_monodon_WSV_38980_transcribed_RNA_sequence	seq399	TLR	Toll Pathway	Lai and Aboobaker, 2017
Proasellus_aragonensis_1_ENA_HAEO01046958_HAEO010469581_TSA:_Proasellus_aragonensis__contig_comp50229_c0_seq2	seq400	TLR	Toll Pathway	Lai and Aboobaker, 2017
Proasellus_arthrodilus_1_ENA_HAEQ01002066_HAEQ010020661_TSA:_Proasellus_arthrodilus__contig_comp2839_c0_seq1	seq401	TLR	Toll Pathway	Lai and Aboobaker, 2017
Proasellus_arthrodilus_2_ENA_HAEQ01028560_HAEQ010285601_TSA:_Proasellus_arthrodilus__contig_comp52668_c0_seq1	seq402	TLR	Toll Pathway	Lai and Aboobaker, 2017
Proasellus_arthrodilus_3_ENA_HAEQ01042686_HAEQ010426861_TSA:_Proasellus_arthrodilus__contig_comp61056_c0_seq2	seq403	TLR	Toll Pathway	Lai and Aboobaker, 2017
Proasellus_assaforensis_1_ENA_HAEP01022675_HAEP010226751_TSA:_Proasellus_assaforensis__contig_comp34015_c0_seq1	seq404	TLR	Toll Pathway	Lai and Aboobaker, 2017
Proasellus_assaforensis_2_ENA_HAEP01035318_HAEP010353181_TSA:_Proasellus_assaforensis__contig_comp40242_c0_seq1	seq405	TLR	Toll Pathway	Lai and Aboobaker, 2017
Proasellus_beticus_1_ENA_HAFL01088858_HAFL010888581_TSA:_Proasellus_beticus__contig_comp98071_c0_seq1	seq406	TLR	Toll Pathway	Lai and Aboobaker, 2017
Proasellus_cantabricus_1_ENA_HAER01023107_HAER010231071_TSA:_Proasellus_cantabricus__contig_c23743_g1_i1	seq407	TLR	Toll Pathway	Lai and Aboobaker, 2017
Proasellus_cantabricus_2_ENA_HAER01033581_HAER010335811_TSA:_Proasellus_cantabricus__contig_c29425_g1_i1	seq408	TLR	Toll Pathway	Lai and Aboobaker, 2017
Proasellus_cantabricus_3_ENA_HAER01032276_HAER010322761_TSA:_Proasellus_cantabricus__contig_c28908_g1_i1	seq409	TLR	Toll Pathway	Lai and Aboobaker, 2017
Proasellus_cavaticus_1_ENA_HAES01039819_HAES010398191_TSA:_Proasellus_cavaticus__contig_comp55334_c1_seq1	seq410	TLR	Toll Pathway	Lai and Aboobaker, 2017
Proasellus_cavaticus_2_ENA_HAES01055369_HAES010553691_TSA:_Proasellus_cavaticus__contig_comp60503_c0_seq1	seq411	TLR	Toll Pathway	Lai and Aboobaker, 2017
Proasellus_cavaticus_3_ENA_HAES01049169_HAES010491691_TSA:_Proasellus_cavaticus__contig_comp58995_c0_seq2	seq412	TLR	Toll Pathway	Lai and Aboobaker, 2017
Proasellus_coiffaiti_1_ENA_HAEU01036533_HAEU010365331_TSA:_Proasellus_coiffaiti__contig_comp53356_c0_seq1	seq413	TLR	Toll Pathway	Lai and Aboobaker, 2017
Proasellus_coiffaiti_2_ENA_HAEU01028936_HAEU010289361_TSA:_Proasellus_coiffaiti__contig_comp47518_c0_seq1	seq414	TLR	Toll Pathway	Lai and Aboobaker, 2017
Proasellus_coiffaiti_3_ENA_HAEU01025255_HAEU010252551_TSA:_Proasellus_coiffaiti__contig_comp43969_c0_seq1	seq415	TLR	Toll Pathway	Lai and Aboobaker, 2017
Proasellus_coxalis_1_ENA_HAET01007799_HAET010077991_TSA:_Proasellus_coxalis__contig_comp13062_c0_seq1	seq416	TLR	Toll Pathway	Lai and Aboobaker, 2017
Proasellus_ebrensis_1_ENA_HAEW01051961_HAEW010519611_TSA:_Proasellus_ebrensis__contig_c35695_g8_i4	seq417	TLR	Toll Pathway	Lai and Aboobaker, 2017
Proasellus_ebrensis_2_ENA_HAEW01058008_HAEW010580081_TSA:_Proasellus_ebrensis__contig_c37441_g1_i1	seq418	TLR	Toll Pathway	Lai and Aboobaker, 2017
Proasellus_ebrensis_3_ENA_HAEW01076092_HAEW010760921_TSA:_Proasellus_ebrensis__contig_c55814_g1_i1	seq419	TLR	Toll Pathway	Lai and Aboobaker, 2017
Proasellus_escolai_1_ENA_HAEV01028944_HAEV010289441_TSA:_Proasellus_escolai__contig_comp73022_c0_seq1	seq420	TLR	Toll Pathway	Lai and Aboobaker, 2017
Proasellus_escolai_2_ENA_HAEV01067624_HAEV010676241_TSA:_Proasellus_escolai__contig_comp106038_c0_seq1	seq421	TLR	Toll Pathway	Lai and Aboobaker, 2017
Proasellus_grafi_1_ENA_HAEX01006507_HAEX010065071_TSA:_Proasellus_grafi__contig_c7213_g1_i1	seq422	TLR	Toll Pathway	Lai and Aboobaker, 2017
Proasellus_grafi_2_ENA_HAEX01018616_HAEX010186161_TSA:_Proasellus_grafi__contig_c20030_g1_i1	seq423	TLR	Toll Pathway	Lai and Aboobaker, 2017
Proasellus_grafi_3_ENA_HAEX01020850_HAEX010208501_TSA:_Proasellus_grafi__contig_c21799_g1_i1	seq424	TLR	Toll Pathway	Lai and Aboobaker, 2017
Proasellus_grafi_4_ENA_HAEX01024271_HAEX010242711_TSA:_Proasellus_grafi__contig_c24098_g1_i2	seq425	TLR	Toll Pathway	Lai and Aboobaker, 2017
Proasellus_grafi_5_ENA_HAEX01026407_HAEX010264071_TSA:_Proasellus_grafi__contig_c25306_g1_i1	seq426	TLR	Toll Pathway	Lai and Aboobaker, 2017
Proasellus_grafi_6_ENA_HAEX01030407_HAEX010304071_TSA:_Proasellus_grafi__contig_c27078_g1_i1	seq427	TLR	Toll Pathway	Lai and Aboobaker, 2017
Proasellus_grafi_7_ENA_HAEX01039768_HAEX010397681_TSA:_Proasellus_grafi__contig_c29678_g1_i1	seq428	TLR	Toll Pathway	Lai and Aboobaker, 2017
Proasellus_grafi_8_ENA_HAEX01086172_HAEX010861721_TSA:_Proasellus_grafi__contig_c76978_g1_i1	seq429	TLR	Toll Pathway	Lai and Aboobaker, 2017
Proasellus_hercegovinensis_1_ENA_HAEZ01015716_HAEZ010157161_TSA:_Proasellus_hercegovinensis__contig_comp37984_c0_seq2	seq430	TLR	Toll Pathway	Lai and Aboobaker, 2017
Proasellus_hercegovinensis_2_ENA_HAEZ01037453_HAEZ010374531_TSA:_Proasellus_hercegovinensis__contig_comp77644_c0_seq1	seq431	TLR	Toll Pathway	Lai and Aboobaker, 2017
Proasellus_hercegovinensis_3_ENA_HAEZ01062110_HAEZ010621101_TSA:_Proasellus_hercegovinensis__contig_comp91579_c0_seq1	seq432	TLR	Toll Pathway	Lai and Aboobaker, 2017
Proasellus_hercegovinensis_4_ENA_HAEZ01053802_HAEZ010538021_TSA:_Proasellus_hercegovinensis__contig_comp88544_c0_seq1	seq433	TLR	Toll Pathway	Lai and Aboobaker, 2017
Proasellus_ibericus_1_ENA_HAFA01015227_HAFA010152271_TSA:_Proasellus_ibericus__contig_comp32234_c0_seq1	seq434	TLR	Toll Pathway	Lai and Aboobaker, 2017
Proasellus_ibericus_2_ENA_HAFA01036034_HAFA010360341_TSA:_Proasellus_ibericus__contig_comp59238_c0_seq1	seq435	TLR	Toll Pathway	Lai and Aboobaker, 2017
Proasellus_ibericus_3_ENA_HAFA01022021_HAFA010220211_TSA:_Proasellus_ibericus__contig_comp44588_c0_seq1	seq436	TLR	Toll Pathway	Lai and Aboobaker, 2017
Proasellus_ibericus_4_ENA_HAFA01030632_HAFA010306321_TSA:_Proasellus_ibericus__contig_comp54447_c0_seq1	seq437	TLR	Toll Pathway	Lai and Aboobaker, 2017
Proasellus_jaloniacus_1_ENA_HAFB01048282_HAFB010482821_TSA:_Proasellus_jaloniacus__contig_comp155909_c0_seq1	seq438	TLR	Toll Pathway	Lai and Aboobaker, 2017
Proasellus_jaloniacus_2_ENA_HAFB01022883_HAFB010228831_TSA:_Proasellus_jaloniacus__contig_comp35645_c0_seq1	seq439	TLR	Toll Pathway	Lai and Aboobaker, 2017
Proasellus_jaloniacus_3_ENA_HAFB01047671_HAFB010476711_TSA:_Proasellus_jaloniacus__contig_comp144249_c0_seq1	seq440	TLR	Toll Pathway	Lai and Aboobaker, 2017
Proasellus_karamani_1_ENA_HAFC01037600_HAFC010376001_TSA:_Proasellus_karamani__contig_comp57626_c0_seq1	seq441	TLR	Toll Pathway	Lai and Aboobaker, 2017
Proasellus_karamani_2_ENA_HAFC01062630_HAFC010626301_TSA:_Proasellus_karamani__contig_comp74767_c0_seq1	seq442	TLR	Toll Pathway	Lai and Aboobaker, 2017
Proasellus_meridianus_1_ENA_HAFE01040412_HAFE010404121_TSA:_Proasellus_meridianus__contig_comp60699_c0_seq2	seq443	TLR	Toll Pathway	Lai and Aboobaker, 2017
Proasellus_meridianus_2_ENA_HAFE01043867_HAFE010438671_TSA:_Proasellus_meridianus__contig_comp62451_c0_seq1	seq444	TLR	Toll Pathway	Lai and Aboobaker, 2017
Proasellus_meridianus_3_ENA_HAFE01065419_HAFE010654191_TSA:_Proasellus_meridianus__contig_comp68093_c0_seq1	seq445	TLR	Toll Pathway	Lai and Aboobaker, 2017
Proasellus_ortizi_1_ENA_HAFF01016910_HAFF010169101_TSA:_Proasellus_ortizi__contig_c18004_g1_i1	seq446	TLR	Toll Pathway	Lai and Aboobaker, 2017
Proasellus_ortizi_2_ENA_HAFF01081203_HAFF010812031_TSA:_Proasellus_ortizi__contig_c71872_g1_i1	seq447	TLR	Toll Pathway	Lai and Aboobaker, 2017
Proasellus_ortizi_3_ENA_HAFF01063192_HAFF010631921_TSA:_Proasellus_ortizi__contig_c53577_g1_i1	seq448	TLR	Toll Pathway	Lai and Aboobaker, 2017
Proasellus_parvulus_1_ENA_HAFG01012927_HAFG010129271_TSA:_Proasellus_parvulus__contig_comp25396_c0_seq1	seq449	TLR	Toll Pathway	Lai and Aboobaker, 2017
Proasellus_parvulus_2_ENA_HAFG01032237_HAFG010322371_TSA:_Proasellus_parvulus__contig_comp59289_c0_seq1	seq450	TLR	Toll Pathway	Lai and Aboobaker, 2017
Proasellus_parvulus_3_ENA_HAFG01048110_HAFG010481101_TSA:_Proasellus_parvulus__contig_comp74437_c0_seq1	seq451	TLR	Toll Pathway	Lai and Aboobaker, 2017
Proasellus_parvulus_4_ENA_HAFG01074187_HAFG010741871_TSA:_Proasellus_parvulus__contig_comp86350_c0_seq4	seq452	TLR	Toll Pathway	Lai and Aboobaker, 2017
Proasellus_parvulus_5_ENA_HAFG01077505_HAFG010775051_TSA:_Proasellus_parvulus__contig_comp87112_c0_seq3	seq453	TLR	Toll Pathway	Lai and Aboobaker, 2017
Proasellus_parvulus_6_ENA_HAFG01077510_HAFG010775101_TSA:_Proasellus_parvulus__contig_comp87112_c0_seq8	seq454	TLR	Toll Pathway	Lai and Aboobaker, 2017
Proasellus_racovitzai_1_ENA_HAFH01020257_HAFH010202571_TSA:_Proasellus_racovitzai__contig_comp33054_c0_seq1	seq455	TLR	Toll Pathway	Lai and Aboobaker, 2017
Proasellus_racovitzai_2_ENA_HAFH01040687_HAFH010406871_TSA:_Proasellus_racovitzai__contig_comp46208_c0_seq1	seq456	TLR	Toll Pathway	Lai and Aboobaker, 2017
Proasellus_rectus_1_ENA_HAFI01032126_HAFI010321261_TSA:_Proasellus_rectus__contig_comp55203_c1_seq1	seq457	TLR	Toll Pathway	Lai and Aboobaker, 2017
Proasellus_solanasi_1_ENA_HAFJ01025237_HAFJ010252371_TSA:_Proasellus_solanasi__contig_comp44854_c2_seq1	seq458	TLR	Toll Pathway	Lai and Aboobaker, 2017
Proasellus_solanasi_2_ENA_HAFJ01029396_HAFJ010293961_TSA:_Proasellus_solanasi__contig_comp48396_c0_seq1	seq459	TLR	Toll Pathway	Lai and Aboobaker, 2017
Proasellus_spelaeus_1_ENA_HAFK01017712_HAFK010177121_TSA:_Proasellus_spelaeus__contig_comp22875_c0_seq1	seq460	TLR	Toll Pathway	Lai and Aboobaker, 2017
Proasellus_spelaeus_2_ENA_HAFK01040360_HAFK010403601_TSA:_Proasellus_spelaeus__contig_comp131282_c0_seq1	seq461	TLR	Toll Pathway	Lai and Aboobaker, 2017
Proasellus_spelaeus_3_ENA_HAFK01040626_HAFK010406261_TSA:_Proasellus_spelaeus__contig_comp135104_c0_seq1	seq462	TLR	Toll Pathway	Lai and Aboobaker, 2017
Procambarus_clarkii_1_ENA_GBEV01004556_GBEV010045561_TSA:_Procambarus_clarkii_Pc_4578_transcribed_RNA_sequence	seq463	TLR	Toll Pathway	Lai and Aboobaker, 2017
Procambarus_clarkii_2_ENA_GBEV01057561_GBEV010575611_TSA:_Procambarus_clarkii_Pc_57627_transcribed_RNA_sequence	seq464	TLR	Toll Pathway	Lai and Aboobaker, 2017
Procambarus_clarkii_3_ENA_GBEV01005904_GBEV010059041_TSA:_Procambarus_clarkii_Pc_5926_transcribed_RNA_sequence	seq465	TLR	Toll Pathway	Lai and Aboobaker, 2017
Procambarus_clarkii_4_ENA_GBEV01007618_GBEV010076181_TSA:_Procambarus_clarkii_Pc_7644_transcribed_RNA_sequence	seq466	TLR	Toll Pathway	Lai and Aboobaker, 2017
Procambarus_clarkii_5_ENA_GBEV01016583_GBEV010165831_TSA:_Procambarus_clarkii_Pc_16617_transcribed_RNA_sequence	seq467	TLR	Toll Pathway	Lai and Aboobaker, 2017
Procambarus_clarkii_6	seq468	TLR	Toll Pathway	Lai and Aboobaker, 2017
Procambarus_clarkii_7	seq469	TLR	Toll Pathway	Lai and Aboobaker, 2017
Scylla_olivacea_1_ENA_GDRN01082708_GDRN010827081_TSA:_Scylla_olivacea_Ref_Crab_Transcript_82888_3937_transcribed_RNA_sequence	seq470	TLR	Toll Pathway	Lai and Aboobaker, 2017
Talitrus_saltator_1_ENA_GDUJ01077731_GDUJ010777311_TSA:_Talitrus_saltator_comp101180_c0_seq4_transcribed_RNA_sequence	seq471	TLR	Toll Pathway	Lai and Aboobaker, 2017
Talitrus_saltator_2_ENA_GDUJ01082950_GDUJ010829501_TSA:_Talitrus_saltator_comp102462_c0_seq5_transcribed_RNA_sequence	seq472	TLR	Toll Pathway	Lai and Aboobaker, 2017
12467_tube_ENA_GAFY01012468_GAFY010124681_TSA:_Pontastacus_leptodactylus_Pastle_hepa_c12545_transcribed_RNA_sequence	seq473	Tube	Toll Pathway	Lai and Aboobaker, 2017
27413_ENA_GARH01027414_GARH010274141_TSA:_Procambarus_clarkii_Prcla_ES_16460_0_transcribed_RNA_sequence	seq474	Tube	Toll Pathway	Lai and Aboobaker, 2017
15540_ENA_GBUF01015541_GBUF010155411_TSA:_Eriocheir_sinensis_comp49865_c3_seq1_transcribed_RNA_sequence	seq475	Tube	Toll Pathway	Lai and Aboobaker, 2017
7672_ENA_GBYW01007673_GBYW010076731_TSA:_Pacifastacus_leniusculus_comp12704_c0_seq2_transcribed_RNA_sequence	seq476	Tube	Toll Pathway	Lai and Aboobaker, 2017
61168_(reversed)_ENA_GCVG01061169_GCVG010611691_TSA:_Macrobrachium_nipponense_c79488_g2_transcribed_RNA_sequence	seq477	Tube	Toll Pathway	Lai and Aboobaker, 2017
75802_tube_ENA_GDRN01075803_GDRN010758031_TSA:_Scylla_olivacea_Ref_Crab_Transcript_75979_2255_transcribed_RNA_sequence	seq478	Tube	Toll Pathway	Lai and Aboobaker, 2017
19245_(reversed)_ENA_GEBG01019246_GEBG010192461_TSA:_Homarus_americanus_DS01-Homarus1_Transcript_15528_transcribed_RNA_sequence	seq479	Tube	Toll Pathway	Lai and Aboobaker, 2017
Astacus_astacus_ENA_GEDF01020832_GEDF010208321_TSA:_Astacus_astacus_TR32072_c1_g1_i6_transcribed_RNA_sequence	seq480	Tube	Toll Pathway	Lai and Aboobaker, 2017
5228_ENA_GEEP01005229_GEEP010052291_TSA:_Penaeus_monodon_Control_40510_transcribed_RNA_sequence	seq481	Tube	Toll Pathway	Lai and Aboobaker, 2017
2146_tube_ENA_GEFB01002147_GEFB010021471_TSA:_Cancer_borealis_DS01-Cborealis_contig_2114_transcribed_RNA_sequence	seq482	Tube	Toll Pathway	Lai and Aboobaker, 2017
35206_ENA_GETD01035207_GETD010352071_TSA:_Litopenaeus_vannamei_c39075_g1_i1_transcribed_RNA_sequence	seq483	Tube	Toll Pathway	Lai and Aboobaker, 2017
39004_tube_ENA_GEUA01039005_GEUA010390051_TSA:_Farfantepenaeus_aztecus_comp84488_c0_seq1_transcribed_RNA_sequence	seq484	Tube	Toll Pathway	Lai and Aboobaker, 2017
43380_tube_ENA_HACH01043381_HACH010433811_TSA:_Hyas_araneus__contig_c39891_g1_i1	seq485	Tube	Toll Pathway	Lai and Aboobaker, 2017
70476_(reversed)_ENA_HAEM01070477_HAEM010704771_TSA:_Bragasellus_molinai__contig_comp75168_c0_seq3	seq486	Tube	Toll Pathway	Lai and Aboobaker, 2017
Bragasellus_peltatus_1_ENA_HAEN01014213_HAEN010142131_TSA:_Bragasellus_peltatus__contig_comp21580_c0_seq1	seq487	Tube	Toll Pathway	Lai and Aboobaker, 2017
29321_(reversed)_tube_ENA_HAEP01029322_HAEP010293221_TSA:_Proasellus_assaforensis__contig_comp37980_c0_seq1	seq488	Tube	Toll Pathway	Lai and Aboobaker, 2017
Litopenaeus_vannamei_1_comp42422_c1_seq1_len=314_path=[1412:0-15_1428:16-313]	seq489	Pelle	Toll Pathway	Lai and Aboobaker, 2017
Litopenaeus_vannamei_2_comp45357_c0_seq1_len=4862_path=[17429:0-31_17461:32-36_17466:37-78_17508:79-105_20324:106-113_3326:114-146_3359:147-152_3365:153-379_3592:380-401_3614:402-501_3714:502-517_3730:518-572_3785:573-595_3808:596-644_3857:645-703_20488:704-722_3935:723-880_4093:881-884_4097:885-998_4214:999-1695_19581:1696-1717_4932:1718-2022_20791:2023-2025_18888:2026-2026_17794:2027-2041_5256:…	seq490	Pelle	Toll Pathway	Lai and Aboobaker, 2017
23456_(reversed)_ENA_GAKD01023457_GAKD010234571_TSA:_Melita_plumulosa_mira_c24418_transcribed_RNA_sequence	seq491	Pelle	Toll Pathway	Lai and Aboobaker, 2017
25156_ENA_GARH01025157_GARH010251571_TSA:_Procambarus_clarkii_Prcla_ES_40691_0_transcribed_RNA_sequence	seq492	Pelle	Toll Pathway	Lai and Aboobaker, 2017
11494_pelle_ENA_GARO01011495_GARO010114951_TSA:_Echinogammarus_veneris_Echinogammarus_veneris_contig_8515_1_transcribed_RNA_sequence	seq493	Pelle	Toll Pathway	Lai and Aboobaker, 2017
28951_(reversed)_pelle_ENA_GARO01028952_GARO010289521_TSA:_Echinogammarus_veneris_Echinogammarus_veneris_contig_25910_1_transcribed_RNA_sequence	seq494	Pelle	Toll Pathway	Lai and Aboobaker, 2017
40963_pelle_ENA_GBEI01040964_GBEI010409641_TSA:_Pontastacus_leptodactylus_Pl_CLC_41159_transcribed_RNA_sequence	seq495	Pelle	Toll Pathway	Lai and Aboobaker, 2017
14060_ENA_GBUF01014061_GBUF010140611_TSA:_Eriocheir_sinensis_comp48835_c0_seq4_transcribed_RNA_sequence	seq496	Pelle	Toll Pathway	Lai and Aboobaker, 2017
19334_ENA_GCVG01019335_GCVG010193351_TSA:_Macrobrachium_nipponense_c82143_g1_transcribed_RNA_sequence	seq497	Pelle	Toll Pathway	Lai and Aboobaker, 2017
74007_pelle_ENA_GDRN01074008_GDRN010740081_TSA:_Scylla_olivacea_Ref_Crab_Transcript_74179_2300_transcribed_RNA_sequence	seq498	Pelle	Toll Pathway	Lai and Aboobaker, 2017
38774_ENA_GDUJ01038775_GDUJ010387751_TSA:_Talitrus_saltator_comp82956_c0_seq1_transcribed_RNA_sequence	seq499	Pelle	Toll Pathway	Lai and Aboobaker, 2017
41071_ENA_GDUJ01041072_GDUJ010410721_TSA:_Talitrus_saltator_comp84909_c1_seq2_transcribed_RNA_sequence	seq500	Pelle	Toll Pathway	Lai and Aboobaker, 2017
2333_ENA_GEBG01002334_GEBG010023341_TSA:_Homarus_americanus_DS01-Homarus1_Transcript_1767contig1_transcribed_RNA_sequence	seq501	Pelle	Toll Pathway	Lai and Aboobaker, 2017
19507_(reversed)_ENA_GEBG01019508_GEBG010195081_TSA:_Homarus_americanus_DS01-Homarus1_Transcript_15751contig1_transcribed_RNA_sequence	seq502	Pelle	Toll Pathway	Lai and Aboobaker, 2017
34256_(reversed)_ENA_GEDF01034257_GEDF010342571_TSA:_Astacus_astacus_TR36486_c1_g1_i2_transcribed_RNA_sequence	seq503	Pelle	Toll Pathway	Lai and Aboobaker, 2017
77864_ENA_GEEP01077865_GEEP010778651_TSA:_Penaeus_monodon_WSV_33750_transcribed_RNA_sequence	seq504	Pelle	Toll Pathway	Lai and Aboobaker, 2017
5872_pelle_ENA_GEFB01005873_GEFB010058731_TSA:_Cancer_borealis_DS01-Cborealis_contig_5808_transcribed_RNA_sequence	seq505	Pelle	Toll Pathway	Lai and Aboobaker, 2017
25016_pelle_ENA_GEHV01025017_GEHV010250171_TSA:_Hyalella_azteca_TR10669:c0_g2_i1_transcribed_RNA_sequence	seq506	Pelle	Toll Pathway	Lai and Aboobaker, 2017
66302_(reversed)_pelle_ENA_GEID01066303_GEID010663031_TSA:_Callinectes_sapidus_C_sapidus_gill_comp54858_c0_seq2_transcribed_RNA_sequence	seq507	Pelle	Toll Pathway	Lai and Aboobaker, 2017
88607_(reversed)_pelle_ENA_GETT01088608_GETT010886081_TSA:_Meganyctiphanes_norvegica_TRINITY_DN117824_c0_g1_i1_transcribed_RNA_sequence	seq508	Pelle	Toll Pathway	Lai and Aboobaker, 2017
27900_pelle_ENA_GEUA01027901_GEUA010279011_TSA:_Farfantepenaeus_aztecus_comp72601_c0_seq1_transcribed_RNA_sequence	seq509	Pelle	Toll Pathway	Lai and Aboobaker, 2017
74788_pelle_ENA_HACB02074789_HACB020747891_TSA:_Cherax_quadricarinatus__contig_c52254_g8_i1	seq510	Pelle	Toll Pathway	Lai and Aboobaker, 2017
29164_pelle_ENA_HACF01029165_HACF010291651_TPA:_Euphausia_superba_transcriptome_shotgun_assembly__contig_N59135	seq511	Pelle	Toll Pathway	Lai and Aboobaker, 2017
50969_pelle_ENA_HACH01050970_HACH010509701_TSA:_Hyas_araneus__contig_c48118_g1_i1	seq512	Pelle	Toll Pathway	Lai and Aboobaker, 2017
14354_(reversed)_ENA_HADC01014355_HADC010143551_TSA:_Gammarus_chevreuxi__contig_comp71167_c0_seq1	seq513	Pelle	Toll Pathway	Lai and Aboobaker, 2017
38075_(reversed)_pelle_ENA_HAEM01038076_HAEM010380761_TSA:_Bragasellus_molinai__contig_comp54844_c0_seq1	seq514	Pelle	Toll Pathway	Lai and Aboobaker, 2017
23287_pelle_(reversed)_ENA_HAEN01023288_HAEN010232881_TSA:_Bragasellus_peltatus__contig_comp31396_c1_seq1	seq515	Pelle	Toll Pathway	Lai and Aboobaker, 2017
24515_(reversed)_ENA_HAEO01024516_HAEO010245161_TSA:_Proasellus_aragonensis__contig_comp40157_c0_seq1	seq516	Pelle	Toll Pathway	Lai and Aboobaker, 2017
9595_pelle_ENA_HAEP01009596_HAEP010095961_TSA:_Proasellus_assaforensis__contig_comp18478_c0_seq1	seq517	Pelle	Toll Pathway	Lai and Aboobaker, 2017
46137_(reversed)_pelle_ENA_HAEQ01046138_HAEQ010461381_TSA:_Proasellus_arthrodilus__contig_comp62267_c0_seq3	seq518	Pelle	Toll Pathway	Lai and Aboobaker, 2017
73005_pelle_ENA_HAER01073006_HAER010730061_TSA:_Proasellus_cantabricus__contig_c65165_g1_i1	seq519	Pelle	Toll Pathway	Lai and Aboobaker, 2017
51985_pelle_ENA_HAES01051986_HAES010519861_TSA:_Proasellus_cavaticus__contig_comp59693_c0_seq1	seq520	Pelle	Toll Pathway	Lai and Aboobaker, 2017
65682_pelle_ENA_HAET01065683_HAET010656831_TSA:_Proasellus_coxalis__contig_comp250592_c0_seq1	seq521	Pelle	Toll Pathway	Lai and Aboobaker, 2017
96219_pelle_ENA_HAET01096220_HAET010962201_TSA:_Proasellus_coxalis__contig_comp780677_c0_seq1	seq522	Pelle	Toll Pathway	Lai and Aboobaker, 2017
26988_pelle_ENA_HAEU01026989_HAEU010269891_TSA:_Proasellus_coiffaiti__contig_comp45592_c0_seq1	seq523	Pelle	Toll Pathway	Lai and Aboobaker, 2017
81051_pelle_ENA_HAEU01081052_HAEU010810521_TSA:_Proasellus_coiffaiti__contig_comp393006_c0_seq1	seq524	Pelle	Toll Pathway	Lai and Aboobaker, 2017
47023_pelle_ENA_HAEV01047024_HAEV010470241_TSA:_Proasellus_escolai__contig_comp93569_c0_seq3	seq525	Pelle	Toll Pathway	Lai and Aboobaker, 2017
35853_ENA_HAEW01035854_HAEW010358541_TSA:_Proasellus_ebrensis__contig_c30903_g2_i1	seq526	Pelle	Toll Pathway	Lai and Aboobaker, 2017
42513_(reversed)_ENA_HAEX01042514_HAEX010425141_TSA:_Proasellus_grafi__contig_c32444_g1_i1	seq527	Pelle	Toll Pathway	Lai and Aboobaker, 2017
84749_(reversed)_ENA_HAEX01084750_HAEX010847501_TSA:_Proasellus_grafi__contig_c75546_g1_i1	seq528	Pelle	Toll Pathway	Lai and Aboobaker, 2017
57989_ENA_HAEY01057990_HAEY010579901_TSA:_Proasellus_granadensis__contig_comp72733_c0_seq1	seq529	Pelle	Toll Pathway	Lai and Aboobaker, 2017
33236_(reversed)_ENA_HAEZ01033237_HAEZ010332371_TSA:_Proasellus_hercegovinensis__contig_comp73445_c1_seq1	seq530	Pelle	Toll Pathway	Lai and Aboobaker, 2017
62612_ENA_HAEZ01062613_HAEZ010626131_TSA:_Proasellus_hercegovinensis__contig_comp91737_c1_seq1	seq531	Pelle	Toll Pathway	Lai and Aboobaker, 2017
47208_(reversed)_ENA_HAFA01047209_HAFA010472091_TSA:_Proasellus_ibericus__contig_comp66588_c0_seq1	seq532	Pelle	Toll Pathway	Lai and Aboobaker, 2017
7576_ENA_HAFB01007577_HAFB010075771_TSA:_Proasellus_jaloniacus__contig_comp16170_c0_seq1	seq533	Pelle	Toll Pathway	Lai and Aboobaker, 2017
43190_(reversed)_ENA_HAFC01043191_HAFC010431911_TSA:_Proasellus_karamani__contig_comp62683_c0_seq1	seq534	Pelle	Toll Pathway	Lai and Aboobaker, 2017
29309_(reversed)_ENA_HAFD01029310_HAFD010293101_TSA:_Proasellus_margalefi__contig_comp44449_c1_seq2	seq535	Pelle	Toll Pathway	Lai and Aboobaker, 2017
39734_(reversed)_ENA_HAFE01039735_HAFE010397351_TSA:_Proasellus_meridianus__contig_comp60290_c0_seq2	seq536	Pelle	Toll Pathway	Lai and Aboobaker, 2017
25017_(reversed)_ENA_HAFF01025018_HAFF010250181_TSA:_Proasellus_ortizi__contig_c24185_g1_i1	seq537	Pelle	Toll Pathway	Lai and Aboobaker, 2017
40525_ENA_HAFG01040526_HAFG010405261_TSA:_Proasellus_parvulus__contig_comp67693_c0_seq1	seq538	Pelle	Toll Pathway	Lai and Aboobaker, 2017
44475_ENA_HAFH01044476_HAFH010444761_TSA:_Proasellus_racovitzai__contig_comp47400_c0_seq1	seq539	Pelle	Toll Pathway	Lai and Aboobaker, 2017
29531_ENA_HAFI01029532_HAFI010295321_TSA:_Proasellus_rectus__contig_comp53186_c0_seq1	seq540	Pelle	Toll Pathway	Lai and Aboobaker, 2017
59064_ENA_HAFI01059065_HAFI010590651_TSA:_Proasellus_rectus__contig_comp66809_c0_seq1	seq541	Pelle	Toll Pathway	Lai and Aboobaker, 2017
64051_(reversed)_ENA_HAFJ01064052_HAFJ010640521_TSA:_Proasellus_solanasi__contig_comp61044_c4_seq54	seq542	Pelle	Toll Pathway	Lai and Aboobaker, 2017
12227_ENA_HAFK01012228_HAFK010122281_TSA:_Proasellus_spelaeus__contig_comp18303_c0_seq1	seq543	Pelle	Toll Pathway	Lai and Aboobaker, 2017
70855_(reversed)_pelle_ENA_HAFL01070856_HAFL010708561_TSA:_Proasellus_beticus__contig_comp53467_c0_seq1	seq544	Pelle	Toll Pathway	Lai and Aboobaker, 2017
75606_(reversed)_pelle_ENA_HAFL01075607_HAFL010756071_TSA:_Proasellus_beticus__contig_comp65488_c0_seq1	seq545	Pelle	Toll Pathway	Lai and Aboobaker, 2017
3906_(reversed)_pelle_ENA_HAFM01003907_HAFM010039071_TSA:_Gammarus_pulex__contig_Locus_22899_Transcript_1/1	seq546	Pelle	Toll Pathway	Lai and Aboobaker, 2017
4940_pelle_ENA_HAFM01004941_HAFM010049411_TSA:_Gammarus_pulex__contig_Locus_26980_Transcript_1/1	seq547	Pelle	Toll Pathway	Lai and Aboobaker, 2017
Parhyale_hawaiensis_1_phaw_30_tra_m005253	seq548	Pelle	Toll Pathway	Lai and Aboobaker, 2017
Parhyale_hawaiensis_2_phaw_30_tra_m021923	seq549	Pelle	Toll Pathway	Lai and Aboobaker, 2017
Litopenaeus_vannamei_comp36287_c0_seq3_len=1868_path=[1:0-881_4479:882-883_885:884-1230_1235:1231-1563_1568:1564-1867]	seq550	Myd88	Toll Pathway	Lai and Aboobaker, 2017
39308_ENA_GAFS01039309_GAFS010393091_TSA:_Pontastacus_leptodactylus_Pastle_hypoyo_c40150_transcribed_RNA_sequence	seq551	Myd88	Toll Pathway	Lai and Aboobaker, 2017
10400_ENA_GARH01010401_GARH010104011_TSA:_Procambarus_clarkii_Prcla_ES_63468_0_transcribed_RNA_sequence	seq552	Myd88	Toll Pathway	Lai and Aboobaker, 2017
15427_ENA_GARH01015428_GARH010154281_TSA:_Procambarus_clarkii_Prcla_ES_58238_0_transcribed_RNA_sequence	seq553	Myd88	Toll Pathway	Lai and Aboobaker, 2017
7309_ENA_GBUF01007310_GBUF010073101_TSA:_Eriocheir_sinensis_comp41746_c0_seq2_transcribed_RNA_sequence	seq554	Myd88	Toll Pathway	Lai and Aboobaker, 2017
27741_ENA_GCVG01027742_GCVG010277421_TSA:_Macrobrachium_nipponense_c66371_g2_transcribed_RNA_sequence	seq555	Myd88	Toll Pathway	Lai and Aboobaker, 2017
39563_ENA_GCVG01039564_GCVG010395641_TSA:_Macrobrachium_nipponense_c66371_g1_transcribed_RNA_sequence	seq556	Myd88	Toll Pathway	Lai and Aboobaker, 2017
11941_ENA_GDFV01011942_GDFV010119421_TSA:_Neomysis_awatschensis_My_CDS_11619-1_transcribed_RNA_sequence	seq557	Myd88	Toll Pathway	Lai and Aboobaker, 2017
Asellus_aquaticus_ENA_GDKY01021556_GDKY010215561_TSA:_Asellus_aquaticus_Contig_23856myeloid_transcribed_RNA_sequence	seq558	Myd88	Toll Pathway	Lai and Aboobaker, 2017
2501_ENA_GDUJ01002502_GDUJ010025021_TSA:_Talitrus_saltator_comp5019_c0_seq2_transcribed_RNA_sequence	seq559	Myd88	Toll Pathway	Lai and Aboobaker, 2017
61447_ENA_GDUJ01061448_GDUJ010614481_TSA:_Talitrus_saltator_comp96485_c0_seq1_transcribed_RNA_sequence	seq560	Myd88	Toll Pathway	Lai and Aboobaker, 2017
28107_ENA_GEBG01028108_GEBG010281081_TSA:_Homarus_americanus_DS01-Homarus1_Transcript_23203_transcribed_RNA_sequence	seq561	Myd88	Toll Pathway	Lai and Aboobaker, 2017
53449_ENA_GEBG01053450_GEBG010534501_TSA:_Homarus_americanus_DS01-Homarus1_Transcript_46504_transcribed_RNA_sequence	seq562	Myd88	Toll Pathway	Lai and Aboobaker, 2017
Astacus_astacus_ENA_GEDF01020188_GEDF010201881_TSA:_Astacus_astacus_TR31681_c0_g1_i1_transcribed_RNA_sequence	seq563	Myd88	Toll Pathway	Lai and Aboobaker, 2017
60120_ENA_GEEP01060121_GEEP010601211_TSA:_Penaeus_monodon_WSV_6468_transcribed_RNA_sequence	seq564	Myd88	Toll Pathway	Lai and Aboobaker, 2017
66136_ENA_GEEP01066137_GEEP010661371_TSA:_Penaeus_monodon_WSV_21829_transcribed_RNA_sequence	seq565	Myd88	Toll Pathway	Lai and Aboobaker, 2017
8154_ENA_GEFB01008155_GEFB010081551_TSA:_Cancer_borealis_DS01-Cborealis_contig_8060_transcribed_RNA_sequence	seq566	Myd88	Toll Pathway	Lai and Aboobaker, 2017
8984_ENA_GEUA01008985_GEUA010089851_TSA:_Farfantepenaeus_aztecus_comp46261_c0_seq1_transcribed_RNA_sequence	seq567	Myd88	Toll Pathway	Lai and Aboobaker, 2017
33389_(reversed)_ENA_HACB02033390_HACB020333901_TSA:_Cherax_quadricarinatus__contig_c39182_g1_i1	seq568	Myd88	Toll Pathway	Lai and Aboobaker, 2017
33390_(reversed)_ENA_HACB02033391_HACB020333911_TSA:_Cherax_quadricarinatus__contig_c39182_g2_i1	seq569	Myd88	Toll Pathway	Lai and Aboobaker, 2017
93461_ENA_HACB02093462_HACB020934621_TSA:_Cherax_quadricarinatus__contig_c64389_g1_i1	seq570	Myd88	Toll Pathway	Lai and Aboobaker, 2017
264_ENA_HACH01000265_HACH010002651_TSA:_Hyas_araneus__contig_c317_g1_i1	seq571	Myd88	Toll Pathway	Lai and Aboobaker, 2017
52396_ENA_HAEM01052397_HAEM010523971_TSA:_Bragasellus_molinai__contig_comp66027_c0_seq3	seq572	Myd88	Toll Pathway	Lai and Aboobaker, 2017
9329_ENA_HAEN01009330_HAEN010093301_TSA:_Bragasellus_peltatus__contig_comp13565_c0_seq1	seq573	Myd88	Toll Pathway	Lai and Aboobaker, 2017
23410_ENA_HAEO01023411_HAEO010234111_TSA:_Proasellus_aragonensis__contig_comp39378_c0_seq1	seq574	Myd88	Toll Pathway	Lai and Aboobaker, 2017
11819_ENA_HAEP01011820_HAEP010118201_TSA:_Proasellus_assaforensis__contig_comp22465_c0_seq1	seq575	Myd88	Toll Pathway	Lai and Aboobaker, 2017
49997_(reversed)_ENA_HAEP01049998_HAEP010499981_TSA:_Proasellus_assaforensis__contig_comp174033_c0_seq1	seq576	Myd88	Toll Pathway	Lai and Aboobaker, 2017
61920_ENA_HAEP01061921_HAEP010619211_TSA:_Proasellus_assaforensis__contig_comp376807_c0_seq1	seq577	Myd88	Toll Pathway	Lai and Aboobaker, 2017
72793_ENA_HAEQ01072794_HAEQ010727941_TSA:_Proasellus_arthrodilus__contig_comp282856_c0_seq1	seq578	Myd88	Toll Pathway	Lai and Aboobaker, 2017
70767_ENA_HAER01070768_HAER010707681_TSA:_Proasellus_cantabricus__contig_c62851_g1_i1	seq579	Myd88	Toll Pathway	Lai and Aboobaker, 2017
84753_ENA_HAER01084754_HAER010847541_TSA:_Proasellus_cantabricus__contig_c77155_g1_i1	seq580	Myd88	Toll Pathway	Lai and Aboobaker, 2017
48887_ENA_HAES01048888_HAES010488881_TSA:_Proasellus_cavaticus__contig_comp58896_c0_seq4	seq581	Myd88	Toll Pathway	Lai and Aboobaker, 2017
74354_ENA_HAET01074355_HAET010743551_TSA:_Proasellus_coxalis__contig_comp375024_c0_seq1	seq582	Myd88	Toll Pathway	Lai and Aboobaker, 2017
47743_ENA_HAEU01047744_HAEU010477441_TSA:_Proasellus_coiffaiti__contig_comp59083_c0_seq2	seq583	Myd88	Toll Pathway	Lai and Aboobaker, 2017
35147_ENA_HAEV01035148_HAEV010351481_TSA:_Proasellus_escolai__contig_comp80928_c0_seq2	seq584	Myd88	Toll Pathway	Lai and Aboobaker, 2017
15528_ENA_HAEW01015529_HAEW010155291_TSA:_Proasellus_ebrensis__contig_c16557_g1_i1	seq585	Myd88	Toll Pathway	Lai and Aboobaker, 2017
15292_ENA_HAEX01015293_HAEX010152931_TSA:_Proasellus_grafi__contig_c17240_g1_i1	seq586	Myd88	Toll Pathway	Lai and Aboobaker, 2017
24997_ENA_HAEY01024998_HAEY010249981_TSA:_Proasellus_granadensis__contig_comp49657_c0_seq1	seq587	Myd88	Toll Pathway	Lai and Aboobaker, 2017
52080_ENA_HAEY01052081_HAEY010520811_TSA:_Proasellus_granadensis__contig_comp70677_c0_seq1	seq588	Myd88	Toll Pathway	Lai and Aboobaker, 2017
51507_ENA_HAEZ01051508_HAEZ010515081_TSA:_Proasellus_hercegovinensis__contig_comp87498_c0_seq3	seq589	Myd88	Toll Pathway	Lai and Aboobaker, 2017
23964_ENA_HAFA01023965_HAFA010239651_TSA:_Proasellus_ibericus__contig_comp47118_c0_seq2	seq590	Myd88	Toll Pathway	Lai and Aboobaker, 2017
31605_ENA_HAFA01031606_HAFA010316061_TSA:_Proasellus_ibericus__contig_comp55508_c0_seq1	seq591	Myd88	Toll Pathway	Lai and Aboobaker, 2017
48112_ENA_HAFB01048113_HAFB010481131_TSA:_Proasellus_jaloniacus__contig_comp152229_c0_seq1	seq592	Myd88	Toll Pathway	Lai and Aboobaker, 2017
49347_ENA_HAFC01049348_HAFC010493481_TSA:_Proasellus_karamani__contig_comp67257_c0_seq1	seq593	Myd88	Toll Pathway	Lai and Aboobaker, 2017
42115_ENA_HAFE01042116_HAFE010421161_TSA:_Proasellus_meridianus__contig_comp61610_c0_seq2	seq594	Myd88	Toll Pathway	Lai and Aboobaker, 2017
24143_ENA_HAFF01024144_HAFF010241441_TSA:_Proasellus_ortizi__contig_c23692_g1_i2	seq595	Myd88	Toll Pathway	Lai and Aboobaker, 2017
46696_ENA_HAFG01046697_HAFG010466971_TSA:_Proasellus_parvulus__contig_comp73196_c0_seq1	seq596	Myd88	Toll Pathway	Lai and Aboobaker, 2017
32677_ENA_HAFH01032678_HAFH010326781_TSA:_Proasellus_racovitzai__contig_comp42732_c0_seq2	seq597	Myd88	Toll Pathway	Lai and Aboobaker, 2017
9971_ENA_HAFI01009972_HAFI010099721_TSA:_Proasellus_rectus__contig_comp21232_c0_seq1	seq598	Myd88	Toll Pathway	Lai and Aboobaker, 2017
72248_ENA_HAFJ01072249_HAFJ010722491_TSA:_Proasellus_solanasi__contig_comp201830_c0_seq1	seq599	Myd88	Toll Pathway	Lai and Aboobaker, 2017
37980_ENA_HAFK01037981_HAFK010379811_TSA:_Proasellus_spelaeus__contig_comp98354_c0_seq1	seq600	Myd88	Toll Pathway	Lai and Aboobaker, 2017
38609_ENA_HAFK01038610_HAFK010386101_TSA:_Proasellus_spelaeus__contig_comp108379_c0_seq1	seq601	Myd88	Toll Pathway	Lai and Aboobaker, 2017
58420_ENA_HAFL01058421_HAFL010584211_TSA:_Proasellus_beticus__contig_comp87689_c0_seq1	seq602	Myd88	Toll Pathway	Lai and Aboobaker, 2017
Parhyale_hawaiensis_phaw_30_tra_m019659	seq603	Myd88	Toll Pathway	Lai and Aboobaker, 2017
Asellus_aquaticus__ENA_GDKY01016322_GDKY010163221_TSA:_Asellus_aquaticus_Contig_16481cactus_transcribed_RNA_sequence	seq604	Cactus	Toll Pathway	Lai and Aboobaker, 2017
Astacus_astacus_ENA_GEDF01007711_GEDF010077111_TSA:_Astacus_astacus_TR18842_c0_g1_i1_transcribed_RNA_sequence	seq605	Cactus	Toll Pathway	Lai and Aboobaker, 2017
Astacus_leptodactylus_ENA_GBEI01008478_GBEI010084781_TSA:_Pontastacus_leptodactylus_Pl_CLC_8493_transcribed_RNA_sequence	seq606	Cactus	Toll Pathway	Lai and Aboobaker, 2017
Bragasellus_peltatus__ENA_HAEN01052160_HAEN010521601_TSA:_Bragasellus_peltatus__contig_comp43791_c0_seq3	seq607	Cactus	Toll Pathway	Lai and Aboobaker, 2017
Callinectes_sapidus_ENA_GEID01036379_GEID010363791_TSA:_Callinectes_sapidus_C_sapidus_gill_comp41193_c0_seq2_transcribed_RNA_sequence	seq608	Cactus	Toll Pathway	Lai and Aboobaker, 2017
Cancer_borealis_ENA_GEFB01017828_GEFB010178281_TSA:_Cancer_borealis_DS01-Cborealis_contig_17616_transcribed_RNA_sequence	seq609	Cactus	Toll Pathway	Lai and Aboobaker, 2017
Cherax_quadricarinatus_ENA_HACK01012740_HACK010127401_TSA:_Cherax_quadricarinatus__contig_transcript-80_12739	seq610	Cactus	Toll Pathway	Lai and Aboobaker, 2017
Eriocheir_sinensis_ENA_GBUF01015209_GBUF010152091_TSA:_Eriocheir_sinensis_comp49631_c0_seq3_transcribed_RNA_sequence	seq611	Cactus	Toll Pathway	Lai and Aboobaker, 2017
Farfantepenaeus_aztecus__ENA_GEUA01068149_GEUA010681491_TSA:_Farfantepenaeus_aztecus_comp136213_c0_seq1_transcribed_RNA_sequence	seq612	Cactus	Toll Pathway	Lai and Aboobaker, 2017
Gammarus_chevreuxi_ENA_HADC01028527_HADC010285271_TSA:_Gammarus_chevreuxi__contig_comp69818_c0_seq4	seq613	Cactus	Toll Pathway	Lai and Aboobaker, 2017
Gammarus_pulex_ENA_HAFM01002649_HAFM010026491_TSA:_Gammarus_pulex__contig_Locus_18323_Transcript_1/1	seq614	Cactus	Toll Pathway	Lai and Aboobaker, 2017
Homarus_americanus__ENA_GEBG01009846_GEBG010098461_TSA:_Homarus_americanus_DS01-Homarus1_Transcript_7694_transcribed_RNA_sequence	seq615	Cactus	Toll Pathway	Lai and Aboobaker, 2017
Hyalella_azteca_ENA_GEHV01090818_GEHV010908181_TSA:_Hyalella_azteca_TR39597:c2_g3_i1_transcribed_RNA_sequence	seq616	Cactus	Toll Pathway	Lai and Aboobaker, 2017
Hyas_araneus_ENA_HACH01035886_HACH010358861_TSA:_Hyas_araneus__contig_c31772_g1_i1	seq617	Cactus	Toll Pathway	Lai and Aboobaker, 2017
Litopenaeus_vannamei_comp36885_c0_seq1_len=2928_path=[2906:0-2846_5753:2847-2927]	seq618	Cactus	Toll Pathway	Lai and Aboobaker, 2017
Macrobrachium_nipponense__ENA_GCVG01027522_GCVG010275221_TSA:_Macrobrachium_nipponense_c82160_g1_transcribed_RNA_sequence	seq619	Cactus	Toll Pathway	Lai and Aboobaker, 2017
Melita_plumulosa__ENA_GAKD01000404_GAKD010004041_TSA:_Melita_plumulosa_mira_c405_transcribed_RNA_sequence	seq620	Cactus	Toll Pathway	Lai and Aboobaker, 2017
Neomysis_awatschensis_ENA_GDFV01000541_GDFV010005411_TSA:_Neomysis_awatschensis_My_CDS_00526-1_transcribed_RNA_sequence	seq621	Cactus	Toll Pathway	Lai and Aboobaker, 2017
Parhyale_hawaiensis_phaw_30_tra_m007026	seq622	Cactus	Toll Pathway	Lai and Aboobaker, 2017
Penaeus_monodon_ENA_GEME01057335_GEME010573351_TSA:_Penaeus_monodon_WSV_Locus_1_Tr_8902/20090_Len_2089_transcribed_RNA_sequence	seq623	Cactus	Toll Pathway	Lai and Aboobaker, 2017
Proasellus_aragonensis__ENA_GEFN01020784_GEFN010207841_TSA:_Palaemon_argentinus_c7192_g1_i1_transcribed_RNA_sequence	seq624	Cactus	Toll Pathway	Lai and Aboobaker, 2017
Proasellus_aragonensis__ENA_HAEO01046313_HAEO010463131_TSA:_Proasellus_aragonensis__contig_comp50088_c0_seq2	seq625	Cactus	Toll Pathway	Lai and Aboobaker, 2017
Proasellus_arthrodilus__ENA_HAEQ01051648_HAEQ010516481_TSA:_Proasellus_arthrodilus__contig_comp63668_c0_seq1	seq626	Cactus	Toll Pathway	Lai and Aboobaker, 2017
Proasellus_assaforensis_ENA_HAEP01026241_HAEP010262411_TSA:_Proasellus_assaforensis__contig_comp36390_c2_seq1	seq627	Cactus	Toll Pathway	Lai and Aboobaker, 2017
Proasellus_cantabricus__ENA_HAER01021225_HAER010212251_TSA:_Proasellus_cantabricus__contig_c22294_g1_i1	seq628	Cactus	Toll Pathway	Lai and Aboobaker, 2017
Proasellus_cavaticus_ENA_HAES01022844_HAES010228441_TSA:_Proasellus_cavaticus__contig_comp41275_c0_seq2	seq629	Cactus	Toll Pathway	Lai and Aboobaker, 2017
Proasellus_coiffaiti__ENA_HAEU01041295_HAEU010412951_TSA:_Proasellus_coiffaiti__contig_comp56221_c0_seq1	seq630	Cactus	Toll Pathway	Lai and Aboobaker, 2017
Proasellus_coxalis__ENA_HAET01014512_HAET010145121_TSA:_Proasellus_coxalis__contig_comp23332_c0_seq1	seq631	Cactus	Toll Pathway	Lai and Aboobaker, 2017
Proasellus_ebrensis_ENA_HAEW01041922_HAEW010419221_TSA:_Proasellus_ebrensis__contig_c33417_g1_i1	seq632	Cactus	Toll Pathway	Lai and Aboobaker, 2017
Proasellus_grafi_ENA_HAEX01038285_HAEX010382851_TSA:_Proasellus_grafi__contig_c28710_g5_i1	seq633	Cactus	Toll Pathway	Lai and Aboobaker, 2017
Proasellus_granadensis_ENA_HAEY01086500_HAEY010865001_TSA:_Proasellus_granadensis__contig_comp153073_c0_seq1	seq634	Cactus	Toll Pathway	Lai and Aboobaker, 2017
Proasellus_hercegovinensis_ENA_HAEZ01069470_HAEZ010694701_TSA:_Proasellus_hercegovinensis__contig_comp93429_c0_seq1	seq635	Cactus	Toll Pathway	Lai and Aboobaker, 2017
Proasellus_ibericus__ENA_HAFA01054397_HAFA010543971_TSA:_Proasellus_ibericus__contig_comp69894_c0_seq2	seq636	Cactus	Toll Pathway	Lai and Aboobaker, 2017
Proasellus_jaloniacus__ENA_HAFB01006168_HAFB010061681_TSA:_Proasellus_jaloniacus__contig_comp13414_c0_seq1	seq637	Cactus	Toll Pathway	Lai and Aboobaker, 2017
Proasellus_karamani__ENA_HAFC01084887_HAFC010848871_TSA:_Proasellus_karamani__contig_comp80698_c0_seq9	seq638	Cactus	Toll Pathway	Lai and Aboobaker, 2017
Proasellus_margalefi__ENA_HAFD01026621_HAFD010266211_TSA:_Proasellus_margalefi__contig_comp42508_c1_seq1	seq639	Cactus	Toll Pathway	Lai and Aboobaker, 2017
Proasellus_meridianus__ENA_HAFE01048491_HAFE010484911_TSA:_Proasellus_meridianus__contig_comp64380_c0_seq1	seq640	Cactus	Toll Pathway	Lai and Aboobaker, 2017
Proasellus_ortizi__ENA_HAFF01030417_HAFF010304171_TSA:_Proasellus_ortizi__contig_c26656_g1_i1	seq641	Cactus	Toll Pathway	Lai and Aboobaker, 2017
Proasellus_parvulus_ENA_HAFG01068795_HAFG010687951_TSA:_Proasellus_parvulus__contig_comp84781_c0_seq2	seq642	Cactus	Toll Pathway	Lai and Aboobaker, 2017
Proasellus_racovitzai__ENA_HAFH01043132_HAFH010431321_TSA:_Proasellus_racovitzai__contig_comp46985_c0_seq2	seq643	Cactus	Toll Pathway	Lai and Aboobaker, 2017
Proasellus_rectus__ENA_HAFI01052892_HAFI010528921_TSA:_Proasellus_rectus__contig_comp65571_c0_seq1	seq644	Cactus	Toll Pathway	Lai and Aboobaker, 2017
Proasellus_solanasi_ENA_HAFJ01052805_HAFJ010528051_TSA:_Proasellus_solanasi__contig_comp59732_c0_seq1	seq645	Cactus	Toll Pathway	Lai and Aboobaker, 2017
Proasellus_spelaeus__ENA_HAFK01031470_HAFK010314701_TSA:_Proasellus_spelaeus__contig_comp29048_c0_seq2	seq646	Cactus	Toll Pathway	Lai and Aboobaker, 2017
Procambarus_clarkii_ENA_GARH01009498_GARH010094981_TSA:_Procambarus_clarkii_Prcla_ES_3983_0_transcribed_RNA_sequence	seq647	Cactus	Toll Pathway	Lai and Aboobaker, 2017
Scylla_olivacea__ENA_GDRN01066012_GDRN010660121_TSA:_Scylla_olivacea_Ref_Crab_Transcript_66167_2177_transcribed_RNA_sequence	seq648	Cactus	Toll Pathway	Lai and Aboobaker, 2017
Talitrus_saltator__ENA_GDUJ01074959_GDUJ010749591_TSA:_Talitrus_saltator_comp100477_c0_seq2_transcribed_RNA_sequence	seq649	Cactus	Toll Pathway	Lai and Aboobaker, 2017
Astacus_leptodactylus_ENA_GAFS01008228_GAFS010082281_TSA:_Pontastacus_leptodactylus_Pastle_hypoyo_c8367_transcribed_RNA_sequence	seq650	Dorsal	Toll Pathway	Lai and Aboobaker, 2017
Bragasellus_peltatus_1_ENA_HAEN01013476_HAEN010134761_TSA:_Bragasellus_peltatus__contig_comp20372_c0_seq1	seq651	Dorsal	Toll Pathway	Lai and Aboobaker, 2017
Bragasellus_peltatus_2_ENA_HAEN01036996_HAEN010369961_TSA:_Bragasellus_peltatus__contig_comp39943_c0_seq2	seq652	Dorsal	Toll Pathway	Lai and Aboobaker, 2017
Callinectes_sapidus_ENA_GEID01058687_GEID010586871_TSA:_Callinectes_sapidus_C_sapidus_gill_comp52828_c0_seq3_transcribed_RNA_sequence	seq653	Dorsal	Toll Pathway	Lai and Aboobaker, 2017
Cancer_borealis_ENA_GEFB01010781_GEFB010107811_TSA:_Cancer_borealis_DS01-Cborealis_contig_10652_transcribed_RNA_sequence	seq654	Dorsal	Toll Pathway	Lai and Aboobaker, 2017
Carcinus_maenas__ENA_GBXE01099710_GBXE010997101_TSA:_Carcinus_maenas_comp85846_c0_seq4_transcribed_RNA_sequence	seq655	Dorsal	Toll Pathway	Lai and Aboobaker, 2017
Cherax_quadricarinatus_ENA_HACK01017854_HACK010178541_TSA:_Cherax_quadricarinatus__contig_transcript-80_17853	seq656	Dorsal	Toll Pathway	Lai and Aboobaker, 2017
Eriocheir_sinensis_ENA_GBUF01004732_GBUF010047321_TSA:_Eriocheir_sinensis_comp36149_c1_seq2_transcribed_RNA_sequence	seq657	Dorsal	Toll Pathway	Lai and Aboobaker, 2017
Euphausia_superba_ENA_HACF01022485_HACF010224851_TPA:_Euphausia_superba_transcriptome_shotgun_assembly__contig_N46984	seq658	Dorsal	Toll Pathway	Lai and Aboobaker, 2017
Farfantepenaeus_aztecus__ENA_GEUA01012954_GEUA010129541_TSA:_Farfantepenaeus_aztecus_comp48986_c1_seq1_transcribed_RNA_sequence	seq659	Dorsal	Toll Pathway	Lai and Aboobaker, 2017
Homarus_americanus__ENA_GEBG01014109_GEBG010141091_TSA:_Homarus_americanus_DS01-Homarus1_Transcript_11183_transcribed_RNA_sequence	seq660	Dorsal	Toll Pathway	Lai and Aboobaker, 2017
Hyalella_azteca_ENA_GEHV01059440_GEHV010594401_TSA:_Hyalella_azteca_TR25559:c0_g1_i1_transcribed_RNA_sequence	seq661	Dorsal	Toll Pathway	Lai and Aboobaker, 2017
Hyas_araneus_ENA_HACH01031760_HACH010317601_TSA:_Hyas_araneus__contig_c29941_g1_i1	seq662	Dorsal	Toll Pathway	Lai and Aboobaker, 2017
Litopenaeus_vannamei_ENA_GETZ01028153_GETZ010281531_TSA:_Litopenaeus_vannamei_comp57407_c1_seq1_transcribed_RNA_sequence	seq663	Dorsal	Toll Pathway	Lai and Aboobaker, 2017
Macrobrachium_nipponense__ENA_GCVG01022103_GCVG010221031_TSA:_Macrobrachium_nipponense_c85733_g1_transcribed_RNA_sequence	seq664	Dorsal	Toll Pathway	Lai and Aboobaker, 2017
Pacifastacus_leniusculus__ENA_GBYW01003310_GBYW010033101_TSA:_Pacifastacus_leniusculus_comp5790_c0_seq2_transcribed_RNA_sequence	seq665	Dorsal	Toll Pathway	Lai and Aboobaker, 2017
Parhyale_hawaiensis_phaw_30_tra_m003831	seq666	Dorsal	Toll Pathway	Lai and Aboobaker, 2017
Penaeus_monodon_ENA_GEEP01059070_GEEP010590701_TSA:_Penaeus_monodon_WSV_31827_transcribed_RNA_sequence	seq667	Dorsal	Toll Pathway	Lai and Aboobaker, 2017
Proasellus_aragonensis__ENA_HAEO01027026_HAEO010270261_TSA:_Proasellus_aragonensis__contig_comp41856_c0_seq2	seq668	Dorsal	Toll Pathway	Lai and Aboobaker, 2017
Proasellus_arthrodilus__ENA_HAEQ01028989_HAEQ010289891_TSA:_Proasellus_arthrodilus__contig_comp53072_c0_seq2	seq669	Dorsal	Toll Pathway	Lai and Aboobaker, 2017
Proasellus_assaforensis_ENA_HAEP01037053_HAEP010370531_TSA:_Proasellus_assaforensis__contig_comp40634_c0_seq1	seq670	Dorsal	Toll Pathway	Lai and Aboobaker, 2017
Proasellus_beticus__ENA_HAFL01098200_HAFL010982001_TSA:_Proasellus_beticus__contig_comp98230_c0_seq11	seq671	Dorsal	Toll Pathway	Lai and Aboobaker, 2017
Proasellus_cantabricus__ENA_HAER01011103_HAER010111031_TSA:_Proasellus_cantabricus__contig_c12518_g1_i1	seq672	Dorsal	Toll Pathway	Lai and Aboobaker, 2017
Proasellus_cavaticus_ENA_HAES01093144_HAES010931441_TSA:_Proasellus_cavaticus__contig_comp281711_c0_seq1	seq673	Dorsal	Toll Pathway	Lai and Aboobaker, 2017
Proasellus_coiffaiti__ENA_HAEU01050784_HAEU010507841_TSA:_Proasellus_coiffaiti__contig_comp60079_c0_seq3	seq674	Dorsal	Toll Pathway	Lai and Aboobaker, 2017
Proasellus_coxalis__ENA_HAET01008654_HAET010086541_TSA:_Proasellus_coxalis__contig_comp14573_c0_seq1	seq675	Dorsal	Toll Pathway	Lai and Aboobaker, 2017
Proasellus_ebrensis_ENA_HAEW01080225_HAEW010802251_TSA:_Proasellus_ebrensis__contig_c60049_g1_i1	seq676	Dorsal	Toll Pathway	Lai and Aboobaker, 2017
Proasellus_escolai__ENA_HAEV01051154_HAEV010511541_TSA:_Proasellus_escolai__contig_comp97090_c0_seq3	seq677	Dorsal	Toll Pathway	Lai and Aboobaker, 2017
Proasellus_grafi_ENA_HAEX01016476_HAEX010164761_TSA:_Proasellus_grafi__contig_c18281_g1_i1	seq678	Dorsal	Toll Pathway	Lai and Aboobaker, 2017
Proasellus_granadensis_ENA_HAEY01058502_HAEY010585021_TSA:_Proasellus_granadensis__contig_comp72880_c0_seq4	seq679	Dorsal	Toll Pathway	Lai and Aboobaker, 2017
Proasellus_hercegovinensis_ENA_HAEZ01046230_HAEZ010462301_TSA:_Proasellus_hercegovinensis__contig_comp84526_c0_seq2	seq680	Dorsal	Toll Pathway	Lai and Aboobaker, 2017
Proasellus_ibericus__ENA_HAFA01038610_HAFA010386101_TSA:_Proasellus_ibericus__contig_comp61325_c0_seq1	seq681	Dorsal	Toll Pathway	Lai and Aboobaker, 2017
Proasellus_karamani__ENA_HAFC01055655_HAFC010556551_TSA:_Proasellus_karamani__contig_comp71176_c0_seq3	seq682	Dorsal	Toll Pathway	Lai and Aboobaker, 2017
Proasellus_margalefi__ENA_HAFD01013247_HAFD010132471_TSA:_Proasellus_margalefi__contig_comp27157_c0_seq2	seq683	Dorsal	Toll Pathway	Lai and Aboobaker, 2017
Proasellus_meridianus__ENA_HAFE01051765_HAFE010517651_TSA:_Proasellus_meridianus__contig_comp65472_c0_seq7	seq684	Dorsal	Toll Pathway	Lai and Aboobaker, 2017
Proasellus_ortizi__ENA_HAFF01028831_HAFF010288311_TSA:_Proasellus_ortizi__contig_c26053_g2_i1	seq685	Dorsal	Toll Pathway	Lai and Aboobaker, 2017
Proasellus_parvulus_ENA_HAFG01061860_HAFG010618601_TSA:_Proasellus_parvulus__contig_comp82194_c1_seq2	seq686	Dorsal	Toll Pathway	Lai and Aboobaker, 2017
Proasellus_racovitzai__ENA_HAFH01095377_HAFH010953771_TSA:_Proasellus_racovitzai__contig_comp489058_c0_seq1	seq687	Dorsal	Toll Pathway	Lai and Aboobaker, 2017
Proasellus_rectus__ENA_HAFI01036352_HAFI010363521_TSA:_Proasellus_rectus__contig_comp58210_c0_seq2	seq688	Dorsal	Toll Pathway	Lai and Aboobaker, 2017
Proasellus_solanasi_ENA_HAFJ01010788_HAFJ010107881_TSA:_Proasellus_solanasi__contig_comp22694_c0_seq1	seq689	Dorsal	Toll Pathway	Lai and Aboobaker, 2017
Proasellus_spelaeus__ENA_HAFK01027667_HAFK010276671_TSA:_Proasellus_spelaeus__contig_comp27978_c0_seq7	seq690	Dorsal	Toll Pathway	Lai and Aboobaker, 2017
Procambarus_clarkii_ENA_GARH01005708_GARH010057081_TSA:_Procambarus_clarkii_Prcla_ES_24177_0_transcribed_RNA_sequence	seq691	Dorsal	Toll Pathway	Lai and Aboobaker, 2017
Scylla_olivacea__ENA_GDRN01077180_GDRN010771801_TSA:_Scylla_olivacea_Ref_Crab_Transcript_77356_3219_transcribed_RNA_sequence	seq692	Dorsal	Toll Pathway	Lai and Aboobaker, 2017
Talitrus_saltator__ENA_GDUJ01050496_GDUJ010504961_TSA:_Talitrus_saltator_comp91399_c0_seq1_transcribed_RNA_sequence	seq693	Dorsal	Toll Pathway	Lai and Aboobaker, 2017
15290_ENA_GADE01015291_GADE010152911_TSA:_Cherax_quadricarinatus_Cherquad_hygd_c15292_mRNA_sequence	seq694	Spatzle	Toll Pathway	Lai and Aboobaker, 2017
16110_ENA_GADE01016111_GADE010161111_TSA:_Cherax_quadricarinatus_Cherquad_hygd_c16112_mRNA_sequence	seq695	Spatzle	Toll Pathway	Lai and Aboobaker, 2017
16306_ENA_GADE01016307_GADE010163071_TSA:_Cherax_quadricarinatus_Cherquad_hygd_c16308_mRNA_sequence	seq696	Spatzle	Toll Pathway	Lai and Aboobaker, 2017
5523_ENA_GAKD01005524_GAKD010055241_TSA:_Melita_plumulosa_mira_c5697_transcribed_RNA_sequence	seq697	Spatzle	Toll Pathway	Lai and Aboobaker, 2017
7518_ENA_GAKD01007519_GAKD010075191_TSA:_Melita_plumulosa_mira_rep_c7744_transcribed_RNA_sequence	seq698	Spatzle	Toll Pathway	Lai and Aboobaker, 2017
16668_ENA_GAKD01016669_GAKD010166691_TSA:_Melita_plumulosa_mira_rep_c17264_transcribed_RNA_sequence	seq699	Spatzle	Toll Pathway	Lai and Aboobaker, 2017
8189_ENA_GARH01008190_GARH010081901_TSA:_Procambarus_clarkii_Prcla_ES_59162_0_transcribed_RNA_sequence	seq700	Spatzle	Toll Pathway	Lai and Aboobaker, 2017
21971_ENA_GARH01021972_GARH010219721_TSA:_Procambarus_clarkii_Prcla_ES_3142_0_transcribed_RNA_sequence	seq701	Spatzle	Toll Pathway	Lai and Aboobaker, 2017
45256_ENA_GARH01045257_GARH010452571_TSA:_Procambarus_clarkii_Prcla_ES_18264_0_transcribed_RNA_sequence	seq702	Spatzle	Toll Pathway	Lai and Aboobaker, 2017
460_ENA_GBUF01000461_GBUF010004611_TSA:_Eriocheir_sinensis_comp5962_c0_seq1_transcribed_RNA_sequence	seq703	Spatzle	Toll Pathway	Lai and Aboobaker, 2017
3554_ENA_GBUF01003555_GBUF010035551_TSA:_Eriocheir_sinensis_comp31650_c0_seq2_transcribed_RNA_sequence	seq704	Spatzle	Toll Pathway	Lai and Aboobaker, 2017
6815_ENA_GBUF01006816_GBUF010068161_TSA:_Eriocheir_sinensis_comp40886_c0_seq2_transcribed_RNA_sequence	seq705	Spatzle	Toll Pathway	Lai and Aboobaker, 2017
7084_ENA_GBUF01007085_GBUF010070851_TSA:_Eriocheir_sinensis_comp41359_c0_seq1_transcribed_RNA_sequence	seq706	Spatzle	Toll Pathway	Lai and Aboobaker, 2017
8664_ENA_GBUF01008665_GBUF010086651_TSA:_Eriocheir_sinensis_comp43709_c0_seq4_transcribed_RNA_sequence	seq707	Spatzle	Toll Pathway	Lai and Aboobaker, 2017
9971_ENA_GBUF01009972_GBUF010099721_TSA:_Eriocheir_sinensis_comp45201_c0_seq3_transcribed_RNA_sequence	seq708	Spatzle	Toll Pathway	Lai and Aboobaker, 2017
16750__ENA_GDKY01016751_GDKY010167511_TSA:_Asellus_aquaticus_Contig_16914protein_transcribed_RNA_sequence	seq709	Spatzle	Toll Pathway	Lai and Aboobaker, 2017
28168_ENA_GDRN01028169_GDRN010281691_TSA:_Scylla_olivacea_Ref_Crab_Transcript_28275_831_transcribed_RNA_sequence	seq710	Spatzle	Toll Pathway	Lai and Aboobaker, 2017
58598_ENA_GDRN01058599_GDRN010585991_TSA:_Scylla_olivacea_Ref_Crab_Transcript_58754_737_transcribed_RNA_sequence	seq711	Spatzle	Toll Pathway	Lai and Aboobaker, 2017
35113_ENA_GDUJ01035114_GDUJ010351141_TSA:_Talitrus_saltator_comp79530_c0_seq1_transcribed_RNA_sequence	seq712	Spatzle	Toll Pathway	Lai and Aboobaker, 2017
94287_ENA_GDUJ01094288_GDUJ010942881_TSA:_Talitrus_saltator_comp713113_c0_seq1_transcribed_RNA_sequence	seq713	Spatzle	Toll Pathway	Lai and Aboobaker, 2017
41903_ENA_GEBG01041904_GEBG010419041_TSA:_Homarus_americanus_DS01-Homarus1_Transcript_35727_transcribed_RNA_sequence	seq714	Spatzle	Toll Pathway	Lai and Aboobaker, 2017
60661_ENA_GEBG01060662_GEBG010606621_TSA:_Homarus_americanus_DS01-Homarus1_Transcript_53376_transcribed_RNA_sequence	seq715	Spatzle	Toll Pathway	Lai and Aboobaker, 2017
21559_ENA_GEFB01021560_GEFB010215601_TSA:_Cancer_borealis_DS01-Cborealis_contig_21308_transcribed_RNA_sequence	seq716	Spatzle	Toll Pathway	Lai and Aboobaker, 2017
30051_ENA_GEFB01030052_GEFB010300521_TSA:_Cancer_borealis_DS01-Cborealis_contig_29704_transcribed_RNA_sequence	seq717	Spatzle	Toll Pathway	Lai and Aboobaker, 2017
31628_ENA_GEFB01031629_GEFB010316291_TSA:_Cancer_borealis_DS01-Cborealis_contig_31256_transcribed_RNA_sequence	seq718	Spatzle	Toll Pathway	Lai and Aboobaker, 2017
34695_ENA_GEFB01034696_GEFB010346961_TSA:_Cancer_borealis_DS01-Cborealis_contig_34288_transcribed_RNA_sequence	seq719	Spatzle	Toll Pathway	Lai and Aboobaker, 2017
19961_ENA_GEHV01019962_GEHV010199621_TSA:_Hyalella_azteca_TR8678:c0_g1_i1_transcribed_RNA_sequence	seq720	Spatzle	Toll Pathway	Lai and Aboobaker, 2017
53277_ENA_GEHV01053278_GEHV010532781_TSA:_Hyalella_azteca_TR22986:c0_g1_i1_transcribed_RNA_sequence	seq721	Spatzle	Toll Pathway	Lai and Aboobaker, 2017
92656_ENA_GEHV01092657_GEHV010926571_TSA:_Hyalella_azteca_TR40485:c0_g2_i1_transcribed_RNA_sequence	seq722	Spatzle	Toll Pathway	Lai and Aboobaker, 2017
69535_ENA_GEID01069536_GEID010695361_TSA:_Callinectes_sapidus_C_sapidus_gill_comp55661_c0_seq1_transcribed_RNA_sequence	seq723	Spatzle	Toll Pathway	Lai and Aboobaker, 2017
9576_ENA_GEUA01009577_GEUA010095771_TSA:_Farfantepenaeus_aztecus_comp46717_c1_seq1_transcribed_RNA_sequence	seq724	Spatzle	Toll Pathway	Lai and Aboobaker, 2017
87354_ENA_GEUA01087355_GEUA010873551_TSA:_Farfantepenaeus_aztecus_comp468753_c0_seq1_transcribed_RNA_sequence	seq725	Spatzle	Toll Pathway	Lai and Aboobaker, 2017
3386_ENA_GEUT01003387_GEUT010033871_TSA:_Scylla_paramamosain_Unigene10350_All_transcribed_RNA_sequence	seq726	Spatzle	Toll Pathway	Lai and Aboobaker, 2017
10842_ENA_GEUT01010843_GEUT010108431_TSA:_Scylla_paramamosain_CL2600Contig1_All_transcribed_RNA_sequence	seq727	Spatzle	Toll Pathway	Lai and Aboobaker, 2017
12079_ENA_GEUT01012080_GEUT010120801_TSA:_Scylla_paramamosain_CL1821Contig2_All_transcribed_RNA_sequence	seq728	Spatzle	Toll Pathway	Lai and Aboobaker, 2017
13174_ENA_GEUT01013175_GEUT010131751_TSA:_Scylla_paramamosain_CL2600Contig2_All_transcribed_RNA_sequence	seq729	Spatzle	Toll Pathway	Lai and Aboobaker, 2017
4162_ENA_HAAI01004163_HAAI010041631_TSA:_Hyas_araneus__contig_HaIso04163	seq730	Spatzle	Toll Pathway	Lai and Aboobaker, 2017
6973_ENA_HADC01006974_HADC010069741_TSA:_Gammarus_chevreuxi__contig_comp66462_c0_seq3	seq731	Spatzle	Toll Pathway	Lai and Aboobaker, 2017
16760_ENA_HADC01016761_HADC010167611_TSA:_Gammarus_chevreuxi__contig_comp55882_c0_seq1	seq732	Spatzle	Toll Pathway	Lai and Aboobaker, 2017
29240_ENA_HADC01029241_HADC010292411_TSA:_Gammarus_chevreuxi__contig_comp61626_c0_seq1	seq733	Spatzle	Toll Pathway	Lai and Aboobaker, 2017
65134_ENA_HAEM01065135_HAEM010651351_TSA:_Bragasellus_molinai__contig_comp73016_c0_seq3	seq734	Spatzle	Toll Pathway	Lai and Aboobaker, 2017
59704_ENA_HAEN01059705_HAEN010597051_TSA:_Bragasellus_peltatus__contig_comp45733_c0_seq1	seq735	Spatzle	Toll Pathway	Lai and Aboobaker, 2017
65453_ENA_HAEN01065454_HAEN010654541_TSA:_Bragasellus_peltatus__contig_comp238564_c0_seq1	seq736	Spatzle	Toll Pathway	Lai and Aboobaker, 2017
6418_ENA_HAEO01006419_HAEO010064191_TSA:_Proasellus_aragonensis__contig_comp16529_c0_seq1	seq737	Spatzle	Toll Pathway	Lai and Aboobaker, 2017
26069_ENA_HAEO01026070_HAEO010260701_TSA:_Proasellus_aragonensis__contig_comp41253_c0_seq1	seq738	Spatzle	Toll Pathway	Lai and Aboobaker, 2017
61741_ENA_HAEO01061742_HAEO010617421_TSA:_Proasellus_aragonensis__contig_comp546713_c0_seq1	seq739	Spatzle	Toll Pathway	Lai and Aboobaker, 2017
69249_ENA_HAEO01069250_HAEO010692501_TSA:_Proasellus_aragonensis__contig_comp742846_c0_seq1	seq740	Spatzle	Toll Pathway	Lai and Aboobaker, 2017
93371_ENA_HAEO01093372_HAEO010933721_TSA:_Proasellus_aragonensis__contig_comp2355504_c0_seq1	seq741	Spatzle	Toll Pathway	Lai and Aboobaker, 2017
51224_ENA_HAEP01051225_HAEP010512251_TSA:_Proasellus_assaforensis__contig_comp201349_c0_seq1	seq742	Spatzle	Toll Pathway	Lai and Aboobaker, 2017
22886_ENA_HAEQ01022887_HAEQ010228871_TSA:_Proasellus_arthrodilus__contig_comp46794_c0_seq1	seq743	Spatzle	Toll Pathway	Lai and Aboobaker, 2017
3741_ENA_HAER01003742_HAER010037421_TSA:_Proasellus_cantabricus__contig_c4208_g1_i1	seq744	Spatzle	Toll Pathway	Lai and Aboobaker, 2017
19203_ENA_HAER01019204_HAER010192041_TSA:_Proasellus_cantabricus__contig_c20710_g1_i1	seq745	Spatzle	Toll Pathway	Lai and Aboobaker, 2017
28526_ENA_HAES01028527_HAES010285271_TSA:_Proasellus_cavaticus__contig_comp47300_c0_seq1	seq746	Spatzle	Toll Pathway	Lai and Aboobaker, 2017
28527_ENA_HAES01028528_HAES010285281_TSA:_Proasellus_cavaticus__contig_comp47300_c0_seq2	seq747	Spatzle	Toll Pathway	Lai and Aboobaker, 2017
34587_ENA_HAES01034588_HAES010345881_TSA:_Proasellus_cavaticus__contig_comp52076_c0_seq1	seq748	Spatzle	Toll Pathway	Lai and Aboobaker, 2017
3084_ENA_HAET01003085_HAET010030851_TSA:_Proasellus_coxalis__contig_comp4416_c0_seq1	seq749	Spatzle	Toll Pathway	Lai and Aboobaker, 2017
3210_ENA_HAET01003211_HAET010032111_TSA:_Proasellus_coxalis__contig_comp4730_c0_seq1	seq750	Spatzle	Toll Pathway	Lai and Aboobaker, 2017
9097_ENA_HAET01009098_HAET010090981_TSA:_Proasellus_coxalis__contig_comp15320_c0_seq1	seq751	Spatzle	Toll Pathway	Lai and Aboobaker, 2017
27444_ENA_HAET01027445_HAET010274451_TSA:_Proasellus_coxalis__contig_comp34370_c1_seq1	seq752	Spatzle	Toll Pathway	Lai and Aboobaker, 2017
36402_ENA_HAET01036403_HAET010364031_TSA:_Proasellus_coxalis__contig_comp39005_c1_seq1	seq753	Spatzle	Toll Pathway	Lai and Aboobaker, 2017
15487_ENA_HAEU01015488_HAEU010154881_TSA:_Proasellus_coiffaiti__contig_comp30788_c0_seq1	seq754	Spatzle	Toll Pathway	Lai and Aboobaker, 2017
15488_ENA_HAEU01015489_HAEU010154891_TSA:_Proasellus_coiffaiti__contig_comp30788_c1_seq1	seq755	Spatzle	Toll Pathway	Lai and Aboobaker, 2017
16563_ENA_HAEU01016564_HAEU010165641_TSA:_Proasellus_coiffaiti__contig_comp32647_c0_seq1	seq756	Spatzle	Toll Pathway	Lai and Aboobaker, 2017
17594_ENA_HAEU01017595_HAEU010175951_TSA:_Proasellus_coiffaiti__contig_comp34574_c0_seq1	seq757	Spatzle	Toll Pathway	Lai and Aboobaker, 2017
19542_ENA_HAEV01019543_HAEV010195431_TSA:_Proasellus_escolai__contig_comp51297_c1_seq1	seq758	Spatzle	Toll Pathway	Lai and Aboobaker, 2017
8341_ENA_HAEW01008342_HAEW010083421_TSA:_Proasellus_ebrensis__contig_c9057_g1_i1	seq759	Spatzle	Toll Pathway	Lai and Aboobaker, 2017
38864_ENA_HAEW01038865_HAEW010388651_TSA:_Proasellus_ebrensis__contig_c32224_g2_i1	seq760	Spatzle	Toll Pathway	Lai and Aboobaker, 2017
83139_ENA_HAEW01083140_HAEW010831401_TSA:_Proasellus_ebrensis__contig_c62976_g1_i1	seq761	Spatzle	Toll Pathway	Lai and Aboobaker, 2017
88570_ENA_HAEW01088571_HAEW010885711_TSA:_Proasellus_ebrensis__contig_c68532_g1_i1	seq762	Spatzle	Toll Pathway	Lai and Aboobaker, 2017
12663_ENA_HAEX01012664_HAEX010126641_TSA:_Proasellus_grafi__contig_c14061_g1_i1	seq763	Spatzle	Toll Pathway	Lai and Aboobaker, 2017
69049_ENA_HAEX01069050_HAEX010690501_TSA:_Proasellus_grafi__contig_c59499_g1_i1	seq764	Spatzle	Toll Pathway	Lai and Aboobaker, 2017
10370_ENA_HAEY01010371_HAEY010103711_TSA:_Proasellus_granadensis__contig_comp22014_c0_seq1	seq765	Spatzle	Toll Pathway	Lai and Aboobaker, 2017
54689_ENA_HAEY01054690_HAEY010546901_TSA:_Proasellus_granadensis__contig_comp71632_c0_seq1	seq766	Spatzle	Toll Pathway	Lai and Aboobaker, 2017
54691_ENA_HAEY01054692_HAEY010546921_TSA:_Proasellus_granadensis__contig_comp71632_c0_seq3	seq767	Spatzle	Toll Pathway	Lai and Aboobaker, 2017
29555_ENA_HAEZ01029556_HAEZ010295561_TSA:_Proasellus_hercegovinensis__contig_comp69449_c0_seq1	seq768	Spatzle	Toll Pathway	Lai and Aboobaker, 2017
50134_ENA_HAEZ01050135_HAEZ010501351_TSA:_Proasellus_hercegovinensis__contig_comp86801_c0_seq1	seq769	Spatzle	Toll Pathway	Lai and Aboobaker, 2017
61324_ENA_HAEZ01061325_HAEZ010613251_TSA:_Proasellus_hercegovinensis__contig_comp91331_c1_seq1	seq770	Spatzle	Toll Pathway	Lai and Aboobaker, 2017
73513_ENA_HAFA01073514_HAFA010735141_TSA:_Proasellus_ibericus__contig_comp74097_c0_seq7	seq771	Spatzle	Toll Pathway	Lai and Aboobaker, 2017
6550_ENA_HAFB01006551_HAFB010065511_TSA:_Proasellus_jaloniacus__contig_comp14108_c0_seq1	seq772	Spatzle	Toll Pathway	Lai and Aboobaker, 2017
29076_ENA_HAFB01029077_HAFB010290771_TSA:_Proasellus_jaloniacus__contig_comp39066_c0_seq2	seq773	Spatzle	Toll Pathway	Lai and Aboobaker, 2017
44956_ENA_HAFB01044957_HAFB010449571_TSA:_Proasellus_jaloniacus__contig_comp67301_c0_seq1	seq774	Spatzle	Toll Pathway	Lai and Aboobaker, 2017
48028_ENA_HAFB01048029_HAFB010480291_TSA:_Proasellus_jaloniacus__contig_comp151112_c0_seq1	seq775	Spatzle	Toll Pathway	Lai and Aboobaker, 2017
79301_ENA_HAFB01079302_HAFB010793021_TSA:_Proasellus_jaloniacus__contig_comp584400_c0_seq1	seq776	Spatzle	Toll Pathway	Lai and Aboobaker, 2017
22577_ENA_HAFC01022578_HAFC010225781_TSA:_Proasellus_karamani__contig_comp40255_c0_seq1	seq777	Spatzle	Toll Pathway	Lai and Aboobaker, 2017
25841_ENA_HAFC01025842_HAFC010258421_TSA:_Proasellus_karamani__contig_comp45216_c0_seq1	seq778	Spatzle	Toll Pathway	Lai and Aboobaker, 2017
45225_ENA_HAFC01045226_HAFC010452261_TSA:_Proasellus_karamani__contig_comp64205_c0_seq1	seq779	Spatzle	Toll Pathway	Lai and Aboobaker, 2017
57340_ENA_HAFC01057341_HAFC010573411_TSA:_Proasellus_karamani__contig_comp72127_c0_seq2	seq780	Spatzle	Toll Pathway	Lai and Aboobaker, 2017
58110_ENA_HAFC01058111_HAFC010581111_TSA:_Proasellus_karamani__contig_comp72546_c0_seq1	seq781	Spatzle	Toll Pathway	Lai and Aboobaker, 2017
9733_ENA_HAFD01009734_HAFD010097341_TSA:_Proasellus_margalefi__contig_comp19654_c0_seq1	seq782	Spatzle	Toll Pathway	Lai and Aboobaker, 2017
68101_ENA_HAFD01068102_HAFD010681021_TSA:_Proasellus_margalefi__contig_comp94988_c0_seq1	seq783	Spatzle	Toll Pathway	Lai and Aboobaker, 2017
13092_ENA_HAFE01013093_HAFE010130931_TSA:_Proasellus_meridianus__contig_comp26395_c0_seq1	seq784	Spatzle	Toll Pathway	Lai and Aboobaker, 2017
20936_ENA_HAFE01020937_HAFE010209371_TSA:_Proasellus_meridianus__contig_comp42823_c0_seq1	seq785	Spatzle	Toll Pathway	Lai and Aboobaker, 2017
27068_ENA_HAFE01027069_HAFE010270691_TSA:_Proasellus_meridianus__contig_comp49569_c0_seq1	seq786	Spatzle	Toll Pathway	Lai and Aboobaker, 2017
53811_ENA_HAFE01053812_HAFE010538121_TSA:_Proasellus_meridianus__contig_comp66052_c0_seq1	seq787	Spatzle	Toll Pathway	Lai and Aboobaker, 2017
66672_ENA_HAFE01066673_HAFE010666731_TSA:_Proasellus_meridianus__contig_comp68230_c0_seq1	seq788	Spatzle	Toll Pathway	Lai and Aboobaker, 2017
12315_ENA_HAFF01012316_HAFF010123161_TSA:_Proasellus_ortizi__contig_c13447_g1_i1	seq789	Spatzle	Toll Pathway	Lai and Aboobaker, 2017
56910_ENA_HAFF01056911_HAFF010569111_TSA:_Proasellus_ortizi__contig_c47145_g1_i1	seq790	Spatzle	Toll Pathway	Lai and Aboobaker, 2017
86008_ENA_HAFF01086009_HAFF010860091_TSA:_Proasellus_ortizi__contig_c76740_g1_i1	seq791	Spatzle	Toll Pathway	Lai and Aboobaker, 2017
1801_ENA_HAFG01001802_HAFG010018021_TSA:_Proasellus_parvulus__contig_comp2434_c0_seq1	seq792	Spatzle	Toll Pathway	Lai and Aboobaker, 2017
50948_ENA_HAFG01050949_HAFG010509491_TSA:_Proasellus_parvulus__contig_comp76285_c0_seq2	seq793	Spatzle	Toll Pathway	Lai and Aboobaker, 2017
65449_ENA_HAFG01065450_HAFG010654501_TSA:_Proasellus_parvulus__contig_comp83657_c1_seq1	seq794	Spatzle	Toll Pathway	Lai and Aboobaker, 2017
5156_ENA_HAFH01005157_HAFH010051571_TSA:_Proasellus_racovitzai__contig_comp10705_c0_seq1	seq795	Spatzle	Toll Pathway	Lai and Aboobaker, 2017
8165_ENA_HAFH01008166_HAFH010081661_TSA:_Proasellus_racovitzai__contig_comp15736_c0_seq1	seq796	Spatzle	Toll Pathway	Lai and Aboobaker, 2017
9350_ENA_HAFH01009351_HAFH010093511_TSA:_Proasellus_racovitzai__contig_comp17524_c0_seq2	seq797	Spatzle	Toll Pathway	Lai and Aboobaker, 2017
18257_ENA_HAFH01018258_HAFH010182581_TSA:_Proasellus_racovitzai__contig_comp31152_c0_seq1	seq798	Spatzle	Toll Pathway	Lai and Aboobaker, 2017
66653_ENA_HAFH01066654_HAFH010666541_TSA:_Proasellus_racovitzai__contig_comp133433_c0_seq1	seq799	Spatzle	Toll Pathway	Lai and Aboobaker, 2017
7498_ENA_HAFI01007499_HAFI010074991_TSA:_Proasellus_rectus__contig_comp15539_c0_seq1	seq800	Spatzle	Toll Pathway	Lai and Aboobaker, 2017
31194_ENA_HAFI01031195_HAFI010311951_TSA:_Proasellus_rectus__contig_comp54489_c0_seq1	seq801	Spatzle	Toll Pathway	Lai and Aboobaker, 2017
43627_ENA_HAFI01043628_HAFI010436281_TSA:_Proasellus_rectus__contig_comp62263_c0_seq1	seq802	Spatzle	Toll Pathway	Lai and Aboobaker, 2017
91532_ENA_HAFI01091533_HAFI010915331_TSA:_Proasellus_rectus__contig_comp583465_c0_seq1	seq803	Spatzle	Toll Pathway	Lai and Aboobaker, 2017
17952_ENA_HAFJ01017953_HAFJ010179531_TSA:_Proasellus_solanasi__contig_comp36166_c0_seq1	seq804	Spatzle	Toll Pathway	Lai and Aboobaker, 2017
32042_ENA_HAFJ01032043_HAFJ010320431_TSA:_Proasellus_solanasi__contig_comp50370_c0_seq1	seq805	Spatzle	Toll Pathway	Lai and Aboobaker, 2017
60863_ENA_HAFJ01060864_HAFJ010608641_TSA:_Proasellus_solanasi__contig_comp60791_c1_seq1	seq806	Spatzle	Toll Pathway	Lai and Aboobaker, 2017
60879_ENA_HAFJ01060880_HAFJ010608801_TSA:_Proasellus_solanasi__contig_comp60791_c9_seq1	seq807	Spatzle	Toll Pathway	Lai and Aboobaker, 2017
60881_ENA_HAFJ01060882_HAFJ010608821_TSA:_Proasellus_solanasi__contig_comp60791_c9_seq3	seq808	Spatzle	Toll Pathway	Lai and Aboobaker, 2017
60882_ENA_HAFJ01060883_HAFJ010608831_TSA:_Proasellus_solanasi__contig_comp60791_c9_seq4	seq809	Spatzle	Toll Pathway	Lai and Aboobaker, 2017
60885_ENA_HAFJ01060886_HAFJ010608861_TSA:_Proasellus_solanasi__contig_comp60791_c9_seq7	seq810	Spatzle	Toll Pathway	Lai and Aboobaker, 2017
18055_ENA_HAFK01018056_HAFK010180561_TSA:_Proasellus_spelaeus__contig_comp23120_c0_seq2	seq811	Spatzle	Toll Pathway	Lai and Aboobaker, 2017
19876_ENA_HAFK01019877_HAFK010198771_TSA:_Proasellus_spelaeus__contig_comp24346_c0_seq1	seq812	Spatzle	Toll Pathway	Lai and Aboobaker, 2017
38263_ENA_HAFK01038264_HAFK010382641_TSA:_Proasellus_spelaeus__contig_comp102866_c0_seq1	seq813	Spatzle	Toll Pathway	Lai and Aboobaker, 2017
51626_ENA_HAFK01051627_HAFK010516271_TSA:_Proasellus_spelaeus__contig_comp234880_c0_seq1	seq814	Spatzle	Toll Pathway	Lai and Aboobaker, 2017
69452_ENA_HAFK01069453_HAFK010694531_TSA:_Proasellus_spelaeus__contig_comp445232_c0_seq1	seq815	Spatzle	Toll Pathway	Lai and Aboobaker, 2017
Parhyale_hawaiensis523_phaw_30_tra_m000524	seq816	Spatzle	Toll Pathway	Lai and Aboobaker, 2017
Parhyale_hawaiensis1608_phaw_30_tra_m001609	seq817	Spatzle	Toll Pathway	Lai and Aboobaker, 2017
Parhyale_hawaiensis6143_phaw_30_tra_m006144	seq818	Spatzle	Toll Pathway	Lai and Aboobaker, 2017
Parhyale_hawaiensis8440_phaw_30_tra_m008441	seq819	Spatzle	Toll Pathway	Lai and Aboobaker, 2017
Parhyale_hawaiensis10407_phaw_30_tra_m010408	seq820	Spatzle	Toll Pathway	Lai and Aboobaker, 2017
Parhyale_hawaiensis17877_phaw_30_tra_m017878	seq821	Spatzle	Toll Pathway	Lai and Aboobaker, 2017
Parhyale_hawaiensis25500_phaw_30_tra_m025501	seq822	Spatzle	Toll Pathway	Lai and Aboobaker, 2017
Astacus_leptodactylus12627	seq823	Spatzle	Toll Pathway	Lai and Aboobaker, 2017
Astacus_leptodactylus36235	seq824	Spatzle	Toll Pathway	Lai and Aboobaker, 2017
Astacus_leptodactylus50618	seq825	Spatzle	Toll Pathway	Lai and Aboobaker, 2017
Astacus_leptodactylus64407	seq826	Spatzle	Toll Pathway	Lai and Aboobaker, 2017
Astacus_leptodactylusReads_Assembly_Contig_1_consensus_sequence_Assembly_of_3_reads:_37131_(reversed)__27875__64364	seq827	Spatzle	Toll Pathway	Lai and Aboobaker, 2017
Astacus_leptodactylus2049_ENA_GAFS01002050_GAFS010020501_TSA:_Pontastacus_leptodactylus_Pastle_hypoyo_c2080_transcribed_RNA_sequence	seq828	Spatzle	Toll Pathway	Lai and Aboobaker, 2017
Neomysis_awatschensis1343	seq829	Spatzle	Toll Pathway	Lai and Aboobaker, 2017
Neomysis_awatschensis2427	seq830	Spatzle	Toll Pathway	Lai and Aboobaker, 2017
Neomysis_awatschensis6414	seq831	Spatzle	Toll Pathway	Lai and Aboobaker, 2017
Neomysis_awatschensis11466	seq832	Spatzle	Toll Pathway	Lai and Aboobaker, 2017
Neomysis_awatschensis14028	seq833	Spatzle	Toll Pathway	Lai and Aboobaker, 2017
Neomysis_awatschensis14326	seq834	Spatzle	Toll Pathway	Lai and Aboobaker, 2017
Neomysis_awatschensis7750_ENA_GDFV01007751_GDFV010077511_TSA:_Neomysis_awatschensis_My_CDS_07562-1_transcribed_RNA_sequence	seq835	Spatzle	Toll Pathway	Lai and Aboobaker, 2017
Carcinus_maenas_13937_(reversed)	seq836	Spatzle	Toll Pathway	Lai and Aboobaker, 2017
Carcinus_maenas_90161	seq837	Spatzle	Toll Pathway	Lai and Aboobaker, 2017
95148_(reversed)_ENA_GBXE01095149_GBXE010951491_TSA:_Carcinus_maenas_comp85131_c0_seq3_transcribed_RNA_sequence	seq838	Spatzle	Toll Pathway	Lai and Aboobaker, 2017
95155_(reversed)_ENA_GBXE01095156_GBXE010951561_TSA:_Carcinus_maenas_comp85131_c0_seq10_transcribed_RNA_sequence	seq839	Spatzle	Toll Pathway	Lai and Aboobaker, 2017
Euphausia_superba618	seq840	Spatzle	Toll Pathway	Lai and Aboobaker, 2017
Euphausia_superba777	seq841	Spatzle	Toll Pathway	Lai and Aboobaker, 2017
Euphausia_superba1815	seq842	Spatzle	Toll Pathway	Lai and Aboobaker, 2017
Euphausia_superba6365	seq843	Spatzle	Toll Pathway	Lai and Aboobaker, 2017
Euphausia_superba7885	seq844	Spatzle	Toll Pathway	Lai and Aboobaker, 2017
Euphausia_superba16003	seq845	Spatzle	Toll Pathway	Lai and Aboobaker, 2017
Euphausia_superba16688	seq846	Spatzle	Toll Pathway	Lai and Aboobaker, 2017
Euphausia_superba23013	seq847	Spatzle	Toll Pathway	Lai and Aboobaker, 2017
Euphausia_superba34463	seq848	Spatzle	Toll Pathway	Lai and Aboobaker, 2017
Euphausia_superba37992	seq849	Spatzle	Toll Pathway	Lai and Aboobaker, 2017
Euphausia_superba38558	seq850	Spatzle	Toll Pathway	Lai and Aboobaker, 2017
Euphausia_superba38673	seq851	Spatzle	Toll Pathway	Lai and Aboobaker, 2017
Euphausia_superba38730	seq852	Spatzle	Toll Pathway	Lai and Aboobaker, 2017
Euphausia_superba38854	seq853	Spatzle	Toll Pathway	Lai and Aboobaker, 2017
Euphausia_superba38975	seq854	Spatzle	Toll Pathway	Lai and Aboobaker, 2017
Euphausia_superba39353	seq855	Spatzle	Toll Pathway	Lai and Aboobaker, 2017
Euphausia_superba39539	seq856	Spatzle	Toll Pathway	Lai and Aboobaker, 2017
Euphausia_superba39708	seq857	Spatzle	Toll Pathway	Lai and Aboobaker, 2017
Euphausia_superba39858	seq858	Spatzle	Toll Pathway	Lai and Aboobaker, 2017
Euphausia_superba40664	seq859	Spatzle	Toll Pathway	Lai and Aboobaker, 2017
Euphausia_superba49104	seq860	Spatzle	Toll Pathway	Lai and Aboobaker, 2017
Euphausia_superba50795	seq861	Spatzle	Toll Pathway	Lai and Aboobaker, 2017
Euphausia_superba1131_ENA_HACF01001132_HACF010011321_TPA:_Euphausia_superba_transcriptome_shotgun_assembly__contig_N8537	seq862	Spatzle	Toll Pathway	Lai and Aboobaker, 2017
Euphausia_superba2136_(reversed)_ENA_HACF01002137_HACF010021371_TPA:_Euphausia_superba_transcriptome_shotgun_assembly__contig_N11607	seq863	Spatzle	Toll Pathway	Lai and Aboobaker, 2017
Euphausia_superba39381_ENA_HACF01039382_HACF010393821_TPA:_Euphausia_superba_transcriptome_shotgun_assembly__contig_M36620	seq864	Spatzle	Toll Pathway	Lai and Aboobaker, 2017
Euphausia_superba40254_ENA_HACF01040255_HACF010402551_TPA:_Euphausia_superba_transcriptome_shotgun_assembly__contig_M49990	seq865	Spatzle	Toll Pathway	Lai and Aboobaker, 2017
Litopenaeus_vannamei12423_comp23605_c0_seq1_len=1065_path=[77:0-31_220:32-980_1169:981-981_1170:982-1034_1223:1035-1064]	seq866	Spatzle	Toll Pathway	Lai and Aboobaker, 2017
Litopenaeus_vannamei71247_comp2037187_c0_seq1_len=469_path=[511:0-468]	seq867	Spatzle	Toll Pathway	Lai and Aboobaker, 2017
Litopenaeus_vannamei102646_comp6261547_c0_seq1_len=255_path=[233:0-254]	seq868	Spatzle	Toll Pathway	Lai and Aboobaker, 2017
Meganyctiphanes_norvegica_41258	seq869	Spatzle	Toll Pathway	Lai and Aboobaker, 2017
Meganyctiphanes_norvegica_27266_(reversed)_ENA_GETT01027267_GETT010272671_TSA:_Meganyctiphanes_norvegica_TRINITY_DN116302_c0_g10_i2_transcribed_RNA_sequence	seq870	Spatzle	Toll Pathway	Lai and Aboobaker, 2017
54028_(reversed)_ENA_GETT01054029_GETT010540291_TSA:_Meganyctiphanes_norvegica_TRINITY_DN108594_c0_g1_i1_transcribed_RNA_sequence	seq871	Spatzle	Toll Pathway	Lai and Aboobaker, 2017
70907_ENA_GETT01070908_GETT010709081_TSA:_Meganyctiphanes_norvegica_TRINITY_DN121973_c1_g32_i1_transcribed_RNA_sequence	seq872	Spatzle	Toll Pathway	Lai and Aboobaker, 2017
82182_(reversed)_ENA_GETT01082183_GETT010821831_TSA:_Meganyctiphanes_norvegica_TRINITY_DN121208_c0_g1_i1_transcribed_RNA_sequence	seq873	Spatzle	Toll Pathway	Lai and Aboobaker, 2017
Astacus_astacus__ENA_GEDF01043093_GEDF010430931_TSA:_Astacus_astacus_TR56391_c0_g1_i1_transcribed_RNA_sequence	seq874	TOLLIP	Toll Pathway	Lai and Aboobaker, 2017
Astacus_leptodactylus_ENA_GAFS01013123_GAFS010131231_TSA:_Pontastacus_leptodactylus_Pastle_hypoyo_c13357_transcribed_RNA_sequence	seq875	TOLLIP	Toll Pathway	Lai and Aboobaker, 2017
Bragasellus_molinai_ENA_HAEM01067280_HAEM010672801_TSA:_Bragasellus_molinai__contig_comp73904_c1_seq1	seq876	TOLLIP	Toll Pathway	Lai and Aboobaker, 2017
Bragasellus_peltatus__ENA_HAEN01057920_HAEN010579201_TSA:_Bragasellus_peltatus__contig_comp44262_c0_seq5	seq877	TOLLIP	Toll Pathway	Lai and Aboobaker, 2017
Cancer_borealis_ENA_GEFB01008575_GEFB010085751_TSA:_Cancer_borealis_DS01-Cborealis_contig_8473_transcribed_RNA_sequence	seq878	TOLLIP	Toll Pathway	Lai and Aboobaker, 2017
Carcinus_maenas__ENA_GBXE01083604_GBXE010836041_TSA:_Carcinus_maenas_comp82242_c0_seq5_transcribed_RNA_sequence	seq879	TOLLIP	Toll Pathway	Lai and Aboobaker, 2017
Cherax_quadricarinatus_ENA_GADE01004378_GADE010043781_TSA:_Cherax_quadricarinatus_Cherquad_hygd_c4379_mRNA_sequence	seq880	TOLLIP	Toll Pathway	Lai and Aboobaker, 2017
Eriocheir_sinensis_ENA_GBUF01011181_GBUF010111811_TSA:_Eriocheir_sinensis_comp46402_c1_seq3_transcribed_RNA_sequence	seq881	TOLLIP	Toll Pathway	Lai and Aboobaker, 2017
Euphausia_superba_ENA_HACF01007375_HACF010073751_TPA:_Euphausia_superba_transcriptome_shotgun_assembly__contig_N21388	seq882	TOLLIP	Toll Pathway	Lai and Aboobaker, 2017
Farfantepenaeus_aztecus__ENA_GEUA01012993_GEUA010129931_TSA:_Farfantepenaeus_aztecus_comp49014_c0_seq1_transcribed_RNA_sequence	seq883	TOLLIP	Toll Pathway	Lai and Aboobaker, 2017
Gammarus_chevreuxi_ENA_HADC01004520_HADC010045201_TSA:_Gammarus_chevreuxi__contig_comp49882_c1_seq2	seq884	TOLLIP	Toll Pathway	Lai and Aboobaker, 2017
Gammarus_pulex_ENA_HAFM01010451_HAFM010104511_TSA:_Gammarus_pulex__contig_Locus_895_Transcript_1/3	seq885	TOLLIP	Toll Pathway	Lai and Aboobaker, 2017
Homarus_americanus__ENA_GEBG01003649_GEBG010036491_TSA:_Homarus_americanus_DS01-Homarus1_Transcript_2773_transcribed_RNA_sequence	seq886	TOLLIP	Toll Pathway	Lai and Aboobaker, 2017
Hyas_araneus_ENA_HAAI01017433_HAAI010174331_TSA:_Hyas_araneus__contig_HaCtg18713	seq887	TOLLIP	Toll Pathway	Lai and Aboobaker, 2017
Litopenaeus_vannamei_comp29648_c1_seq2_len=2013_path=[1:0-88_4678:89-89_4205:90-202_91:203-466_355:467-2012]	seq888	TOLLIP	Toll Pathway	Lai and Aboobaker, 2017
Macrobrachium_nipponense__ENA_GCVG01035440_GCVG010354401_TSA:_Macrobrachium_nipponense_c87172_g1_transcribed_RNA_sequence	seq889	TOLLIP	Toll Pathway	Lai and Aboobaker, 2017
Neomysis_awatschensis_ENA_GDFV01013795_GDFV010137951_TSA:_Neomysis_awatschensis_My_CDS_13421-1_transcribed_RNA_sequence	seq890	TOLLIP	Toll Pathway	Lai and Aboobaker, 2017
Pacifastacus_leniusculus_1_ENA_GBYW01014883_GBYW010148831_TSA:_Pacifastacus_leniusculus_comp24102_c0_seq1_transcribed_RNA_sequence	seq891	TOLLIP	Toll Pathway	Lai and Aboobaker, 2017
Pacifastacus_leniusculus_2_ENA_GBYW01042445_GBYW010424451_TSA:_Pacifastacus_leniusculus_comp39443_c0_seq1_transcribed_RNA_sequence	seq892	TOLLIP	Toll Pathway	Lai and Aboobaker, 2017
Palaemon_argentinus__ENA_GEFN01012003_GEFN010120031_TSA:_Palaemon_argentinus_c19689_g1_i1_transcribed_RNA_sequence	seq893	TOLLIP	Toll Pathway	Lai and Aboobaker, 2017
Parhyale_hawiensis_phaw_30_tra_m024135	seq894	TOLLIP	Toll Pathway	Lai and Aboobaker, 2017
Penaeus_monodon_ENA_GEME01079458_GEME010794581_TSA:_Penaeus_monodon_WSV_Locus_1_Tr_14426/20090_Len_1625_transcribed_RNA_sequence	seq895	TOLLIP	Toll Pathway	Lai and Aboobaker, 2017
Proasellus_aragonensis__ENA_HAEO01029546_HAEO010295461_TSA:_Proasellus_aragonensis__contig_comp43390_c0_seq2	seq896	TOLLIP	Toll Pathway	Lai and Aboobaker, 2017
Proasellus_arthrodilus__ENA_HAEQ01043363_HAEQ010433631_TSA:_Proasellus_arthrodilus__contig_comp61316_c0_seq1	seq897	TOLLIP	Toll Pathway	Lai and Aboobaker, 2017
Proasellus_assaforensis_ENA_HAEP01055454_HAEP010554541_TSA:_Proasellus_assaforensis__contig_comp278421_c0_seq1	seq898	TOLLIP	Toll Pathway	Lai and Aboobaker, 2017
Proasellus_cantabricus__ENA_HAER01000644_HAER010006441_TSA:_Proasellus_cantabricus__contig_c662_g1_i1	seq899	TOLLIP	Toll Pathway	Lai and Aboobaker, 2017
Proasellus_cavaticus_ENA_HAES01028099_HAES010280991_TSA:_Proasellus_cavaticus__contig_comp46842_c0_seq2	seq900	TOLLIP	Toll Pathway	Lai and Aboobaker, 2017
Proasellus_coiffaiti__ENA_HAEU01046067_HAEU010460671_TSA:_Proasellus_coiffaiti__contig_comp58464_c0_seq3	seq901	TOLLIP	Toll Pathway	Lai and Aboobaker, 2017
Proasellus_coxalis__ENA_HAET01012921_HAET010129211_TSA:_Proasellus_coxalis__contig_comp20987_c0_seq1	seq902	TOLLIP	Toll Pathway	Lai and Aboobaker, 2017
Proasellus_ebrensis_ENA_HAEW01016490_HAEW010164901_TSA:_Proasellus_ebrensis__contig_c17436_g1_i1	seq903	TOLLIP	Toll Pathway	Lai and Aboobaker, 2017
Proasellus_escolai_1_ENA_HAEV01003400_HAEV010034001_TSA:_Proasellus_escolai__contig_comp5713_c0_seq1	seq904	TOLLIP	Toll Pathway	Lai and Aboobaker, 2017
Proasellus_escolai_2_ENA_HAEV01063774_HAEV010637741_TSA:_Proasellus_escolai__contig_comp104382_c1_seq3	seq905	TOLLIP	Toll Pathway	Lai and Aboobaker, 2017
Proasellus_grafi_ENA_HAEX01018256_HAEX010182561_TSA:_Proasellus_grafi__contig_c19767_g1_i1	seq906	TOLLIP	Toll Pathway	Lai and Aboobaker, 2017
Proasellus_hercegovinensis_ENA_HAEZ01061515_HAEZ010615151_TSA:_Proasellus_hercegovinensis__contig_comp91390_c0_seq2	seq907	TOLLIP	Toll Pathway	Lai and Aboobaker, 2017
Proasellus_ibericus__ENA_HAFA01090002_HAFA010900021_TSA:_Proasellus_ibericus__contig_comp298733_c0_seq1	seq908	TOLLIP	Toll Pathway	Lai and Aboobaker, 2017
Proasellus_jaloniacus__ENA_HAFB01015588_HAFB010155881_TSA:_Proasellus_jaloniacus__contig_comp29016_c0_seq1	seq909	TOLLIP	Toll Pathway	Lai and Aboobaker, 2017
Proasellus_karamani_1_ENA_HAFC01001681_HAFC010016811_TSA:_Proasellus_karamani__contig_comp1921_c0_seq1	seq910	TOLLIP	Toll Pathway	Lai and Aboobaker, 2017
Proasellus_karamani_2_ENA_HAFC01087249_HAFC010872491_TSA:_Proasellus_karamani__contig_comp80933_c0_seq1	seq911	TOLLIP	Toll Pathway	Lai and Aboobaker, 2017
Proasellus_meridianus__ENA_HAFE01015432_HAFE010154321_TSA:_Proasellus_meridianus__contig_comp31404_c0_seq1	seq912	TOLLIP	Toll Pathway	Lai and Aboobaker, 2017
Proasellus_ortizi__ENA_HAFF01001486_HAFF010014861_TSA:_Proasellus_ortizi__contig_c1812_g1_i1	seq913	TOLLIP	Toll Pathway	Lai and Aboobaker, 2017
Proasellus_parvulus_ENA_HAFG01082572_HAFG010825721_TSA:_Proasellus_parvulus__contig_comp88071_c0_seq4	seq914	TOLLIP	Toll Pathway	Lai and Aboobaker, 2017
Proasellus_racovitzai__ENA_HAFH01071765_HAFH010717651_TSA:_Proasellus_racovitzai__contig_comp209910_c0_seq1	seq915	TOLLIP	Toll Pathway	Lai and Aboobaker, 2017
Proasellus_rectus__ENA_HAFI01030530_HAFI010305301_TSA:_Proasellus_rectus__contig_comp53945_c0_seq1	seq916	TOLLIP	Toll Pathway	Lai and Aboobaker, 2017
Proasellus_solanasi_ENA_HAFJ01021819_HAFJ010218191_TSA:_Proasellus_solanasi__contig_comp41722_c1_seq1	seq917	TOLLIP	Toll Pathway	Lai and Aboobaker, 2017
Proasellus_spelaeus__ENA_HAFK01004716_HAFK010047161_TSA:_Proasellus_spelaeus__contig_comp8077_c0_seq2	seq918	TOLLIP	Toll Pathway	Lai and Aboobaker, 2017
Procambarus_clarkii_ENA_GARH01045553_GARH010455531_TSA:_Procambarus_clarkii_Prcla_ES_2183_0_transcribed_RNA_sequence	seq919	TOLLIP	Toll Pathway	Lai and Aboobaker, 2017
Scylla_olivacea__ENA_GDRN01074518_GDRN010745181_TSA:_Scylla_olivacea_Ref_Crab_Transcript_74694_1085_transcribed_RNA_sequence	seq920	TOLLIP	Toll Pathway	Lai and Aboobaker, 2017
Talitrus_saltator__ENA_GDUJ01051245_GDUJ010512451_TSA:_Talitrus_saltator_comp91810_c0_seq2_transcribed_RNA_sequence	seq921	TOLLIP	Toll Pathway	Lai and Aboobaker, 2017
89_(reversed)_ENA_GAJQ01000090_GAJQ010000901_TSA:_Hyalella_azteca_contig00189_transcribed_RNA_sequence	seq922	GNBP	Recognition	Lai and Aboobaker, 2017
4443_(reversed)_ENA_GAJQ01004444_GAJQ010044441_TSA:_Hyalella_azteca_contig08377_transcribed_RNA_sequence	seq923	GNBP	Recognition	Lai and Aboobaker, 2017
5522_(reversed)_ENA_GAJQ01005523_GAJQ010055231_TSA:_Hyalella_azteca_contig09475_transcribed_RNA_sequence	seq924	GNBP	Recognition	Lai and Aboobaker, 2017
19180_(reversed)_ENA_GAKD01019181_GAKD010191811_TSA:_Melita_plumulosa_mira_c19857_transcribed_RNA_sequence	seq925	GNBP	Recognition	Lai and Aboobaker, 2017
19699_(reversed)_ENA_GAKD01019700_GAKD010197001_TSA:_Melita_plumulosa_mira_c20407_transcribed_RNA_sequence	seq926	GNBP	Recognition	Lai and Aboobaker, 2017
7549_(reversed)_ENA_GARO01007550_GARO010075501_TSA:_Echinogammarus_veneris_Echinogammarus_veneris_contig_5595_1_transcribed_RNA_sequence	seq927	GNBP	Recognition	Lai and Aboobaker, 2017
14360_(reversed)_ENA_GARO01014361_GARO010143611_TSA:_Echinogammarus_veneris_Echinogammarus_veneris_contig_10704_2_transcribed_RNA_sequence	seq928	GNBP	Recognition	Lai and Aboobaker, 2017
16409_(reversed)_ENA_GARO01016410_GARO010164101_TSA:_Echinogammarus_veneris_Echinogammarus_veneris_contig_12361_1_transcribed_RNA_sequence	seq929	GNBP	Recognition	Lai and Aboobaker, 2017
22809_(reversed)_ENA_GARO01022810_GARO010228101_TSA:_Echinogammarus_veneris_Echinogammarus_veneris_contig_18176_2_transcribed_RNA_sequence	seq930	GNBP	Recognition	Lai and Aboobaker, 2017
26966_ENA_GARO01026967_GARO010269671_TSA:_Echinogammarus_veneris_Echinogammarus_veneris_contig_22963_2_transcribed_RNA_sequence	seq931	GNBP	Recognition	Lai and Aboobaker, 2017
715_ENA_GBUF01000716_GBUF010007161_TSA:_Eriocheir_sinensis_comp9131_c0_seq1_transcribed_RNA_sequence	seq932	GNBP	Recognition	Lai and Aboobaker, 2017
11479_ENA_GBUF01011480_GBUF010114801_TSA:_Eriocheir_sinensis_comp46664_c0_seq3_transcribed_RNA_sequence	seq933	GNBP	Recognition	Lai and Aboobaker, 2017
15723_ENA_GBUF01015724_GBUF010157241_TSA:_Eriocheir_sinensis_comp49992_c1_seq1_transcribed_RNA_sequence	seq934	GNBP	Recognition	Lai and Aboobaker, 2017
30338_(reversed)_ENA_GBXE01030339_GBXE010303391_TSA:_Carcinus_maenas_comp44152_c0_seq1_transcribed_RNA_sequence	seq935	GNBP	Recognition	Lai and Aboobaker, 2017
21879_ENA_GBYW01021880_GBYW010218801_TSA:_Pacifastacus_leniusculus_comp32534_c0_seq1_transcribed_RNA_sequence	seq936	GNBP	Recognition	Lai and Aboobaker, 2017
22491_(reversed)_ENA_GBYW01022492_GBYW010224921_TSA:_Pacifastacus_leniusculus_comp32975_c0_seq2_transcribed_RNA_sequence	seq937	GNBP	Recognition	Lai and Aboobaker, 2017
22707_(reversed)_ENA_GBYW01022708_GBYW010227081_TSA:_Pacifastacus_leniusculus_comp33159_c0_seq2_transcribed_RNA_sequence	seq938	GNBP	Recognition	Lai and Aboobaker, 2017
23607_(reversed)_ENA_GBYW01023608_GBYW010236081_TSA:_Pacifastacus_leniusculus_comp33771_c0_seq1_transcribed_RNA_sequence	seq939	GNBP	Recognition	Lai and Aboobaker, 2017
32748_(reversed)_ENA_GBYW01032749_GBYW010327491_TSA:_Pacifastacus_leniusculus_comp36978_c0_seq8_transcribed_RNA_sequence	seq940	GNBP	Recognition	Lai and Aboobaker, 2017
34619_(reversed)_ENA_GCVG01034620_GCVG010346201_TSA:_Macrobrachium_nipponense_c81669_g1_transcribed_RNA_sequence	seq941	GNBP	Recognition	Lai and Aboobaker, 2017
3986_ENA_GDFV01003987_GDFV010039871_TSA:_Neomysis_awatschensis_My_CDS_03887-1_transcribed_RNA_sequence	seq942	GNBP	Recognition	Lai and Aboobaker, 2017
15337_ENA_GDFV01015338_GDFV010153381_TSA:_Neomysis_awatschensis_My_CDS_14923-1_transcribed_RNA_sequence	seq943	GNBP	Recognition	Lai and Aboobaker, 2017
19237_ENA_GDFV01019238_GDFV010192381_TSA:_Neomysis_awatschensis_My_CDS_18708-1_transcribed_RNA_sequence	seq944	GNBP	Recognition	Lai and Aboobaker, 2017
5186_(reversed)_ENA_GDKY01005187_GDKY010051871_TSA:_Asellus_aquaticus_Contig_5239lipopolysaccharide_transcribed_RNA_sequence	seq945	GNBP	Recognition	Lai and Aboobaker, 2017
6626_(reversed)_ENA_GDKY01006627_GDKY010066271_TSA:_Asellus_aquaticus_Contig_6693lipopolysaccharide_transcribed_RNA_sequence	seq946	GNBP	Recognition	Lai and Aboobaker, 2017
34798_ENA_GDRN01034799_GDRN010347991_TSA:_Scylla_olivacea_Ref_Crab_Transcript_34920_3337_transcribed_RNA_sequence	seq947	GNBP	Recognition	Lai and Aboobaker, 2017
34798_-_BLAST_Hit_ENA_GDRN01034799_GDRN010347991_TSA:_Scylla_olivacea_Ref_Crab_Transcript_34920_3337_transcribed_RNA_sequence	seq948	GNBP	Recognition	Lai and Aboobaker, 2017
54228_ENA_GDUJ01054229_GDUJ010542291_TSA:_Talitrus_saltator_comp93447_c0_seq1_transcribed_RNA_sequence	seq949	GNBP	Recognition	Lai and Aboobaker, 2017
67919_(reversed)_ENA_GDUJ01067920_GDUJ010679201_TSA:_Talitrus_saltator_comp98568_c0_seq3_transcribed_RNA_sequence	seq950	GNBP	Recognition	Lai and Aboobaker, 2017
175_ENA_GEBG01000176_GEBG010001761_TSA:_Homarus_americanus_DS01-Homarus1_Transcript_133_transcribed_RNA_sequence	seq951	GNBP	Recognition	Lai and Aboobaker, 2017
1093_(reversed)_ENA_GEBG01001094_GEBG010010941_TSA:_Homarus_americanus_DS01-Homarus1_Transcript_818_transcribed_RNA_sequence	seq952	GNBP	Recognition	Lai and Aboobaker, 2017
12903_(reversed)_ENA_GEDF01012904_GEDF010129041_TSA:_Astacus_astacus_TR25488_c0_g1_i2_transcribed_RNA_sequence	seq953	GNBP	Recognition	Lai and Aboobaker, 2017
18355_(reversed)_ENA_GEDF01018356_GEDF010183561_TSA:_Astacus_astacus_TR30149_c0_g1_i1_transcribed_RNA_sequence	seq954	GNBP	Recognition	Lai and Aboobaker, 2017
430_ENA_GEFB01000431_GEFB010004311_TSA:_Cancer_borealis_DS01-Cborealis_contig_421_transcribed_RNA_sequence	seq955	GNBP	Recognition	Lai and Aboobaker, 2017
29016_(reversed)_ENA_GEFB01029017_GEFB010290171_TSA:_Cancer_borealis_DS01-Cborealis_contig_28678_transcribed_RNA_sequence	seq956	GNBP	Recognition	Lai and Aboobaker, 2017
38003_ENA_GEFB01038004_GEFB010380041_TSA:_Cancer_borealis_DS01-Cborealis_contig_37572_transcribed_RNA_sequence	seq957	GNBP	Recognition	Lai and Aboobaker, 2017
1145_ENA_GEFN01001146_GEFN010011461_TSA:_Palaemon_argentinus_c10653_g1_i1_transcribed_RNA_sequence	seq958	GNBP	Recognition	Lai and Aboobaker, 2017
1542_(reversed)_ENA_GEFN01001543_GEFN010015431_TSA:_Palaemon_argentinus_c10781_g1_i1_transcribed_RNA_sequence	seq959	GNBP	Recognition	Lai and Aboobaker, 2017
2197_ENA_GEFN01002198_GEFN010021981_TSA:_Palaemon_argentinus_c10894_g1_i1_transcribed_RNA_sequence	seq960	GNBP	Recognition	Lai and Aboobaker, 2017
10893_ENA_GEFN01010894_GEFN010108941_TSA:_Palaemon_argentinus_c1864_g1_i1_transcribed_RNA_sequence	seq961	GNBP	Recognition	Lai and Aboobaker, 2017
1415_(reversed)_ENA_GEFT01001416_GEFT010014161_TSA:_Eriocheir_sinensis_CL620Contig2_B4_Live_transcribed_RNA_sequence	seq962	GNBP	Recognition	Lai and Aboobaker, 2017
13735_(reversed)_ENA_GEFT01013736_GEFT010137361_TSA:_Eriocheir_sinensis_Unigene9657_B4_Live_transcribed_RNA_sequence	seq963	GNBP	Recognition	Lai and Aboobaker, 2017
12481_ENA_GEUA01012482_GEUA010124821_TSA:_Farfantepenaeus_aztecus_comp48676_c0_seq1_transcribed_RNA_sequence	seq964	GNBP	Recognition	Lai and Aboobaker, 2017
59486_ENA_GEUA01059487_GEUA010594871_TSA:_Farfantepenaeus_aztecus_comp95675_c0_seq1_transcribed_RNA_sequence	seq965	GNBP	Recognition	Lai and Aboobaker, 2017
62277_(reversed)_ENA_GEUA01062278_GEUA010622781_TSA:_Farfantepenaeus_aztecus_comp96271_c9_seq1_transcribed_RNA_sequence	seq966	GNBP	Recognition	Lai and Aboobaker, 2017
65820_ENA_GEUA01065821_GEUA010658211_TSA:_Farfantepenaeus_aztecus_comp96781_c0_seq1_transcribed_RNA_sequence	seq967	GNBP	Recognition	Lai and Aboobaker, 2017
3834_ENA_HAAI01003835_HAAI010038351_TSA:_Hyas_araneus__contig_HaIso03835	seq968	GNBP	Recognition	Lai and Aboobaker, 2017
3274_(reversed)_ENA_HAAX01003275_HAAX010032751_TSA:_Eriocheir_sinensis__contig_Unigene3292_A0A	seq969	GNBP	Recognition	Lai and Aboobaker, 2017
57675_ENA_HAAX01057676_HAAX010576761_TSA:_Eriocheir_sinensis__contig_CL610Contig1_A0A	seq970	GNBP	Recognition	Lai and Aboobaker, 2017
913_(reversed)_ENA_HACF01000914_HACF010009141_TPA:_Euphausia_superba_transcriptome_shotgun_assembly__contig_N7752	seq971	GNBP	Recognition	Lai and Aboobaker, 2017
30983_(reversed)_ENA_HACF01030984_HACF010309841_TPA:_Euphausia_superba_transcriptome_shotgun_assembly__contig_M55	seq972	GNBP	Recognition	Lai and Aboobaker, 2017
37225_ENA_HACF01037226_HACF010372261_TPA:_Euphausia_superba_transcriptome_shotgun_assembly__contig_M17866	seq973	GNBP	Recognition	Lai and Aboobaker, 2017
38208_ENA_HACF01038209_HACF010382091_TPA:_Euphausia_superba_transcriptome_shotgun_assembly__contig_M23276	seq974	GNBP	Recognition	Lai and Aboobaker, 2017
6946_ENA_HACK01006947_HACK010069471_TSA:_Cherax_quadricarinatus__contig_transcript-80_6946	seq975	GNBP	Recognition	Lai and Aboobaker, 2017
26889_ENA_HACK01026890_HACK010268901_TSA:_Cherax_quadricarinatus__contig_transcript-80_26889	seq976	GNBP	Recognition	Lai and Aboobaker, 2017
9774_(reversed)_ENA_HADC01009775_HADC010097751_TSA:_Gammarus_chevreuxi__contig_comp73370_c0_seq1	seq977	GNBP	Recognition	Lai and Aboobaker, 2017
18589_ENA_HADC01018590_HADC010185901_TSA:_Gammarus_chevreuxi__contig_comp53380_c0_seq1	seq978	GNBP	Recognition	Lai and Aboobaker, 2017
35947_ENA_HADC01035948_HADC010359481_TSA:_Gammarus_chevreuxi__contig_comp58450_c0_seq1	seq979	GNBP	Recognition	Lai and Aboobaker, 2017
35539_ENA_HAEM01035540_HAEM010355401_TSA:_Bragasellus_molinai__contig_comp52591_c0_seq1	seq980	GNBP	Recognition	Lai and Aboobaker, 2017
67799_ENA_HAEM01067800_HAEM010678001_TSA:_Bragasellus_molinai__contig_comp74115_c0_seq2	seq981	GNBP	Recognition	Lai and Aboobaker, 2017
24536_ENA_HAEN01024537_HAEN010245371_TSA:_Bragasellus_peltatus__contig_comp32386_c0_seq1	seq982	GNBP	Recognition	Lai and Aboobaker, 2017
52359_(reversed)_ENA_HAEN01052360_HAEN010523601_TSA:_Bragasellus_peltatus__contig_comp43826_c1_seq1	seq983	GNBP	Recognition	Lai and Aboobaker, 2017
30198_ENA_HAEO01030199_HAEO010301991_TSA:_Proasellus_aragonensis__contig_comp43766_c0_seq1	seq984	GNBP	Recognition	Lai and Aboobaker, 2017
31690_ENA_HAEO01031691_HAEO010316911_TSA:_Proasellus_aragonensis__contig_comp44563_c0_seq1	seq985	GNBP	Recognition	Lai and Aboobaker, 2017
35494_(reversed)_ENA_HAEO01035495_HAEO010354951_TSA:_Proasellus_aragonensis__contig_comp46382_c0_seq1	seq986	GNBP	Recognition	Lai and Aboobaker, 2017
53162_ENA_HAEO01053163_HAEO010531631_TSA:_Proasellus_aragonensis__contig_comp51209_c2_seq1	seq987	GNBP	Recognition	Lai and Aboobaker, 2017
7767_(reversed)_ENA_HAEP01007768_HAEP010077681_TSA:_Proasellus_assaforensis__contig_comp14878_c0_seq1	seq988	GNBP	Recognition	Lai and Aboobaker, 2017
9274_(reversed)_ENA_HAEP01009275_HAEP010092751_TSA:_Proasellus_assaforensis__contig_comp17933_c0_seq1	seq989	GNBP	Recognition	Lai and Aboobaker, 2017
46447_ENA_HAEP01046448_HAEP010464481_TSA:_Proasellus_assaforensis__contig_comp41874_c0_seq1	seq990	GNBP	Recognition	Lai and Aboobaker, 2017
46914_ENA_HAEP01046915_HAEP010469151_TSA:_Proasellus_assaforensis__contig_comp52016_c0_seq1	seq991	GNBP	Recognition	Lai and Aboobaker, 2017
16758_(reversed)_ENA_HAEQ01016759_HAEQ010167591_TSA:_Proasellus_arthrodilus__contig_comp39051_c0_seq1	seq992	GNBP	Recognition	Lai and Aboobaker, 2017
25933_(reversed)_ENA_HAEQ01025934_HAEQ010259341_TSA:_Proasellus_arthrodilus__contig_comp50152_c0_seq1	seq993	GNBP	Recognition	Lai and Aboobaker, 2017
27100_(reversed)_ENA_HAEQ01027101_HAEQ010271011_TSA:_Proasellus_arthrodilus__contig_comp51272_c0_seq1	seq994	GNBP	Recognition	Lai and Aboobaker, 2017
32589_ENA_HAEQ01032590_HAEQ010325901_TSA:_Proasellus_arthrodilus__contig_comp55746_c0_seq1	seq995	GNBP	Recognition	Lai and Aboobaker, 2017
98789_ENA_HAEQ01098790_HAEQ010987901_TSA:_Proasellus_arthrodilus__contig_comp814298_c0_seq1	seq996	GNBP	Recognition	Lai and Aboobaker, 2017
37119_(reversed)_ENA_HAER01037120_HAER010371201_TSA:_Proasellus_cantabricus__contig_c30397_g2_i1	seq997	GNBP	Recognition	Lai and Aboobaker, 2017
39348_ENA_HAER01039349_HAER010393491_TSA:_Proasellus_cantabricus__contig_c30787_g1_i1	seq998	GNBP	Recognition	Lai and Aboobaker, 2017
11964_ENA_HAES01011965_HAES010119651_TSA:_Proasellus_cavaticus__contig_comp22531_c0_seq1	seq999	GNBP	Recognition	Lai and Aboobaker, 2017
13515_(reversed)_ENA_HAES01013516_HAES010135161_TSA:_Proasellus_cavaticus__contig_comp25937_c0_seq1	seq1000	GNBP	Recognition	Lai and Aboobaker, 2017
33005_ENA_HAES01033006_HAES010330061_TSA:_Proasellus_cavaticus__contig_comp50949_c0_seq1	seq1001	GNBP	Recognition	Lai and Aboobaker, 2017
36730_ENA_HAES01036731_HAES010367311_TSA:_Proasellus_cavaticus__contig_comp53579_c0_seq1	seq1002	GNBP	Recognition	Lai and Aboobaker, 2017
61497_ENA_HAES01061498_HAES010614981_TSA:_Proasellus_cavaticus__contig_comp61496_c0_seq1	seq1003	GNBP	Recognition	Lai and Aboobaker, 2017
6407_ENA_HAEV01006408_HAEV010064081_TSA:_Proasellus_escolai__contig_comp14669_c0_seq1	seq1004	GNBP	Recognition	Lai and Aboobaker, 2017
26592_ENA_HAEV01026593_HAEV010265931_TSA:_Proasellus_escolai__contig_comp68780_c0_seq1	seq1005	GNBP	Recognition	Lai and Aboobaker, 2017
28345_ENA_HAEV01028346_HAEV010283461_TSA:_Proasellus_escolai__contig_comp71970_c0_seq1	seq1006	GNBP	Recognition	Lai and Aboobaker, 2017
37830_ENA_HAEW01037831_HAEW010378311_TSA:_Proasellus_ebrensis__contig_c31797_g1_i1	seq1007	GNBP	Recognition	Lai and Aboobaker, 2017
54966_ENA_HAEW01054967_HAEW010549671_TSA:_Proasellus_ebrensis__contig_c36056_g1_i1	seq1008	GNBP	Recognition	Lai and Aboobaker, 2017
592_ENA_HAEX01000593_HAEX010005931_TSA:_Proasellus_grafi__contig_c596_g1_i1	seq1009	GNBP	Recognition	Lai and Aboobaker, 2017
36697_ENA_HAEX01036698_HAEX010366981_TSA:_Proasellus_grafi__contig_c28537_g1_i1	seq1010	GNBP	Recognition	Lai and Aboobaker, 2017
48240_(reversed)_ENA_HAEX01048241_HAEX010482411_TSA:_Proasellus_grafi__contig_c38324_g1_i1	seq1011	GNBP	Recognition	Lai and Aboobaker, 2017
22604_ENA_HAEY01022605_HAEY010226051_TSA:_Proasellus_granadensis__contig_comp46556_c0_seq1	seq1012	GNBP	Recognition	Lai and Aboobaker, 2017
57153_ENA_HAEY01057154_HAEY010571541_TSA:_Proasellus_granadensis__contig_comp72487_c0_seq3	seq1013	GNBP	Recognition	Lai and Aboobaker, 2017
45780_(reversed)_ENA_HAEZ01045781_HAEZ010457811_TSA:_Proasellus_hercegovinensis__contig_comp84205_c1_seq1	seq1014	GNBP	Recognition	Lai and Aboobaker, 2017
54113_ENA_HAEZ01054114_HAEZ010541141_TSA:_Proasellus_hercegovinensis__contig_comp88682_c0_seq3	seq1015	GNBP	Recognition	Lai and Aboobaker, 2017
66598_ENA_HAEZ01066599_HAEZ010665991_TSA:_Proasellus_hercegovinensis__contig_comp92776_c0_seq2	seq1016	GNBP	Recognition	Lai and Aboobaker, 2017
5251_(reversed)_ENA_HAFA01005252_HAFA010052521_TSA:_Proasellus_ibericus__contig_comp10704_c0_seq1	seq1017	GNBP	Recognition	Lai and Aboobaker, 2017
15437_ENA_HAFA01015438_HAFA010154381_TSA:_Proasellus_ibericus__contig_comp32686_c0_seq1	seq1018	GNBP	Recognition	Lai and Aboobaker, 2017
29970_ENA_HAFA01029971_HAFA010299711_TSA:_Proasellus_ibericus__contig_comp53680_c0_seq1	seq1019	GNBP	Recognition	Lai and Aboobaker, 2017
39585_ENA_HAFA01039586_HAFA010395861_TSA:_Proasellus_ibericus__contig_comp62027_c0_seq1	seq1020	GNBP	Recognition	Lai and Aboobaker, 2017
68432_ENA_HAFA01068433_HAFA010684331_TSA:_Proasellus_ibericus__contig_comp73505_c0_seq5	seq1021	GNBP	Recognition	Lai and Aboobaker, 2017
98272_ENA_HAFA01098273_HAFA010982731_TSA:_Proasellus_ibericus__contig_comp400578_c0_seq1	seq1022	GNBP	Recognition	Lai and Aboobaker, 2017
15821_ENA_HAFB01015822_HAFB010158221_TSA:_Proasellus_jaloniacus__contig_comp29286_c0_seq1	seq1023	GNBP	Recognition	Lai and Aboobaker, 2017
21876_(reversed)_ENA_HAFB01021877_HAFB010218771_TSA:_Proasellus_jaloniacus__contig_comp34940_c0_seq1	seq1024	GNBP	Recognition	Lai and Aboobaker, 2017
30000_ENA_HAFB01030001_HAFB010300011_TSA:_Proasellus_jaloniacus__contig_comp39461_c0_seq1	seq1025	GNBP	Recognition	Lai and Aboobaker, 2017
43923_ENA_HAFB01043924_HAFB010439241_TSA:_Proasellus_jaloniacus__contig_comp41877_c0_seq1	seq1026	GNBP	Recognition	Lai and Aboobaker, 2017
11625_ENA_HAFD01011626_HAFD010116261_TSA:_Proasellus_margalefi__contig_comp23887_c0_seq1	seq1027	GNBP	Recognition	Lai and Aboobaker, 2017
11735_ENA_HAFD01011736_HAFD010117361_TSA:_Proasellus_margalefi__contig_comp24087_c0_seq1	seq1028	GNBP	Recognition	Lai and Aboobaker, 2017
26264_(reversed)_ENA_HAFD01026265_HAFD010262651_TSA:_Proasellus_margalefi__contig_comp42249_c0_seq1	seq1029	GNBP	Recognition	Lai and Aboobaker, 2017
32688_ENA_HAFD01032689_HAFD010326891_TSA:_Proasellus_margalefi__contig_comp46461_c0_seq2	seq1030	GNBP	Recognition	Lai and Aboobaker, 2017
12516_ENA_HAFE01012517_HAFE010125171_TSA:_Proasellus_meridianus__contig_comp24922_c0_seq1	seq1031	GNBP	Recognition	Lai and Aboobaker, 2017
38256_(reversed)_ENA_HAFE01038257_HAFE010382571_TSA:_Proasellus_meridianus__contig_comp59415_c0_seq1	seq1032	GNBP	Recognition	Lai and Aboobaker, 2017
40007_ENA_HAFE01040008_HAFE010400081_TSA:_Proasellus_meridianus__contig_comp60456_c0_seq1	seq1033	GNBP	Recognition	Lai and Aboobaker, 2017
42410_ENA_HAFE01042411_HAFE010424111_TSA:_Proasellus_meridianus__contig_comp61771_c0_seq3	seq1034	GNBP	Recognition	Lai and Aboobaker, 2017
43365_ENA_HAFE01043366_HAFE010433661_TSA:_Proasellus_meridianus__contig_comp62214_c0_seq1	seq1035	GNBP	Recognition	Lai and Aboobaker, 2017
25104_ENA_HAFF01025105_HAFF010251051_TSA:_Proasellus_ortizi__contig_c24228_g1_i1	seq1036	GNBP	Recognition	Lai and Aboobaker, 2017
34144_ENA_HAFF01034145_HAFF010341451_TSA:_Proasellus_ortizi__contig_c27565_g7_i8	seq1037	GNBP	Recognition	Lai and Aboobaker, 2017
36715_ENA_HAFF01036716_HAFF010367161_TSA:_Proasellus_ortizi__contig_c27917_g1_i4	seq1038	GNBP	Recognition	Lai and Aboobaker, 2017
2983_(reversed)_ENA_HAFH01002984_HAFH010029841_TSA:_Proasellus_racovitzai__contig_comp5218_c0_seq1	seq1039	GNBP	Recognition	Lai and Aboobaker, 2017
38831_ENA_HAFH01038832_HAFH010388321_TSA:_Proasellus_racovitzai__contig_comp45511_c0_seq1	seq1040	GNBP	Recognition	Lai and Aboobaker, 2017
62733_ENA_HAFH01062734_HAFH010627341_TSA:_Proasellus_racovitzai__contig_comp49752_c0_seq2	seq1041	GNBP	Recognition	Lai and Aboobaker, 2017
63566_(reversed)_ENA_HAFH01063567_HAFH010635671_TSA:_Proasellus_racovitzai__contig_comp50890_c0_seq1	seq1042	GNBP	Recognition	Lai and Aboobaker, 2017
11862_(reversed)_ENA_HAFI01011863_HAFI010118631_TSA:_Proasellus_rectus__contig_comp25530_c0_seq1	seq1043	GNBP	Recognition	Lai and Aboobaker, 2017
28904_ENA_HAFI01028905_HAFI010289051_TSA:_Proasellus_rectus__contig_comp52645_c0_seq1	seq1044	GNBP	Recognition	Lai and Aboobaker, 2017
46899_(reversed)_ENA_HAFI01046900_HAFI010469001_TSA:_Proasellus_rectus__contig_comp63654_c0_seq1	seq1045	GNBP	Recognition	Lai and Aboobaker, 2017
74725_ENA_HAFI01074726_HAFI010747261_TSA:_Proasellus_rectus__contig_comp68654_c0_seq1	seq1046	GNBP	Recognition	Lai and Aboobaker, 2017
75018_(reversed)_ENA_HAFI01075019_HAFI010750191_TSA:_Proasellus_rectus__contig_comp76196_c0_seq1	seq1047	GNBP	Recognition	Lai and Aboobaker, 2017
36626_(reversed)_ENA_HAFJ01036627_HAFJ010366271_TSA:_Proasellus_solanasi__contig_comp53418_c0_seq1	seq1048	GNBP	Recognition	Lai and Aboobaker, 2017
40829_(reversed)_ENA_HAFJ01040830_HAFJ010408301_TSA:_Proasellus_solanasi__contig_comp55643_c1_seq4	seq1049	GNBP	Recognition	Lai and Aboobaker, 2017
65336_ENA_HAFJ01065337_HAFJ010653371_TSA:_Proasellus_solanasi__contig_comp61141_c2_seq1	seq1050	GNBP	Recognition	Lai and Aboobaker, 2017
69851_ENA_HAFJ01069852_HAFJ010698521_TSA:_Proasellus_solanasi__contig_comp61584_c0_seq1	seq1051	GNBP	Recognition	Lai and Aboobaker, 2017
10583_ENA_HAFK01010584_HAFK010105841_TSA:_Proasellus_spelaeus__contig_comp16568_c0_seq1	seq1052	GNBP	Recognition	Lai and Aboobaker, 2017
28930_ENA_HAFK01028931_HAFK010289311_TSA:_Proasellus_spelaeus__contig_comp28408_c0_seq1	seq1053	GNBP	Recognition	Lai and Aboobaker, 2017
1185_ENA_HAFL01001186_HAFL010011861_TSA:_Proasellus_beticus__contig_comp1850946_c0_seq1	seq1054	GNBP	Recognition	Lai and Aboobaker, 2017
30902_ENA_HAFL01030903_HAFL010309031_TSA:_Proasellus_beticus__contig_comp100551_c0_seq1	seq1055	GNBP	Recognition	Lai and Aboobaker, 2017
46297_ENA_HAFL01046298_HAFL010462981_TSA:_Proasellus_beticus__contig_comp97979_c0_seq16	seq1056	GNBP	Recognition	Lai and Aboobaker, 2017
787_(reversed)_ENA_HAFM01000788_HAFM010007881_TSA:_Gammarus_pulex__contig_Locus_1225_Transcript_1/1	seq1057	GNBP	Recognition	Lai and Aboobaker, 2017
2085_ENA_HAFM01002086_HAFM010020861_TSA:_Gammarus_pulex__contig_Locus_1646_Transcript_7/9	seq1058	GNBP	Recognition	Lai and Aboobaker, 2017
3029_ENA_HAFM01003030_HAFM010030301_TSA:_Gammarus_pulex__contig_Locus_197_Transcript_1/2	seq1059	GNBP	Recognition	Lai and Aboobaker, 2017
4470_ENA_HAFM01004471_HAFM010044711_TSA:_Gammarus_pulex__contig_Locus_250_Transcript_14/16	seq1060	GNBP	Recognition	Lai and Aboobaker, 2017
5248_ENA_HAFM01005249_HAFM010052491_TSA:_Gammarus_pulex__contig_Locus_2819_Transcript_1/1	seq1061	GNBP	Recognition	Lai and Aboobaker, 2017
8042_(reversed)_ENA_HAFM01008043_HAFM010080431_TSA:_Gammarus_pulex__contig_Locus_414_Transcript_4/13	seq1062	GNBP	Recognition	Lai and Aboobaker, 2017
9099_ENA_HAFM01009100_HAFM010091001_TSA:_Gammarus_pulex__contig_Locus_580_Transcript_11/12	seq1063	GNBP	Recognition	Lai and Aboobaker, 2017
Parhyale_hawaiensis_1_phaw_30_tra_m000027	seq1064	GNBP	Recognition	Lai and Aboobaker, 2017
Parhyale_hawaiensis_2_phaw_30_tra_m005093	seq1065	GNBP	Recognition	Lai and Aboobaker, 2017
Parhyale_hawaiensis_3_phaw_30_tra_m007430	seq1066	GNBP	Recognition	Lai and Aboobaker, 2017
Procambarus_clarkii_1	seq1067	GNBP	Recognition	Lai and Aboobaker, 2017
Procambarus_clarkii_2	seq1068	GNBP	Recognition	Lai and Aboobaker, 2017
Procambarus_clarkii_3	seq1069	GNBP	Recognition	Lai and Aboobaker, 2017
Procambarus_clarkii_4	seq1070	GNBP	Recognition	Lai and Aboobaker, 2017
Procambarus_clarkii_5	seq1071	GNBP	Recognition	Lai and Aboobaker, 2017
Procambarus_clarkii_6	seq1072	GNBP	Recognition	Lai and Aboobaker, 2017
389_(reversed)_ENA_GBEV01000390_GBEV010003901_TSA:_Procambarus_clarkii_Pc_398_transcribed_RNA_sequence	seq1073	GNBP	Recognition	Lai and Aboobaker, 2017
1749_ENA_GBEV01001750_GBEV010017501_TSA:_Procambarus_clarkii_Pc_1767_transcribed_RNA_sequence	seq1074	GNBP	Recognition	Lai and Aboobaker, 2017
Proasellus_parvulus_1	seq1075	GNBP	Recognition	Lai and Aboobaker, 2017
Proasellus_parvulus_2	seq1076	GNBP	Recognition	Lai and Aboobaker, 2017
Proasellus_parvulus_3	seq1077	GNBP	Recognition	Lai and Aboobaker, 2017
50103_ENA_HAFG01050104_HAFG010501041_TSA:_Proasellus_parvulus__contig_comp75743_c1_seq2	seq1078	GNBP	Recognition	Lai and Aboobaker, 2017
77127_ENA_HAFG01077128_HAFG010771281_TSA:_Proasellus_parvulus__contig_comp87034_c0_seq7	seq1079	GNBP	Recognition	Lai and Aboobaker, 2017
99079_(reversed)_ENA_HAFG01099080_HAFG010990801_TSA:_Proasellus_parvulus__contig_comp89690_c2_seq2	seq1080	GNBP	Recognition	Lai and Aboobaker, 2017
Proasellus_karamani_1	seq1081	GNBP	Recognition	Lai and Aboobaker, 2017
Proasellus_karamani_2	seq1082	GNBP	Recognition	Lai and Aboobaker, 2017
Proasellus_karamani_3	seq1083	GNBP	Recognition	Lai and Aboobaker, 2017
Proasellus_karamani_4	seq1084	GNBP	Recognition	Lai and Aboobaker, 2017
Proasellus_karamani_5	seq1085	GNBP	Recognition	Lai and Aboobaker, 2017
Proasellus_karamani_6	seq1086	GNBP	Recognition	Lai and Aboobaker, 2017
13778_(reversed)_ENA_HAFC01013779_HAFC010137791_TSA:_Proasellus_karamani__contig_comp24635_c0_seq1	seq1087	GNBP	Recognition	Lai and Aboobaker, 2017
59445_(reversed)_ENA_HAFC01059446_HAFC010594461_TSA:_Proasellus_karamani__contig_comp73224_c0_seq3	seq1088	GNBP	Recognition	Lai and Aboobaker, 2017
61996_(reversed)_ENA_HAFC01061997_HAFC010619971_TSA:_Proasellus_karamani__contig_comp74480_c1_seq2	seq1089	GNBP	Recognition	Lai and Aboobaker, 2017
66358_ENA_HAFC01066359_HAFC010663591_TSA:_Proasellus_karamani__contig_comp76327_c0_seq1	seq1090	GNBP	Recognition	Lai and Aboobaker, 2017
Proasellus_coxalis_1	seq1091	GNBP	Recognition	Lai and Aboobaker, 2017
Proasellus_coxalis_2	seq1092	GNBP	Recognition	Lai and Aboobaker, 2017
Proasellus_coxalis_3	seq1093	GNBP	Recognition	Lai and Aboobaker, 2017
Proasellus_coxalis_4	seq1094	GNBP	Recognition	Lai and Aboobaker, 2017
Proasellus_coxalis_5	seq1095	GNBP	Recognition	Lai and Aboobaker, 2017
21025_ENA_HAET01021026_HAET010210261_TSA:_Proasellus_coxalis__contig_comp29533_c0_seq1	seq1096	GNBP	Recognition	Lai and Aboobaker, 2017
29789_ENA_HAET01029790_HAET010297901_TSA:_Proasellus_coxalis__contig_comp35766_c0_seq2	seq1097	GNBP	Recognition	Lai and Aboobaker, 2017
65498_ENA_HAET01065499_HAET010654991_TSA:_Proasellus_coxalis__contig_comp249186_c0_seq1	seq1098	GNBP	Recognition	Lai and Aboobaker, 2017
Proasellus_coiffaiti_1	seq1099	GNBP	Recognition	Lai and Aboobaker, 2017
Proasellus_coiffaiti_2	seq1100	GNBP	Recognition	Lai and Aboobaker, 2017
Proasellus_coiffaiti_3	seq1101	GNBP	Recognition	Lai and Aboobaker, 2017
Proasellus_coiffaiti_4	seq1102	GNBP	Recognition	Lai and Aboobaker, 2017
Proasellus_coiffaiti_5	seq1103	GNBP	Recognition	Lai and Aboobaker, 2017
Proasellus_coiffaiti_6	seq1104	GNBP	Recognition	Lai and Aboobaker, 2017
41819_ENA_HAEU01041820_HAEU010418201_TSA:_Proasellus_coiffaiti__contig_comp56462_c0_seq1	seq1105	GNBP	Recognition	Lai and Aboobaker, 2017
54537_(reversed)_ENA_HAEU01054538_HAEU010545381_TSA:_Proasellus_coiffaiti__contig_comp60997_c0_seq4	seq1106	GNBP	Recognition	Lai and Aboobaker, 2017
54538_(reversed)_ENA_HAEU01054539_HAEU010545391_TSA:_Proasellus_coiffaiti__contig_comp60997_c0_seq5	seq1107	GNBP	Recognition	Lai and Aboobaker, 2017
54540_(reversed)_ENA_HAEU01054541_HAEU010545411_TSA:_Proasellus_coiffaiti__contig_comp60997_c0_seq7	seq1108	GNBP	Recognition	Lai and Aboobaker, 2017
Penaeus_monodon_1	seq1109	GNBP	Recognition	Lai and Aboobaker, 2017
20072_ENA_GEME01020073_GEME010200731_TSA:_Penaeus_monodon_Ctrl_Locus_1_Tr_7037/26829_Len_601_transcribed_RNA_sequence	seq1110	GNBP	Recognition	Lai and Aboobaker, 2017
30148_ENA_GEME01030149_GEME010301491_TSA:_Penaeus_monodon_Ctrl_Locus_1_Tr_5336/26829_Len_752_transcribed_RNA_sequence	seq1111	GNBP	Recognition	Lai and Aboobaker, 2017
78714_(reversed)_ENA_GEME01078715_GEME010787151_TSA:_Penaeus_monodon_WSV_Locus_1_Tr_11586/20090_Len_1761_transcribed_RNA_sequence	seq1112	GNBP	Recognition	Lai and Aboobaker, 2017
Litopenaeus_vannamei_1	seq1113	GNBP	Recognition	Lai and Aboobaker, 2017
Litopenaeus_vannamei_2	seq1114	GNBP	Recognition	Lai and Aboobaker, 2017
Litopenaeus_vannamei_3_ENA_GETD01030845_GETD010308451_TSA:_Litopenaeus_vannamei_c36515_g1_i1_transcribed_RNA_sequence	seq1115	GNBP	Recognition	Lai and Aboobaker, 2017
Litopenaeus_vannamei_4_ENA_GETD01035902_GETD010359021_TSA:_Litopenaeus_vannamei_c39445_g1_i1_transcribed_RNA_sequence	seq1116	GNBP	Recognition	Lai and Aboobaker, 2017
Litopenaeus_vannamei_5_ENA_GETZ01046384_GETZ010463841_TSA:_Litopenaeus_vannamei_comp65011_c0_seq1_transcribed_RNA_sequence	seq1117	GNBP	Recognition	Lai and Aboobaker, 2017
Astacus_leptodactylus_1	seq1118	GNBP	Recognition	Lai and Aboobaker, 2017
Astacus_leptodactylus_2	seq1119	GNBP	Recognition	Lai and Aboobaker, 2017
Astacus_leptodactylus_3	seq1120	GNBP	Recognition	Lai and Aboobaker, 2017
Astacus_leptodactylus_4	seq1121	GNBP	Recognition	Lai and Aboobaker, 2017
Astacus_leptodactylus_5	seq1122	GNBP	Recognition	Lai and Aboobaker, 2017
Astacus_leptodactylus_6_ENA_GBEI01000151_GBEI010001511_TSA:_Pontastacus_leptodactylus_Pl_CLC_152_transcribed_RNA_sequence	seq1123	GNBP	Recognition	Lai and Aboobaker, 2017
Astacus_leptodactylus_7_ENA_GBEI01000220_GBEI010002201_TSA:_Pontastacus_leptodactylus_Pl_CLC_221_transcribed_RNA_sequence	seq1124	GNBP	Recognition	Lai and Aboobaker, 2017
Astacus_leptodactylus_ENA_GAFY01009783_GAFY010097831_TSA:_Pontastacus_leptodactylus_Pastle_hepa_c9841_transcribed_RNA_sequence	seq1125	IMD	IMD pathway	Lai and Aboobaker, 2017
Bragasellus_molinai_ENA_HAEM01024246_HAEM010242461_TSA:_Bragasellus_molinai__contig_comp39982_c0_seq1	seq1126	IMD	IMD pathway	Lai and Aboobaker, 2017
Bragasellus_peltatus__ENA_HAEN01018796_HAEN010187961_TSA:_Bragasellus_peltatus__contig_comp27570_c0_seq1	seq1127	IMD	IMD pathway	Lai and Aboobaker, 2017
Cancer_borealis_ENA_GEFB01014400_GEFB010144001_TSA:_Cancer_borealis_DS01-Cborealis_contig_14230_transcribed_RNA_sequence	seq1128	IMD	IMD pathway	Lai and Aboobaker, 2017
Cherax_quadricarinatus_ENA_HACK01014555_HACK010145551_TSA:_Cherax_quadricarinatus__contig_transcript-80_14554	seq1129	IMD	IMD pathway	Lai and Aboobaker, 2017
Eriocheir_sinensis_ENA_GBUF01006489_GBUF010064891_TSA:_Eriocheir_sinensis_comp40276_c1_seq1_transcribed_RNA_sequence	seq1130	IMD	IMD pathway	Lai and Aboobaker, 2017
Euphausia_superba_ENA_HACF01012516_HACF010125161_TPA:_Euphausia_superba_transcriptome_shotgun_assembly__contig_N29517	seq1131	IMD	IMD pathway	Lai and Aboobaker, 2017
Farfantepenaeus_aztecus__ENA_GEUA01077579_GEUA010775791_TSA:_Farfantepenaeus_aztecus_comp337830_c0_seq1_transcribed_RNA_sequence	seq1132	IMD	IMD pathway	Lai and Aboobaker, 2017
Gammarus_chevreuxi_ENA_HADC01029766_HADC010297661_TSA:_Gammarus_chevreuxi__contig_comp61823_c1_seq3	seq1133	IMD	IMD pathway	Lai and Aboobaker, 2017
Homarus_americanus__ENA_GEBG01016783_GEBG010167831_TSA:_Homarus_americanus_DS01-Homarus1_Transcript_13432_transcribed_RNA_sequence	seq1134	IMD	IMD pathway	Lai and Aboobaker, 2017
Hyalella_azteca_ENA_GAJP01002156_GAJP010021561_TSA:_Hyalella_azteca_contig04380_transcribed_RNA_sequence	seq1135	IMD	IMD pathway	Lai and Aboobaker, 2017
Hyas_araneus_ENA_HACH01005087_HACH010050871_TSA:_Hyas_araneus__contig_c6504_g1_i2	seq1136	IMD	IMD pathway	Lai and Aboobaker, 2017
Litopenaeus_vannamei_comp52650_c0_seq1_len=1013_path=[991:0-1012]	seq1137	IMD	IMD pathway	Lai and Aboobaker, 2017
Macrobrachium_nipponense__ENA_GCVG01030069_GCVG010300691_TSA:_Macrobrachium_nipponense_c71862_g1_transcribed_RNA_sequence	seq1138	IMD	IMD pathway	Lai and Aboobaker, 2017
Neomysis_awatschensis_ENA_GDFV01016415_GDFV010164151_TSA:_Neomysis_awatschensis_My_CDS_15963-1_transcribed_RNA_sequence	seq1139	IMD	IMD pathway	Lai and Aboobaker, 2017
Pacifastacus_leniusculus__ENA_GBYW01004107_GBYW010041071_TSA:_Pacifastacus_leniusculus_comp6861_c0_seq2_transcribed_RNA_sequence	seq1140	IMD	IMD pathway	Lai and Aboobaker, 2017
Parhyale_hawaiensis_phaw_30_tra_m020018	seq1141	IMD	IMD pathway	Lai and Aboobaker, 2017
Penaeus_monodon_ENA_GEME01041036_GEME010410361_TSA:_Penaeus_monodon_Ctrl_Locus_13474_Tr_1/1_Len_450_transcribed_RNA_sequence	seq1142	IMD	IMD pathway	Lai and Aboobaker, 2017
Proasellus_aragonensis__ENA_HAEO01051196_HAEO010511961_TSA:_Proasellus_aragonensis__contig_comp50992_c0_seq1	seq1143	IMD	IMD pathway	Lai and Aboobaker, 2017
Proasellus_arthrodilus__ENA_HAEQ01040721_HAEQ010407211_TSA:_Proasellus_arthrodilus__contig_comp60223_c0_seq2	seq1144	IMD	IMD pathway	Lai and Aboobaker, 2017
Proasellus_cantabricus__ENA_HAER01008384_HAER010083841_TSA:_Proasellus_cantabricus__contig_c9481_g1_i1	seq1145	IMD	IMD pathway	Lai and Aboobaker, 2017
Proasellus_cavaticus_ENA_HAES01053918_HAES010539181_TSA:_Proasellus_cavaticus__contig_comp60194_c0_seq3	seq1146	IMD	IMD pathway	Lai and Aboobaker, 2017
Proasellus_coiffaiti__ENA_HAEU01026036_HAEU010260361_TSA:_Proasellus_coiffaiti__contig_comp44684_c0_seq1	seq1147	IMD	IMD pathway	Lai and Aboobaker, 2017
Proasellus_coxalis__ENA_HAET01046966_HAET010469661_TSA:_Proasellus_coxalis__contig_comp42057_c5_seq1	seq1148	IMD	IMD pathway	Lai and Aboobaker, 2017
Proasellus_ebrensis_ENA_HAEW01041868_HAEW010418681_TSA:_Proasellus_ebrensis__contig_c33395_g1_i2	seq1149	IMD	IMD pathway	Lai and Aboobaker, 2017
Proasellus_escolai__ENA_HAEV01054141_HAEV010541411_TSA:_Proasellus_escolai__contig_comp99033_c0_seq2	seq1150	IMD	IMD pathway	Lai and Aboobaker, 2017
Proasellus_grafi_ENA_HAEX01076241_HAEX010762411_TSA:_Proasellus_grafi__contig_c66858_g1_i1	seq1151	IMD	IMD pathway	Lai and Aboobaker, 2017
Proasellus_hercegovinensis_ENA_HAEZ01077050_HAEZ010770501_TSA:_Proasellus_hercegovinensis__contig_comp94627_c0_seq6	seq1152	IMD	IMD pathway	Lai and Aboobaker, 2017
Proasellus_ibericus__ENA_HAFA01066900_HAFA010669001_TSA:_Proasellus_ibericus__contig_comp73303_c1_seq6	seq1153	IMD	IMD pathway	Lai and Aboobaker, 2017
Proasellus_jaloniacus__ENA_HAFB01031569_HAFB010315691_TSA:_Proasellus_jaloniacus__contig_comp40000_c0_seq1	seq1154	IMD	IMD pathway	Lai and Aboobaker, 2017
Proasellus_margalefi__ENA_HAFD01017185_HAFD010171851_TSA:_Proasellus_margalefi__contig_comp33362_c0_seq1	seq1155	IMD	IMD pathway	Lai and Aboobaker, 2017
Proasellus_meridianus__ENA_HAFE01065756_HAFE010657561_TSA:_Proasellus_meridianus__contig_comp68133_c1_seq9	seq1156	IMD	IMD pathway	Lai and Aboobaker, 2017
Proasellus_ortizi__ENA_HAFF01072288_HAFF010722881_TSA:_Proasellus_ortizi__contig_c62814_g1_i1	seq1157	IMD	IMD pathway	Lai and Aboobaker, 2017
Proasellus_parvulus_ENA_HAFG01091779_HAFG010917791_TSA:_Proasellus_parvulus__contig_comp89161_c0_seq5	seq1158	IMD	IMD pathway	Lai and Aboobaker, 2017
Proasellus_racovitzai__ENA_HAFH01034091_HAFH010340911_TSA:_Proasellus_racovitzai__contig_comp43406_c0_seq3	seq1159	IMD	IMD pathway	Lai and Aboobaker, 2017
Proasellus_solanasi_ENA_HAFJ01042735_HAFJ010427351_TSA:_Proasellus_solanasi__contig_comp56539_c0_seq1	seq1160	IMD	IMD pathway	Lai and Aboobaker, 2017
Proasellus_spelaeus__ENA_HAFK01025500_HAFK010255001_TSA:_Proasellus_spelaeus__contig_comp27198_c0_seq3	seq1161	IMD	IMD pathway	Lai and Aboobaker, 2017
Procambarus_clarkii_ENA_GBEV01019740_GBEV010197401_TSA:_Procambarus_clarkii_Pc_19776_transcribed_RNA_sequence	seq1162	IMD	IMD pathway	Lai and Aboobaker, 2017
Talitrus_saltator__ENA_GDUJ01045470_GDUJ010454701_TSA:_Talitrus_saltator_comp88241_c0_seq1_transcribed_RNA_sequence	seq1163	IMD	IMD pathway	Lai and Aboobaker, 2017
Litopenaeus_vannamei_comp35099_c0_seq1_len=6838_path=[13499:0-143_14110:144-676_40:677-2174_1538:2175-6553_5917:6554-6837]	seq1164	Relish	IMD pathway	Lai and Aboobaker, 2017
Melita_plumulosa__ENA_GAKD01020756_GAKD010207561_TSA:_Melita_plumulosa_mira_c21514_transcribed_RNA_sequence	seq1165	Relish	IMD pathway	Lai and Aboobaker, 2017
Astacus_leptodactylus_ENA_GBEI01053420_GBEI010534201_TSA:_Pontastacus_leptodactylus_Pl_CLC_53859_transcribed_RNA_sequence	seq1166	Relish	IMD pathway	Lai and Aboobaker, 2017
Procambarus_clarkii_ENA_GBEV01002801_GBEV010028011_TSA:_Procambarus_clarkii_Pc_2822_transcribed_RNA_sequence	seq1167	Relish	IMD pathway	Lai and Aboobaker, 2017
Carcinus_maenas__ENA_GBXE01081942_GBXE010819421_TSA:_Carcinus_maenas_comp81672_c0_seq1_transcribed_RNA_sequence	seq1168	Relish	IMD pathway	Lai and Aboobaker, 2017
Pacifastacus_leniusculus__ENA_GBYW01027920_GBYW010279201_TSA:_Pacifastacus_leniusculus_comp35895_c0_seq2_transcribed_RNA_sequence	seq1169	Relish	IMD pathway	Lai and Aboobaker, 2017
Macrobrachium_nipponense__ENA_GCVG01015035_GCVG010150351_TSA:_Macrobrachium_nipponense_c88065_g2_transcribed_RNA_sequence	seq1170	Relish	IMD pathway	Lai and Aboobaker, 2017
Neomysis_awatschensis_ENA_GDFV01003867_GDFV010038671_TSA:_Neomysis_awatschensis_My_CDS_03772-1_transcribed_RNA_sequence	seq1171	Relish	IMD pathway	Lai and Aboobaker, 2017
Asellus_aquaticus__ENA_GDKY01008285_GDKY010082851_TSA:_Asellus_aquaticus_Contig_8369relish_transcribed_RNA_sequence	seq1172	Relish	IMD pathway	Lai and Aboobaker, 2017
Scylla_olivacea__ENA_GDRN01052007_GDRN010520071_TSA:_Scylla_olivacea_Ref_Crab_Transcript_52153_1968_transcribed_RNA_sequence	seq1173	Relish	IMD pathway	Lai and Aboobaker, 2017
Talitrus_saltator__ENA_GDUJ01035261_GDUJ010352611_TSA:_Talitrus_saltator_comp79680_c0_seq1_transcribed_RNA_sequence	seq1174	Relish	IMD pathway	Lai and Aboobaker, 2017
Homarus_americanus__ENA_GEBG01003563_GEBG010035631_TSA:_Homarus_americanus_DS01-Homarus1_Transcript_2709contig2_transcribed_RNA_sequence	seq1175	Relish	IMD pathway	Lai and Aboobaker, 2017
Astacus_astacus_ENA_GEDF01044838_GEDF010448381_TSA:_Astacus_astacus_TR69326_c0_g1_i1_transcribed_RNA_sequence	seq1176	Relish	IMD pathway	Lai and Aboobaker, 2017
Cancer_borealis_ENA_GEFB01006535_GEFB010065351_TSA:_Cancer_borealis_DS01-Cborealis_contig_6462_transcribed_RNA_sequence	seq1177	Relish	IMD pathway	Lai and Aboobaker, 2017
Callinectes_sapidus_ENA_GEID01083844_GEID010838441_TSA:_Callinectes_sapidus_C_sapidus_gill_comp57989_c0_seq95_transcribed_RNA_sequence	seq1178	Relish	IMD pathway	Lai and Aboobaker, 2017
Penaeus_monodon_ENA_GEME01081550_GEME010815501_TSA:_Penaeus_monodon_WSV_Locus_1_Tr_466/20090_Len_3099_transcribed_RNA_sequence	seq1179	Relish	IMD pathway	Lai and Aboobaker, 2017
Meganyctiphanes_norvegica__ENA_GETT01093798_GETT010937981_TSA:_Meganyctiphanes_norvegica_TRINITY_DN113511_c0_g1_i1_transcribed_RNA_sequence	seq1180	Relish	IMD pathway	Lai and Aboobaker, 2017
Farfantepenaeus_aztecus__ENA_GEUA01056935_GEUA010569351_TSA:_Farfantepenaeus_aztecus_comp94870_c1_seq1_transcribed_RNA_sequence	seq1181	Relish	IMD pathway	Lai and Aboobaker, 2017
Eriocheir_sinensis_ENA_HAAX01009385_HAAX010093851_TSA:_Eriocheir_sinensis__contig_Unigene9425_A0A	seq1182	Relish	IMD pathway	Lai and Aboobaker, 2017
Cherax_quadricarinatus_ENA_HACB02077274_HACB020772741_TSA:_Cherax_quadricarinatus__contig_c52435_g2_i1	seq1183	Relish	IMD pathway	Lai and Aboobaker, 2017
Euphausia_superba_ENA_HACF01044066_HACF010440661_TPA:_Euphausia_superba_transcriptome_shotgun_assembly__contig_M63982	seq1184	Relish	IMD pathway	Lai and Aboobaker, 2017
Hyas_araneus_ENA_HACH01017250_HACH010172501_TSA:_Hyas_araneus__contig_c22093_g1_i3	seq1185	Relish	IMD pathway	Lai and Aboobaker, 2017
Bragasellus_molinai_ENA_HAEM01068773_HAEM010687731_TSA:_Bragasellus_molinai__contig_comp74504_c0_seq17	seq1186	Relish	IMD pathway	Lai and Aboobaker, 2017
Bragasellus_peltatus__ENA_HAEN01040642_HAEN010406421_TSA:_Bragasellus_peltatus__contig_comp41283_c0_seq4	seq1187	Relish	IMD pathway	Lai and Aboobaker, 2017
Proasellus_aragonensis__ENA_HAEO01048493_HAEO010484931_TSA:_Proasellus_aragonensis__contig_comp50547_c0_seq2	seq1188	Relish	IMD pathway	Lai and Aboobaker, 2017
Proasellus_assaforensis_ENA_HAEP01035184_HAEP010351841_TSA:_Proasellus_assaforensis__contig_comp40198_c0_seq2	seq1189	Relish	IMD pathway	Lai and Aboobaker, 2017
Proasellus_arthrodilus__ENA_HAEQ01039387_HAEQ010393871_TSA:_Proasellus_arthrodilus__contig_comp59598_c0_seq1	seq1190	Relish	IMD pathway	Lai and Aboobaker, 2017
Proasellus_cantabricus__ENA_HAER01030409_HAER010304091_TSA:_Proasellus_cantabricus__contig_c28051_g1_i2	seq1191	Relish	IMD pathway	Lai and Aboobaker, 2017
Proasellus_cavaticus_ENA_HAES01067402_HAES010674021_TSA:_Proasellus_cavaticus__contig_comp62128_c0_seq8	seq1192	Relish	IMD pathway	Lai and Aboobaker, 2017
Proasellus_coxalis__ENA_HAET01046937_HAET010469371_TSA:_Proasellus_coxalis__contig_comp42055_c0_seq9	seq1193	Relish	IMD pathway	Lai and Aboobaker, 2017
Proasellus_coiffaiti__ENA_HAEU01055345_HAEU010553451_TSA:_Proasellus_coiffaiti__contig_comp61133_c0_seq2	seq1194	Relish	IMD pathway	Lai and Aboobaker, 2017
Proasellus_escolai__ENA_HAEV01053827_HAEV010538271_TSA:_Proasellus_escolai__contig_comp98832_c0_seq1	seq1195	Relish	IMD pathway	Lai and Aboobaker, 2017
Proasellus_ebrensis_ENA_HAEW01022693_HAEW010226931_TSA:_Proasellus_ebrensis__contig_c22895_g1_i1	seq1196	Relish	IMD pathway	Lai and Aboobaker, 2017
Proasellus_grafi_ENA_HAEX01030325_HAEX010303251_TSA:_Proasellus_grafi__contig_c27040_g1_i3	seq1197	Relish	IMD pathway	Lai and Aboobaker, 2017
Proasellus_granadensis_ENA_HAEY01088455_HAEY010884551_TSA:_Proasellus_granadensis__contig_comp181402_c0_seq1	seq1198	Relish	IMD pathway	Lai and Aboobaker, 2017
Proasellus_hercegovinensis_ENA_HAEZ01052557_HAEZ010525571_TSA:_Proasellus_hercegovinensis__contig_comp88005_c0_seq1	seq1199	Relish	IMD pathway	Lai and Aboobaker, 2017
Proasellus_ibericus__ENA_HAFA01064130_HAFA010641301_TSA:_Proasellus_ibericus__contig_comp72772_c1_seq13	seq1200	Relish	IMD pathway	Lai and Aboobaker, 2017
Proasellus_jaloniacus__ENA_HAFB01033127_HAFB010331271_TSA:_Proasellus_jaloniacus__contig_comp40455_c0_seq5	seq1201	Relish	IMD pathway	Lai and Aboobaker, 2017
Proasellus_karamani__ENA_HAFC01089008_HAFC010890081_TSA:_Proasellus_karamani__contig_comp81088_c3_seq4	seq1202	Relish	IMD pathway	Lai and Aboobaker, 2017
Proasellus_margalefi__ENA_HAFD01077292_HAFD010772921_TSA:_Proasellus_margalefi__contig_comp276007_c0_seq1	seq1203	Relish	IMD pathway	Lai and Aboobaker, 2017
Proasellus_meridianus__ENA_HAFE01055129_HAFE010551291_TSA:_Proasellus_meridianus__contig_comp66376_c0_seq1	seq1204	Relish	IMD pathway	Lai and Aboobaker, 2017
Proasellus_ortizi__ENA_HAFF01035489_HAFF010354891_TSA:_Proasellus_ortizi__contig_c27770_g3_i2	seq1205	Relish	IMD pathway	Lai and Aboobaker, 2017
Proasellus_parvulus_ENA_HAFG01052392_HAFG010523921_TSA:_Proasellus_parvulus__contig_comp77161_c0_seq2	seq1206	Relish	IMD pathway	Lai and Aboobaker, 2017
Proasellus_racovitzai__ENA_HAFH01060609_HAFH010606091_TSA:_Proasellus_racovitzai__contig_comp49625_c0_seq12	seq1207	Relish	IMD pathway	Lai and Aboobaker, 2017
Proasellus_rectus__ENA_HAFI01019402_HAFI010194021_TSA:_Proasellus_rectus__contig_comp41685_c0_seq1	seq1208	Relish	IMD pathway	Lai and Aboobaker, 2017
Proasellus_solanasi_ENA_HAFJ01053421_HAFJ010534211_TSA:_Proasellus_solanasi__contig_comp59850_c0_seq2	seq1209	Relish	IMD pathway	Lai and Aboobaker, 2017
Proasellus_spelaeus__ENA_HAFK01031045_HAFK010310451_TSA:_Proasellus_spelaeus__contig_comp28963_c0_seq2	seq1210	Relish	IMD pathway	Lai and Aboobaker, 2017
Proasellus_beticus__ENA_HAFL01045094_HAFL010450941_TSA:_Proasellus_beticus__contig_comp96906_c0_seq1	seq1211	Relish	IMD pathway	Lai and Aboobaker, 2017
Parhyale_hawaiensis_phaw_30_tra_m014117	seq1212	Relish	IMD pathway	Lai and Aboobaker, 2017
Asellus_aquaticus__ENA_GDKY01015456_GDKY010154561_TSA:_Asellus_aquaticus_Contig_15610fas-associated_transcribed_RNA_sequence	seq1213	Caspar	IMD pathway	Lai and Aboobaker, 2017
Astacus_astacus_ENA_GEDF01009318_GEDF010093181_TSA:_Astacus_astacus_TR21243_c0_g1_i1_transcribed_RNA_sequence	seq1214	Caspar	IMD pathway	Lai and Aboobaker, 2017
Astacus_leptodactylus_ENA_GAFS01010120_GAFS010101201_TSA:_Pontastacus_leptodactylus_Pastle_hypoyo_c10292_transcribed_RNA_sequence	seq1215	Caspar	IMD pathway	Lai and Aboobaker, 2017
Bragasellus_molinai_ENA_HAEM01093528_HAEM010935281_TSA:_Bragasellus_molinai__contig_comp80868_c1_seq7	seq1216	Caspar	IMD pathway	Lai and Aboobaker, 2017
Bragasellus_peltatus__ENA_HAEN01040278_HAEN010402781_TSA:_Bragasellus_peltatus__contig_comp41164_c0_seq1	seq1217	Caspar	IMD pathway	Lai and Aboobaker, 2017
Cancer_borealis_ENA_GEFB01006582_GEFB010065821_TSA:_Cancer_borealis_DS01-Cborealis_contig_6508_transcribed_RNA_sequence	seq1218	Caspar	IMD pathway	Lai and Aboobaker, 2017
Carcinus_maenas__ENA_GBXE01072409_GBXE010724091_TSA:_Carcinus_maenas_comp77768_c1_seq10_transcribed_RNA_sequence	seq1219	Caspar	IMD pathway	Lai and Aboobaker, 2017
Cherax_quadricarinatus_ENA_HACK01024613_HACK010246131_TSA:_Cherax_quadricarinatus__contig_transcript-80_24612	seq1220	Caspar	IMD pathway	Lai and Aboobaker, 2017
Eriocheir_sinensis_ENA_GEFT01010470_GEFT010104701_TSA:_Eriocheir_sinensis_Unigene6210_B4_Live_transcribed_RNA_sequence	seq1221	Caspar	IMD pathway	Lai and Aboobaker, 2017
Euphausia_superba_ENA_HACF01006985_HACF010069851_TPA:_Euphausia_superba_transcriptome_shotgun_assembly__contig_N20809	seq1222	Caspar	IMD pathway	Lai and Aboobaker, 2017
Farfantepenaeus_aztecus__ENA_GEUA01037545_GEUA010375451_TSA:_Farfantepenaeus_aztecus_comp83555_c0_seq1_transcribed_RNA_sequence	seq1223	Caspar	IMD pathway	Lai and Aboobaker, 2017
Gammarus_chevreuxi_ENA_HADC01005948_HADC010059481_TSA:_Gammarus_chevreuxi__contig_comp65354_c1_seq4	seq1224	Caspar	IMD pathway	Lai and Aboobaker, 2017
Homarus_americanus__ENA_GEBG01013204_GEBG010132041_TSA:_Homarus_americanus_DS01-Homarus1_Transcript_10435_transcribed_RNA_sequence	seq1225	Caspar	IMD pathway	Lai and Aboobaker, 2017
Hyas_araneus_ENA_HACH01054887_HACH010548871_TSA:_Hyas_araneus__contig_c52363_g1_i1	seq1226	Caspar	IMD pathway	Lai and Aboobaker, 2017
Litopenaeus_vannamei_ENA_HAAW01032630_HAAW010326301_TSA:_Litopenaeus_vannamei__contig_Unigene41392_1_1	seq1227	Caspar	IMD pathway	Lai and Aboobaker, 2017
Macrobrachium_nipponense__ENA_GCVG01052061_GCVG010520611_TSA:_Macrobrachium_nipponense_c50050_g1_transcribed_RNA_sequence	seq1228	Caspar	IMD pathway	Lai and Aboobaker, 2017
Meganyctiphanes_norvegica__ENA_GETT01049131_GETT010491311_TSA:_Meganyctiphanes_norvegica_TRINITY_DN114525_c3_g4_i13_transcribed_RNA_sequence	seq1229	Caspar	IMD pathway	Lai and Aboobaker, 2017
Neomysis_awatschensis_ENA_GDFV01000178_GDFV010001781_TSA:_Neomysis_awatschensis_My_CDS_00174-1_transcribed_RNA_sequence	seq1230	Caspar	IMD pathway	Lai and Aboobaker, 2017
Pacifastacus_leniusculus__ENA_GBYW01052728_GBYW010527281_TSA:_Pacifastacus_leniusculus_comp51376_c0_seq1_transcribed_RNA_sequence	seq1231	Caspar	IMD pathway	Lai and Aboobaker, 2017
Palaemon_argentinus__ENA_GEFN01021745_GEFN010217451_TSA:_Palaemon_argentinus_c8021_g1_i1_transcribed_RNA_sequence	seq1232	Caspar	IMD pathway	Lai and Aboobaker, 2017
Parhyale_hawaiensis_phaw_30_tra_m026119	seq1233	Caspar	IMD pathway	Lai and Aboobaker, 2017
Penaeus_monodon_ENA_GEEP01042766_GEEP010427661_TSA:_Penaeus_monodon_WSV_15978_transcribed_RNA_sequence	seq1234	Caspar	IMD pathway	Lai and Aboobaker, 2017
Proasellus_aragonensis__ENA_HAEO01045527_HAEO010455271_TSA:_Proasellus_aragonensis__contig_comp49894_c0_seq1	seq1235	Caspar	IMD pathway	Lai and Aboobaker, 2017
Proasellus_arthrodilus__ENA_HAEQ01029334_HAEQ010293341_TSA:_Proasellus_arthrodilus__contig_comp53362_c0_seq1	seq1236	Caspar	IMD pathway	Lai and Aboobaker, 2017
Proasellus_assaforensis_ENA_HAEP01047368_HAEP010473681_TSA:_Proasellus_assaforensis__contig_comp86045_c0_seq1	seq1237	Caspar	IMD pathway	Lai and Aboobaker, 2017
Proasellus_cantabricus__ENA_HAER01023204_HAER010232041_TSA:_Proasellus_cantabricus__contig_c23810_g2_i1	seq1238	Caspar	IMD pathway	Lai and Aboobaker, 2017
Proasellus_cavaticus_ENA_HAES01040989_HAES010409891_TSA:_Proasellus_cavaticus__contig_comp55892_c0_seq1	seq1239	Caspar	IMD pathway	Lai and Aboobaker, 2017
Proasellus_coiffaiti__ENA_HAEU01038924_HAEU010389241_TSA:_Proasellus_coiffaiti__contig_comp54926_c0_seq3	seq1240	Caspar	IMD pathway	Lai and Aboobaker, 2017
Proasellus_coxalis__ENA_HAET01044890_HAET010448901_TSA:_Proasellus_coxalis__contig_comp41689_c0_seq2	seq1241	Caspar	IMD pathway	Lai and Aboobaker, 2017
Proasellus_ebrensis_ENA_HAEW01047491_HAEW010474911_TSA:_Proasellus_ebrensis__contig_c34926_g1_i2	seq1242	Caspar	IMD pathway	Lai and Aboobaker, 2017
Proasellus_escolai__ENA_HAEV01087928_HAEV010879281_TSA:_Proasellus_escolai__contig_comp110839_c0_seq1	seq1243	Caspar	IMD pathway	Lai and Aboobaker, 2017
Proasellus_grafi_ENA_HAEX01028809_HAEX010288091_TSA:_Proasellus_grafi__contig_c26453_g1_i1	seq1244	Caspar	IMD pathway	Lai and Aboobaker, 2017
Proasellus_granadensis_ENA_HAEY01058701_HAEY010587011_TSA:_Proasellus_granadensis__contig_comp72943_c0_seq3	seq1245	Caspar	IMD pathway	Lai and Aboobaker, 2017
Proasellus_hercegovinensis_ENA_HAEZ01068547_HAEZ010685471_TSA:_Proasellus_hercegovinensis__contig_comp93240_c0_seq2	seq1246	Caspar	IMD pathway	Lai and Aboobaker, 2017
Proasellus_ibericus__ENA_HAFA01041813_HAFA010418131_TSA:_Proasellus_ibericus__contig_comp63455_c0_seq1	seq1247	Caspar	IMD pathway	Lai and Aboobaker, 2017
Proasellus_jaloniacus__ENA_HAFB01026127_HAFB010261271_TSA:_Proasellus_jaloniacus__contig_comp37616_c0_seq1	seq1248	Caspar	IMD pathway	Lai and Aboobaker, 2017
Proasellus_karamani__ENA_HAFC01065175_HAFC010651751_TSA:_Proasellus_karamani__contig_comp75841_c1_seq2	seq1249	Caspar	IMD pathway	Lai and Aboobaker, 2017
Proasellus_margalefi__ENA_HAFD01047436_HAFD010474361_TSA:_Proasellus_margalefi__contig_comp51612_c0_seq1	seq1250	Caspar	IMD pathway	Lai and Aboobaker, 2017
Proasellus_meridianus__ENA_HAFE01043171_HAFE010431711_TSA:_Proasellus_meridianus__contig_comp62114_c0_seq1	seq1251	Caspar	IMD pathway	Lai and Aboobaker, 2017
Proasellus_ortizi__ENA_HAFF01039990_HAFF010399901_TSA:_Proasellus_ortizi__contig_c29921_g1_i1	seq1252	Caspar	IMD pathway	Lai and Aboobaker, 2017
Proasellus_parvulus_ENA_HAFG01075936_HAFG010759361_TSA:_Proasellus_parvulus__contig_comp86772_c0_seq1	seq1253	Caspar	IMD pathway	Lai and Aboobaker, 2017
Proasellus_racovitzai__ENA_HAFH01037181_HAFH010371811_TSA:_Proasellus_racovitzai__contig_comp44823_c0_seq1	seq1254	Caspar	IMD pathway	Lai and Aboobaker, 2017
Proasellus_rectus__ENA_HAFI01046197_HAFI010461971_TSA:_Proasellus_rectus__contig_comp63393_c0_seq1	seq1255	Caspar	IMD pathway	Lai and Aboobaker, 2017
Proasellus_solanasi_ENA_HAFJ01042927_HAFJ010429271_TSA:_Proasellus_solanasi__contig_comp56638_c0_seq1	seq1256	Caspar	IMD pathway	Lai and Aboobaker, 2017
Proasellus_spelaeus__ENA_HAFK01020657_HAFK010206571_TSA:_Proasellus_spelaeus__contig_comp24802_c0_seq1	seq1257	Caspar	IMD pathway	Lai and Aboobaker, 2017
Procambarus_clarkii_ENA_GBEV01003099_GBEV010030991_TSA:_Procambarus_clarkii_Pc_3121_transcribed_RNA_sequence	seq1258	Caspar	IMD pathway	Lai and Aboobaker, 2017
Scylla_olivacea__ENA_GDRN01059094_GDRN010590941_TSA:_Scylla_olivacea_Ref_Crab_Transcript_59249_3059_transcribed_RNA_sequence	seq1259	Caspar	IMD pathway	Lai and Aboobaker, 2017
Talitrus_saltator__ENA_GDUJ01063124_GDUJ010631241_TSA:_Talitrus_saltator_comp97069_c0_seq1_transcribed_RNA_sequence	seq1260	Caspar	IMD pathway	Lai and Aboobaker, 2017
Astacus_astacus_ENA_GEDF01037139_GEDF010371391_TSA:_Astacus_astacus_TR36908_c3_g1_i1_transcribed_RNA_sequence	seq1261	Dredd	IMD pathway	Lai and Aboobaker, 2017
Astacus_leptodactylus_ENA_GBEI01029140_GBEI010291401_TSA:_Pontastacus_leptodactylus_Pl_CLC_29218_transcribed_RNA_sequence	seq1262	Dredd	IMD pathway	Lai and Aboobaker, 2017
Bragasellus_peltatus__ENA_HAEN01030581_HAEN010305811_TSA:_Bragasellus_peltatus__contig_comp36642_c0_seq2	seq1263	Dredd	IMD pathway	Lai and Aboobaker, 2017
Callinectes_sapidus_ENA_GEID01095548_GEID010955481_TSA:_Callinectes_sapidus_C_sapidus_gill_comp59307_c0_seq19_transcribed_RNA_sequence	seq1264	Dredd	IMD pathway	Lai and Aboobaker, 2017
Cancer_borealis_ENA_GEFB01001923_GEFB010019231_TSA:_Cancer_borealis_DS01-Cborealis_contig_1892_transcribed_RNA_sequence	seq1265	Dredd	IMD pathway	Lai and Aboobaker, 2017
Carcinus_maenas__ENA_GBXE01097177_GBXE010971771_TSA:_Carcinus_maenas_comp85499_c0_seq1_transcribed_RNA_sequence	seq1266	Dredd	IMD pathway	Lai and Aboobaker, 2017
Cherax_quadricarinatus_ENA_HACK01013408_HACK010134081_TSA:_Cherax_quadricarinatus__contig_transcript-80_13407	seq1267	Dredd	IMD pathway	Lai and Aboobaker, 2017
Eriocheir_sinensis_ENA_GBUF01005429_GBUF010054291_TSA:_Eriocheir_sinensis_comp37950_c0_seq2_transcribed_RNA_sequence	seq1268	Dredd	IMD pathway	Lai and Aboobaker, 2017
Farfantepenaeus_aztecus__ENA_GEUA01032897_GEUA010328971_TSA:_Farfantepenaeus_aztecus_comp80210_c0_seq1_transcribed_RNA_sequence	seq1269	Dredd	IMD pathway	Lai and Aboobaker, 2017
Homarus_americanus__ENA_GEBG01029052_GEBG010290521_TSA:_Homarus_americanus_DS01-Homarus1_Transcript_24044_transcribed_RNA_sequence	seq1270	Dredd	IMD pathway	Lai and Aboobaker, 2017
Hyalella_azteca_ENA_GEHV01071386_GEHV010713861_TSA:_Hyalella_azteca_TR30846:c1_g1_i2_transcribed_RNA_sequence	seq1271	Dredd	IMD pathway	Lai and Aboobaker, 2017
Hyas_araneus_ENA_HACH01030034_HACH010300341_TSA:_Hyas_araneus__contig_c29599_g3_i2	seq1272	Dredd	IMD pathway	Lai and Aboobaker, 2017
Litopenaeus_vannamei_comp42094_c0_seq1_len=1918_path=[4424:0-144_4569:145-165_4590:166-255_4680:256-1917]	seq1273	Dredd	IMD pathway	Lai and Aboobaker, 2017
Macrobrachium_nipponense__ENA_GCVG01006216_GCVG010062161_TSA:_Macrobrachium_nipponense_c89350_g1_transcribed_RNA_sequence	seq1274	Dredd	IMD pathway	Lai and Aboobaker, 2017
Neomysis_awatschensis_ENA_GDFV01018683_GDFV010186831_TSA:_Neomysis_awatschensis_My_CDS_18160-1_transcribed_RNA_sequence	seq1275	Dredd	IMD pathway	Lai and Aboobaker, 2017
Parhyale_hawaiensis_phaw_30_tra_m021960	seq1276	Dredd	IMD pathway	Lai and Aboobaker, 2017
Penaeus_monodon_ENA_GEEP01084944_GEEP010849441_TSA:_Penaeus_monodon_WSV_38663_transcribed_RNA_sequence	seq1277	Dredd	IMD pathway	Lai and Aboobaker, 2017
Proasellus_aragonensis__ENA_HAEO01041923_HAEO010419231_TSA:_Proasellus_aragonensis__contig_comp48838_c0_seq3	seq1278	Dredd	IMD pathway	Lai and Aboobaker, 2017
Proasellus_arthrodilus__ENA_HAEQ01047468_HAEQ010474681_TSA:_Proasellus_arthrodilus__contig_comp62685_c0_seq12	seq1279	Dredd	IMD pathway	Lai and Aboobaker, 2017
Proasellus_assaforensis_ENA_HAEP01045153_HAEP010451531_TSA:_Proasellus_assaforensis__contig_comp41531_c0_seq48	seq1280	Dredd	IMD pathway	Lai and Aboobaker, 2017
Proasellus_beticus__ENA_HAFL01048059_HAFL010480591_TSA:_Proasellus_beticus__contig_comp97181_c0_seq34	seq1281	Dredd	IMD pathway	Lai and Aboobaker, 2017
Proasellus_cantabricus__ENA_HAER01028515_HAER010285151_TSA:_Proasellus_cantabricus__contig_c27123_g1_i4	seq1282	Dredd	IMD pathway	Lai and Aboobaker, 2017
Proasellus_cavaticus_ENA_HAES01038247_HAES010382471_TSA:_Proasellus_cavaticus__contig_comp54443_c0_seq6	seq1283	Dredd	IMD pathway	Lai and Aboobaker, 2017
Proasellus_coiffaiti__ENA_HAEU01015866_HAEU010158661_TSA:_Proasellus_coiffaiti__contig_comp31391_c0_seq1	seq1284	Dredd	IMD pathway	Lai and Aboobaker, 2017
Proasellus_coxalis__ENA_HAET01027021_HAET010270211_TSA:_Proasellus_coxalis__contig_comp34105_c0_seq4	seq1285	Dredd	IMD pathway	Lai and Aboobaker, 2017
Proasellus_ebrensis_ENA_HAEW01016587_HAEW010165871_TSA:_Proasellus_ebrensis__contig_c17524_g1_i1	seq1286	Dredd	IMD pathway	Lai and Aboobaker, 2017
Proasellus_escolai__ENA_HAEV01067478_HAEV010674781_TSA:_Proasellus_escolai__contig_comp105979_c0_seq3	seq1287	Dredd	IMD pathway	Lai and Aboobaker, 2017
Proasellus_grafi_ENA_HAEX01001151_HAEX010011511_TSA:_Proasellus_grafi__contig_c1212_g1_i1	seq1288	Dredd	IMD pathway	Lai and Aboobaker, 2017
Proasellus_granadensis_ENA_HAEY01055781_HAEY010557811_TSA:_Proasellus_granadensis__contig_comp71995_c0_seq4	seq1289	Dredd	IMD pathway	Lai and Aboobaker, 2017
Proasellus_hercegovinensis_ENA_HAEZ01043606_HAEZ010436061_TSA:_Proasellus_hercegovinensis__contig_comp82876_c0_seq2	seq1290	Dredd	IMD pathway	Lai and Aboobaker, 2017
Proasellus_ibericus__ENA_HAFA01054913_HAFA010549131_TSA:_Proasellus_ibericus__contig_comp70070_c0_seq3	seq1291	Dredd	IMD pathway	Lai and Aboobaker, 2017
Proasellus_jaloniacus__ENA_HAFB01031470_HAFB010314701_TSA:_Proasellus_jaloniacus__contig_comp39967_c0_seq3	seq1292	Dredd	IMD pathway	Lai and Aboobaker, 2017
Proasellus_karamani__ENA_HAFC01066489_HAFC010664891_TSA:_Proasellus_karamani__contig_comp76382_c0_seq2	seq1293	Dredd	IMD pathway	Lai and Aboobaker, 2017
Proasellus_margalefi__ENA_HAFD01039759_HAFD010397591_TSA:_Proasellus_margalefi__contig_comp49654_c0_seq5	seq1294	Dredd	IMD pathway	Lai and Aboobaker, 2017
Proasellus_meridianus__ENA_HAFE01035667_HAFE010356671_TSA:_Proasellus_meridianus__contig_comp57676_c0_seq1	seq1295	Dredd	IMD pathway	Lai and Aboobaker, 2017
Proasellus_ortizi__ENA_HAFF01027936_HAFF010279361_TSA:_Proasellus_ortizi__contig_c25683_g1_i1	seq1296	Dredd	IMD pathway	Lai and Aboobaker, 2017
Proasellus_racovitzai__ENA_HAFH01041245_HAFH010412451_TSA:_Proasellus_racovitzai__contig_comp46387_c0_seq7	seq1297	Dredd	IMD pathway	Lai and Aboobaker, 2017
Proasellus_solanasi_ENA_HAFJ01043649_HAFJ010436491_TSA:_Proasellus_solanasi__contig_comp56944_c0_seq17	seq1298	Dredd	IMD pathway	Lai and Aboobaker, 2017
Proasellus_spelaeus__ENA_HAFK01020996_HAFK010209961_TSA:_Proasellus_spelaeus__contig_comp24989_c0_seq2	seq1299	Dredd	IMD pathway	Lai and Aboobaker, 2017
Procambarus_clarkii_ENA_GARH01030587_GARH010305871_TSA:_Procambarus_clarkii_Prcla_ES_9572_0_transcribed_RNA_sequence	seq1300	Dredd	IMD pathway	Lai and Aboobaker, 2017
Talitrus_saltator__ENA_GDUJ01063976_GDUJ010639761_TSA:_Talitrus_saltator_comp97338_c2_seq1_transcribed_RNA_sequence	seq1301	Dredd	IMD pathway	Lai and Aboobaker, 2017
Astacus_astacus_ENA_GEDF01006281_GEDF010062811_TSA:_Astacus_astacus_TR16762_c0_g1_i2_transcribed_RNA_sequence	seq1302	IKKb	IMD pathway	Lai and Aboobaker, 2017
Astacus_leptodactylus_ENA_GBEI01011951_GBEI010119511_TSA:_Pontastacus_leptodactylus_Pl_CLC_11972_transcribed_RNA_sequence	seq1303	IKKb	IMD pathway	Lai and Aboobaker, 2017
Cancer_borealis_ENA_GEFB01004495_GEFB010044951_TSA:_Cancer_borealis_DS01-Cborealis_contig_4440_transcribed_RNA_sequence	seq1304	IKKb	IMD pathway	Lai and Aboobaker, 2017
Carcinus_maenas__ENA_GBXE01097479_GBXE010974791_TSA:_Carcinus_maenas_comp85542_c2_seq10_transcribed_RNA_sequence	seq1305	IKKb	IMD pathway	Lai and Aboobaker, 2017
Cherax_quadricarinatus_ENA_HACK01026910_HACK010269101_TSA:_Cherax_quadricarinatus__contig_transcript-80_26909	seq1306	IKKb	IMD pathway	Lai and Aboobaker, 2017
Eriocheir_sinensis_ENA_GBUF01009634_GBUF010096341_TSA:_Eriocheir_sinensis_comp44821_c0_seq1_transcribed_RNA_sequence	seq1307	IKKb	IMD pathway	Lai and Aboobaker, 2017
Farfantepenaeus_aztecus__ENA_GEUA01048149_GEUA010481491_TSA:_Farfantepenaeus_aztecus_comp90580_c0_seq1_transcribed_RNA_sequence	seq1308	IKKb	IMD pathway	Lai and Aboobaker, 2017
Homarus_americanus__ENA_GEBG01014323_GEBG010143231_TSA:_Homarus_americanus_DS01-Homarus1_Transcript_11356_transcribed_RNA_sequence	seq1309	IKKb	IMD pathway	Lai and Aboobaker, 2017
Hyalella_azteca_ENA_GEHV01093273_GEHV010932731_TSA:_Hyalella_azteca_TR40734:c0_g2_i1_transcribed_RNA_sequence	seq1310	IKKb	IMD pathway	Lai and Aboobaker, 2017
Hyas_araneus_ENA_HACH01044134_HACH010441341_TSA:_Hyas_araneus__contig_c40739_g1_i1	seq1311	IKKb	IMD pathway	Lai and Aboobaker, 2017
Litopenaeus_vannamei_comp40324_c0_seq1_len=5171_path=[16836:0-2352_19188:2353-2955_8967:2956-2979_8991:2980-3980_9992:3981-4564_10576:4565-5170]	seq1312	IKKb	IMD pathway	Lai and Aboobaker, 2017
Macrobrachium_nipponense__ENA_GCVG01027685_GCVG010276851_TSA:_Macrobrachium_nipponense_c83754_g1_transcribed_RNA_sequence	seq1313	IKKb	IMD pathway	Lai and Aboobaker, 2017
Meganyctiphanes_norvegica__ENA_GETT01019123_GETT010191231_TSA:_Meganyctiphanes_norvegica_TRINITY_DN145865_c0_g1_i1_transcribed_RNA_sequence	seq1314	IKKb	IMD pathway	Lai and Aboobaker, 2017
Neomysis_awatschensis_ENA_GDFV01021512_GDFV010215121_TSA:_Neomysis_awatschensis_My_CDS_20958-1_transcribed_RNA_sequence	seq1315	IKKb	IMD pathway	Lai and Aboobaker, 2017
Pacifastacus_leniusculus__ENA_GBYW01061471_GBYW010614711_TSA:_Pacifastacus_leniusculus_comp61590_c0_seq1_transcribed_RNA_sequence	seq1316	IKKb	IMD pathway	Lai and Aboobaker, 2017
Parhyale_hawaiensis_phaw_30_tra_m001667	seq1317	IKKb	IMD pathway	Lai and Aboobaker, 2017
Proasellus_aragonensis__ENA_HAEO01019109_HAEO010191091_TSA:_Proasellus_aragonensis__contig_comp35677_c0_seq1	seq1318	IKKb	IMD pathway	Lai and Aboobaker, 2017
Proasellus_arthrodilus__ENA_HAEQ01015285_HAEQ010152851_TSA:_Proasellus_arthrodilus__contig_comp35724_c0_seq1	seq1319	IKKb	IMD pathway	Lai and Aboobaker, 2017
Proasellus_beticus__ENA_HAFL01048592_HAFL010485921_TSA:_Proasellus_beticus__contig_comp97345_c0_seq1	seq1320	IKKb	IMD pathway	Lai and Aboobaker, 2017
Proasellus_cavaticus_ENA_HAES01016204_HAES010162041_TSA:_Proasellus_cavaticus__contig_comp31118_c0_seq1	seq1321	IKKb	IMD pathway	Lai and Aboobaker, 2017
Proasellus_coiffaiti__ENA_HAEU01000785_HAEU010007851_TSA:_Proasellus_coiffaiti__contig_comp876_c1_seq1	seq1322	IKKb	IMD pathway	Lai and Aboobaker, 2017
Proasellus_coxalis__ENA_HAET01024459_HAET010244591_TSA:_Proasellus_coxalis__contig_comp32316_c2_seq1	seq1323	IKKb	IMD pathway	Lai and Aboobaker, 2017
Proasellus_escolai__ENA_HAEV01054927_HAEV010549271_TSA:_Proasellus_escolai__contig_comp99578_c0_seq1	seq1324	IKKb	IMD pathway	Lai and Aboobaker, 2017
Proasellus_grafi_ENA_HAEX01060860_HAEX010608601_TSA:_Proasellus_grafi__contig_c51144_g1_i1	seq1325	IKKb	IMD pathway	Lai and Aboobaker, 2017
Proasellus_granadensis_ENA_HAEY01010879_HAEY010108791_TSA:_Proasellus_granadensis__contig_comp23085_c0_seq1	seq1326	IKKb	IMD pathway	Lai and Aboobaker, 2017
Proasellus_hercegovinensis_ENA_HAEZ01027570_HAEZ010275701_TSA:_Proasellus_hercegovinensis__contig_comp67379_c0_seq1	seq1327	IKKb	IMD pathway	Lai and Aboobaker, 2017
Proasellus_ibericus__ENA_HAFA01036472_HAFA010364721_TSA:_Proasellus_ibericus__contig_comp59615_c0_seq1	seq1328	IKKb	IMD pathway	Lai and Aboobaker, 2017
Proasellus_jaloniacus__ENA_HAFB01063183_HAFB010631831_TSA:_Proasellus_jaloniacus__contig_comp357554_c0_seq1	seq1329	IKKb	IMD pathway	Lai and Aboobaker, 2017
Proasellus_karamani__ENA_HAFC01038765_HAFC010387651_TSA:_Proasellus_karamani__contig_comp58721_c0_seq1	seq1330	IKKb	IMD pathway	Lai and Aboobaker, 2017
Proasellus_meridianus__ENA_HAFE01021200_HAFE010212001_TSA:_Proasellus_meridianus__contig_comp43163_c0_seq2	seq1331	IKKb	IMD pathway	Lai and Aboobaker, 2017
Proasellus_ortizi__ENA_HAFF01059203_HAFF010592031_TSA:_Proasellus_ortizi__contig_c49472_g1_i1	seq1332	IKKb	IMD pathway	Lai and Aboobaker, 2017
Proasellus_parvulus_ENA_HAFG01058069_HAFG010580691_TSA:_Proasellus_parvulus__contig_comp80554_c0_seq3	seq1333	IKKb	IMD pathway	Lai and Aboobaker, 2017
Proasellus_racovitzai__ENA_HAFH01007246_HAFH010072461_TSA:_Proasellus_racovitzai__contig_comp14344_c0_seq1	seq1334	IKKb	IMD pathway	Lai and Aboobaker, 2017
Proasellus_rectus__ENA_HAFI01089105_HAFI010891051_TSA:_Proasellus_rectus__contig_comp530434_c0_seq1	seq1335	IKKb	IMD pathway	Lai and Aboobaker, 2017
Proasellus_solanasi_ENA_HAFJ01028883_HAFJ010288831_TSA:_Proasellus_solanasi__contig_comp47987_c0_seq1	seq1336	IKKb	IMD pathway	Lai and Aboobaker, 2017
Proasellus_spelaeus__ENA_HAFK01057476_HAFK010574761_TSA:_Proasellus_spelaeus__contig_comp292758_c0_seq1	seq1337	IKKb	IMD pathway	Lai and Aboobaker, 2017
Procambarus_clarkii_ENA_GARH01011602_GARH010116021_TSA:_Procambarus_clarkii_Prcla_ES_31577_0_transcribed_RNA_sequence	seq1338	IKKb	IMD pathway	Lai and Aboobaker, 2017
Scylla_olivacea__ENA_GDRN01081265_GDRN010812651_TSA:_Scylla_olivacea_Ref_Crab_Transcript_81442_2816_transcribed_RNA_sequence	seq1339	IKKb	IMD pathway	Lai and Aboobaker, 2017
Talitrus_saltator__ENA_GDUJ01066555_GDUJ010665551_TSA:_Talitrus_saltator_comp98159_c0_seq1_transcribed_RNA_sequence	seq1340	IKKb	IMD pathway	Lai and Aboobaker, 2017
Astacus_astacus_ENA_GEDF01018917_GEDF010189171_TSA:_Astacus_astacus_TR30535_c0_g1_i2_transcribed_RNA_sequence	seq1341	TAK1	IMD pathway	Lai and Aboobaker, 2017
Astacus_leptodactylus_ENA_GAFS01019400_GAFS010194001_TSA:_Pontastacus_leptodactylus_Pastle_hypoyo_c19772_transcribed_RNA_sequence	seq1342	TAK1	IMD pathway	Lai and Aboobaker, 2017
Bragasellus_molinai_ENA_HAEM01022205_HAEM010222051_TSA:_Bragasellus_molinai__contig_comp37370_c0_seq1	seq1343	TAK1	IMD pathway	Lai and Aboobaker, 2017
Bragasellus_peltatus__ENA_HAEN01050046_HAEN010500461_TSA:_Bragasellus_peltatus__contig_comp43504_c0_seq1	seq1344	TAK1	IMD pathway	Lai and Aboobaker, 2017
Callinectes_sapidus_ENA_GEID01072213_GEID010722131_TSA:_Callinectes_sapidus_C_sapidus_gill_comp56212_c0_seq1_transcribed_RNA_sequence	seq1345	TAK1	IMD pathway	Lai and Aboobaker, 2017
Cancer_borealis_ENA_GEFB01020610_GEFB010206101_TSA:_Cancer_borealis_DS01-Cborealis_contig_20366_transcribed_RNA_sequence	seq1346	TAK1	IMD pathway	Lai and Aboobaker, 2017
Carcinus_maenas__ENA_GBXE01079305_GBXE010793051_TSA:_Carcinus_maenas_comp80731_c0_seq2_transcribed_RNA_sequence	seq1347	TAK1	IMD pathway	Lai and Aboobaker, 2017
Cherax_quadricarinatus_ENA_HACB02077572_HACB020775721_TSA:_Cherax_quadricarinatus__contig_c52453_g7_i2	seq1348	TAK1	IMD pathway	Lai and Aboobaker, 2017
Eriocheir_sinensis_ENA_GBUF01002697_GBUF010026971_TSA:_Eriocheir_sinensis_comp26481_c0_seq1_transcribed_RNA_sequence	seq1349	TAK1	IMD pathway	Lai and Aboobaker, 2017
Euphausia_superba_ENA_HACF01011323_HACF010113231_TPA:_Euphausia_superba_transcriptome_shotgun_assembly__contig_N27551	seq1350	TAK1	IMD pathway	Lai and Aboobaker, 2017
Farfantepenaeus_aztecus__ENA_GEUA01039390_GEUA010393901_TSA:_Farfantepenaeus_aztecus_comp84739_c0_seq1_transcribed_RNA_sequence	seq1351	TAK1	IMD pathway	Lai and Aboobaker, 2017
Homarus_americanus__ENA_GEBG01027273_GEBG010272731_TSA:_Homarus_americanus_DS01-Homarus1_Transcript_22454_transcribed_RNA_sequence	seq1352	TAK1	IMD pathway	Lai and Aboobaker, 2017
Hyalella_azteca_ENA_GEHV01073283_GEHV010732831_TSA:_Hyalella_azteca_TR31584:c0_g2_i1_transcribed_RNA_sequence	seq1353	TAK1	IMD pathway	Lai and Aboobaker, 2017
Hyas_araneus_ENA_HACH01011051_HACH010110511_TSA:_Hyas_araneus__contig_c14163_g1_i1	seq1354	TAK1	IMD pathway	Lai and Aboobaker, 2017
Litopenaeus_vannamei_comp42114_c0_seq1_len=4023_path=[6553:0-1557_10614:1558-1558_3672:1559-1704_8111:1705-1705_8112:1706-1751_10981:1752-1872_3818:1873-1873_3819:1874-2327_4273:2328-2331_4277:2332-3354_5300:3355-3504_5450:3505-3507_5453:3508-4022]	seq1355	TAK1	IMD pathway	Lai and Aboobaker, 2017
Macrobrachium_nipponense__ENA_GCVG01053892_GCVG010538921_TSA:_Macrobrachium_nipponense_c69656_g1_transcribed_RNA_sequence	seq1356	TAK1	IMD pathway	Lai and Aboobaker, 2017
Neomysis_awatschensis_ENA_GDFV01016236_GDFV010162361_TSA:_Neomysis_awatschensis_My_CDS_15791-1_transcribed_RNA_sequence	seq1357	TAK1	IMD pathway	Lai and Aboobaker, 2017
Pacifastacus_leniusculus__ENA_GBYW01071216_GBYW010712161_TSA:_Pacifastacus_leniusculus_comp73352_c0_seq1_transcribed_RNA_sequence	seq1358	TAK1	IMD pathway	Lai and Aboobaker, 2017
Parhyale_hawaiensis_phaw_30_tra_m024399	seq1359	TAK1	IMD pathway	Lai and Aboobaker, 2017
Penaeus_monodon_ENA_GEME01072002_GEME010720021_TSA:_Penaeus_monodon_WSV_Locus_13389_Tr_1/1_Len_1765_transcribed_RNA_sequence	seq1360	TAK1	IMD pathway	Lai and Aboobaker, 2017
Proasellus_aragonensis__ENA_HAEO01062905_HAEO010629051_TSA:_Proasellus_aragonensis__contig_comp580677_c0_seq1	seq1361	TAK1	IMD pathway	Lai and Aboobaker, 2017
Proasellus_arthrodilus__ENA_HAEQ01088805_HAEQ010888051_TSA:_Proasellus_arthrodilus__contig_comp610299_c0_seq1	seq1362	TAK1	IMD pathway	Lai and Aboobaker, 2017
Proasellus_cantabricus__ENA_HAER01081430_HAER010814301_TSA:_Proasellus_cantabricus__contig_c73777_g1_i1	seq1363	TAK1	IMD pathway	Lai and Aboobaker, 2017
Proasellus_cavaticus_ENA_HAES01045384_HAES010453841_TSA:_Proasellus_cavaticus__contig_comp57704_c2_seq2	seq1364	TAK1	IMD pathway	Lai and Aboobaker, 2017
Proasellus_coiffaiti__ENA_HAEU01033924_HAEU010339241_TSA:_Proasellus_coiffaiti__contig_comp51574_c0_seq1	seq1365	TAK1	IMD pathway	Lai and Aboobaker, 2017
Proasellus_coxalis__ENA_HAET01083999_HAET010839991_TSA:_Proasellus_coxalis__contig_comp513559_c0_seq1	seq1366	TAK1	IMD pathway	Lai and Aboobaker, 2017
Proasellus_ebrensis_ENA_HAEW01083302_HAEW010833021_TSA:_Proasellus_ebrensis__contig_c63137_g1_i1	seq1367	TAK1	IMD pathway	Lai and Aboobaker, 2017
Proasellus_grafi_ENA_HAEX01048446_HAEX010484461_TSA:_Proasellus_grafi__contig_c38528_g1_i1	seq1368	TAK1	IMD pathway	Lai and Aboobaker, 2017
Proasellus_hercegovinensis_ENA_HAEZ01035815_HAEZ010358151_TSA:_Proasellus_hercegovinensis__contig_comp76123_c0_seq1	seq1369	TAK1	IMD pathway	Lai and Aboobaker, 2017
Proasellus_ibericus__ENA_HAFA01035691_HAFA010356911_TSA:_Proasellus_ibericus__contig_comp58965_c0_seq4	seq1370	TAK1	IMD pathway	Lai and Aboobaker, 2017
Proasellus_jaloniacus__ENA_HAFB01034878_HAFB010348781_TSA:_Proasellus_jaloniacus__contig_comp40848_c4_seq6	seq1371	TAK1	IMD pathway	Lai and Aboobaker, 2017
Proasellus_karamani__ENA_HAFC01021444_HAFC010214441_TSA:_Proasellus_karamani__contig_comp38450_c0_seq2	seq1372	TAK1	IMD pathway	Lai and Aboobaker, 2017
Proasellus_meridianus__ENA_HAFE01072190_HAFE010721901_TSA:_Proasellus_meridianus__contig_comp68754_c0_seq1	seq1373	TAK1	IMD pathway	Lai and Aboobaker, 2017
Proasellus_parvulus_ENA_HAFG01043674_HAFG010436741_TSA:_Proasellus_parvulus__contig_comp70452_c0_seq1	seq1374	TAK1	IMD pathway	Lai and Aboobaker, 2017
Proasellus_rectus__ENA_HAFI01023959_HAFI010239591_TSA:_Proasellus_rectus__contig_comp47266_c0_seq1	seq1375	TAK1	IMD pathway	Lai and Aboobaker, 2017
Proasellus_solanasi_ENA_HAFJ01075008_HAFJ010750081_TSA:_Proasellus_solanasi__contig_comp289588_c0_seq1	seq1376	TAK1	IMD pathway	Lai and Aboobaker, 2017
Procambarus_clarkii_ENA_GBEV01015160_GBEV010151601_TSA:_Procambarus_clarkii_Pc_15192_transcribed_RNA_sequence	seq1377	TAK1	IMD pathway	Lai and Aboobaker, 2017
Scylla_olivacea__ENA_GDRN01055877_GDRN010558771_TSA:_Scylla_olivacea_Ref_Crab_Transcript_56029_1514_transcribed_RNA_sequence	seq1378	TAK1	IMD pathway	Lai and Aboobaker, 2017
Talitrus_saltator__ENA_GDUJ01032098_GDUJ010320981_TSA:_Talitrus_saltator_comp76430_c0_seq1_transcribed_RNA_sequence	seq1379	TAK1	IMD pathway	Lai and Aboobaker, 2017
Parhyale_hawaiensis_phaw_30_tra_m022909	seq1380	JAK	JAK-STAT pathway	Lai and Aboobaker, 2017
Litopenaeus_vannamei_comp43947_c0_seq4_len=4886_path=[1:0-99_101:100-100_102:101-440_442:441-1837_1839:1838-2063_2065:2064-2085_2087:2086-2312_2314:2313-2340_2342:2341-3511_3513:3512-3580_3582:3581-4586_4588:4587-4885_	seq1381	JAK	JAK-STAT pathway	Lai and Aboobaker, 2017
Farfantepenaeus_aztecus__ENA_GEUA01036551_GEUA010365511_TSA:_Farfantepenaeus_aztecus_comp82865_c0_seq1_transcribed_RNA_sequence	seq1382	JAK	JAK-STAT pathway	Lai and Aboobaker, 2017
Homarus_americanus__ENA_GEBG01010117_GEBG010101171_TSA:_Homarus_americanus_DS01-Homarus1_Transcript_7916_transcribed_RNA_sequence	seq1383	JAK	JAK-STAT pathway	Lai and Aboobaker, 2017
Procambarus_clarkii_ENA_GARH01005446_GARH010054461_TSA:_Procambarus_clarkii_Prcla_ES_21068_0_transcribed_RNA_sequence	seq1384	JAK	JAK-STAT pathway	Lai and Aboobaker, 2017
Astacus_leptodactylus_ENA_GAFS01028897_GAFS010288971_TSA:_Pontastacus_leptodactylus_Pastle_hypoyo_c29485_transcribed_RNA_sequence	seq1385	JAK	JAK-STAT pathway	Lai and Aboobaker, 2017
Macrobrachium_nipponense__ENA_GCVG01001010_GCVG010010101_TSA:_Macrobrachium_nipponense_c86194_g1_transcribed_RNA_sequence	seq1386	JAK	JAK-STAT pathway	Lai and Aboobaker, 2017
Penaeus_monodon_ENA_GEEP01047112_GEEP010471121_TSA:_Penaeus_monodon_WSV_17237_transcribed_RNA_sequence	seq1387	JAK	JAK-STAT pathway	Lai and Aboobaker, 2017
Cancer_borealis_ENA_GEFB01006643_GEFB010066431_TSA:_Cancer_borealis_DS01-Cborealis_contig_6565_transcribed_RNA_sequence	seq1388	JAK	JAK-STAT pathway	Lai and Aboobaker, 2017
Proasellus_jaloniacus__ENA_HAFB01020502_HAFB010205021_TSA:_Proasellus_jaloniacus__contig_comp33795_c0_seq1	seq1389	JAK	JAK-STAT pathway	Lai and Aboobaker, 2017
Proasellus_grafi_ENA_HAEX01059322_HAEX010593221_TSA:_Proasellus_grafi__contig_c49582_g1_i1	seq1390	JAK	JAK-STAT pathway	Lai and Aboobaker, 2017
Talitrus_saltator__ENA_GDUJ01078871_GDUJ010788711_TSA:_Talitrus_saltator_comp101468_c0_seq4_transcribed_RNA_sequence	seq1391	JAK	JAK-STAT pathway	Lai and Aboobaker, 2017
Carcinus_maenas__ENA_GBXE01096830_GBXE010968301_TSA:_Carcinus_maenas_comp85425_c0_seq7_transcribed_RNA_sequence	seq1392	JAK	JAK-STAT pathway	Lai and Aboobaker, 2017
Eriocheir_sinensis_ENA_GEFT01010057_GEFT010100571_TSA:_Eriocheir_sinensis_Unigene5766_B4_Live_transcribed_RNA_sequence	seq1393	JAK	JAK-STAT pathway	Lai and Aboobaker, 2017
Cherax_quadricarinatus_ENA_HACB02078234_HACB020782341_TSA:_Cherax_quadricarinatus__contig_c52505_g22_i1	seq1394	JAK	JAK-STAT pathway	Lai and Aboobaker, 2017
Proasellus_parvulus_ENA_HAFG01039918_HAFG010399181_TSA:_Proasellus_parvulus__contig_comp67159_c0_seq2	seq1395	JAK	JAK-STAT pathway	Lai and Aboobaker, 2017
Proasellus_cavaticus_ENA_HAES01031780_HAES010317801_TSA:_Proasellus_cavaticus__contig_comp50093_c0_seq2	seq1396	JAK	JAK-STAT pathway	Lai and Aboobaker, 2017
Proasellus_hercegovinensis_ENA_HAEZ01057088_HAEZ010570881_TSA:_Proasellus_hercegovinensis__contig_comp89880_c0_seq2	seq1397	JAK	JAK-STAT pathway	Lai and Aboobaker, 2017
Proasellus_ebrensis_ENA_HAEW01089133_HAEW010891331_TSA:_Proasellus_ebrensis__contig_c69097_g1_i1	seq1398	JAK	JAK-STAT pathway	Lai and Aboobaker, 2017
Proasellus_ortizi__ENA_HAFF01072090_HAFF010720901_TSA:_Proasellus_ortizi__contig_c62613_g1_i1	seq1399	JAK	JAK-STAT pathway	Lai and Aboobaker, 2017
Proasellus_racovitzai__ENA_HAFH01030557_HAFH010305571_TSA:_Proasellus_racovitzai__contig_comp41402_c0_seq1	seq1400	JAK	JAK-STAT pathway	Lai and Aboobaker, 2017
Hyas_araneus_ENA_HACH01057775_HACH010577751_TSA:_Hyas_araneus__contig_c55438_g1_i1	seq1401	JAK	JAK-STAT pathway	Lai and Aboobaker, 2017
Proasellus_cantabricus__ENA_HAER01049042_HAER010490421_TSA:_Proasellus_cantabricus__contig_c40672_g1_i1	seq1402	JAK	JAK-STAT pathway	Lai and Aboobaker, 2017
Pacifastacus_leniusculus__ENA_GBYW01069361_GBYW010693611_TSA:_Pacifastacus_leniusculus_comp71097_c0_seq1_transcribed_RNA_sequence	seq1403	JAK	JAK-STAT pathway	Lai and Aboobaker, 2017
Proasellus_karamani__ENA_HAFC01036676_HAFC010366761_TSA:_Proasellus_karamani__contig_comp56799_c0_seq1	seq1404	JAK	JAK-STAT pathway	Lai and Aboobaker, 2017
Proasellus_rectus__ENA_HAFI01093504_HAFI010935041_TSA:_Proasellus_rectus__contig_comp606946_c0_seq1	seq1405	JAK	JAK-STAT pathway	Lai and Aboobaker, 2017
Proasellus_coiffaiti__ENA_HAEU01026911_HAEU010269111_TSA:_Proasellus_coiffaiti__contig_comp45511_c0_seq1	seq1406	JAK	JAK-STAT pathway	Lai and Aboobaker, 2017
Bragasellus_molinai_ENA_HAEM01030386_HAEM010303861_TSA:_Bragasellus_molinai__contig_comp47265_c0_seq2	seq1407	JAK	JAK-STAT pathway	Lai and Aboobaker, 2017
Proasellus_meridianus__ENA_HAFE01097835_HAFE010978351_TSA:_Proasellus_meridianus__contig_comp469160_c0_seq1	seq1408	JAK	JAK-STAT pathway	Lai and Aboobaker, 2017
Proasellus_arthrodilus__ENA_HAEQ01085919_HAEQ010859191_TSA:_Proasellus_arthrodilus__contig_comp553048_c0_seq1	seq1409	JAK	JAK-STAT pathway	Lai and Aboobaker, 2017
Proasellus_ibericus__ENA_HAFA01007629_HAFA010076291_TSA:_Proasellus_ibericus__contig_comp16002_c0_seq1	seq1410	JAK	JAK-STAT pathway	Lai and Aboobaker, 2017
Bragasellus_peltatus__ENA_HAEN01073865_HAEN010738651_TSA:_Bragasellus_peltatus__contig_comp364052_c0_seq1	seq1411	JAK	JAK-STAT pathway	Lai and Aboobaker, 2017
Proasellus_granadensis_ENA_HAEY01033108_HAEY010331081_TSA:_Proasellus_granadensis__contig_comp58692_c0_seq1	seq1412	JAK	JAK-STAT pathway	Lai and Aboobaker, 2017
Asellus_aquaticus__ENA_GDKY01005753_GDKY010057531_TSA:_Asellus_aquaticus_Contig_5809signal_transcribed_RNA_sequence	seq1413	STAT	JAK-STAT pathway	Lai and Aboobaker, 2017
Astacus_leptodactylus_ENA_GAFS01014723_GAFS010147231_TSA:_Pontastacus_leptodactylus_Pastle_hypoyo_c14997_transcribed_RNA_sequence	seq1414	STAT	JAK-STAT pathway	Lai and Aboobaker, 2017
Bragasellus_molinai_ENA_HAEM01087256_HAEM010872561_TSA:_Bragasellus_molinai__contig_comp79787_c2_seq11	seq1415	STAT	JAK-STAT pathway	Lai and Aboobaker, 2017
Bragasellus_peltatus__ENA_HAEN01037887_HAEN010378871_TSA:_Bragasellus_peltatus__contig_comp40302_c0_seq1	seq1416	STAT	JAK-STAT pathway	Lai and Aboobaker, 2017
Callinectes_sapidus_ENA_GEID01070079_GEID010700791_TSA:_Callinectes_sapidus_C_sapidus_gill_comp55767_c0_seq52_transcribed_RNA_sequence	seq1417	STAT	JAK-STAT pathway	Lai and Aboobaker, 2017
Cancer_borealis_ENA_GEFB01004756_GEFB010047561_TSA:_Cancer_borealis_DS01-Cborealis_contig_4699_transcribed_RNA_sequence	seq1418	STAT	JAK-STAT pathway	Lai and Aboobaker, 2017
Cherax_quadricarinatus_ENA_HACK01014813_HACK010148131_TSA:_Cherax_quadricarinatus__contig_transcript-80_14812	seq1419	STAT	JAK-STAT pathway	Lai and Aboobaker, 2017
Echinogammarus_veneris__ENA_GARO01029964_GARO010299641_TSA:_Echinogammarus_veneris_Echinogammarus_veneris_contig_27763_2_transcribed_RNA_sequence	seq1420	STAT	JAK-STAT pathway	Lai and Aboobaker, 2017
Eriocheir_sinensis_ENA_GBUF01005558_GBUF010055581_TSA:_Eriocheir_sinensis_comp38258_c0_seq1_transcribed_RNA_sequence	seq1421	STAT	JAK-STAT pathway	Lai and Aboobaker, 2017
Euphausia_superba_ENA_HACF01012989_HACF010129891_TPA:_Euphausia_superba_transcriptome_shotgun_assembly__contig_N30319	seq1422	STAT	JAK-STAT pathway	Lai and Aboobaker, 2017
Farfantepenaeus_aztecus__ENA_GEUA01040399_GEUA010403991_TSA:_Farfantepenaeus_aztecus_comp85354_c0_seq4_transcribed_RNA_sequence	seq1423	STAT	JAK-STAT pathway	Lai and Aboobaker, 2017
Homarus_americanus__ENA_GEBG01004337_GEBG010043371_TSA:_Homarus_americanus_DS01-Homarus1_Transcript_3315_transcribed_RNA_sequence	seq1424	STAT	JAK-STAT pathway	Lai and Aboobaker, 2017
Hyalella_azteca_1_ENA_GEHV01080011_GEHV010800111_TSA:_Hyalella_azteca_TR34175:c0_g1_i5_transcribed_RNA_sequence	seq1425	STAT	JAK-STAT pathway	Lai and Aboobaker, 2017
Hyalella_azteca_2_ENA_GEHV01098080_GEHV010980801_TSA:_Hyalella_azteca_TR42816:c1_g3_i1_transcribed_RNA_sequence	seq1426	STAT	JAK-STAT pathway	Lai and Aboobaker, 2017
Hyas_araneus_ENA_HACH01020344_HACH010203441_TSA:_Hyas_araneus__contig_c24991_g1_i1	seq1427	STAT	JAK-STAT pathway	Lai and Aboobaker, 2017
Litopenaeus_vannamei_ENA_GETZ01027497_GETZ010274971_TSA:_Litopenaeus_vannamei_comp56985_c0_seq4_transcribed_RNA_sequence	seq1428	STAT	JAK-STAT pathway	Lai and Aboobaker, 2017
Macrobrachium_nipponense__ENA_GCVG01038564_GCVG010385641_TSA:_Macrobrachium_nipponense_c89391_g2_transcribed_RNA_sequence	seq1429	STAT	JAK-STAT pathway	Lai and Aboobaker, 2017
Meganyctiphanes_norvegica__ENA_GETT01093471_GETT010934711_TSA:_Meganyctiphanes_norvegica_TRINITY_DN113574_c0_g1_i1_transcribed_RNA_sequence	seq1430	STAT	JAK-STAT pathway	Lai and Aboobaker, 2017
Melita_plumulosa__ENA_GAKD01006629_GAKD010066291_TSA:_Melita_plumulosa_mira_c6842_transcribed_RNA_sequence	seq1431	STAT	JAK-STAT pathway	Lai and Aboobaker, 2017
Pacifastacus_leniusculus__ENA_GBYW01024929_GBYW010249291_TSA:_Pacifastacus_leniusculus_comp34594_c0_seq4_transcribed_RNA_sequence	seq1432	STAT	JAK-STAT pathway	Lai and Aboobaker, 2017
Palaemon_argentinus__ENA_GEFN01009461_GEFN010094611_TSA:_Palaemon_argentinus_c17307_g1_i1_transcribed_RNA_sequence	seq1433	STAT	JAK-STAT pathway	Lai and Aboobaker, 2017
Parhyale_hawaiensis_1_phaw_30_tra_m000974	seq1434	STAT	JAK-STAT pathway	Lai and Aboobaker, 2017
Parhyale_hawaiensis_2_phaw_30_tra_m017679	seq1435	STAT	JAK-STAT pathway	Lai and Aboobaker, 2017
Penaeus_monodon_ENA_GEME01003277_GEME010032771_TSA:_Penaeus_monodon_Ctrl_Locus_1_Tr_26728/26829_Len_1872_transcribed_RNA_sequence	seq1436	STAT	JAK-STAT pathway	Lai and Aboobaker, 2017
Proasellus_aragonensis__ENA_HAEO01081807_HAEO010818071_TSA:_Proasellus_aragonensis__contig_comp1164112_c0_seq1	seq1437	STAT	JAK-STAT pathway	Lai and Aboobaker, 2017
Proasellus_arthrodilus__ENA_HAEQ01031966_HAEQ010319661_TSA:_Proasellus_arthrodilus__contig_comp55287_c0_seq2	seq1438	STAT	JAK-STAT pathway	Lai and Aboobaker, 2017
Proasellus_assaforensis_ENA_HAEP01007998_HAEP010079981_TSA:_Proasellus_assaforensis__contig_comp15315_c0_seq1	seq1439	STAT	JAK-STAT pathway	Lai and Aboobaker, 2017
Proasellus_beticus__ENA_HAFL01001606_HAFL010016061_TSA:_Proasellus_beticus__contig_comp2747832_c0_seq1	seq1440	STAT	JAK-STAT pathway	Lai and Aboobaker, 2017
Proasellus_cantabricus__ENA_HAER01020797_HAER010207971_TSA:_Proasellus_cantabricus__contig_c21987_g1_i1	seq1441	STAT	JAK-STAT pathway	Lai and Aboobaker, 2017
Proasellus_cavaticus_ENA_HAES01044478_HAES010444781_TSA:_Proasellus_cavaticus__contig_comp57393_c1_seq1	seq1442	STAT	JAK-STAT pathway	Lai and Aboobaker, 2017
Proasellus_coiffaiti__ENA_HAEU01043514_HAEU010435141_TSA:_Proasellus_coiffaiti__contig_comp57298_c0_seq5	seq1443	STAT	JAK-STAT pathway	Lai and Aboobaker, 2017
Proasellus_coxalis__ENA_HAET01070103_HAET010701031_TSA:_Proasellus_coxalis__contig_comp313287_c0_seq1	seq1444	STAT	JAK-STAT pathway	Lai and Aboobaker, 2017
Proasellus_ebrensis_ENA_HAEW01025251_HAEW010252511_TSA:_Proasellus_ebrensis__contig_c24801_g1_i1	seq1445	STAT	JAK-STAT pathway	Lai and Aboobaker, 2017
Proasellus_escolai__ENA_HAEV01057938_HAEV010579381_TSA:_Proasellus_escolai__contig_comp101401_c0_seq2	seq1446	STAT	JAK-STAT pathway	Lai and Aboobaker, 2017
Proasellus_grafi_ENA_HAEX01007306_HAEX010073061_TSA:_Proasellus_grafi__contig_c8127_g1_i1	seq1447	STAT	JAK-STAT pathway	Lai and Aboobaker, 2017
Proasellus_hercegovinensis_ENA_HAEZ01016182_HAEZ010161821_TSA:_Proasellus_hercegovinensis__contig_comp40329_c0_seq1	seq1448	STAT	JAK-STAT pathway	Lai and Aboobaker, 2017
Proasellus_ibericus__ENA_HAFA01091434_HAFA010914341_TSA:_Proasellus_ibericus__contig_comp315489_c0_seq1	seq1449	STAT	JAK-STAT pathway	Lai and Aboobaker, 2017
Proasellus_jaloniacus__ENA_HAFB01005592_HAFB010055921_TSA:_Proasellus_jaloniacus__contig_comp12569_c0_seq1	seq1450	STAT	JAK-STAT pathway	Lai and Aboobaker, 2017
Proasellus_karamani__ENA_HAFC01051705_HAFC010517051_TSA:_Proasellus_karamani__contig_comp68783_c1_seq1	seq1451	STAT	JAK-STAT pathway	Lai and Aboobaker, 2017
Proasellus_margalefi__ENA_HAFD01085239_HAFD010852391_TSA:_Proasellus_margalefi__contig_comp455089_c0_seq1	seq1452	STAT	JAK-STAT pathway	Lai and Aboobaker, 2017
Proasellus_meridianus__ENA_HAFE01030584_HAFE010305841_TSA:_Proasellus_meridianus__contig_comp53376_c0_seq1	seq1453	STAT	JAK-STAT pathway	Lai and Aboobaker, 2017
Proasellus_ortizi__ENA_HAFF01030429_HAFF010304291_TSA:_Proasellus_ortizi__contig_c26660_g1_i1	seq1454	STAT	JAK-STAT pathway	Lai and Aboobaker, 2017
Proasellus_parvulus_ENA_HAFG01078776_HAFG010787761_TSA:_Proasellus_parvulus__contig_comp87398_c2_seq4	seq1455	STAT	JAK-STAT pathway	Lai and Aboobaker, 2017
Proasellus_racovitzai__ENA_HAFH01046436_HAFH010464361_TSA:_Proasellus_racovitzai__contig_comp47940_c0_seq3	seq1456	STAT	JAK-STAT pathway	Lai and Aboobaker, 2017
Proasellus_rectus__ENA_HAFI01046120_HAFI010461201_TSA:_Proasellus_rectus__contig_comp63360_c0_seq1	seq1457	STAT	JAK-STAT pathway	Lai and Aboobaker, 2017
Proasellus_solanasi_ENA_HAFJ01011754_HAFJ010117541_TSA:_Proasellus_solanasi__contig_comp24902_c0_seq1	seq1458	STAT	JAK-STAT pathway	Lai and Aboobaker, 2017
Proasellus_spelaeus__ENA_HAFK01009255_HAFK010092551_TSA:_Proasellus_spelaeus__contig_comp15109_c0_seq1	seq1459	STAT	JAK-STAT pathway	Lai and Aboobaker, 2017
Procambarus_clarkii_ENA_GARH01042923_GARH010429231_TSA:_Procambarus_clarkii_Prcla_ES_14220_0_transcribed_RNA_sequence	seq1460	STAT	JAK-STAT pathway	Lai and Aboobaker, 2017
Scylla_olivacea__ENA_GDRN01098543_GDRN010985431_TSA:_Scylla_olivacea_Ref_Crab_Transcript_98735_3683_transcribed_RNA_sequence	seq1461	STAT	JAK-STAT pathway	Lai and Aboobaker, 2017
Talitrus_saltator_1_ENA_GDUJ01055215_GDUJ010552151_TSA:_Talitrus_saltator_comp93908_c0_seq2_transcribed_RNA_sequence	seq1462	STAT	JAK-STAT pathway	Lai and Aboobaker, 2017
Talitrus_saltator_2_ENA_GDUJ01008249_GDUJ010082491_TSA:_Talitrus_saltator_comp20702_c0_seq1_transcribed_RNA_sequence	seq1463	STAT	JAK-STAT pathway	Lai and Aboobaker, 2017
Talitrus_saltator_3_ENA_GDUJ01023940_GDUJ010239401_TSA:_Talitrus_saltator_comp65301_c0_seq1_transcribed_RNA_sequence	seq1464	STAT	JAK-STAT pathway	Lai and Aboobaker, 2017
Asellus_aquaticus__ENA_GDKY01015894_GDKY010158941_TSA:_Asellus_aquaticus_Contig_16049e3_transcribed_RNA_sequence	seq1465	PIAS	JAK-STAT pathway	Lai and Aboobaker, 2017
Astacus_astacus_ENA_GEDF01024402_GEDF010244021_TSA:_Astacus_astacus_TR34046_c0_g1_i1_transcribed_RNA_sequence	seq1466	PIAS	JAK-STAT pathway	Lai and Aboobaker, 2017
Astacus_leptodactylus_1	seq1467	PIAS	JAK-STAT pathway	Lai and Aboobaker, 2017
Astacus_leptodactylus_2_ENA_GBEI01034526_GBEI010345261_TSA:_Pontastacus_leptodactylus_Pl_CLC_34648_transcribed_RNA_sequence	seq1468	PIAS	JAK-STAT pathway	Lai and Aboobaker, 2017
Bragasellus_molinai_ENA_HAEM01057502_HAEM010575021_TSA:_Bragasellus_molinai__contig_comp69147_c0_seq4	seq1469	PIAS	JAK-STAT pathway	Lai and Aboobaker, 2017
Bragasellus_peltatus__ENA_HAEN01049378_HAEN010493781_TSA:_Bragasellus_peltatus__contig_comp43412_c0_seq1	seq1470	PIAS	JAK-STAT pathway	Lai and Aboobaker, 2017
Callinectes_sapidus_ENA_GEID01032429_GEID010324291_TSA:_Callinectes_sapidus_C_sapidus_gill_comp38043_c0_seq2_transcribed_RNA_sequence	seq1471	PIAS	JAK-STAT pathway	Lai and Aboobaker, 2017
Cancer_borealis_1_ENA_GEFB01013526_GEFB010135261_TSA:_Cancer_borealis_DS01-Cborealis_contig_13371_transcribed_RNA_sequence	seq1472	PIAS	JAK-STAT pathway	Lai and Aboobaker, 2017
Cancer_borealis_2_ENA_GEFB01004277_GEFB010042771_TSA:_Cancer_borealis_DS01-Cborealis_contig_4225_transcribed_RNA_sequence	seq1473	PIAS	JAK-STAT pathway	Lai and Aboobaker, 2017
Carcinus_maenas__ENA_GBXE01090806_GBXE010908061_TSA:_Carcinus_maenas_comp84198_c1_seq9_transcribed_RNA_sequence	seq1474	PIAS	JAK-STAT pathway	Lai and Aboobaker, 2017
Cherax_quadricarinatus_1_ENA_HACK01024507_HACK010245071_TSA:_Cherax_quadricarinatus__contig_transcript-80_24506	seq1475	PIAS	JAK-STAT pathway	Lai and Aboobaker, 2017
Cherax_quadricarinatus_2_ENA_HACK01017791_HACK010177911_TSA:_Cherax_quadricarinatus__contig_transcript-80_17790	seq1476	PIAS	JAK-STAT pathway	Lai and Aboobaker, 2017
Eriocheir_sinensis_ENA_GBUF01016114_GBUF010161141_TSA:_Eriocheir_sinensis_comp52870_c0_seq1_transcribed_RNA_sequence	seq1477	PIAS	JAK-STAT pathway	Lai and Aboobaker, 2017
Euphausia_superba_ENA_HACF01035691_HACF010356911_TPA:_Euphausia_superba_transcriptome_shotgun_assembly__contig_M12920	seq1478	PIAS	JAK-STAT pathway	Lai and Aboobaker, 2017
Farfantepenaeus_aztecus__ENA_GEUA01061257_GEUA010612571_TSA:_Farfantepenaeus_aztecus_comp96087_c0_seq3_transcribed_RNA_sequence	seq1479	PIAS	JAK-STAT pathway	Lai and Aboobaker, 2017
Gammarus_chevreuxi_ENA_HADC01039090_HADC010390901_TSA:_Gammarus_chevreuxi__contig_comp72370_c0_seq4	seq1480	PIAS	JAK-STAT pathway	Lai and Aboobaker, 2017
Homarus_americanus__ENA_GEBG01010618_GEBG010106181_TSA:_Homarus_americanus_DS01-Homarus1_Transcript_8328_transcribed_RNA_sequence	seq1481	PIAS	JAK-STAT pathway	Lai and Aboobaker, 2017
Hyalella_azteca_ENA_GAJQ01005550_GAJQ010055501_TSA:_Hyalella_azteca_contig09502_transcribed_RNA_sequence	seq1482	PIAS	JAK-STAT pathway	Lai and Aboobaker, 2017
Hyas_araneus_ENA_HACH01027661_HACH010276611_TSA:_Hyas_araneus__contig_c29001_g1_i7	seq1483	PIAS	JAK-STAT pathway	Lai and Aboobaker, 2017
Litopenaeus_vannamei_1_comp42258_c3_seq1_len=4144_path=[10452:0-149_10602:150-155_10608:156-200_10653:201-227_10680:228-301_10754:302-1530_11983:1531-2063_12516:2064-3700_14153:3701-4143]	seq1484	PIAS	JAK-STAT pathway	Lai and Aboobaker, 2017
Litopenaeus_vannamei_2_comp34102_c0_seq4_len=1577_path=[4495:0-232_5102:233-233_709:234-545_1021:546-1549_2025:1550-1576]	seq1485	PIAS	JAK-STAT pathway	Lai and Aboobaker, 2017
Litopenaeus_vannamei_3_comp20858_c0_seq1_len=2146_path=[25:0-37_62:38-69_94:70-2119_2144:2120-2145]	seq1486	PIAS	JAK-STAT pathway	Lai and Aboobaker, 2017
Macrobrachium_nipponense_1_ENA_GCVG01053606_GCVG010536061_TSA:_Macrobrachium_nipponense_c85563_g1_transcribed_RNA_sequence	seq1487	PIAS	JAK-STAT pathway	Lai and Aboobaker, 2017
Macrobrachium_nipponense_2_ENA_GCVG01038271_GCVG010382711_TSA:_Macrobrachium_nipponense_c86435_g2_transcribed_RNA_sequence	seq1488	PIAS	JAK-STAT pathway	Lai and Aboobaker, 2017
Melita_plumulosa__ENA_GAKD01011372_GAKD010113721_TSA:_Melita_plumulosa_mira_rep_c11816_transcribed_RNA_sequence	seq1489	PIAS	JAK-STAT pathway	Lai and Aboobaker, 2017
Neomysis_awatschensis_ENA_GDFV01000332_GDFV010003321_TSA:_Neomysis_awatschensis_My_CDS_00326-1_transcribed_RNA_sequence	seq1490	PIAS	JAK-STAT pathway	Lai and Aboobaker, 2017
Pacifastacus_leniusculus__ENA_GBYW01008835_GBYW010088351_TSA:_Pacifastacus_leniusculus_comp14548_c0_seq1_transcribed_RNA_sequence	seq1491	PIAS	JAK-STAT pathway	Lai and Aboobaker, 2017
Palaemon_argentinus__ENA_GEFN01008927_GEFN010089271_TSA:_Palaemon_argentinus_c16809_g1_i1_transcribed_RNA_sequence	seq1492	PIAS	JAK-STAT pathway	Lai and Aboobaker, 2017
Parhyale_hawaiensis_phaw_30_tra_m014106	seq1493	PIAS	JAK-STAT pathway	Lai and Aboobaker, 2017
Penaeus_monodon_ENA_GEEP01049097_GEEP010490971_TSA:_Penaeus_monodon_WSV_31831_transcribed_RNA_sequence	seq1494	PIAS	JAK-STAT pathway	Lai and Aboobaker, 2017
Proasellus_aragonensis__ENA_HAEO01033768_HAEO010337681_TSA:_Proasellus_aragonensis__contig_comp45618_c1_seq4	seq1495	PIAS	JAK-STAT pathway	Lai and Aboobaker, 2017
Proasellus_arthrodilus__ENA_HAEQ01045258_HAEQ010452581_TSA:_Proasellus_arthrodilus__contig_comp62000_c0_seq3	seq1496	PIAS	JAK-STAT pathway	Lai and Aboobaker, 2017
Proasellus_assaforensis_ENA_HAEP01020086_HAEP010200861_TSA:_Proasellus_assaforensis__contig_comp31998_c0_seq1	seq1497	PIAS	JAK-STAT pathway	Lai and Aboobaker, 2017
Proasellus_beticus__ENA_HAFL01098322_HAFL010983221_TSA:_Proasellus_beticus__contig_comp99127_c1_seq6	seq1498	PIAS	JAK-STAT pathway	Lai and Aboobaker, 2017
Proasellus_cantabricus__ENA_HAER01081223_HAER010812231_TSA:_Proasellus_cantabricus__contig_c73568_g1_i1	seq1499	PIAS	JAK-STAT pathway	Lai and Aboobaker, 2017
Proasellus_cavaticus_ENA_HAES01048106_HAES010481061_TSA:_Proasellus_cavaticus__contig_comp58645_c0_seq2	seq1500	PIAS	JAK-STAT pathway	Lai and Aboobaker, 2017
Proasellus_coiffaiti__ENA_HAEU01026177_HAEU010261771_TSA:_Proasellus_coiffaiti__contig_comp44822_c0_seq1	seq1501	PIAS	JAK-STAT pathway	Lai and Aboobaker, 2017
Proasellus_coxalis__ENA_HAET01031204_HAET010312041_TSA:_Proasellus_coxalis__contig_comp36507_c1_seq1	seq1502	PIAS	JAK-STAT pathway	Lai and Aboobaker, 2017
Proasellus_ebrensis_ENA_HAEW01068164_HAEW010681641_TSA:_Proasellus_ebrensis__contig_c47743_g1_i1	seq1503	PIAS	JAK-STAT pathway	Lai and Aboobaker, 2017
Proasellus_escolai__ENA_HAEV01039959_HAEV010399591_TSA:_Proasellus_escolai__contig_comp86807_c0_seq2	seq1504	PIAS	JAK-STAT pathway	Lai and Aboobaker, 2017
Proasellus_grafi_ENA_HAEX01028999_HAEX010289991_TSA:_Proasellus_grafi__contig_c26538_g1_i1	seq1505	PIAS	JAK-STAT pathway	Lai and Aboobaker, 2017
Proasellus_granadensis_ENA_HAEY01087145_HAEY010871451_TSA:_Proasellus_granadensis__contig_comp163286_c0_seq1	seq1506	PIAS	JAK-STAT pathway	Lai and Aboobaker, 2017
Proasellus_hercegovinensis_ENA_HAEZ01032071_HAEZ010320711_TSA:_Proasellus_hercegovinensis__contig_comp72165_c2_seq1	seq1507	PIAS	JAK-STAT pathway	Lai and Aboobaker, 2017
Proasellus_ibericus__ENA_HAFA01074760_HAFA010747601_TSA:_Proasellus_ibericus__contig_comp74210_c0_seq1	seq1508	PIAS	JAK-STAT pathway	Lai and Aboobaker, 2017
Proasellus_jaloniacus__ENA_HAFB01005225_HAFB010052251_TSA:_Proasellus_jaloniacus__contig_comp11767_c0_seq1	seq1509	PIAS	JAK-STAT pathway	Lai and Aboobaker, 2017
Proasellus_karamani__ENA_HAFC01050732_HAFC010507321_TSA:_Proasellus_karamani__contig_comp68167_c2_seq1	seq1510	PIAS	JAK-STAT pathway	Lai and Aboobaker, 2017
Proasellus_margalefi__ENA_HAFD01040165_HAFD010401651_TSA:_Proasellus_margalefi__contig_comp49794_c0_seq5	seq1511	PIAS	JAK-STAT pathway	Lai and Aboobaker, 2017
Proasellus_meridianus__ENA_HAFE01039676_HAFE010396761_TSA:_Proasellus_meridianus__contig_comp60262_c0_seq2	seq1512	PIAS	JAK-STAT pathway	Lai and Aboobaker, 2017
Proasellus_ortizi__ENA_HAFF01059422_HAFF010594221_TSA:_Proasellus_ortizi__contig_c49691_g1_i1	seq1513	PIAS	JAK-STAT pathway	Lai and Aboobaker, 2017
Proasellus_racovitzai__ENA_HAFH01033776_HAFH010337761_TSA:_Proasellus_racovitzai__contig_comp43259_c0_seq2	seq1514	PIAS	JAK-STAT pathway	Lai and Aboobaker, 2017
Proasellus_rectus__ENA_HAFI01052753_HAFI010527531_TSA:_Proasellus_rectus__contig_comp65542_c1_seq1	seq1515	PIAS	JAK-STAT pathway	Lai and Aboobaker, 2017
Proasellus_solanasi_ENA_HAFJ01049051_HAFJ010490511_TSA:_Proasellus_solanasi__contig_comp58795_c0_seq5	seq1516	PIAS	JAK-STAT pathway	Lai and Aboobaker, 2017
Proasellus_spelaeus__ENA_HAFK01014856_HAFK010148561_TSA:_Proasellus_spelaeus__contig_comp20738_c0_seq2	seq1517	PIAS	JAK-STAT pathway	Lai and Aboobaker, 2017
Procambarus_clarkii_ENA_GARH01039314_GARH010393141_TSA:_Procambarus_clarkii_Prcla_ES_26392_0_transcribed_RNA_sequence	seq1518	PIAS	JAK-STAT pathway	Lai and Aboobaker, 2017
Scylla_olivacea_1_ENA_GDRN01083361_GDRN010833611_TSA:_Scylla_olivacea_Ref_Crab_Transcript_83541_1640_transcribed_RNA_sequence	seq1519	PIAS	JAK-STAT pathway	Lai and Aboobaker, 2017
Scylla_olivacea_2_ENA_GDRN01046653_GDRN010466531_TSA:_Scylla_olivacea_Ref_Crab_Transcript_46791_3401_transcribed_RNA_sequence	seq1520	PIAS	JAK-STAT pathway	Lai and Aboobaker, 2017
Talitrus_saltator__ENA_GDUJ01080614_GDUJ010806141_TSA:_Talitrus_saltator_comp101882_c1_seq4_transcribed_RNA_sequence	seq1521	PIAS	JAK-STAT pathway	Lai and Aboobaker, 2017
Astacus_astacus_1_ENA_GEDF01002622_GEDF010026221_TSA:_Astacus_astacus_TR7930_c0_g2_i1_transcribed_RNA_sequence	seq1522	SOCS	JAK-STAT pathway	Lai and Aboobaker, 2017
Astacus_astacus_2_ENA_GEDF01003904_GEDF010039041_TSA:_Astacus_astacus_TR11932_c0_g1_i1_transcribed_RNA_sequence	seq1523	SOCS	JAK-STAT pathway	Lai and Aboobaker, 2017
Astacus_astacus_3_ENA_GEDF01004825_GEDF010048251_TSA:_Astacus_astacus_TR14382_c0_g1_i1_transcribed_RNA_sequence	seq1524	SOCS	JAK-STAT pathway	Lai and Aboobaker, 2017
Astacus_astacus_4_ENA_GEDF01011573_GEDF010115731_TSA:_Astacus_astacus_TR24514_c0_g1_i1_transcribed_RNA_sequence	seq1525	SOCS	JAK-STAT pathway	Lai and Aboobaker, 2017
Astacus_leptodactylus_1_ENA_GBEI01010503_GBEI010105031_TSA:_Pontastacus_leptodactylus_Pl_CLC_10520_transcribed_RNA_sequence	seq1526	SOCS	JAK-STAT pathway	Lai and Aboobaker, 2017
Astacus_leptodactylus_2	seq1527	SOCS	JAK-STAT pathway	Lai and Aboobaker, 2017
Astacus_leptodactylus_3_ENA_GBEI01028938_GBEI010289381_TSA:_Pontastacus_leptodactylus_Pl_CLC_29016_transcribed_RNA_sequence	seq1528	SOCS	JAK-STAT pathway	Lai and Aboobaker, 2017
Astacus_leptodactylus_4_ENA_GBEI01054297_GBEI010542971_TSA:_Pontastacus_leptodactylus_Pl_CLC_54769_transcribed_RNA_sequence	seq1529	SOCS	JAK-STAT pathway	Lai and Aboobaker, 2017
Astacus_leptodactylus_5	seq1530	SOCS	JAK-STAT pathway	Lai and Aboobaker, 2017
Bragasellus_molinai_1_ENA_HAEM01018845_HAEM010188451_TSA:_Bragasellus_molinai__contig_comp33395_c0_seq1	seq1531	SOCS	JAK-STAT pathway	Lai and Aboobaker, 2017
Bragasellus_molinai_2_ENA_HAEM01060926_HAEM010609261_TSA:_Bragasellus_molinai__contig_comp71026_c0_seq1	seq1532	SOCS	JAK-STAT pathway	Lai and Aboobaker, 2017
Bragasellus_molinai_3_ENA_HAEM01061986_HAEM010619861_TSA:_Bragasellus_molinai__contig_comp71560_c0_seq1	seq1533	SOCS	JAK-STAT pathway	Lai and Aboobaker, 2017
Bragasellus_molinai_4_ENA_HAEM01071196_HAEM010711961_TSA:_Bragasellus_molinai__contig_comp75431_c1_seq1	seq1534	SOCS	JAK-STAT pathway	Lai and Aboobaker, 2017
Bragasellus_peltatus_1_ENA_HAEN01006458_HAEN010064581_TSA:_Bragasellus_peltatus__contig_comp7787_c0_seq1	seq1535	SOCS	JAK-STAT pathway	Lai and Aboobaker, 2017
Bragasellus_peltatus_2_ENA_HAEN01032727_HAEN010327271_TSA:_Bragasellus_peltatus__contig_comp37870_c0_seq3	seq1536	SOCS	JAK-STAT pathway	Lai and Aboobaker, 2017
Bragasellus_peltatus_3_ENA_HAEN01050613_HAEN010506131_TSA:_Bragasellus_peltatus__contig_comp43584_c3_seq1	seq1537	SOCS	JAK-STAT pathway	Lai and Aboobaker, 2017
Bragasellus_peltatus_4_ENA_HAEN01053490_HAEN010534901_TSA:_Bragasellus_peltatus__contig_comp43959_c0_seq1	seq1538	SOCS	JAK-STAT pathway	Lai and Aboobaker, 2017
Callinectes_sapidus_1_ENA_GEID01019238_GEID010192381_TSA:_Callinectes_sapidus_C_sapidus_gill_comp24670_c0_seq1_transcribed_RNA_sequence	seq1539	SOCS	JAK-STAT pathway	Lai and Aboobaker, 2017
Callinectes_sapidus_2_ENA_GEID01045314_GEID010453141_TSA:_Callinectes_sapidus_C_sapidus_gill_comp47042_c0_seq2_transcribed_RNA_sequence	seq1540	SOCS	JAK-STAT pathway	Lai and Aboobaker, 2017
Callinectes_sapidus_3_ENA_GEID01065524_GEID010655241_TSA:_Callinectes_sapidus_C_sapidus_gill_comp54675_c0_seq6_transcribed_RNA_sequence	seq1541	SOCS	JAK-STAT pathway	Lai and Aboobaker, 2017
Cancer_borealis_1_ENA_GEFB01002635_GEFB010026351_TSA:_Cancer_borealis_DS01-Cborealis_contig_2598_transcribed_RNA_sequence	seq1542	SOCS	JAK-STAT pathway	Lai and Aboobaker, 2017
Cancer_borealis_2_ENA_GEFB01003306_GEFB010033061_TSA:_Cancer_borealis_DS01-Cborealis_contig_3264_transcribed_RNA_sequence	seq1543	SOCS	JAK-STAT pathway	Lai and Aboobaker, 2017
Cancer_borealis_3_ENA_GEFB01006736_GEFB010067361_TSA:_Cancer_borealis_DS01-Cborealis_contig_6657_transcribed_RNA_sequence	seq1544	SOCS	JAK-STAT pathway	Lai and Aboobaker, 2017
Cancer_borealis_4_ENA_GEFB01012196_GEFB010121961_TSA:_Cancer_borealis_DS01-Cborealis_contig_12059_transcribed_RNA_sequence	seq1545	SOCS	JAK-STAT pathway	Lai and Aboobaker, 2017
Cancer_borealis_5_ENA_GEFB01015635_GEFB010156351_TSA:_Cancer_borealis_DS01-Cborealis_contig_15455_transcribed_RNA_sequence	seq1546	SOCS	JAK-STAT pathway	Lai and Aboobaker, 2017
Carcinus_maenas_1_ENA_GBXE01032046_GBXE010320461_TSA:_Carcinus_maenas_comp46117_c0_seq1_transcribed_RNA_sequence	seq1547	SOCS	JAK-STAT pathway	Lai and Aboobaker, 2017
Carcinus_maenas_2_ENA_GBXE01071771_GBXE010717711_TSA:_Carcinus_maenas_comp77494_c1_seq1_transcribed_RNA_sequence	seq1548	SOCS	JAK-STAT pathway	Lai and Aboobaker, 2017
Carcinus_maenas_3_ENA_GBXE01076410_GBXE010764101_TSA:_Carcinus_maenas_comp79588_c0_seq2_transcribed_RNA_sequence	seq1549	SOCS	JAK-STAT pathway	Lai and Aboobaker, 2017
Carcinus_maenas_4_ENA_GBXE01096001_GBXE010960011_TSA:_Carcinus_maenas_comp85304_c2_seq1_transcribed_RNA_sequence	seq1550	SOCS	JAK-STAT pathway	Lai and Aboobaker, 2017
Cherax_quadricarinatus_1_ENA_HACB02021037_HACB020210371_TSA:_Cherax_quadricarinatus__contig_c29149_g1_i1	seq1551	SOCS	JAK-STAT pathway	Lai and Aboobaker, 2017
Cherax_quadricarinatus_2_ENA_HACB02042255_HACB020422551_TSA:_Cherax_quadricarinatus__contig_c44464_g2_i1	seq1552	SOCS	JAK-STAT pathway	Lai and Aboobaker, 2017
Cherax_quadricarinatus_3_ENA_HACB02052992_HACB020529921_TSA:_Cherax_quadricarinatus__contig_c49300_g7_i1	seq1553	SOCS	JAK-STAT pathway	Lai and Aboobaker, 2017
Cherax_quadricarinatus_4_ENA_HACB02053355_HACB020533551_TSA:_Cherax_quadricarinatus__contig_c49425_g2_i2	seq1554	SOCS	JAK-STAT pathway	Lai and Aboobaker, 2017
Echinogammarus_veneris__ENA_GARO01023728_GARO010237281_TSA:_Echinogammarus_veneris_Echinogammarus_veneris_contig_19100_1_transcribed_RNA_sequence	seq1555	SOCS	JAK-STAT pathway	Lai and Aboobaker, 2017
Eriocheir_sinensis_1_ENA_GBUF01004284_GBUF010042841_TSA:_Eriocheir_sinensis_comp34699_c1_seq1_transcribed_RNA_sequence	seq1556	SOCS	JAK-STAT pathway	Lai and Aboobaker, 2017
Eriocheir_sinensis_2_ENA_GBUF01005718_GBUF010057181_TSA:_Eriocheir_sinensis_comp38602_c0_seq2_transcribed_RNA_sequence	seq1557	SOCS	JAK-STAT pathway	Lai and Aboobaker, 2017
Eriocheir_sinensis_3_ENA_GBUF01006312_GBUF010063121_TSA:_Eriocheir_sinensis_comp39957_c0_seq1_transcribed_RNA_sequence	seq1558	SOCS	JAK-STAT pathway	Lai and Aboobaker, 2017
Eriocheir_sinensis_4_ENA_GBUF01010793_GBUF010107931_TSA:_Eriocheir_sinensis_comp46053_c1_seq1_transcribed_RNA_sequence	seq1559	SOCS	JAK-STAT pathway	Lai and Aboobaker, 2017
Eriocheir_sinensis_5_ENA_GEFT01025948_GEFT010259481_TSA:_Eriocheir_sinensis_Unigene23840_B4_Live_transcribed_RNA_sequence	seq1560	SOCS	JAK-STAT pathway	Lai and Aboobaker, 2017
Euphausia_superba_ENA_HACF01028818_HACF010288181_TPA:_Euphausia_superba_transcriptome_shotgun_assembly__contig_N58486	seq1561	SOCS	JAK-STAT pathway	Lai and Aboobaker, 2017
Farfantepenaeus_aztecus_1_ENA_GEUA01011972_GEUA010119721_TSA:_Farfantepenaeus_aztecus_comp48317_c0_seq1_transcribed_RNA_sequence	seq1562	SOCS	JAK-STAT pathway	Lai and Aboobaker, 2017
Farfantepenaeus_aztecus_2_ENA_GEUA01052292_GEUA010522921_TSA:_Farfantepenaeus_aztecus_comp93006_c5_seq1_transcribed_RNA_sequence	seq1563	SOCS	JAK-STAT pathway	Lai and Aboobaker, 2017
Farfantepenaeus_aztecus_3_ENA_GEUA01062124_GEUA010621241_TSA:_Farfantepenaeus_aztecus_comp96250_c0_seq1_transcribed_RNA_sequence	seq1564	SOCS	JAK-STAT pathway	Lai and Aboobaker, 2017
Farfantepenaeus_aztecus_4_ENA_GEUA01069605_GEUA010696051_TSA:_Farfantepenaeus_aztecus_comp178558_c0_seq1_transcribed_RNA_sequence	seq1565	SOCS	JAK-STAT pathway	Lai and Aboobaker, 2017
Gammarus_chevreuxi_1_ENA_HADC01009384_HADC010093841_TSA:_Gammarus_chevreuxi__contig_comp73567_c0_seq1	seq1566	SOCS	JAK-STAT pathway	Lai and Aboobaker, 2017
Gammarus_chevreuxi_2_ENA_HADC01010087_HADC010100871_TSA:_Gammarus_chevreuxi__contig_comp73613_c0_seq1	seq1567	SOCS	JAK-STAT pathway	Lai and Aboobaker, 2017
Gammarus_chevreuxi_3_ENA_HADC01019759_HADC010197591_TSA:_Gammarus_chevreuxi__contig_comp71362_c0_seq1	seq1568	SOCS	JAK-STAT pathway	Lai and Aboobaker, 2017
Homarus_americanus_1_ENA_GEBG01008895_GEBG010088951_TSA:_Homarus_americanus_DS01-Homarus1_Transcript_6926_transcribed_RNA_sequence	seq1569	SOCS	JAK-STAT pathway	Lai and Aboobaker, 2017
Homarus_americanus_2_ENA_GEBG01010051_GEBG010100511_TSA:_Homarus_americanus_DS01-Homarus1_Transcript_7860_transcribed_RNA_sequence	seq1570	SOCS	JAK-STAT pathway	Lai and Aboobaker, 2017
Homarus_americanus_3_ENA_GEBG01014111_GEBG010141111_TSA:_Homarus_americanus_DS01-Homarus1_Transcript_11185_transcribed_RNA_sequence	seq1571	SOCS	JAK-STAT pathway	Lai and Aboobaker, 2017
Homarus_americanus_4_ENA_GEBG01015390_GEBG010153901_TSA:_Homarus_americanus_DS01-Homarus1_Transcript_12267_transcribed_RNA_sequence	seq1572	SOCS	JAK-STAT pathway	Lai and Aboobaker, 2017
Homarus_americanus_5_ENA_GEBG01015712_GEBG010157121_TSA:_Homarus_americanus_DS01-Homarus1_Transcript_12539_transcribed_RNA_sequence	seq1573	SOCS	JAK-STAT pathway	Lai and Aboobaker, 2017
Hyalella_azteca_1_ENA_GAJQ01003453_GAJQ010034531_TSA:_Hyalella_azteca_contig07352_transcribed_RNA_sequence	seq1574	SOCS	JAK-STAT pathway	Lai and Aboobaker, 2017
Hyalella_azteca_2_ENA_GAJQ01008021_GAJQ010080211_TSA:_Hyalella_azteca_contig12011_transcribed_RNA_sequence	seq1575	SOCS	JAK-STAT pathway	Lai and Aboobaker, 2017
Hyas_araneus_1_ENA_HACH01020441_HACH010204411_TSA:_Hyas_araneus__contig_c25054_g1_i1	seq1576	SOCS	JAK-STAT pathway	Lai and Aboobaker, 2017
Hyas_araneus_2_ENA_HACH01047229_HACH010472291_TSA:_Hyas_araneus__contig_c44052_g1_i1	seq1577	SOCS	JAK-STAT pathway	Lai and Aboobaker, 2017
Hyas_araneus_3_ENA_HACH01051635_HACH010516351_TSA:_Hyas_araneus__contig_c48822_g1_i1	seq1578	SOCS	JAK-STAT pathway	Lai and Aboobaker, 2017
Hyas_araneus_4_ENA_HACH01057106_HACH010571061_TSA:_Hyas_araneus__contig_c54719_g1_i1	seq1579	SOCS	JAK-STAT pathway	Lai and Aboobaker, 2017
Hyas_araneus_5_ENA_HACH01063460_HACH010634601_TSA:_Hyas_araneus__contig_c61593_g1_i1	seq1580	SOCS	JAK-STAT pathway	Lai and Aboobaker, 2017
Litopenaeus_vannamei_1_comp4330_c0_seq1_len=609_path=[407:0-364_1080:365-608]	seq1581	SOCS	JAK-STAT pathway	Lai and Aboobaker, 2017
Litopenaeus_vannamei_2_comp28935_c0_seq1_len=1389_path=[1403:0-459_2900:460-475_1879:476-927_2861:928-943_2347:944-1388]	seq1582	SOCS	JAK-STAT pathway	Lai and Aboobaker, 2017
Litopenaeus_vannamei_3_comp33264_c0_seq1_len=2232_path=[2210:0-2206_4417:2207-2231]	seq1583	SOCS	JAK-STAT pathway	Lai and Aboobaker, 2017
Litopenaeus_vannamei_4_comp38261_c1_seq1_len=4618_path=[4672:0-352_5025:353-1052_5725:1053-4515_9188:4516-4617]	seq1584	SOCS	JAK-STAT pathway	Lai and Aboobaker, 2017
Litopenaeus_vannamei_5_comp494194_c0_seq1_len=601_path=[26:0-600]	seq1585	SOCS	JAK-STAT pathway	Lai and Aboobaker, 2017
Litopenaeus_vannamei_6_comp2403404_c0_seq1_len=291_path=[269:0-290]	seq1586	SOCS	JAK-STAT pathway	Lai and Aboobaker, 2017
Macrobrachium_nipponense_1_ENA_GCVG01010534_GCVG010105341_TSA:_Macrobrachium_nipponense_c83199_g1_transcribed_RNA_sequence	seq1587	SOCS	JAK-STAT pathway	Lai and Aboobaker, 2017
Macrobrachium_nipponense_2_ENA_GCVG01013170_GCVG010131701_TSA:_Macrobrachium_nipponense_c74597_g3_transcribed_RNA_sequence	seq1588	SOCS	JAK-STAT pathway	Lai and Aboobaker, 2017
Macrobrachium_nipponense_3_ENA_GCVG01018050_GCVG010180501_TSA:_Macrobrachium_nipponense_c85458_g1_transcribed_RNA_sequence	seq1589	SOCS	JAK-STAT pathway	Lai and Aboobaker, 2017
Macrobrachium_nipponense_4_ENA_GCVG01030375_GCVG010303751_TSA:_Macrobrachium_nipponense_c82196_g1_transcribed_RNA_sequence	seq1590	SOCS	JAK-STAT pathway	Lai and Aboobaker, 2017
Macrobrachium_nipponense_5_ENA_GCVG01050986_GCVG010509861_TSA:_Macrobrachium_nipponense_c89975_g1_transcribed_RNA_sequence	seq1591	SOCS	JAK-STAT pathway	Lai and Aboobaker, 2017
Meganyctiphanes_norvegica__ENA_GETT01072342_GETT010723421_TSA:_Meganyctiphanes_norvegica_TRINITY_DN105710_c0_g2_i1_transcribed_RNA_sequence	seq1592	SOCS	JAK-STAT pathway	Lai and Aboobaker, 2017
Melita_plumulosa__ENA_GAKD01000766_GAKD010007661_TSA:_Melita_plumulosa_mira_c768_transcribed_RNA_sequence	seq1593	SOCS	JAK-STAT pathway	Lai and Aboobaker, 2017
Pacifastacus_leniusculus_1_ENA_GBYW01053728_GBYW010537281_TSA:_Pacifastacus_leniusculus_comp52528_c0_seq1_transcribed_RNA_sequence	seq1594	SOCS	JAK-STAT pathway	Lai and Aboobaker, 2017
Pacifastacus_leniusculus_2_ENA_GBYW01064372_GBYW010643721_TSA:_Pacifastacus_leniusculus_comp65076_c0_seq1_transcribed_RNA_sequence	seq1595	SOCS	JAK-STAT pathway	Lai and Aboobaker, 2017
Palaemon_argentinus__ENA_GEFN01021817_GEFN010218171_TSA:_Palaemon_argentinus_c8081_g2_i1_transcribed_RNA_sequence	seq1596	SOCS	JAK-STAT pathway	Lai and Aboobaker, 2017
Parhyale_hawaiensis_1_phaw_30_tra_m010394	seq1597	SOCS	JAK-STAT pathway	Lai and Aboobaker, 2017
Parhyale_hawaiensis_2_phaw_30_tra_m011035	seq1598	SOCS	JAK-STAT pathway	Lai and Aboobaker, 2017
Parhyale_hawaiensis_3_phaw_30_tra_m019745	seq1599	SOCS	JAK-STAT pathway	Lai and Aboobaker, 2017
Parhyale_hawaiensis_4_phaw_30_tra_m019821	seq1600	SOCS	JAK-STAT pathway	Lai and Aboobaker, 2017
Parhyale_hawaiensis_5_phaw_30_aug_m028277	seq1601	SOCS	JAK-STAT pathway	Lai and Aboobaker, 2017
Penaeus_monodon_1_ENA_GEME01043618_GEME010436181_TSA:_Penaeus_monodon_WSV_Locus_1_Tr_9207/20090_Len_969_transcribed_RNA_sequence	seq1602	SOCS	JAK-STAT pathway	Lai and Aboobaker, 2017
Penaeus_monodon_2_ENA_GEME01086752_GEME010867521_TSA:_Penaeus_monodon_WSV_Locus_1_Tr_9269/20090_Len_969_transcribed_RNA_sequence	seq1603	SOCS	JAK-STAT pathway	Lai and Aboobaker, 2017
Proasellus_aragonensis_1_ENA_HAEO01017305_HAEO010173051_TSA:_Proasellus_aragonensis__contig_comp33951_c0_seq1	seq1604	SOCS	JAK-STAT pathway	Lai and Aboobaker, 2017
Proasellus_aragonensis_2_ENA_HAEO01033729_HAEO010337291_TSA:_Proasellus_aragonensis__contig_comp45604_c0_seq2	seq1605	SOCS	JAK-STAT pathway	Lai and Aboobaker, 2017
Proasellus_aragonensis_3_ENA_HAEO01059341_HAEO010593411_TSA:_Proasellus_aragonensis__contig_comp474301_c0_seq1	seq1606	SOCS	JAK-STAT pathway	Lai and Aboobaker, 2017
Proasellus_arthrodilus_1_ENA_HAEQ01023786_HAEQ010237861_TSA:_Proasellus_arthrodilus__contig_comp47886_c0_seq1	seq1607	SOCS	JAK-STAT pathway	Lai and Aboobaker, 2017
Proasellus_arthrodilus_2_ENA_HAEQ01033032_HAEQ010330321_TSA:_Proasellus_arthrodilus__contig_comp56047_c0_seq1	seq1608	SOCS	JAK-STAT pathway	Lai and Aboobaker, 2017
Proasellus_arthrodilus_3_ENA_HAEQ01036620_HAEQ010366201_TSA:_Proasellus_arthrodilus__contig_comp58212_c0_seq1	seq1609	SOCS	JAK-STAT pathway	Lai and Aboobaker, 2017
Proasellus_arthrodilus_4_ENA_HAEQ01038272_HAEQ010382721_TSA:_Proasellus_arthrodilus__contig_comp59077_c0_seq1	seq1610	SOCS	JAK-STAT pathway	Lai and Aboobaker, 2017
Proasellus_assaforensis_1_ENA_HAEP01012568_HAEP010125681_TSA:_Proasellus_assaforensis__contig_comp23761_c0_seq1	seq1611	SOCS	JAK-STAT pathway	Lai and Aboobaker, 2017
Proasellus_assaforensis_2_ENA_HAEP01022989_HAEP010229891_TSA:_Proasellus_assaforensis__contig_comp34242_c1_seq1	seq1612	SOCS	JAK-STAT pathway	Lai and Aboobaker, 2017
Proasellus_assaforensis_3_ENA_HAEP01058606_HAEP010586061_TSA:_Proasellus_assaforensis__contig_comp331109_c0_seq1	seq1613	SOCS	JAK-STAT pathway	Lai and Aboobaker, 2017
Proasellus_assaforensis_4_ENA_HAEP01075957_HAEP010759571_TSA:_Proasellus_assaforensis__contig_comp622686_c0_seq1	seq1614	SOCS	JAK-STAT pathway	Lai and Aboobaker, 2017
Proasellus_beticus_1_ENA_HAFL01003583_HAFL010035831_TSA:_Proasellus_beticus__contig_comp311487_c0_seq1	seq1615	SOCS	JAK-STAT pathway	Lai and Aboobaker, 2017
Proasellus_beticus_2_ENA_HAFL01043050_HAFL010430501_TSA:_Proasellus_beticus__contig_comp97605_c0_seq1	seq1616	SOCS	JAK-STAT pathway	Lai and Aboobaker, 2017
Proasellus_beticus_3_ENA_HAFL01043167_HAFL010431671_TSA:_Proasellus_beticus__contig_comp97055_c0_seq3	seq1617	SOCS	JAK-STAT pathway	Lai and Aboobaker, 2017
Proasellus_cantabricus_1_ENA_HAER01005574_HAER010055741_TSA:_Proasellus_cantabricus__contig_c6226_g1_i1	seq1618	SOCS	JAK-STAT pathway	Lai and Aboobaker, 2017
Proasellus_cantabricus_2_ENA_HAER01045863_HAER010458631_TSA:_Proasellus_cantabricus__contig_c37405_g1_i1	seq1619	SOCS	JAK-STAT pathway	Lai and Aboobaker, 2017
Proasellus_cantabricus_3_ENA_HAER01048107_HAER010481071_TSA:_Proasellus_cantabricus__contig_c39728_g1_i1	seq1620	SOCS	JAK-STAT pathway	Lai and Aboobaker, 2017
Proasellus_cantabricus_4_ENA_HAER01076019_HAER010760191_TSA:_Proasellus_cantabricus__contig_c68214_g1_i1	seq1621	SOCS	JAK-STAT pathway	Lai and Aboobaker, 2017
Proasellus_cavaticus_1_ENA_HAES01023678_HAES010236781_TSA:_Proasellus_cavaticus__contig_comp42165_c0_seq1	seq1622	SOCS	JAK-STAT pathway	Lai and Aboobaker, 2017
Proasellus_cavaticus_2_ENA_HAES01027161_HAES010271611_TSA:_Proasellus_cavaticus__contig_comp45860_c0_seq1	seq1623	SOCS	JAK-STAT pathway	Lai and Aboobaker, 2017
Proasellus_cavaticus_3_ENA_HAES01053141_HAES010531411_TSA:_Proasellus_cavaticus__contig_comp59997_c2_seq1	seq1624	SOCS	JAK-STAT pathway	Lai and Aboobaker, 2017
Proasellus_cavaticus_4_ENA_HAES01057311_HAES010573111_TSA:_Proasellus_cavaticus__contig_comp60847_c1_seq4	seq1625	SOCS	JAK-STAT pathway	Lai and Aboobaker, 2017
Proasellus_cavaticus_5_ENA_HAES01060691_HAES010606911_TSA:_Proasellus_cavaticus__contig_comp61396_c0_seq2	seq1626	SOCS	JAK-STAT pathway	Lai and Aboobaker, 2017
Proasellus_coiffaiti__ENA_HAEU01045020_HAEU010450201_TSA:_Proasellus_coiffaiti__contig_comp57992_c0_seq1	seq1627	SOCS	JAK-STAT pathway	Lai and Aboobaker, 2017
Proasellus_coxalis_1_ENA_HAET01026654_HAET010266541_TSA:_Proasellus_coxalis__contig_comp33849_c0_seq1	seq1628	SOCS	JAK-STAT pathway	Lai and Aboobaker, 2017
Proasellus_coxalis_2_ENA_HAET01026699_HAET010266991_TSA:_Proasellus_coxalis__contig_comp33874_c0_seq1	seq1629	SOCS	JAK-STAT pathway	Lai and Aboobaker, 2017
Proasellus_coxalis_3_ENA_HAET01027501_HAET010275011_TSA:_Proasellus_coxalis__contig_comp34405_c0_seq1	seq1630	SOCS	JAK-STAT pathway	Lai and Aboobaker, 2017
Proasellus_coxalis_4_ENA_HAET01066092_HAET010660921_TSA:_Proasellus_coxalis__contig_comp255084_c0_seq1	seq1631	SOCS	JAK-STAT pathway	Lai and Aboobaker, 2017
Proasellus_coxalis_5_ENA_HAET01078417_HAET010784171_TSA:_Proasellus_coxalis__contig_comp432408_c0_seq1	seq1632	SOCS	JAK-STAT pathway	Lai and Aboobaker, 2017
Proasellus_ebrensis_1_ENA_HAEW01001559_HAEW010015591_TSA:_Proasellus_ebrensis__contig_c1694_g1_i2	seq1633	SOCS	JAK-STAT pathway	Lai and Aboobaker, 2017
Proasellus_ebrensis_2_ENA_HAEW01008724_HAEW010087241_TSA:_Proasellus_ebrensis__contig_c9498_g2_i1	seq1634	SOCS	JAK-STAT pathway	Lai and Aboobaker, 2017
Proasellus_ebrensis_3_ENA_HAEW01069133_HAEW010691331_TSA:_Proasellus_ebrensis__contig_c48725_g1_i1	seq1635	SOCS	JAK-STAT pathway	Lai and Aboobaker, 2017
Proasellus_ebrensis_4_ENA_HAEW01087202_HAEW010872021_TSA:_Proasellus_ebrensis__contig_c67137_g1_i1	seq1636	SOCS	JAK-STAT pathway	Lai and Aboobaker, 2017
Proasellus_ebrensis_5_ENA_HAEW01099698_HAEW010996981_TSA:_Proasellus_ebrensis__contig_c79854_g1_i1	seq1637	SOCS	JAK-STAT pathway	Lai and Aboobaker, 2017
Proasellus_escolai__ENA_HAEV01059276_HAEV010592761_TSA:_Proasellus_escolai__contig_comp102135_c0_seq1	seq1638	SOCS	JAK-STAT pathway	Lai and Aboobaker, 2017
Proasellus_grafi_1_ENA_HAEX01029300_HAEX010293001_TSA:_Proasellus_grafi__contig_c26650_g1_i1	seq1639	SOCS	JAK-STAT pathway	Lai and Aboobaker, 2017
Proasellus_grafi_2_ENA_HAEX01051784_HAEX010517841_TSA:_Proasellus_grafi__contig_c41887_g1_i1	seq1640	SOCS	JAK-STAT pathway	Lai and Aboobaker, 2017
Proasellus_grafi_3_ENA_HAEX01068022_HAEX010680221_TSA:_Proasellus_grafi__contig_c58465_g1_i1	seq1641	SOCS	JAK-STAT pathway	Lai and Aboobaker, 2017
Proasellus_grafi_4_ENA_HAEX01069071_HAEX010690711_TSA:_Proasellus_grafi__contig_c59520_g1_i1	seq1642	SOCS	JAK-STAT pathway	Lai and Aboobaker, 2017
Proasellus_granadensis_1_ENA_HAEY01086950_HAEY010869501_TSA:_Proasellus_granadensis__contig_comp160334_c0_seq1	seq1643	SOCS	JAK-STAT pathway	Lai and Aboobaker, 2017
Proasellus_granadensis_2_ENA_HAEY01088403_HAEY010884031_TSA:_Proasellus_granadensis__contig_comp180582_c0_seq1	seq1644	SOCS	JAK-STAT pathway	Lai and Aboobaker, 2017
Proasellus_hercegovinensis_1_ENA_HAEZ01033969_HAEZ010339691_TSA:_Proasellus_hercegovinensis__contig_comp74195_c0_seq1	seq1645	SOCS	JAK-STAT pathway	Lai and Aboobaker, 2017
Proasellus_hercegovinensis_2_ENA_HAEZ01041701_HAEZ010417011_TSA:_Proasellus_hercegovinensis__contig_comp81356_c1_seq2	seq1646	SOCS	JAK-STAT pathway	Lai and Aboobaker, 2017
Proasellus_hercegovinensis_3_ENA_HAEZ01066767_HAEZ010667671_TSA:_Proasellus_hercegovinensis__contig_comp92819_c0_seq4	seq1647	SOCS	JAK-STAT pathway	Lai and Aboobaker, 2017
Proasellus_ibericus_1_ENA_HAFA01035258_HAFA010352581_TSA:_Proasellus_ibericus__contig_comp58612_c0_seq1	seq1648	SOCS	JAK-STAT pathway	Lai and Aboobaker, 2017
Proasellus_ibericus_2_ENA_HAFA01042533_HAFA010425331_TSA:_Proasellus_ibericus__contig_comp63925_c0_seq3	seq1649	SOCS	JAK-STAT pathway	Lai and Aboobaker, 2017
Proasellus_ibericus_3_ENA_HAFA01045290_HAFA010452901_TSA:_Proasellus_ibericus__contig_comp65547_c0_seq1	seq1650	SOCS	JAK-STAT pathway	Lai and Aboobaker, 2017
Proasellus_jaloniacus_1_ENA_HAFB01002763_HAFB010027631_TSA:_Proasellus_jaloniacus__contig_comp7243_c0_seq2	seq1651	SOCS	JAK-STAT pathway	Lai and Aboobaker, 2017
Proasellus_jaloniacus_2_ENA_HAFB01045941_HAFB010459411_TSA:_Proasellus_jaloniacus__contig_comp103929_c0_seq1	seq1652	SOCS	JAK-STAT pathway	Lai and Aboobaker, 2017
Proasellus_jaloniacus_3_ENA_HAFB01049026_HAFB010490261_TSA:_Proasellus_jaloniacus__contig_comp168332_c0_seq1	seq1653	SOCS	JAK-STAT pathway	Lai and Aboobaker, 2017
Proasellus_jaloniacus_4_ENA_HAFB01070547_HAFB010705471_TSA:_Proasellus_jaloniacus__contig_comp443727_c0_seq1	seq1654	SOCS	JAK-STAT pathway	Lai and Aboobaker, 2017
Proasellus_karamani_1_ENA_HAFC01030193_HAFC010301931_TSA:_Proasellus_karamani__contig_comp50541_c1_seq1	seq1655	SOCS	JAK-STAT pathway	Lai and Aboobaker, 2017
Proasellus_karamani_2_ENA_HAFC01064257_HAFC010642571_TSA:_Proasellus_karamani__contig_comp75466_c0_seq6	seq1656	SOCS	JAK-STAT pathway	Lai and Aboobaker, 2017
Proasellus_karamani_3_ENA_HAFC01078271_HAFC010782711_TSA:_Proasellus_karamani__contig_comp79718_c0_seq2	seq1657	SOCS	JAK-STAT pathway	Lai and Aboobaker, 2017
Proasellus_karamani_4_ENA_HAFC01079322_HAFC010793221_TSA:_Proasellus_karamani__contig_comp79924_c5_seq1	seq1658	SOCS	JAK-STAT pathway	Lai and Aboobaker, 2017
Proasellus_margalefi__ENA_HAFD01022847_HAFD010228471_TSA:_Proasellus_margalefi__contig_comp39379_c0_seq1	seq1659	SOCS	JAK-STAT pathway	Lai and Aboobaker, 2017
Proasellus_meridianus_1_ENA_HAFE01018639_HAFE010186391_TSA:_Proasellus_meridianus__contig_comp38388_c0_seq1	seq1660	SOCS	JAK-STAT pathway	Lai and Aboobaker, 2017
Proasellus_meridianus_2_ENA_HAFE01021320_HAFE010213201_TSA:_Proasellus_meridianus__contig_comp43293_c0_seq2	seq1661	SOCS	JAK-STAT pathway	Lai and Aboobaker, 2017
Proasellus_meridianus_3_ENA_HAFE01041511_HAFE010415111_TSA:_Proasellus_meridianus__contig_comp61254_c0_seq2	seq1662	SOCS	JAK-STAT pathway	Lai and Aboobaker, 2017
Proasellus_meridianus_4_ENA_HAFE01045121_HAFE010451211_TSA:_Proasellus_meridianus__contig_comp63032_c1_seq2	seq1663	SOCS	JAK-STAT pathway	Lai and Aboobaker, 2017
Proasellus_meridianus_5_ENA_HAFE01088139_HAFE010881391_TSA:_Proasellus_meridianus__contig_comp295864_c0_seq1	seq1664	SOCS	JAK-STAT pathway	Lai and Aboobaker, 2017
Proasellus_ortizi_1_ENA_HAFF01008622_HAFF010086221_TSA:_Proasellus_ortizi__contig_c9306_g1_i1	seq1665	SOCS	JAK-STAT pathway	Lai and Aboobaker, 2017
Proasellus_ortizi_2_ENA_HAFF01043858_HAFF010438581_TSA:_Proasellus_ortizi__contig_c33838_g1_i1	seq1666	SOCS	JAK-STAT pathway	Lai and Aboobaker, 2017
Proasellus_ortizi_3_ENA_HAFF01072015_HAFF010720151_TSA:_Proasellus_ortizi__contig_c62537_g1_i1	seq1667	SOCS	JAK-STAT pathway	Lai and Aboobaker, 2017
Proasellus_ortizi_4_ENA_HAFF01076509_HAFF010765091_TSA:_Proasellus_ortizi__contig_c67084_g1_i1	seq1668	SOCS	JAK-STAT pathway	Lai and Aboobaker, 2017
Proasellus_parvulus_1_ENA_HAFG01013968_HAFG010139681_TSA:_Proasellus_parvulus__contig_comp27172_c0_seq1	seq1669	SOCS	JAK-STAT pathway	Lai and Aboobaker, 2017
Proasellus_parvulus_2_ENA_HAFG01047570_HAFG010475701_TSA:_Proasellus_parvulus__contig_comp73972_c0_seq2	seq1670	SOCS	JAK-STAT pathway	Lai and Aboobaker, 2017
Proasellus_parvulus_3_ENA_HAFG01048415_HAFG010484151_TSA:_Proasellus_parvulus__contig_comp74663_c0_seq2	seq1671	SOCS	JAK-STAT pathway	Lai and Aboobaker, 2017
Proasellus_parvulus_4_ENA_HAFG01063836_HAFG010638361_TSA:_Proasellus_parvulus__contig_comp83051_c0_seq1	seq1672	SOCS	JAK-STAT pathway	Lai and Aboobaker, 2017
Proasellus_racovitzai_1_ENA_HAFH01028846_HAFH010288461_TSA:_Proasellus_racovitzai__contig_comp40325_c0_seq2	seq1673	SOCS	JAK-STAT pathway	Lai and Aboobaker, 2017
Proasellus_racovitzai_2_ENA_HAFH01042380_HAFH010423801_TSA:_Proasellus_racovitzai__contig_comp46765_c0_seq2	seq1674	SOCS	JAK-STAT pathway	Lai and Aboobaker, 2017
Proasellus_racovitzai_3_ENA_HAFH01053997_HAFH010539971_TSA:_Proasellus_racovitzai__contig_comp49111_c0_seq1	seq1675	SOCS	JAK-STAT pathway	Lai and Aboobaker, 2017
Proasellus_racovitzai_4_ENA_HAFH01092741_HAFH010927411_TSA:_Proasellus_racovitzai__contig_comp448338_c0_seq1	seq1676	SOCS	JAK-STAT pathway	Lai and Aboobaker, 2017
Proasellus_rectus_1_ENA_HAFI01038851_HAFI010388511_TSA:_Proasellus_rectus__contig_comp59760_c0_seq4	seq1677	SOCS	JAK-STAT pathway	Lai and Aboobaker, 2017
Proasellus_rectus_2_ENA_HAFI01038978_HAFI010389781_TSA:_Proasellus_rectus__contig_comp59825_c1_seq3	seq1678	SOCS	JAK-STAT pathway	Lai and Aboobaker, 2017
Proasellus_rectus_3_ENA_HAFI01051329_HAFI010513291_TSA:_Proasellus_rectus__contig_comp65182_c0_seq3	seq1679	SOCS	JAK-STAT pathway	Lai and Aboobaker, 2017
Proasellus_rectus_4_ENA_HAFI01080213_HAFI010802131_TSA:_Proasellus_rectus__contig_comp325373_c0_seq1	seq1680	SOCS	JAK-STAT pathway	Lai and Aboobaker, 2017
Proasellus_rectus_5_ENA_HAFI01085883_HAFI010858831_TSA:_Proasellus_rectus__contig_comp458464_c0_seq1	seq1681	SOCS	JAK-STAT pathway	Lai and Aboobaker, 2017
Proasellus_solanasi_1_ENA_HAFJ01006298_HAFJ010062981_TSA:_Proasellus_solanasi__contig_comp12737_c0_seq1	seq1682	SOCS	JAK-STAT pathway	Lai and Aboobaker, 2017
Proasellus_solanasi_2_ENA_HAFJ01033615_HAFJ010336151_TSA:_Proasellus_solanasi__contig_comp51446_c0_seq1	seq1683	SOCS	JAK-STAT pathway	Lai and Aboobaker, 2017
Proasellus_solanasi_3_ENA_HAFJ01041862_HAFJ010418621_TSA:_Proasellus_solanasi__contig_comp56093_c0_seq1	seq1684	SOCS	JAK-STAT pathway	Lai and Aboobaker, 2017
Proasellus_solanasi_4_ENA_HAFJ01050089_HAFJ010500891_TSA:_Proasellus_solanasi__contig_comp59103_c1_seq2	seq1685	SOCS	JAK-STAT pathway	Lai and Aboobaker, 2017
Proasellus_spelaeus_1_ENA_HAFK01019340_HAFK010193401_TSA:_Proasellus_spelaeus__contig_comp23990_c0_seq1	seq1686	SOCS	JAK-STAT pathway	Lai and Aboobaker, 2017
Proasellus_spelaeus_2_ENA_HAFK01038173_HAFK010381731_TSA:_Proasellus_spelaeus__contig_comp101637_c0_seq1	seq1687	SOCS	JAK-STAT pathway	Lai and Aboobaker, 2017
Proasellus_spelaeus_3_ENA_HAFK01041085_HAFK010410851_TSA:_Proasellus_spelaeus__contig_comp138740_c0_seq1	seq1688	SOCS	JAK-STAT pathway	Lai and Aboobaker, 2017
Procambarus_clarkii_1_ENA_GBEV01001993_GBEV010019931_TSA:_Procambarus_clarkii_Pc_2010_transcribed_RNA_sequence	seq1689	SOCS	JAK-STAT pathway	Lai and Aboobaker, 2017
Procambarus_clarkii_2_ENA_GBEV01010475_GBEV010104751_TSA:_Procambarus_clarkii_Pc_10503_transcribed_RNA_sequence	seq1690	SOCS	JAK-STAT pathway	Lai and Aboobaker, 2017
Procambarus_clarkii_3_ENA_GBEV01010831_GBEV010108311_TSA:_Procambarus_clarkii_Pc_10859_transcribed_RNA_sequence	seq1691	SOCS	JAK-STAT pathway	Lai and Aboobaker, 2017
Procambarus_clarkii_4_ENA_GBEV01011347_GBEV010113471_TSA:_Procambarus_clarkii_Pc_11375_transcribed_RNA_sequence	seq1692	SOCS	JAK-STAT pathway	Lai and Aboobaker, 2017
Procambarus_clarkii_5_ENA_GBEV01034702_GBEV010347021_TSA:_Procambarus_clarkii_Pc_34754_transcribed_RNA_sequence	seq1693	SOCS	JAK-STAT pathway	Lai and Aboobaker, 2017
Scylla_olivacea_1_ENA_GDRN01053937_GDRN010539371_TSA:_Scylla_olivacea_Ref_Crab_Transcript_54087_900_transcribed_RNA_sequence	seq1694	SOCS	JAK-STAT pathway	Lai and Aboobaker, 2017
Scylla_olivacea_2_ENA_GDRN01058063_GDRN010580631_TSA:_Scylla_olivacea_Ref_Crab_Transcript_58218_632_transcribed_RNA_sequence	seq1695	SOCS	JAK-STAT pathway	Lai and Aboobaker, 2017
Scylla_olivacea_3_ENA_GDRN01079093_GDRN010790931_TSA:_Scylla_olivacea_Ref_Crab_Transcript_79270_6594_transcribed_RNA_sequence	seq1696	SOCS	JAK-STAT pathway	Lai and Aboobaker, 2017
Scylla_olivacea_4_ENA_GDRN01084566_GDRN010845661_TSA:_Scylla_olivacea_Ref_Crab_Transcript_84749_2753_transcribed_RNA_sequence	seq1697	SOCS	JAK-STAT pathway	Lai and Aboobaker, 2017
Scylla_olivacea_5_ENA_GDRN01092045_GDRN010920451_TSA:_Scylla_olivacea_Ref_Crab_Transcript_92230_2193_transcribed_RNA_sequence	seq1698	SOCS	JAK-STAT pathway	Lai and Aboobaker, 2017
Scylla_paramamosain_1_ENA_GEUT01001042_GEUT010010421_TSA:_Scylla_paramamosain_Unigene12953_All_transcribed_RNA_sequence	seq1699	SOCS	JAK-STAT pathway	Lai and Aboobaker, 2017
Scylla_paramamosain_2_ENA_GEUT01003405_GEUT010034051_TSA:_Scylla_paramamosain_Unigene7120_All_transcribed_RNA_sequence	seq1700	SOCS	JAK-STAT pathway	Lai and Aboobaker, 2017
Talitrus_saltator_1_ENA_GDUJ01051826_GDUJ010518261_TSA:_Talitrus_saltator_comp92133_c0_seq2_transcribed_RNA_sequence	seq1701	SOCS	JAK-STAT pathway	Lai and Aboobaker, 2017
Talitrus_saltator_2_ENA_GDUJ01074600_GDUJ010746001_TSA:_Talitrus_saltator_comp100374_c0_seq5_transcribed_RNA_sequence	seq1702	SOCS	JAK-STAT pathway	Lai and Aboobaker, 2017
Talitrus_saltator_3_ENA_GDUJ01079966_GDUJ010799661_TSA:_Talitrus_saltator_comp101731_c0_seq1_transcribed_RNA_sequence	seq1703	SOCS	JAK-STAT pathway	Lai and Aboobaker, 2017
Astacus_astacus_ENA_GEDF01018310_GEDF010183101_TSA:_Astacus_astacus_TR30119_c0_g1_i1_transcribed_RNA_sequence	seq1704	Dscam	Recognition	Lai and Aboobaker, 2017
Astacus_leptodactylus_ENA_GAFS01003707_GAFS010037071_TSA:_Pontastacus_leptodactylus_Pastle_hypoyo_c3770_transcribed_RNA_sequence	seq1705	Dscam	Recognition	Lai and Aboobaker, 2017
Bragasellus_molinai_ENA_HAEM01051391_HAEM010513911_TSA:_Bragasellus_molinai__contig_comp65320_c0_seq1	seq1706	Dscam	Recognition	Lai and Aboobaker, 2017
Bragasellus_peltatus__ENA_HAEN01059294_HAEN010592941_TSA:_Bragasellus_peltatus__contig_comp44325_c1_seq86	seq1707	Dscam	Recognition	Lai and Aboobaker, 2017
Callinectes_sapidus_ENA_GEID01071895_GEID010718951_TSA:_Callinectes_sapidus_C_sapidus_gill_comp56141_c0_seq1_transcribed_RNA_sequence	seq1708	Dscam	Recognition	Lai and Aboobaker, 2017
Cancer_borealis_1_ENA_GEFB01005649_GEFB010056491_TSA:_Cancer_borealis_DS01-Cborealis_contig_5588_transcribed_RNA_sequence	seq1709	Dscam	Recognition	Lai and Aboobaker, 2017
Cancer_borealis_2_ENA_GEFB01008622_GEFB010086221_TSA:_Cancer_borealis_DS01-Cborealis_contig_8520_transcribed_RNA_sequence	seq1710	Dscam	Recognition	Lai and Aboobaker, 2017
Cancer_borealis_3_ENA_GEFB01008831_GEFB010088311_TSA:_Cancer_borealis_DS01-Cborealis_contig_8728_transcribed_RNA_sequence	seq1711	Dscam	Recognition	Lai and Aboobaker, 2017
Cancer_borealis_4_ENA_GEFB01015111_GEFB010151111_TSA:_Cancer_borealis_DS01-Cborealis_contig_14938_transcribed_RNA_sequence	seq1712	Dscam	Recognition	Lai and Aboobaker, 2017
Carcinus_maenas_2_ENA_GBXE01090102_GBXE010901021_TSA:_Carcinus_maenas_comp84050_c4_seq18_transcribed_RNA_sequence	seq1713	Dscam	Recognition	Lai and Aboobaker, 2017
Cherax_quadricarinatus_3_ENA_HACK01013172_HACK010131721_TSA:_Cherax_quadricarinatus__contig_transcript-80_13171	seq1714	Dscam	Recognition	Lai and Aboobaker, 2017
Eriocheir_sinensis_3_ENA_GBUF01015455_GBUF010154551_TSA:_Eriocheir_sinensis_comp49795_c0_seq12_transcribed_RNA_sequence	seq1715	Dscam	Recognition	Lai and Aboobaker, 2017
Eriocheir_sinensis_4_ENA_HAAX01018982_HAAX010189821_TSA:_Eriocheir_sinensis__contig_Unigene19075_A0A	seq1716	Dscam	Recognition	Lai and Aboobaker, 2017
Farfantepenaeus_aztecus__ENA_GEUA01017814_GEUA010178141_TSA:_Farfantepenaeus_aztecus_comp53028_c0_seq1_transcribed_RNA_sequence	seq1717	Dscam	Recognition	Lai and Aboobaker, 2017
Gammarus_chevreuxi_ENA_HADC01038771_HADC010387711_TSA:_Gammarus_chevreuxi__contig_comp73009_c0_seq6	seq1718	Dscam	Recognition	Lai and Aboobaker, 2017
Homarus_americanus_1_ENA_GEBG01005983_GEBG010059831_TSA:_Homarus_americanus_DS01-Homarus1_Transcript_4615_transcribed_RNA_sequence	seq1719	Dscam	Recognition	Lai and Aboobaker, 2017
Homarus_americanus_2_ENA_GEBG01006702_GEBG010067021_TSA:_Homarus_americanus_DS01-Homarus1_Transcript_5181contig2_transcribed_RNA_sequence	seq1720	Dscam	Recognition	Lai and Aboobaker, 2017
Hyalella_azteca_1_ENA_GEHV01023806_GEHV010238061_TSA:_Hyalella_azteca_TR10183:c0_g2_i3_transcribed_RNA_sequence	seq1721	Dscam	Recognition	Lai and Aboobaker, 2017
Hyalella_azteca_2_ENA_GEHV01037807_GEHV010378071_TSA:_Hyalella_azteca_TR16154:c0_g1_i3_transcribed_RNA_sequence	seq1722	Dscam	Recognition	Lai and Aboobaker, 2017
Hyalella_azteca_3_ENA_GEHV01078053_GEHV010780531_TSA:_Hyalella_azteca_TR33386:c0_g4_i1_transcribed_RNA_sequence	seq1723	Dscam	Recognition	Lai and Aboobaker, 2017
Hyas_araneus_1_ENA_HACH01001901_HACH010019011_TSA:_Hyas_araneus__contig_c2421_g1_i1	seq1724	Dscam	Recognition	Lai and Aboobaker, 2017
Hyas_araneus_2_ENA_HACH01008851_HACH010088511_TSA:_Hyas_araneus__contig_c11458_g1_i2	seq1725	Dscam	Recognition	Lai and Aboobaker, 2017
Hyas_araneus_3_ENA_HACH01017705_HACH010177051_TSA:_Hyas_araneus__contig_c22598_g1_i1	seq1726	Dscam	Recognition	Lai and Aboobaker, 2017
Litopenaeus_vannamei_2_comp44933_c1_seq31_len=4591_path=[1:0-42_25068:43-71_58:72-129_26127:130-131_26129:132-139_126:140-150_137:151-251_23854:252-446_433:447-2044_2031:2045-2056_2043:2057-2113_2100:2114-2170_2157:2171-2690_2677:2691-2697_2684:2698-2742_21789:2743-3650_22697:3651-3940_2745:3941-4180_2985:4181-4189_2994:4190-4257_3062:4258-4307_3112:4308-4336_3141:4337-4350_3155:4351-4375_3180:43…	seq1727	Dscam	Recognition	Lai and Aboobaker, 2017
Litopenaeus_vannamei_3_comp34255_c0_seq1_len=6241_path=[1:0-3655_3657:3656-3680_15518:3681-6240]	seq1728	Dscam	Recognition	Lai and Aboobaker, 2017
Macrobrachium_nipponense__ENA_GCVG01035240_GCVG010352401_TSA:_Macrobrachium_nipponense_c89843_g3_transcribed_RNA_sequence	seq1729	Dscam	Recognition	Lai and Aboobaker, 2017
Meganyctiphanes_norvegica__ENA_GETT01007951_GETT010079511_TSA:_Meganyctiphanes_norvegica_TRINITY_DN119794_c1_g1_i5_transcribed_RNA_sequence	seq1730	Dscam	Recognition	Lai and Aboobaker, 2017
Melita_plumulosa__ENA_GAKD01024820_GAKD010248201_TSA:_Melita_plumulosa_mira_c25959_transcribed_RNA_sequence	seq1731	Dscam	Recognition	Lai and Aboobaker, 2017
Neomysis_awatschensis_1_ENA_GDFV01000978_GDFV010009781_TSA:_Neomysis_awatschensis_My_CDS_00949-1_transcribed_RNA_sequence	seq1732	Dscam	Recognition	Lai and Aboobaker, 2017
Neomysis_awatschensis_2_ENA_GDFV01020762_GDFV010207621_TSA:_Neomysis_awatschensis_My_CDS_20229-1_transcribed_RNA_sequence	seq1733	Dscam	Recognition	Lai and Aboobaker, 2017
Pacifastacus_leniusculus_2_ENA_GBYW01002505_GBYW010025051_TSA:_Pacifastacus_leniusculus_comp4675_c0_seq2_transcribed_RNA_sequence	seq1734	Dscam	Recognition	Lai and Aboobaker, 2017
Pacifastacus_leniusculus_3_ENA_GBYW01009404_GBYW010094041_TSA:_Pacifastacus_leniusculus_comp15320_c0_seq1_transcribed_RNA_sequence	seq1735	Dscam	Recognition	Lai and Aboobaker, 2017
Pacifastacus_leniusculus_4_ENA_GBYW01009840_GBYW010098401_TSA:_Pacifastacus_leniusculus_comp15935_c0_seq1_transcribed_RNA_sequence	seq1736	Dscam	Recognition	Lai and Aboobaker, 2017
Pacifastacus_leniusculus_5_ENA_GBYW01046602_GBYW010466021_TSA:_Pacifastacus_leniusculus_comp44389_c0_seq1_transcribed_RNA_sequence	seq1737	Dscam	Recognition	Lai and Aboobaker, 2017
Parhyale_hawaiensis_A_new_nucleotide_sequence_entered_manually	seq1738	Dscam	Recognition	Lai and Aboobaker, 2017
Proasellus_aragonensis__ENA_HAEO01070148_HAEO010701481_TSA:_Proasellus_aragonensis__contig_comp773184_c0_seq1	seq1739	Dscam	Recognition	Lai and Aboobaker, 2017
Proasellus_arthrodilus__ENA_HAEQ01053089_HAEQ010530891_TSA:_Proasellus_arthrodilus__contig_comp63981_c2_seq5	seq1740	Dscam	Recognition	Lai and Aboobaker, 2017
Proasellus_assaforensis_ENA_HAEP01073617_HAEP010736171_TSA:_Proasellus_assaforensis__contig_comp578969_c0_seq1	seq1741	Dscam	Recognition	Lai and Aboobaker, 2017
Proasellus_beticus_1_ENA_HAFL01034699_HAFL010346991_TSA:_Proasellus_beticus__contig_comp100048_c0_seq24	seq1742	Dscam	Recognition	Lai and Aboobaker, 2017
Proasellus_beticus_2_ENA_HAFL01058312_HAFL010583121_TSA:_Proasellus_beticus__contig_comp87978_c0_seq1	seq1743	Dscam	Recognition	Lai and Aboobaker, 2017
Proasellus_cantabricus_1_ENA_HAER01019637_HAER010196371_TSA:_Proasellus_cantabricus__contig_c21047_g1_i1	seq1744	Dscam	Recognition	Lai and Aboobaker, 2017
Proasellus_cantabricus_2_ENA_HAER01031358_HAER010313581_TSA:_Proasellus_cantabricus__contig_c28498_g3_i1	seq1745	Dscam	Recognition	Lai and Aboobaker, 2017
Proasellus_cavaticus_ENA_HAES01049774_HAES010497741_TSA:_Proasellus_cavaticus__contig_comp59183_c0_seq4	seq1746	Dscam	Recognition	Lai and Aboobaker, 2017
Proasellus_coiffaiti__ENA_HAEU01053516_HAEU010535161_TSA:_Proasellus_coiffaiti__contig_comp60798_c1_seq1	seq1747	Dscam	Recognition	Lai and Aboobaker, 2017
Proasellus_coxalis__ENA_HAET01010815_HAET010108151_TSA:_Proasellus_coxalis__contig_comp18083_c0_seq1	seq1748	Dscam	Recognition	Lai and Aboobaker, 2017
Proasellus_ebrensis_1_ENA_HAEW01088010_HAEW010880101_TSA:_Proasellus_ebrensis__contig_c67964_g1_i1	seq1749	Dscam	Recognition	Lai and Aboobaker, 2017
Proasellus_ebrensis_2_ENA_HAEW01020565_HAEW010205651_TSA:_Proasellus_ebrensis__contig_c21144_g1_i1	seq1750	Dscam	Recognition	Lai and Aboobaker, 2017
Proasellus_escolai__ENA_HAEV01023251_HAEV010232511_TSA:_Proasellus_escolai__contig_comp59947_c1_seq1	seq1751	Dscam	Recognition	Lai and Aboobaker, 2017
Proasellus_grafi_ENA_HAEX01037574_HAEX010375741_TSA:_Proasellus_grafi__contig_c28634_g2_i1	seq1752	Dscam	Recognition	Lai and Aboobaker, 2017
Proasellus_granadensis_1_ENA_HAEY01035721_HAEY010357211_TSA:_Proasellus_granadensis__contig_comp60880_c0_seq2	seq1753	Dscam	Recognition	Lai and Aboobaker, 2017
Proasellus_granadensis_2_ENA_HAEY01094409_HAEY010944091_TSA:_Proasellus_granadensis__contig_comp247420_c0_seq1	seq1754	Dscam	Recognition	Lai and Aboobaker, 2017
Proasellus_granadensis_3_ENA_HAEY01096490_HAEY010964901_TSA:_Proasellus_granadensis__contig_comp268072_c0_seq1	seq1755	Dscam	Recognition	Lai and Aboobaker, 2017
Proasellus_hercegovinensis_ENA_HAEZ01094482_HAEZ010944821_TSA:_Proasellus_hercegovinensis__contig_comp96352_c1_seq3	seq1756	Dscam	Recognition	Lai and Aboobaker, 2017
Proasellus_ibericus_1_ENA_HAFA01003155_HAFA010031551_TSA:_Proasellus_ibericus__contig_comp5697_c0_seq1	seq1757	Dscam	Recognition	Lai and Aboobaker, 2017
Proasellus_ibericus_2_ENA_HAFA01005468_HAFA010054681_TSA:_Proasellus_ibericus__contig_comp11085_c0_seq1	seq1758	Dscam	Recognition	Lai and Aboobaker, 2017
Proasellus_ibericus_3_ENA_HAFA01057631_HAFA010576311_TSA:_Proasellus_ibericus__contig_comp71027_c1_seq2	seq1759	Dscam	Recognition	Lai and Aboobaker, 2017
Proasellus_jaloniacus__ENA_HAFB01019938_HAFB010199381_TSA:_Proasellus_jaloniacus__contig_comp33352_c0_seq1	seq1760	Dscam	Recognition	Lai and Aboobaker, 2017
Proasellus_karamani_1_ENA_HAFC01023217_HAFC010232171_TSA:_Proasellus_karamani__contig_comp41364_c0_seq1	seq1761	Dscam	Recognition	Lai and Aboobaker, 2017
Proasellus_karamani_2_ENA_HAFC01069090_HAFC010690901_TSA:_Proasellus_karamani__contig_comp77290_c1_seq2	seq1762	Dscam	Recognition	Lai and Aboobaker, 2017
Proasellus_margalefi__ENA_HAFD01043771_HAFD010437711_TSA:_Proasellus_margalefi__contig_comp50886_c1_seq2	seq1763	Dscam	Recognition	Lai and Aboobaker, 2017
Proasellus_meridianus__ENA_HAFE01074520_HAFE010745201_TSA:_Proasellus_meridianus__contig_comp68948_c0_seq11	seq1764	Dscam	Recognition	Lai and Aboobaker, 2017
Proasellus_ortizi__ENA_HAFF01031288_HAFF010312881_TSA:_Proasellus_ortizi__contig_c26924_g1_i3	seq1765	Dscam	Recognition	Lai and Aboobaker, 2017
Proasellus_parvulus_1_ENA_HAFG01089199_HAFG010891991_TSA:_Proasellus_parvulus__contig_comp88914_c1_seq3	seq1766	Dscam	Recognition	Lai and Aboobaker, 2017
Proasellus_parvulus_2_ENA_HAFG01093778_HAFG010937781_TSA:_Proasellus_parvulus__contig_comp89326_c0_seq6	seq1767	Dscam	Recognition	Lai and Aboobaker, 2017
Proasellus_racovitzai__ENA_HAFH01035510_HAFH010355101_TSA:_Proasellus_racovitzai__contig_comp44090_c0_seq1	seq1768	Dscam	Recognition	Lai and Aboobaker, 2017
Proasellus_rectus_1_ENA_HAFI01058053_HAFI010580531_TSA:_Proasellus_rectus__contig_comp66630_c0_seq9	seq1769	Dscam	Recognition	Lai and Aboobaker, 2017
Proasellus_rectus_2_ENA_HAFI01052456_HAFI010524561_TSA:_Proasellus_rectus__contig_comp65475_c0_seq2	seq1770	Dscam	Recognition	Lai and Aboobaker, 2017
Proasellus_solanasi_ENA_HAFJ01047197_HAFJ010471971_TSA:_Proasellus_solanasi__contig_comp58231_c0_seq1	seq1771	Dscam	Recognition	Lai and Aboobaker, 2017
Proasellus_spelaeus_1_ENA_HAFK01006188_HAFK010061881_TSA:_Proasellus_spelaeus__contig_comp10472_c0_seq1	seq1772	Dscam	Recognition	Lai and Aboobaker, 2017
Proasellus_spelaeus_2_ENA_HAFK01010939_HAFK010109391_TSA:_Proasellus_spelaeus__contig_comp16922_c0_seq1	seq1773	Dscam	Recognition	Lai and Aboobaker, 2017
Procambarus_clarkii_ENA_GBEV01001246_GBEV010012461_TSA:_Procambarus_clarkii_Pc_1261_transcribed_RNA_sequence	seq1774	Dscam	Recognition	Lai and Aboobaker, 2017
Scylla_olivacea_1_ENA_GDRN01022770_GDRN010227701_TSA:_Scylla_olivacea_Ref_Crab_Transcript_22860_438_transcribed_RNA_sequence	seq1775	Dscam	Recognition	Lai and Aboobaker, 2017
Scylla_olivacea_2_ENA_GDRN01022771_GDRN010227711_TSA:_Scylla_olivacea_Ref_Crab_Transcript_22861_595_transcribed_RNA_sequence	seq1776	Dscam	Recognition	Lai and Aboobaker, 2017
Scylla_olivacea_3_ENA_GDRN01074454_GDRN010744541_TSA:_Scylla_olivacea_Ref_Crab_Transcript_74630_6873_transcribed_RNA_sequence	seq1777	Dscam	Recognition	Lai and Aboobaker, 2017
Talitrus_saltator_1_ENA_GDUJ01082154_GDUJ010821541_TSA:_Talitrus_saltator_comp102244_c0_seq4_transcribed_RNA_sequence	seq1778	Dscam	Recognition	Lai and Aboobaker, 2017
Talitrus_saltator_2_ENA_GDUJ01083672_GDUJ010836721_TSA:_Talitrus_saltator_comp102730_c0_seq1_transcribed_RNA_sequence	seq1779	Dscam	Recognition	Lai and Aboobaker, 2017
Asellus_aquaticus_1_ENA_GDKY01004356_GDKY010043561_TSA:_Asellus_aquaticus_Contig_4403anti-lipopolysaccharide_transcribed_RNA_sequence	seq1780	ALFs	Antimicrobial peptides	Lai and Aboobaker, 2017
Asellus_aquaticus_2_ENA_GDKY01017352_GDKY010173521_TSA:_Asellus_aquaticus_Contig_17526anti-lipopolysaccharide_transcribed_RNA_sequence	seq1781	ALFs	Antimicrobial peptides	Lai and Aboobaker, 2017
Asellus_aquaticus_3_ENA_GDKY01020436_GDKY010204361_TSA:_Asellus_aquaticus_Contig_21321anti-lipopolysaccharide_transcribed_RNA_sequence	seq1782	ALFs	Antimicrobial peptides	Lai and Aboobaker, 2017
Astacus_astacus_1_ENA_GEDF01001283_GEDF010012831_TSA:_Astacus_astacus_TR4084_c0_g1_i1_transcribed_RNA_sequence	seq1783	ALFs	Antimicrobial peptides	Lai and Aboobaker, 2017
Astacus_astacus_2_ENA_GEDF01005119_GEDF010051191_TSA:_Astacus_astacus_TR14915_c0_g2_i1_transcribed_RNA_sequence	seq1784	ALFs	Antimicrobial peptides	Lai and Aboobaker, 2017
Astacus_astacus_3_ENA_GEDF01012076_GEDF010120761_TSA:_Astacus_astacus_TR24904_c0_g1_i1_transcribed_RNA_sequence	seq1785	ALFs	Antimicrobial peptides	Lai and Aboobaker, 2017
Astacus_astacus_4_ENA_GEDF01017751_GEDF010177511_TSA:_Astacus_astacus_TR29771_c1_g2_i1_transcribed_RNA_sequence	seq1786	ALFs	Antimicrobial peptides	Lai and Aboobaker, 2017
Astacus_astacus_5_ENA_GEDF01038173_GEDF010381731_TSA:_Astacus_astacus_TR37026_c5_g1_i1_transcribed_RNA_sequence	seq1787	ALFs	Antimicrobial peptides	Lai and Aboobaker, 2017
Astacus_astacus_6_ENA_GEDF01041873_GEDF010418731_TSA:_Astacus_astacus_TR44275_c0_g1_i1_transcribed_RNA_sequence	seq1788	ALFs	Antimicrobial peptides	Lai and Aboobaker, 2017
Astacus_astacus_7_ENA_GEDF01042255_GEDF010422551_TSA:_Astacus_astacus_TR47963_c0_g1_i1_transcribed_RNA_sequence	seq1789	ALFs	Antimicrobial peptides	Lai and Aboobaker, 2017
Bragasellus_molinai_1_ENA_HAEM01018307_HAEM010183071_TSA:_Bragasellus_molinai__contig_comp32384_c0_seq1	seq1790	ALFs	Antimicrobial peptides	Lai and Aboobaker, 2017
Bragasellus_molinai_2_ENA_HAEM01063143_HAEM010631431_TSA:_Bragasellus_molinai__contig_comp72108_c0_seq1	seq1791	ALFs	Antimicrobial peptides	Lai and Aboobaker, 2017
Bragasellus_molinai_3_ENA_HAEM01072685_HAEM010726851_TSA:_Bragasellus_molinai__contig_comp75990_c0_seq1	seq1792	ALFs	Antimicrobial peptides	Lai and Aboobaker, 2017
Bragasellus_molinai_4_ENA_HAEM01081255_HAEM010812551_TSA:_Bragasellus_molinai__contig_comp78504_c0_seq1	seq1793	ALFs	Antimicrobial peptides	Lai and Aboobaker, 2017
Bragasellus_peltatus_1_ENA_HAEN01008228_HAEN010082281_TSA:_Bragasellus_peltatus__contig_comp11063_c0_seq1	seq1794	ALFs	Antimicrobial peptides	Lai and Aboobaker, 2017
Bragasellus_peltatus_2_ENA_HAEN01027384_HAEN010273841_TSA:_Bragasellus_peltatus__contig_comp34461_c0_seq1	seq1795	ALFs	Antimicrobial peptides	Lai and Aboobaker, 2017
Bragasellus_peltatus_3_ENA_HAEN01039621_HAEN010396211_TSA:_Bragasellus_peltatus__contig_comp40966_c0_seq1	seq1796	ALFs	Antimicrobial peptides	Lai and Aboobaker, 2017
Bragasellus_peltatus_4_ENA_HAEN01059696_HAEN010596961_TSA:_Bragasellus_peltatus__contig_comp45627_c0_seq1	seq1797	ALFs	Antimicrobial peptides	Lai and Aboobaker, 2017
Bragasellus_peltatus_5_ENA_HAEN01061753_HAEN010617531_TSA:_Bragasellus_peltatus__contig_comp156863_c0_seq1	seq1798	ALFs	Antimicrobial peptides	Lai and Aboobaker, 2017
Callinectes_sapidus_1_ENA_GEID01065308_GEID010653081_TSA:_Callinectes_sapidus_C_sapidus_gill_comp54619_c1_seq12_transcribed_RNA_sequence	seq1799	ALFs	Antimicrobial peptides	Lai and Aboobaker, 2017
Callinectes_sapidus_2_ENA_GEID01006178_GEID010061781_TSA:_Callinectes_sapidus_C_sapidus_gill_comp8166_c0_seq1_transcribed_RNA_sequence	seq1800	ALFs	Antimicrobial peptides	Lai and Aboobaker, 2017
Callinectes_sapidus_3_ENA_GEID01030215_GEID010302151_TSA:_Callinectes_sapidus_C_sapidus_gill_comp36066_c0_seq1_transcribed_RNA_sequence	seq1801	ALFs	Antimicrobial peptides	Lai and Aboobaker, 2017
Callinectes_sapidus_4_ENA_GEID01048477_GEID010484771_TSA:_Callinectes_sapidus_C_sapidus_gill_comp48688_c0_seq1_transcribed_RNA_sequence	seq1802	ALFs	Antimicrobial peptides	Lai and Aboobaker, 2017
Callinectes_sapidus_5_ENA_GEID01065298_GEID010652981_TSA:_Callinectes_sapidus_C_sapidus_gill_comp54619_c1_seq2_transcribed_RNA_sequence	seq1803	ALFs	Antimicrobial peptides	Lai and Aboobaker, 2017
Cancer_borealis_ENA_GEFB01000587_GEFB010005871_TSA:_Cancer_borealis_DS01-Cborealis_contig_574_transcribed_RNA_sequence	seq1804	ALFs	Antimicrobial peptides	Lai and Aboobaker, 2017
Carcinus_maenas_1_ENA_GBXE01023797_GBXE010237971_TSA:_Carcinus_maenas_comp36633_c0_seq1_transcribed_RNA_sequence	seq1805	ALFs	Antimicrobial peptides	Lai and Aboobaker, 2017
Carcinus_maenas_2_ENA_GBXE01077017_GBXE010770171_TSA:_Carcinus_maenas_comp79835_c0_seq2_transcribed_RNA_sequence	seq1806	ALFs	Antimicrobial peptides	Lai and Aboobaker, 2017
Carcinus_maenas_3_ENA_GBXE01089875_GBXE010898751_TSA:_Carcinus_maenas_comp83992_c2_seq1_transcribed_RNA_sequence	seq1807	ALFs	Antimicrobial peptides	Lai and Aboobaker, 2017
Cherax_quadricarinatus_1_ENA_HACB02000183_HACB020001831_TSA:_Cherax_quadricarinatus__contig_c311_g1_i1	seq1808	ALFs	Antimicrobial peptides	Lai and Aboobaker, 2017
Cherax_quadricarinatus_2_ENA_HACK01051189_HACK010511891_TSA:_Cherax_quadricarinatus__contig_transcript-80_51188	seq1809	ALFs	Antimicrobial peptides	Lai and Aboobaker, 2017
Cherax_quadricarinatus_3_ENA_GADE01007660_GADE010076601_TSA:_Cherax_quadricarinatus_Cherquad_hygd_c7661_mRNA_sequence	seq1810	ALFs	Antimicrobial peptides	Lai and Aboobaker, 2017
Cherax_quadricarinatus_4_ENA_GADE01016115_GADE010161151_TSA:_Cherax_quadricarinatus_Cherquad_hygd_c16116_mRNA_sequence	seq1811	ALFs	Antimicrobial peptides	Lai and Aboobaker, 2017
Cherax_quadricarinatus_5_ENA_GADE01016147_GADE010161471_TSA:_Cherax_quadricarinatus_Cherquad_hygd_c16148_mRNA_sequence	seq1812	ALFs	Antimicrobial peptides	Lai and Aboobaker, 2017
Cherax_quadricarinatus_6_ENA_HACK01017368_HACK010173681_TSA:_Cherax_quadricarinatus__contig_transcript-80_17367	seq1813	ALFs	Antimicrobial peptides	Lai and Aboobaker, 2017
Cherax_quadricarinatus_7_ENA_HACK01020400_HACK010204001_TSA:_Cherax_quadricarinatus__contig_transcript-80_20399	seq1814	ALFs	Antimicrobial peptides	Lai and Aboobaker, 2017
Cherax_quadricarinatus_8_ENA_HACK01029569_HACK010295691_TSA:_Cherax_quadricarinatus__contig_transcript-80_29568	seq1815	ALFs	Antimicrobial peptides	Lai and Aboobaker, 2017
Cherax_quadricarinatus_9_ENA_HACK01034740_HACK010347401_TSA:_Cherax_quadricarinatus__contig_transcript-80_34739	seq1816	ALFs	Antimicrobial peptides	Lai and Aboobaker, 2017
Cherax_quadricarinatus_10_ENA_HACK01035137_HACK010351371_TSA:_Cherax_quadricarinatus__contig_transcript-80_35136	seq1817	ALFs	Antimicrobial peptides	Lai and Aboobaker, 2017
Cherax_quadricarinatus_11_ENA_HACK01035598_HACK010355981_TSA:_Cherax_quadricarinatus__contig_transcript-80_35597	seq1818	ALFs	Antimicrobial peptides	Lai and Aboobaker, 2017
Cherax_quadricarinatus_12_ENA_HACK01043807_HACK010438071_TSA:_Cherax_quadricarinatus__contig_transcript-80_43806	seq1819	ALFs	Antimicrobial peptides	Lai and Aboobaker, 2017
Cherax_quadricarinatus_13_ENA_HACK01046275_HACK010462751_TSA:_Cherax_quadricarinatus__contig_transcript-80_46274	seq1820	ALFs	Antimicrobial peptides	Lai and Aboobaker, 2017
Cherax_quadricarinatus_14_ENA_HACK01050283_HACK010502831_TSA:_Cherax_quadricarinatus__contig_transcript-80_50282	seq1821	ALFs	Antimicrobial peptides	Lai and Aboobaker, 2017
Echinogammarus_veneris_1_ENA_GARO01018608_GARO010186081_TSA:_Echinogammarus_veneris_Echinogammarus_veneris_contig_14269_1_transcribed_RNA_sequence	seq1822	ALFs	Antimicrobial peptides	Lai and Aboobaker, 2017
Eriocheir_sinensis_1_ENA_GEFT01003087_GEFT010030871_TSA:_Eriocheir_sinensis_CL1614Contig1_B4_Live_transcribed_RNA_sequence	seq1823	ALFs	Antimicrobial peptides	Lai and Aboobaker, 2017
Eriocheir_sinensis_2_ENA_GBUF01004881_GBUF010048811_TSA:_Eriocheir_sinensis_comp36551_c1_seq2_transcribed_RNA_sequence	seq1824	ALFs	Antimicrobial peptides	Lai and Aboobaker, 2017
Eriocheir_sinensis_3	seq1825	ALFs	Antimicrobial peptides	Lai and Aboobaker, 2017
Eriocheir_sinensis_4_ENA_GBUF01014987_GBUF010149871_TSA:_Eriocheir_sinensis_comp49469_c0_seq1_transcribed_RNA_sequence	seq1826	ALFs	Antimicrobial peptides	Lai and Aboobaker, 2017
Eriocheir_sinensis_5	seq1827	ALFs	Antimicrobial peptides	Lai and Aboobaker, 2017
Eriocheir_sinensis_6	seq1828	ALFs	Antimicrobial peptides	Lai and Aboobaker, 2017
Euphausia_superba_1_ENA_HACF01002560_HACF010025601_TPA:_Euphausia_superba_transcriptome_shotgun_assembly__contig_N12572	seq1829	ALFs	Antimicrobial peptides	Lai and Aboobaker, 2017
Euphausia_superba_2_ENA_HACF01004004_HACF010040041_TPA:_Euphausia_superba_transcriptome_shotgun_assembly__contig_N15703	seq1830	ALFs	Antimicrobial peptides	Lai and Aboobaker, 2017
Euphausia_superba_3_ENA_HACF01015936_HACF010159361_TPA:_Euphausia_superba_transcriptome_shotgun_assembly__contig_N35295	seq1831	ALFs	Antimicrobial peptides	Lai and Aboobaker, 2017
Euphausia_superba_4_ENA_HACF01033407_HACF010334071_TPA:_Euphausia_superba_transcriptome_shotgun_assembly__contig_M6518	seq1832	ALFs	Antimicrobial peptides	Lai and Aboobaker, 2017
Euphausia_superba_5_ENA_HACF01037991_HACF010379911_TPA:_Euphausia_superba_transcriptome_shotgun_assembly__contig_M21949	seq1833	ALFs	Antimicrobial peptides	Lai and Aboobaker, 2017
Euphausia_superba_6_ENA_HACF01038196_HACF010381961_TPA:_Euphausia_superba_transcriptome_shotgun_assembly__contig_M23205	seq1834	ALFs	Antimicrobial peptides	Lai and Aboobaker, 2017
Euphausia_superba_7_ENA_HACF01040002_HACF010400021_TPA:_Euphausia_superba_transcriptome_shotgun_assembly__contig_M45680	seq1835	ALFs	Antimicrobial peptides	Lai and Aboobaker, 2017
Euphausia_superba_8_ENA_HACF01052384_HACF010523841_TPA:_Euphausia_superba_transcriptome_shotgun_assembly__contig_M96383	seq1836	ALFs	Antimicrobial peptides	Lai and Aboobaker, 2017
Farfantepenaeus_aztecus_1_ENA_GEUA01004511_GEUA010045111_TSA:_Farfantepenaeus_aztecus_comp40583_c0_seq1_transcribed_RNA_sequence	seq1837	ALFs	Antimicrobial peptides	Lai and Aboobaker, 2017
Farfantepenaeus_aztecus_2_ENA_GEUA01066862_GEUA010668621_TSA:_Farfantepenaeus_aztecus_comp106201_c0_seq1_transcribed_RNA_sequence	seq1838	ALFs	Antimicrobial peptides	Lai and Aboobaker, 2017
Farfantepenaeus_aztecus_3_ENA_GEUA01066953_GEUA010669531_TSA:_Farfantepenaeus_aztecus_comp107850_c0_seq1_transcribed_RNA_sequence	seq1839	ALFs	Antimicrobial peptides	Lai and Aboobaker, 2017
Farfantepenaeus_aztecus_4_ENA_GEUA01067287_GEUA010672871_TSA:_Farfantepenaeus_aztecus_comp114053_c0_seq1_transcribed_RNA_sequence	seq1840	ALFs	Antimicrobial peptides	Lai and Aboobaker, 2017
Farfantepenaeus_aztecus_5_ENA_GEUA01068264_GEUA010682641_TSA:_Farfantepenaeus_aztecus_comp139694_c0_seq1_transcribed_RNA_sequence	seq1841	ALFs	Antimicrobial peptides	Lai and Aboobaker, 2017
Farfantepenaeus_aztecus_6_ENA_GEUA01069818_GEUA010698181_TSA:_Farfantepenaeus_aztecus_comp184009_c0_seq1_transcribed_RNA_sequence	seq1842	ALFs	Antimicrobial peptides	Lai and Aboobaker, 2017
Farfantepenaeus_aztecus_7_ENA_GEUA01070429_GEUA010704291_TSA:_Farfantepenaeus_aztecus_comp200457_c0_seq1_transcribed_RNA_sequence	seq1843	ALFs	Antimicrobial peptides	Lai and Aboobaker, 2017
Gammarus_pulex_1_ENA_HAFM01010292_HAFM010102921_TSA:_Gammarus_pulex__contig_Locus_8575_Transcript_2/3	seq1844	ALFs	Antimicrobial peptides	Lai and Aboobaker, 2017
Gammarus_pulex_2_ENA_HAFM01006307_HAFM010063071_TSA:_Gammarus_pulex__contig_Locus_3285_Transcript_1/1	seq1845	ALFs	Antimicrobial peptides	Lai and Aboobaker, 2017
Gammarus_pulex_3_ENA_HAFM01006976_HAFM010069761_TSA:_Gammarus_pulex__contig_Locus_3587_Transcript_1/1	seq1846	ALFs	Antimicrobial peptides	Lai and Aboobaker, 2017
Gammarus_pulex_4_ENA_HAFM01007375_HAFM010073751_TSA:_Gammarus_pulex__contig_Locus_37792_Transcript_1/1	seq1847	ALFs	Antimicrobial peptides	Lai and Aboobaker, 2017
Homarus_americanus_1_ENA_GEBG01001871_GEBG010018711_TSA:_Homarus_americanus_DS01-Homarus1_Transcript_1417contig2_transcribed_RNA_sequence	seq1848	ALFs	Antimicrobial peptides	Lai and Aboobaker, 2017
Homarus_americanus_2_ENA_GEBG01001426_GEBG010014261_TSA:_Homarus_americanus_DS01-Homarus1_Transcript_1077contig1_transcribed_RNA_sequence	seq1849	ALFs	Antimicrobial peptides	Lai and Aboobaker, 2017
Homarus_americanus_3_ENA_GEBG01003765_GEBG010037651_TSA:_Homarus_americanus_DS01-Homarus1_Transcript_2862_transcribed_RNA_sequence	seq1850	ALFs	Antimicrobial peptides	Lai and Aboobaker, 2017
Homarus_americanus_4_ENA_GEBG01053353_GEBG010533531_TSA:_Homarus_americanus_DS01-Homarus1_Transcript_46413_transcribed_RNA_sequence	seq1851	ALFs	Antimicrobial peptides	Lai and Aboobaker, 2017
Hyalella_azteca_1	seq1852	ALFs	Antimicrobial peptides	Lai and Aboobaker, 2017
Hyalella_azteca_2	seq1853	ALFs	Antimicrobial peptides	Lai and Aboobaker, 2017
Hyalella_azteca_3	seq1854	ALFs	Antimicrobial peptides	Lai and Aboobaker, 2017
Hyalella_azteca_4_ENA_GEHV01012563_GEHV010125631_TSA:_Hyalella_azteca_TR4877:c0_g1_i1_transcribed_RNA_sequence	seq1855	ALFs	Antimicrobial peptides	Lai and Aboobaker, 2017
Hyas_araneus_1_ENA_HAAI01000467_HAAI010004671_TSA:_Hyas_araneus__contig_HaIso00467	seq1856	ALFs	Antimicrobial peptides	Lai and Aboobaker, 2017
Hyas_araneus_2_ENA_HAAI01000836_HAAI010008361_TSA:_Hyas_araneus__contig_HaIso00836	seq1857	ALFs	Antimicrobial peptides	Lai and Aboobaker, 2017
Hyas_araneus_3_ENA_HAAI01002419_HAAI010024191_TSA:_Hyas_araneus__contig_HaIso02419	seq1858	ALFs	Antimicrobial peptides	Lai and Aboobaker, 2017
Hyas_araneus_4_ENA_HAAI01002604_HAAI010026041_TSA:_Hyas_araneus__contig_HaIso02604	seq1859	ALFs	Antimicrobial peptides	Lai and Aboobaker, 2017
Hyas_araneus_5_ENA_HAAI01003972_HAAI010039721_TSA:_Hyas_araneus__contig_HaIso03972	seq1860	ALFs	Antimicrobial peptides	Lai and Aboobaker, 2017
Hyas_araneus_6_ENA_HAAI01004578_HAAI010045781_TSA:_Hyas_araneus__contig_HaIso04578	seq1861	ALFs	Antimicrobial peptides	Lai and Aboobaker, 2017
Hyas_araneus_7	seq1862	ALFs	Antimicrobial peptides	Lai and Aboobaker, 2017
Hyas_araneus_8_ENA_HAAI01006405_HAAI010064051_TSA:_Hyas_araneus__contig_HaIso06405	seq1863	ALFs	Antimicrobial peptides	Lai and Aboobaker, 2017
Hyas_araneus_9	seq1864	ALFs	Antimicrobial peptides	Lai and Aboobaker, 2017
Hyas_araneus_10_ENA_HACH01026430_HACH010264301_TSA:_Hyas_araneus__contig_c28573_g1_i2	seq1865	ALFs	Antimicrobial peptides	Lai and Aboobaker, 2017
Hyas_araneus_11_ENA_HAAI01000913_HAAI010009131_TSA:_Hyas_araneus__contig_HaIso00913	seq1866	ALFs	Antimicrobial peptides	Lai and Aboobaker, 2017
Hyas_araneus_12_ENA_HAAI01001607_HAAI010016071_TSA:_Hyas_araneus__contig_HaIso01607	seq1867	ALFs	Antimicrobial peptides	Lai and Aboobaker, 2017
Hyas_araneus_13_ENA_HAAI01003843_HAAI010038431_TSA:_Hyas_araneus__contig_HaIso03843	seq1868	ALFs	Antimicrobial peptides	Lai and Aboobaker, 2017
Hyas_araneus_14_ENA_HAAI01003906_HAAI010039061_TSA:_Hyas_araneus__contig_HaIso03906	seq1869	ALFs	Antimicrobial peptides	Lai and Aboobaker, 2017
Hyas_araneus_15_ENA_HAAI01007641_HAAI010076411_TSA:_Hyas_araneus__contig_HaIso07641	seq1870	ALFs	Antimicrobial peptides	Lai and Aboobaker, 2017
Hyas_araneus_16_ENA_HAAI01007656_HAAI010076561_TSA:_Hyas_araneus__contig_HaIso07656	seq1871	ALFs	Antimicrobial peptides	Lai and Aboobaker, 2017
Hyas_araneus_17_ENA_HAAI01005143_HAAI010051431_TSA:_Hyas_araneus__contig_HaIso05143	seq1872	ALFs	Antimicrobial peptides	Lai and Aboobaker, 2017
Hyas_araneus_18_ENA_HAAI01006405_HAAI010064051_TSA:_Hyas_araneus__contig_HaIso06405	seq1873	ALFs	Antimicrobial peptides	Lai and Aboobaker, 2017
Hyas_araneus_19_ENA_HAAI01007121_HAAI010071211_TSA:_Hyas_araneus__contig_HaIso07121	seq1874	ALFs	Antimicrobial peptides	Lai and Aboobaker, 2017
Hyas_araneus_20_ENA_HAAI01007632_HAAI010076321_TSA:_Hyas_araneus__contig_HaIso07632	seq1875	ALFs	Antimicrobial peptides	Lai and Aboobaker, 2017
Litopenaeus_vannamei_1_ENA_HAAW01015656_HAAW010156561_TSA:_Litopenaeus_vannamei__contig_Unigene18693_1_1	seq1876	ALFs	Antimicrobial peptides	Lai and Aboobaker, 2017
Litopenaeus_vannamei_1	seq1877	ALFs	Antimicrobial peptides	Lai and Aboobaker, 2017
Litopenaeus_vannamei_3_comp35798_c0_seq1_len=641_path=[1:0-135_1552:136-160_1911:161-163_1915:164-281_283:282-285_287:286-640]	seq1878	ALFs	Antimicrobial peptides	Lai and Aboobaker, 2017
Litopenaeus_vannamei_4	seq1879	ALFs	Antimicrobial peptides	Lai and Aboobaker, 2017
Litopenaeus_vannamei_5_comp36286_c0_seq1_len=722_path=[1:0-244_246:245-294_296:295-721]	seq1880	ALFs	Antimicrobial peptides	Lai and Aboobaker, 2017
Litopenaeus_vannamei_6_comp41641_c0_seq1_len=636_path=[666:0-87_2788:88-118_2819:119-134_2835:135-135_1571:136-136_803:137-138_805:139-147_814:148-190_857:191-205_872:206-389_1056:390-391_1058:392-535_3025:536-536_3026:537-540_1207:541-560_1227:561-564_1231:565-635]	seq1881	ALFs	Antimicrobial peptides	Lai and Aboobaker, 2017
Litopenaeus_vannamei_7_ENA_GETZ01045893_GETZ010458931_TSA:_Litopenaeus_vannamei_comp64796_c7_seq1_transcribed_RNA_sequence	seq1882	ALFs	Antimicrobial peptides	Lai and Aboobaker, 2017
Litopenaeus_vannamei_8_ENA_GETZ01065938_GETZ010659381_TSA:_Litopenaeus_vannamei_comp423979_c0_seq1_transcribed_RNA_sequence	seq1883	ALFs	Antimicrobial peptides	Lai and Aboobaker, 2017
Litopenaeus_vannamei_9_comp1662960_c0_seq1_len=585_path=[1:0-584]	seq1884	ALFs	Antimicrobial peptides	Lai and Aboobaker, 2017
Macrobrachium_nipponense_1_ENA_GCVG01022673_GCVG010226731_TSA:_Macrobrachium_nipponense_c80765_g1_transcribed_RNA_sequence	seq1885	ALFs	Antimicrobial peptides	Lai and Aboobaker, 2017
Macrobrachium_nipponense_2_ENA_GCVG01037335_GCVG010373351_TSA:_Macrobrachium_nipponense_c76380_g1_transcribed_RNA_sequence	seq1886	ALFs	Antimicrobial peptides	Lai and Aboobaker, 2017
Macrobrachium_nipponense_3_ENA_GCVG01044503_GCVG010445031_TSA:_Macrobrachium_nipponense_c74751_g1_transcribed_RNA_sequence	seq1887	ALFs	Antimicrobial peptides	Lai and Aboobaker, 2017
Macrobrachium_nipponense_4_ENA_GCVG01047336_GCVG010473361_TSA:_Macrobrachium_nipponense_c78460_g1_transcribed_RNA_sequence	seq1888	ALFs	Antimicrobial peptides	Lai and Aboobaker, 2017
Macrobrachium_nipponense_5_ENA_GCVG01049530_GCVG010495301_TSA:_Macrobrachium_nipponense_c89666_g3_transcribed_RNA_sequence	seq1889	ALFs	Antimicrobial peptides	Lai and Aboobaker, 2017
Meganyctiphanes_norvegica_1_ENA_GETT01060522_GETT010605221_TSA:_Meganyctiphanes_norvegica_TRINITY_DN113123_c2_g5_i3_transcribed_RNA_sequence	seq1890	ALFs	Antimicrobial peptides	Lai and Aboobaker, 2017
Meganyctiphanes_norvegica_2_ENA_GETT01095954_GETT010959541_TSA:_Meganyctiphanes_norvegica_TRINITY_DN103644_c0_g1_i1_transcribed_RNA_sequence	seq1891	ALFs	Antimicrobial peptides	Lai and Aboobaker, 2017
Melita_plumulosa_1	seq1892	ALFs	Antimicrobial peptides	Lai and Aboobaker, 2017
Melita_plumulosa_2_ENA_GAKD01007172_GAKD010071721_TSA:_Melita_plumulosa_mira_rep_c7392_transcribed_RNA_sequence	seq1893	ALFs	Antimicrobial peptides	Lai and Aboobaker, 2017
Neomysis_awatschensis_1_ENA_GDFV01000508_GDFV010005081_TSA:_Neomysis_awatschensis_My_CDS_00493-1_transcribed_RNA_sequence	seq1894	ALFs	Antimicrobial peptides	Lai and Aboobaker, 2017
Neomysis_awatschensis_2_ENA_GDFV01006874_GDFV010068741_TSA:_Neomysis_awatschensis_My_CDS_06705-1_transcribed_RNA_sequence	seq1895	ALFs	Antimicrobial peptides	Lai and Aboobaker, 2017
Neomysis_awatschensis_3_ENA_GDFV01009443_GDFV010094431_TSA:_Neomysis_awatschensis_My_CDS_09216-1_transcribed_RNA_sequence	seq1896	ALFs	Antimicrobial peptides	Lai and Aboobaker, 2017
Neomysis_awatschensis_4_ENA_GDFV01014460_GDFV010144601_TSA:_Neomysis_awatschensis_My_CDS_14070-1_transcribed_RNA_sequence	seq1897	ALFs	Antimicrobial peptides	Lai and Aboobaker, 2017
Neomysis_awatschensis_5_ENA_GDFV01016019_GDFV010160191_TSA:_Neomysis_awatschensis_My_CDS_15575-1_transcribed_RNA_sequence	seq1898	ALFs	Antimicrobial peptides	Lai and Aboobaker, 2017
Neomysis_awatschensis_6_ENA_GDFV01016127_GDFV010161271_TSA:_Neomysis_awatschensis_My_CDS_15679-1_transcribed_RNA_sequence	seq1899	ALFs	Antimicrobial peptides	Lai and Aboobaker, 2017
Neomysis_awatschensis_7_ENA_GDFV01017215_GDFV010172151_TSA:_Neomysis_awatschensis_My_CDS_16741-1_transcribed_RNA_sequence	seq1900	ALFs	Antimicrobial peptides	Lai and Aboobaker, 2017
Neomysis_awatschensis_8_ENA_GDFV01017352_GDFV010173521_TSA:_Neomysis_awatschensis_My_CDS_16874-1_transcribed_RNA_sequence	seq1901	ALFs	Antimicrobial peptides	Lai and Aboobaker, 2017
Neomysis_awatschensis_9_ENA_GDFV01017789_GDFV010177891_TSA:_Neomysis_awatschensis_My_CDS_17282-1_transcribed_RNA_sequence	seq1902	ALFs	Antimicrobial peptides	Lai and Aboobaker, 2017
Neomysis_awatschensis_10_ENA_GDFV01018113_GDFV010181131_TSA:_Neomysis_awatschensis_My_CDS_17600-1_transcribed_RNA_sequence	seq1903	ALFs	Antimicrobial peptides	Lai and Aboobaker, 2017
Pacifastacus_leniusculus_1_ENA_GBYW01032812_GBYW010328121_TSA:_Pacifastacus_leniusculus_comp36986_c0_seq1_transcribed_RNA_sequence	seq1904	ALFs	Antimicrobial peptides	Lai and Aboobaker, 2017
Pacifastacus_leniusculus_2_ENA_GBYW01023947_GBYW010239471_TSA:_Pacifastacus_leniusculus_comp33997_c0_seq1_transcribed_RNA_sequence	seq1905	ALFs	Antimicrobial peptides	Lai and Aboobaker, 2017
Pacifastacus_leniusculus_3_ENA_GBYW01024684_GBYW010246841_TSA:_Pacifastacus_leniusculus_comp34467_c0_seq1_transcribed_RNA_sequence	seq1906	ALFs	Antimicrobial peptides	Lai and Aboobaker, 2017
Pacifastacus_leniusculus_4_ENA_GBYW01027129_GBYW010271291_TSA:_Pacifastacus_leniusculus_comp35606_c0_seq1_transcribed_RNA_sequence	seq1907	ALFs	Antimicrobial peptides	Lai and Aboobaker, 2017
Pacifastacus_leniusculus_5_ENA_GBYW01031105_GBYW010311051_TSA:_Pacifastacus_leniusculus_comp36686_c0_seq1_transcribed_RNA_sequence	seq1908	ALFs	Antimicrobial peptides	Lai and Aboobaker, 2017
Palaemon_argentinus_1_ENA_GEFN01012563_GEFN010125631_TSA:_Palaemon_argentinus_c20215_g1_i1_transcribed_RNA_sequence	seq1909	ALFs	Antimicrobial peptides	Lai and Aboobaker, 2017
Palaemon_argentinus_2_ENA_GEFN01017500_GEFN010175001_TSA:_Palaemon_argentinus_c3704_g1_i1_transcribed_RNA_sequence	seq1910	ALFs	Antimicrobial peptides	Lai and Aboobaker, 2017
Palaemon_argentinus_3_ENA_GEFN01020690_GEFN010206901_TSA:_Palaemon_argentinus_c7102_g1_i1_transcribed_RNA_sequence	seq1911	ALFs	Antimicrobial peptides	Lai and Aboobaker, 2017
Palaemon_argentinus_4_ENA_GEFN01021225_GEFN010212251_TSA:_Palaemon_argentinus_c7558_g1_i1_transcribed_RNA_sequence	seq1912	ALFs	Antimicrobial peptides	Lai and Aboobaker, 2017
Parhyale_hawaiensis_1_phaw_30_tra_m002066	seq1913	ALFs	Antimicrobial peptides	Lai and Aboobaker, 2017
Parhyale_hawaiensis_2_phaw_30_tra_m003377	seq1914	ALFs	Antimicrobial peptides	Lai and Aboobaker, 2017
Parhyale_hawaiensis_3_phaw_30_tra_m006415	seq1915	ALFs	Antimicrobial peptides	Lai and Aboobaker, 2017
Parhyale_hawaiensis_4_phaw_30_tra_m011469	seq1916	ALFs	Antimicrobial peptides	Lai and Aboobaker, 2017
Parhyale_hawaiensis_5_phaw_30_tra_m015805	seq1917	ALFs	Antimicrobial peptides	Lai and Aboobaker, 2017
Parhyale_hawaiensis_6_phaw_30_tra_m019642	seq1918	ALFs	Antimicrobial peptides	Lai and Aboobaker, 2017
Parhyale_hawaiensis_7_phaw_30_tra_m022518	seq1919	ALFs	Antimicrobial peptides	Lai and Aboobaker, 2017
Parhyale_hawaiensis_8_phaw_30_tra_m025099	seq1920	ALFs	Antimicrobial peptides	Lai and Aboobaker, 2017
Penaeus_monodon_1_ENA_GEEP01082753_GEEP010827531_TSA:_Penaeus_monodon_WSV_3216_transcribed_RNA_sequence	seq1921	ALFs	Antimicrobial peptides	Lai and Aboobaker, 2017
Penaeus_monodon_2_ENA_GEEP01008128_GEEP010081281_TSA:_Penaeus_monodon_Control_27580_transcribed_RNA_sequence	seq1922	ALFs	Antimicrobial peptides	Lai and Aboobaker, 2017
Penaeus_monodon_3_ENA_GEEP01018830_GEEP010188301_TSA:_Penaeus_monodon_Control_41297_transcribed_RNA_sequence	seq1923	ALFs	Antimicrobial peptides	Lai and Aboobaker, 2017
Penaeus_monodon_4_ENA_GEME01052106_GEME010521061_TSA:_Penaeus_monodon_WSV_Locus_7647_Tr_1/1_Len_536_transcribed_RNA_sequence	seq1924	ALFs	Antimicrobial peptides	Lai and Aboobaker, 2017
Penaeus_monodon_5_ENA_GEEP01053305_GEEP010533051_TSA:_Penaeus_monodon_WSV_5209_transcribed_RNA_sequence	seq1925	ALFs	Antimicrobial peptides	Lai and Aboobaker, 2017
Penaeus_monodon_6_ENA_GEME01056652_GEME010566521_TSA:_Penaeus_monodon_WSV_Locus_1_Tr_2789/20090_Len_624_transcribed_RNA_sequence	seq1926	ALFs	Antimicrobial peptides	Lai and Aboobaker, 2017
Penaeus_monodon_7_ENA_GEME01060631_GEME010606311_TSA:_Penaeus_monodon_WSV_Locus_21552_Tr_1/1_Len_470_transcribed_RNA_sequence	seq1927	ALFs	Antimicrobial peptides	Lai and Aboobaker, 2017
Penaeus_monodon_8_ENA_GEEP01073823_GEEP010738231_TSA:_Penaeus_monodon_WSV_20405_transcribed_RNA_sequence	seq1928	ALFs	Antimicrobial peptides	Lai and Aboobaker, 2017
Pontastacus_leptodactylus_1_ENA_GAFS01000668_GAFS010006681_TSA:_Pontastacus_leptodactylus_Pastle_hypoyo_c681_transcribed_RNA_sequence	seq1929	ALFs	Antimicrobial peptides	Lai and Aboobaker, 2017
Pontastacus_leptodactylus_2_ENA_GBEI01000731_GBEI010007311_TSA:_Pontastacus_leptodactylus_Pl_CLC_733_transcribed_RNA_sequence	seq1930	ALFs	Antimicrobial peptides	Lai and Aboobaker, 2017
Pontastacus_leptodactylus_3_ENA_GAFY01001088_GAFY010010881_TSA:_Pontastacus_leptodactylus_Pastle_hepa_c1099_transcribed_RNA_sequence	seq1931	ALFs	Antimicrobial peptides	Lai and Aboobaker, 2017
Pontastacus_leptodactylus_4_ENA_GAFS01002539_GAFS010025391_TSA:_Pontastacus_leptodactylus_Pastle_hypoyo_c2577_transcribed_RNA_sequence	seq1932	ALFs	Antimicrobial peptides	Lai and Aboobaker, 2017
Pontastacus_leptodactylus_5_ENA_GAFY01006393_GAFY010063931_TSA:_Pontastacus_leptodactylus_Pastle_hepa_c6426_transcribed_RNA_sequence	seq1933	ALFs	Antimicrobial peptides	Lai and Aboobaker, 2017
Pontastacus_leptodactylus_6_ENA_GAFY01007701_GAFY010077011_TSA:_Pontastacus_leptodactylus_Pastle_hepa_c7744_transcribed_RNA_sequence	seq1934	ALFs	Antimicrobial peptides	Lai and Aboobaker, 2017
Pontastacus_leptodactylus_7_ENA_GAFS01008180_GAFS010081801_TSA:_Pontastacus_leptodactylus_Pastle_hypoyo_c8319_transcribed_RNA_sequence	seq1935	ALFs	Antimicrobial peptides	Lai and Aboobaker, 2017
Pontastacus_leptodactylus_8_ENA_GAFS01008651_GAFS010086511_TSA:_Pontastacus_leptodactylus_Pastle_hypoyo_c8798_transcribed_RNA_sequence	seq1936	ALFs	Antimicrobial peptides	Lai and Aboobaker, 2017
Pontastacus_leptodactylus_9_ENA_GAFY01010085_GAFY010100851_TSA:_Pontastacus_leptodactylus_Pastle_hepa_c10144_transcribed_RNA_sequence	seq1937	ALFs	Antimicrobial peptides	Lai and Aboobaker, 2017
Pontastacus_leptodactylus_10_ENA_GBEI01010222_GBEI010102221_TSA:_Pontastacus_leptodactylus_Pl_CLC_10239_transcribed_RNA_sequence	seq1938	ALFs	Antimicrobial peptides	Lai and Aboobaker, 2017
Pontastacus_leptodactylus_11_ENA_GAFY01012902_GAFY010129021_TSA:_Pontastacus_leptodactylus_Pastle_hepa_c12982_transcribed_RNA_sequence	seq1939	ALFs	Antimicrobial peptides	Lai and Aboobaker, 2017
Pontastacus_leptodactylus_12_ENA_GBEI01014630_GBEI010146301_TSA:_Pontastacus_leptodactylus_Pl_CLC_14652_transcribed_RNA_sequence	seq1940	ALFs	Antimicrobial peptides	Lai and Aboobaker, 2017
Pontastacus_leptodactylus_13_ENA_GBEI01064313_GBEI010643131_TSA:_Pontastacus_leptodactylus_Pl_CLC_65342_transcribed_RNA_sequence	seq1941	ALFs	Antimicrobial peptides	Lai and Aboobaker, 2017
Proasellus_aragonensis_1_ENA_HAEO01003351_HAEO010033511_TSA:_Proasellus_aragonensis__contig_comp7761_c0_seq1	seq1942	ALFs	Antimicrobial peptides	Lai and Aboobaker, 2017
Proasellus_aragonensis_2_ENA_HAEO01020836_HAEO010208361_TSA:_Proasellus_aragonensis__contig_comp37351_c0_seq1	seq1943	ALFs	Antimicrobial peptides	Lai and Aboobaker, 2017
Proasellus_aragonensis_3_ENA_HAEO01023344_HAEO010233441_TSA:_Proasellus_aragonensis__contig_comp39336_c0_seq1	seq1944	ALFs	Antimicrobial peptides	Lai and Aboobaker, 2017
Proasellus_aragonensis_4_ENA_HAEO01038923_HAEO010389231_TSA:_Proasellus_aragonensis__contig_comp47767_c0_seq1	seq1945	ALFs	Antimicrobial peptides	Lai and Aboobaker, 2017
Proasellus_aragonensis_5_ENA_HAEO01039990_HAEO010399901_TSA:_Proasellus_aragonensis__contig_comp48167_c0_seq2	seq1946	ALFs	Antimicrobial peptides	Lai and Aboobaker, 2017
Proasellus_aragonensis_6_ENA_HAEO01044808_HAEO010448081_TSA:_Proasellus_aragonensis__contig_comp49689_c0_seq1	seq1947	ALFs	Antimicrobial peptides	Lai and Aboobaker, 2017
Proasellus_aragonensis_7_ENA_HAEO01082968_HAEO010829681_TSA:_Proasellus_aragonensis__contig_comp1250888_c0_seq1	seq1948	ALFs	Antimicrobial peptides	Lai and Aboobaker, 2017
Proasellus_arthrodilus_1_ENA_HAEQ01016603_HAEQ010166031_TSA:_Proasellus_arthrodilus__contig_comp38787_c0_seq1	seq1949	ALFs	Antimicrobial peptides	Lai and Aboobaker, 2017
Proasellus_arthrodilus_2_ENA_HAEQ01034227_HAEQ010342271_TSA:_Proasellus_arthrodilus__contig_comp56795_c0_seq1	seq1950	ALFs	Antimicrobial peptides	Lai and Aboobaker, 2017
Proasellus_arthrodilus_3_ENA_HAEQ01034522_HAEQ010345221_TSA:_Proasellus_arthrodilus__contig_comp56975_c0_seq1	seq1951	ALFs	Antimicrobial peptides	Lai and Aboobaker, 2017
Proasellus_arthrodilus_4_ENA_HAEQ01035856_HAEQ010358561_TSA:_Proasellus_arthrodilus__contig_comp57805_c0_seq1	seq1952	ALFs	Antimicrobial peptides	Lai and Aboobaker, 2017
Proasellus_arthrodilus_5_ENA_HAEQ01036559_HAEQ010365591_TSA:_Proasellus_arthrodilus__contig_comp58176_c0_seq1	seq1953	ALFs	Antimicrobial peptides	Lai and Aboobaker, 2017
Proasellus_arthrodilus_6_ENA_HAEQ01062746_HAEQ010627461_TSA:_Proasellus_arthrodilus__contig_comp65269_c1_seq2	seq1954	ALFs	Antimicrobial peptides	Lai and Aboobaker, 2017
Proasellus_arthrodilus_7_ENA_HAEQ01041007_HAEQ010410071_TSA:_Proasellus_arthrodilus__contig_comp60353_c1_seq3	seq1955	ALFs	Antimicrobial peptides	Lai and Aboobaker, 2017
Proasellus_arthrodilus_8_ENA_HAEQ01056919_HAEQ010569191_TSA:_Proasellus_arthrodilus__contig_comp64616_c0_seq1	seq1956	ALFs	Antimicrobial peptides	Lai and Aboobaker, 2017
Proasellus_assaforensis_1_ENA_HAEP01007189_HAEP010071891_TSA:_Proasellus_assaforensis__contig_comp13814_c0_seq1	seq1957	ALFs	Antimicrobial peptides	Lai and Aboobaker, 2017
Proasellus_assaforensis_2_ENA_HAEP01008065_HAEP010080651_TSA:_Proasellus_assaforensis__contig_comp15457_c0_seq1	seq1958	ALFs	Antimicrobial peptides	Lai and Aboobaker, 2017
Proasellus_assaforensis_3_ENA_HAEP01008489_HAEP010084891_TSA:_Proasellus_assaforensis__contig_comp16270_c0_seq1	seq1959	ALFs	Antimicrobial peptides	Lai and Aboobaker, 2017
Proasellus_assaforensis_4_ENA_HAEP01014154_HAEP010141541_TSA:_Proasellus_assaforensis__contig_comp25946_c0_seq1	seq1960	ALFs	Antimicrobial peptides	Lai and Aboobaker, 2017
Proasellus_assaforensis_5_ENA_HAEP01022706_HAEP010227061_TSA:_Proasellus_assaforensis__contig_comp34039_c0_seq1	seq1961	ALFs	Antimicrobial peptides	Lai and Aboobaker, 2017
Proasellus_assaforensis_6_ENA_HAEP01032008_HAEP010320081_TSA:_Proasellus_assaforensis__contig_comp39151_c0_seq1	seq1962	ALFs	Antimicrobial peptides	Lai and Aboobaker, 2017
Proasellus_assaforensis_7_ENA_HAEP01034946_HAEP010349461_TSA:_Proasellus_assaforensis__contig_comp40116_c1_seq1	seq1963	ALFs	Antimicrobial peptides	Lai and Aboobaker, 2017
Proasellus_beticus_1_ENA_HAFL01033640_HAFL010336401_TSA:_Proasellus_beticus__contig_comp101961_c0_seq1	seq1964	ALFs	Antimicrobial peptides	Lai and Aboobaker, 2017
Proasellus_beticus_2_ENA_HAFL01046616_HAFL010466161_TSA:_Proasellus_beticus__contig_comp97728_c3_seq1	seq1965	ALFs	Antimicrobial peptides	Lai and Aboobaker, 2017
Proasellus_beticus_3_ENA_HAFL01075494_HAFL010754941_TSA:_Proasellus_beticus__contig_comp65761_c0_seq1	seq1966	ALFs	Antimicrobial peptides	Lai and Aboobaker, 2017
Proasellus_beticus_4_ENA_HAFL01092408_HAFL010924081_TSA:_Proasellus_beticus__contig_comp99025_c0_seq41	seq1967	ALFs	Antimicrobial peptides	Lai and Aboobaker, 2017
Proasellus_cantabricus_1_ENA_HAER01003974_HAER010039741_TSA:_Proasellus_cantabricus__contig_c4419_g1_i1	seq1968	ALFs	Antimicrobial peptides	Lai and Aboobaker, 2017
Proasellus_cantabricus_2_ENA_HAER01004133_HAER010041331_TSA:_Proasellus_cantabricus__contig_c4568_g1_i1	seq1969	ALFs	Antimicrobial peptides	Lai and Aboobaker, 2017
Proasellus_cantabricus_3_ENA_HAER01016743_HAER010167431_TSA:_Proasellus_cantabricus__contig_c18500_g1_i1	seq1970	ALFs	Antimicrobial peptides	Lai and Aboobaker, 2017
Proasellus_cantabricus_4_ENA_HAER01016820_HAER010168201_TSA:_Proasellus_cantabricus__contig_c18573_g1_i1	seq1971	ALFs	Antimicrobial peptides	Lai and Aboobaker, 2017
Proasellus_cantabricus_5_ENA_HAER01024420_HAER010244201_TSA:_Proasellus_cantabricus__contig_c24577_g1_i1	seq1972	ALFs	Antimicrobial peptides	Lai and Aboobaker, 2017
Proasellus_cantabricus_6_ENA_HAER01029188_HAER010291881_TSA:_Proasellus_cantabricus__contig_c27467_g1_i1	seq1973	ALFs	Antimicrobial peptides	Lai and Aboobaker, 2017
Proasellus_cavaticus_1_ENA_HAES01012033_HAES010120331_TSA:_Proasellus_cavaticus__contig_comp22593_c0_seq1	seq1974	ALFs	Antimicrobial peptides	Lai and Aboobaker, 2017
Proasellus_cavaticus_2_ENA_HAES01012443_HAES010124431_TSA:_Proasellus_cavaticus__contig_comp23206_c0_seq1	seq1975	ALFs	Antimicrobial peptides	Lai and Aboobaker, 2017
Proasellus_cavaticus_3_ENA_HAES01020217_HAES010202171_TSA:_Proasellus_cavaticus__contig_comp38588_c0_seq1	seq1976	ALFs	Antimicrobial peptides	Lai and Aboobaker, 2017
Proasellus_cavaticus_4_ENA_HAES01036348_HAES010363481_TSA:_Proasellus_cavaticus__contig_comp53367_c0_seq1	seq1977	ALFs	Antimicrobial peptides	Lai and Aboobaker, 2017
Proasellus_cavaticus_5_ENA_HAES01049831_HAES010498311_TSA:_Proasellus_cavaticus__contig_comp59197_c1_seq1	seq1978	ALFs	Antimicrobial peptides	Lai and Aboobaker, 2017
Proasellus_cavaticus_6_ENA_HAES01086359_HAES010863591_TSA:_Proasellus_cavaticus__contig_comp64598_c0_seq1	seq1979	ALFs	Antimicrobial peptides	Lai and Aboobaker, 2017
Proasellus_cavaticus_7_ENA_HAES01086766_HAES010867661_TSA:_Proasellus_cavaticus__contig_comp73183_c0_seq1	seq1980	ALFs	Antimicrobial peptides	Lai and Aboobaker, 2017
Proasellus_coiffaiti_1_ENA_HAEU01025974_HAEU010259741_TSA:_Proasellus_coiffaiti__contig_comp44627_c1_seq1	seq1981	ALFs	Antimicrobial peptides	Lai and Aboobaker, 2017
Proasellus_coiffaiti_2_ENA_HAEU01032655_HAEU010326551_TSA:_Proasellus_coiffaiti__contig_comp50551_c0_seq1	seq1982	ALFs	Antimicrobial peptides	Lai and Aboobaker, 2017
Proasellus_coiffaiti_3_ENA_HAEU01034518_HAEU010345181_TSA:_Proasellus_coiffaiti__contig_comp52049_c0_seq1	seq1983	ALFs	Antimicrobial peptides	Lai and Aboobaker, 2017
Proasellus_coiffaiti_4_ENA_HAEU01037365_HAEU010373651_TSA:_Proasellus_coiffaiti__contig_comp53917_c0_seq1	seq1984	ALFs	Antimicrobial peptides	Lai and Aboobaker, 2017
Proasellus_coiffaiti_5_ENA_HAEU01039263_HAEU010392631_TSA:_Proasellus_coiffaiti__contig_comp55109_c0_seq1	seq1985	ALFs	Antimicrobial peptides	Lai and Aboobaker, 2017
Proasellus_coiffaiti_6_ENA_HAEU01044854_HAEU010448541_TSA:_Proasellus_coiffaiti__contig_comp57910_c0_seq1	seq1986	ALFs	Antimicrobial peptides	Lai and Aboobaker, 2017
Proasellus_coiffaiti_7_ENA_HAEU01047305_HAEU010473051_TSA:_Proasellus_coiffaiti__contig_comp58934_c0_seq1	seq1987	ALFs	Antimicrobial peptides	Lai and Aboobaker, 2017
Proasellus_coiffaiti_8_ENA_HAEU01068500_HAEU010685001_TSA:_Proasellus_coiffaiti__contig_comp62649_c3_seq7	seq1988	ALFs	Antimicrobial peptides	Lai and Aboobaker, 2017
Proasellus_coxalis_1_ENA_HAET01009379_HAET010093791_TSA:_Proasellus_coxalis__contig_comp15768_c0_seq1	seq1989	ALFs	Antimicrobial peptides	Lai and Aboobaker, 2017
Proasellus_coxalis_2_ENA_HAET01012342_HAET010123421_TSA:_Proasellus_coxalis__contig_comp20106_c0_seq1	seq1990	ALFs	Antimicrobial peptides	Lai and Aboobaker, 2017
Proasellus_coxalis_3_ENA_HAET01016184_HAET010161841_TSA:_Proasellus_coxalis__contig_comp25305_c0_seq1	seq1991	ALFs	Antimicrobial peptides	Lai and Aboobaker, 2017
Proasellus_coxalis_4_ENA_HAET01017432_HAET010174321_TSA:_Proasellus_coxalis__contig_comp26480_c0_seq1	seq1992	ALFs	Antimicrobial peptides	Lai and Aboobaker, 2017
Proasellus_coxalis_5_ENA_HAET01043898_HAET010438981_TSA:_Proasellus_coxalis__contig_comp41464_c0_seq1	seq1993	ALFs	Antimicrobial peptides	Lai and Aboobaker, 2017
Proasellus_coxalis_6_ENA_HAET01058528_HAET010585281_TSA:_Proasellus_coxalis__contig_comp69571_c0_seq1	seq1994	ALFs	Antimicrobial peptides	Lai and Aboobaker, 2017
Proasellus_coxalis_7_ENA_HAET01058579_HAET010585791_TSA:_Proasellus_coxalis__contig_comp74284_c0_seq1	seq1995	ALFs	Antimicrobial peptides	Lai and Aboobaker, 2017
Proasellus_coxalis_8_ENA_HAET01063722_HAET010637221_TSA:_Proasellus_coxalis__contig_comp218232_c0_seq1	seq1996	ALFs	Antimicrobial peptides	Lai and Aboobaker, 2017
Proasellus_ebrensis_1_ENA_HAEW01012196_HAEW010121961_TSA:_Proasellus_ebrensis__contig_c13165_g1_i1	seq1997	ALFs	Antimicrobial peptides	Lai and Aboobaker, 2017
Proasellus_ebrensis_2_ENA_HAEW01030929_HAEW010309291_TSA:_Proasellus_ebrensis__contig_c28379_g1_i1	seq1998	ALFs	Antimicrobial peptides	Lai and Aboobaker, 2017
Proasellus_ebrensis_3_ENA_HAEW01039616_HAEW010396161_TSA:_Proasellus_ebrensis__contig_c32535_g1_i1	seq1999	ALFs	Antimicrobial peptides	Lai and Aboobaker, 2017
[truncated: 5,494 more rows]
