# Supplementary material for: Host-pathogen coevolution drives innate immune response to Aphanomyces astaci infection in freshwater crayfish: transcriptomic evidence
Source: BMC Genomics. 2022 Aug 22;23:600. doi: 10.1186/s12864-022-08571-z (PMC9394032; doi:10.1186/s12864-022-08571-z)
Supplement: Supplementary file 1 — Additional file 1: Table S1. List of sequences used in the BLAST analysis for identification of the innate immunity genes in noble and marbled crayfish and their respective gene accession numbers. Table S2. Innate immunity genes identified through the BLAST search with their respective match length, %identity, e- values and Dammit! annotations in the noble crayfish. Table S3. Innate immunity genes identified through the BLAST search with their respective match length, %identity, e- values and Dammit! annotations in the marbled crayfish. Table S4. Raw and post pre-processing Illumina sequence data statistics and mapping results of the read pseudo-alignment with Salmon against the de novo assembled transcriptome assemblies for noble crayfish and marbled crayfish. Table S5. List of differentially expressed genes in the response of the noble crayfish to the challenge with A. astaci. Table S6. List of differentially expressed genes and their respective annotations in the response of the marbled crayfish to the challenge with A. astaci. Figure S1. Results of the principal component analysis (PCA) analysis for (a) noble crayfish and (b) marbled crayfish on the rlog transformed datasets, indicating batch effect related to differences between males (blue) and females (red) in noble crayfish and reproduction (reproducing- green, non-reproducing- purple) in marbled crayfish. The PCA with batch effect removal using removeBatchEffect() function implemented in limma R package (Ritchie et al., 2015) for (c) noble crayfish and (d) marbled crayfish. Figure S2. Results of the Gene set enrichment analysis for (a) Hap A challenged noble crayfish (Day 3), (b) Hap A challenged noble crayfish (Day 21), (c) Hap B challenged marbled crayfish (Day 3), (d) Hap B challenged marbled crayfish (Day 21). Adjusted p- values, and Normalized enrichment scores (NES) are shown. AMPs- antimicrobial peptides, ProPO- prophenoloxidase pathway. File S1. FASTA sequences used in the BLAST analysis for identif [file 12864_2022_8571_MOESM1_ESM.zip › Supplementary_BMC/TableS2.xlsx]

## Sheet: TableS7
Trinity_Transcript_ID	Trinity_Gene_ID	TranscriptID	TargetID	Target_name_full	pident	length	mismatch	gapopen	qstart	qend	sstart	send	evalue	bitscore	Immune_gene_name	Functional_group	Dammit!_Annotation
TRINITY_DN108060_c0_g1_i1	TRINITY_DN108060_c0_g1	Transcript_35252	seq4040	1853_ENA_GAFY01001854_GAFY010018541_TSA:_Pontastacus_leptodactylus_Pastle_hepa_c1868_transcribed_RNA_sequence	95.661	484	21	0	1	484	276	759	0	778	C-type lectins	Recognition	NA
TRINITY_DN277266_c0_g1_i1	TRINITY_DN277266_c0_g1	Transcript_126283	seq7416	TRINITY_DN277266_c0_g1_i1 len=1829 path=[1807:0-1828] [-1, 1807, -2]	100	1829	0	0	1	1829	1	1829	0	3378	C/EBP?	Novel	Name=bZIP_2
TRINITY_DN108060_c0_g2_i1	TRINITY_DN108060_c0_g2	Transcript_35253	seq4040	1853_ENA_GAFY01001854_GAFY010018541_TSA:_Pontastacus_leptodactylus_Pastle_hepa_c1868_transcribed_RNA_sequence	95.661	484	21	0	1	484	276	759	0	778	C-type lectins	Recognition	NA
TRINITY_DN117269_c0_g1_i2	TRINITY_DN117269_c0_g1	Transcript_40049	seq5700	16134_ENA_GEDF01016135_GEDF010161351_TSA:_Astacus_astacus_TR28476_c0_g1_i1_transcribed_RNA_sequence	95.522	67	3	0	1188	1254	1234	1300	4.59e-23	108	Clip SP	Prophenoloxidase pathway	Name=CLIP
TRINITY_DN139845_c0_g2_i2	TRINITY_DN139845_c0_g2	Transcript_56348	seq7427	tr|X2C067|X2C067_PROCL Serpin (Fragment) OS=Procambarus clarkii OX=6728 PE=2 SV=1	27.622	286	178	9	1168	356	25	296	9.63e-24	93.2	Serpin	Prophenoloxidase pathway	Name=Serpin
TRINITY_DN145034_c0_g1_i2	TRINITY_DN145034_c0_g1	Transcript_63464	seq7426	tr|Q26058|Q26058_PACLE Putative serine proteinase inhibitor OS=Pacifastacus leniusculus OX=6720 GN=PAPI 2 PE=2 SV=1	63.736	91	29	1	584	312	340	426	3.66e-24	89.7	Serpin	Prophenoloxidase pathway	Name=Serpin
TRINITY_DN117269_c0_g1_i2	TRINITY_DN117269_c0_g1	Transcript_40049	seq5700	16134_ENA_GEDF01016135_GEDF010161351_TSA:_Astacus_astacus_TR28476_c0_g1_i1_transcribed_RNA_sequence	97.015	67	2	0	1302	1368	1196	1262	9.87e-25	113	Clip SP	Prophenoloxidase pathway	Name=CLIP
TRINITY_DN268728_c0_g1_i1	TRINITY_DN268728_c0_g1	Transcript_124735	seq7426	tr|Q26058|Q26058_PACLE Putative serine proteinase inhibitor OS=Pacifastacus leniusculus OX=6720 GN=PAPI 2 PE=2 SV=1	60	80	31	1	550	314	347	426	1.15e-26	96.3	Serpin	Prophenoloxidase pathway	Name=Serpin
TRINITY_DN108060_c0_g2_i2	TRINITY_DN108060_c0_g2	Transcript_35254	seq4040	1853_ENA_GAFY01001854_GAFY010018541_TSA:_Pontastacus_leptodactylus_Pastle_hepa_c1868_transcribed_RNA_sequence	95.734	586	25	0	1	586	276	861	0	948	C-type lectins	Recognition	NA
TRINITY_DN110649_c0_g1_i1	TRINITY_DN110649_c0_g1	Transcript_36516	seq4196	Astacus_astacus_7_ENA_GEDF01019135_GEDF010191351_TSA:_Astacus_astacus_TR30720_c0_g2_i2_transcribed_RNA_sequence	86.985	461	59	1	2	462	48	507	5.85e-147	518	C-type lectins	Recognition	Name=Lectin_C
TRINITY_DN75564_c0_g2_i2	TRINITY_DN75564_c0_g2	Transcript_22212	seq605	Astacus_astacus_ENA_GEDF01007711_GEDF010077111_TSA:_Astacus_astacus_TR18842_c0_g1_i1_transcribed_RNA_sequence	98.611	72	1	0	4026	4097	3917	3988	1.07e-28	128	Cactus	Toll Pathway	Name=Ank_2
TRINITY_DN75564_c0_g2_i2	TRINITY_DN75564_c0_g2	Transcript_22212	seq605	Astacus_astacus_ENA_GEDF01007711_GEDF010077111_TSA:_Astacus_astacus_TR18842_c0_g1_i1_transcribed_RNA_sequence	98.611	72	1	0	3990	4061	3953	4024	1.07e-28	128	Cactus	Toll Pathway	Name=Ank_2
TRINITY_DN75564_c0_g2_i1	TRINITY_DN75564_c0_g2	Transcript_22211	seq605	Astacus_astacus_ENA_GEDF01007711_GEDF010077111_TSA:_Astacus_astacus_TR18842_c0_g1_i1_transcribed_RNA_sequence	98.611	72	1	0	3513	3584	3953	4024	9.42e-29	128	Cactus	Toll Pathway	Name=Ank_2
TRINITY_DN75564_c0_g2_i1	TRINITY_DN75564_c0_g2	Transcript_22211	seq605	Astacus_astacus_ENA_GEDF01007711_GEDF010077111_TSA:_Astacus_astacus_TR18842_c0_g1_i1_transcribed_RNA_sequence	98.611	72	1	0	3549	3620	3917	3988	9.42e-29	128	Cactus	Toll Pathway	Name=Ank_2
TRINITY_DN142448_c0_g1_i3	TRINITY_DN142448_c0_g1	Transcript_59594	seq5291	28428_ENA_GBEI01028429_GBEI010284291_TSA:_Pontastacus_leptodactylus_Pl_CLC_28506_transcribed_RNA_sequence	96.25	80	2	1	1430	1508	1376	1455	1.11e-29	130	Clip SP	Prophenoloxidase pathway	Name=CLIP
TRINITY_DN121161_c1_g1_i1	TRINITY_DN121161_c1_g1	Transcript_42231	seq7430	tr|P91776|P91776_PACLE Pacifastin light chain OS=Pacifastacus leniusculus OX=6720 PE=2 SV=1	48.062	129	52	3	158	544	303	416	9.99e-30	108	Pacifastin-LC	Prophenoloxidase pathway	Name=Pacifastin_I
TRINITY_DN142448_c0_g1_i1	TRINITY_DN142448_c0_g1	Transcript_59590	seq5291	28428_ENA_GBEI01028429_GBEI010284291_TSA:_Pontastacus_leptodactylus_Pl_CLC_28506_transcribed_RNA_sequence	96.25	80	2	1	1268	1346	1376	1455	9.9e-30	130	Clip SP	Prophenoloxidase pathway	Name=CLIP
TRINITY_DN149804_c18_g1_i3	TRINITY_DN149804_c18_g1	Transcript_75469	seq62	41_ENA_GBEI01000042_GBEI010000421_TSA:_Pontastacus_leptodactylus_Pl_CLC_43_transcribed_RNA_sequence	96.386	83	3	0	2388	2470	1606	1524	1.07e-31	137	Hemocyanin	Prophenoloxidase pathway	Name=Hemocyanin_N
TRINITY_DN149804_c18_g1_i1	TRINITY_DN149804_c18_g1	Transcript_75467	seq62	41_ENA_GBEI01000042_GBEI010000421_TSA:_Pontastacus_leptodactylus_Pl_CLC_43_transcribed_RNA_sequence	96.386	83	3	0	2364	2446	1606	1524	1.06e-31	137	Hemocyanin	Prophenoloxidase pathway	Name=Hemocyanin_N
TRINITY_DN114695_c0_g1_i1	TRINITY_DN114695_c0_g1	Transcript_38436	seq3793	Procambarus_clarkii_11_ENA_GBEV01013214_GBEV010132141_TSA:_Procambarus_clarkii_Pc_13243_transcribed_RNA_sequence	91.86	258	21	0	2060	2317	2920	2663	5.44e-99	361	TEP	Recognition	Name=A2M_recep
TRINITY_DN121161_c1_g1_i1	TRINITY_DN121161_c1_g1	Transcript_42231	seq7430	tr|P91776|P91776_PACLE Pacifastin light chain OS=Pacifastacus leniusculus OX=6720 PE=2 SV=1	35.714	238	98	8	170	862	226	415	8.03e-37	128	Pacifastin-LC	Prophenoloxidase pathway	Name=Pacifastin_I
TRINITY_DN117269_c0_g1_i2	TRINITY_DN117269_c0_g1	Transcript_40049	seq5700	16134_ENA_GEDF01016135_GEDF010161351_TSA:_Astacus_astacus_TR28476_c0_g1_i1_transcribed_RNA_sequence	93.333	105	7	0	1226	1330	1196	1300	1.62e-37	156	Clip SP	Prophenoloxidase pathway	Name=CLIP
TRINITY_DN127445_c0_g1_i2	TRINITY_DN127445_c0_g1	Transcript_45656	seq824	Astacus_leptodactylus36235	92.593	108	8	0	1167	1274	328	221	1.5e-37	156	Spatzle	Toll Pathway	Name=Spaetzle
TRINITY_DN127445_c0_g1_i1	TRINITY_DN127445_c0_g1	Transcript_45655	seq824	Astacus_leptodactylus36235	92.593	108	8	0	1137	1244	328	221	1.47e-37	156	Spatzle	Toll Pathway	Name=Spaetzle
TRINITY_DN144835_c1_g2_i2	TRINITY_DN144835_c1_g2	Transcript_63093	seq69	55768_ENA_GBEV01055769_GBEV010557691_TSA:_Procambarus_clarkii_Pc_55831_transcribed_RNA_sequence	92.593	108	8	0	747	854	1	108	9.99e-38	156	Hemocyanin	Prophenoloxidase pathway	Name=Hemocyanin_C
TRINITY_DN114695_c0_g1_i1	TRINITY_DN114695_c0_g1	Transcript_38436	seq3793	Procambarus_clarkii_11_ENA_GBEV01013214_GBEV010132141_TSA:_Procambarus_clarkii_Pc_13243_transcribed_RNA_sequence	91.395	1929	164	1	4	1930	4854	2926	0	2641	TEP	Recognition	Name=A2M_recep
TRINITY_DN127445_c0_g1_i2	TRINITY_DN127445_c0_g1	Transcript_45656	seq824	Astacus_leptodactylus36235	92.661	109	8	0	1123	1231	284	176	4.18e-38	158	Spatzle	Toll Pathway	Name=Spaetzle
TRINITY_DN127445_c0_g1_i1	TRINITY_DN127445_c0_g1	Transcript_45655	seq824	Astacus_leptodactylus36235	92.661	109	8	0	1093	1201	284	176	4.08e-38	158	Spatzle	Toll Pathway	Name=Spaetzle
TRINITY_DN121161_c0_g1_i1	TRINITY_DN121161_c0_g1	Transcript_42227	seq7428	tr|A0A386H790|A0A386H790_PROCL Pacifastin light chain-like protein serine proteinase inhibitor (Fragment) OS=Procambarus clarkii OX=6728 PE=2 SV=1	50.292	171	54	5	2190	1765	77	245	3.15e-38	144	Pacifastin-LC	Prophenoloxidase pathway	Name=Pacifastin_I
TRINITY_DN121161_c0_g1_i3	TRINITY_DN121161_c0_g1	Transcript_42229	seq7428	tr|A0A386H790|A0A386H790_PROCL Pacifastin light chain-like protein serine proteinase inhibitor (Fragment) OS=Procambarus clarkii OX=6728 PE=2 SV=1	50.292	171	54	5	2025	1600	77	245	2.47e-38	143	Pacifastin-LC	Prophenoloxidase pathway	Name=Pacifastin_I
TRINITY_DN121161_c0_g2_i1	TRINITY_DN121161_c0_g2	Transcript_42230	seq7428	tr|A0A386H790|A0A386H790_PROCL Pacifastin light chain-like protein serine proteinase inhibitor (Fragment) OS=Procambarus clarkii OX=6728 PE=2 SV=1	47.742	155	60	2	407	3	30	183	2.33e-38	130	Pacifastin-LC	Prophenoloxidase pathway	Name=Pacifastin_I
TRINITY_DN121161_c0_g1_i2	TRINITY_DN121161_c0_g1	Transcript_42228	seq7428	tr|A0A386H790|A0A386H790_PROCL Pacifastin light chain-like protein serine proteinase inhibitor (Fragment) OS=Procambarus clarkii OX=6728 PE=2 SV=1	50.292	171	54	5	1376	951	77	245	1.51e-39	143	Pacifastin-LC	Prophenoloxidase pathway	Name=Pacifastin_I
TRINITY_DN156337_c0_g1_i1	TRINITY_DN156337_c0_g1	Transcript_95905	seq7426	tr|Q26058|Q26058_PACLE Putative serine proteinase inhibitor OS=Pacifastacus leniusculus OX=6720 GN=PAPI 2 PE=2 SV=1	57.937	126	51	1	6	377	301	426	2.24e-40	133	Serpin	Prophenoloxidase pathway	Name=Serpin
TRINITY_DN117269_c0_g1_i2	TRINITY_DN117269_c0_g1	Transcript_40049	seq5700	16134_ENA_GEDF01016135_GEDF010161351_TSA:_Astacus_astacus_TR28476_c0_g1_i1_transcribed_RNA_sequence	95.238	105	5	0	1264	1368	1196	1300	7.47e-41	167	Clip SP	Prophenoloxidase pathway	Name=CLIP
TRINITY_DN114695_c0_g1_i2	TRINITY_DN114695_c0_g1	Transcript_38437	seq3793	Procambarus_clarkii_11_ENA_GBEV01013214_GBEV010132141_TSA:_Procambarus_clarkii_Pc_13243_transcribed_RNA_sequence	91.395	1929	164	1	4	1930	4854	2926	0	2641	TEP	Recognition	Name=A2M_recep
TRINITY_DN142448_c0_g1_i3	TRINITY_DN142448_c0_g1	Transcript_59594	seq5291	28428_ENA_GBEI01028429_GBEI010284291_TSA:_Pontastacus_leptodactylus_Pl_CLC_28506_transcribed_RNA_sequence	94.783	115	1	4	1416	1526	1295	1408	5.05e-43	174	Clip SP	Prophenoloxidase pathway	Name=CLIP
TRINITY_DN142448_c0_g1_i1	TRINITY_DN142448_c0_g1	Transcript_59590	seq5291	28428_ENA_GBEI01028429_GBEI010284291_TSA:_Pontastacus_leptodactylus_Pl_CLC_28506_transcribed_RNA_sequence	94.783	115	1	4	1254	1364	1295	1408	4.51e-43	174	Clip SP	Prophenoloxidase pathway	Name=CLIP
TRINITY_DN114707_c0_g1_i2	TRINITY_DN114707_c0_g1	Transcript_38535	seq4073	8520_ENA_GBEI01008521_GBEI010085211_TSA:_Pontastacus_leptodactylus_Pl_CLC_8536_transcribed_RNA_sequence	95.686	510	22	0	1	510	510	1	0	821	C-type lectins	Recognition	Name=Lectin_C
TRINITY_DN152706_c0_g1_i1	TRINITY_DN152706_c0_g1	Transcript_94284	seq7397	TRINITY_DN152706_c0_g1_i1 len=3036 path=[6639:0-3024 6640:3025-3025 6641:3026-3026 6642:3027-3027 6643:3028-3028 6644:3029-3029 6645:3030-3030 6646:3031-3031 6647:3032-3032 6648:3033-3033 6649:3034-3034 6650:3035-3035] [-1, 6639, 6640, 6641, 6642, 6643, 6644, 6645, 6646, 6647, 6648, 6649, 6650, -2]	100	3036	0	0	1	3036	1	3036	0	5607	KLF	Novel	Name=zf-H2C2_2
TRINITY_DN150429_c0_g1_i1	TRINITY_DN150429_c0_g1	Transcript_78740	seq2769	Astacus_leptodactylus_Ago-1_ENA_GBEI01034604_GBEI010346041_TSA:_Pontastacus_leptodactylus_Pl_CLC_34727_transcribed_RNA_sequence	100	99	0	0	1	99	26	124	3.27e-45	183	Argonaute-Piwi	Antiviral RNAi	Name=ArgoL2
TRINITY_DN121161_c0_g1_i1	TRINITY_DN121161_c0_g1	Transcript_42227	seq7428	tr|A0A386H790|A0A386H790_PROCL Pacifastin light chain-like protein serine proteinase inhibitor (Fragment) OS=Procambarus clarkii OX=6728 PE=2 SV=1	59.355	155	49	5	2193	1765	177	329	2.08e-45	166	Pacifastin-LC	Prophenoloxidase pathway	Name=Pacifastin_I
TRINITY_DN121161_c0_g1_i3	TRINITY_DN121161_c0_g1	Transcript_42229	seq7428	tr|A0A386H790|A0A386H790_PROCL Pacifastin light chain-like protein serine proteinase inhibitor (Fragment) OS=Procambarus clarkii OX=6728 PE=2 SV=1	59.355	155	49	5	2028	1600	177	329	1.5e-45	166	Pacifastin-LC	Prophenoloxidase pathway	Name=Pacifastin_I
TRINITY_DN121161_c0_g1_i2	TRINITY_DN121161_c0_g1	Transcript_42228	seq7428	tr|A0A386H790|A0A386H790_PROCL Pacifastin light chain-like protein serine proteinase inhibitor (Fragment) OS=Procambarus clarkii OX=6728 PE=2 SV=1	59.355	155	49	5	1379	951	177	329	8.19e-47	165	Pacifastin-LC	Prophenoloxidase pathway	Name=Pacifastin_I
TRINITY_DN744_c0_g1_i1	TRINITY_DN744_c0_g1	Transcript_209	seq1783	Astacus_astacus_1_ENA_GEDF01001283_GEDF010012831_TSA:_Astacus_astacus_TR4084_c0_g1_i1_transcribed_RNA_sequence	97.321	112	2	1	51	161	898	787	1.04e-47	189	ALFs	Antimicrobial peptides	Name=DUF3254
TRINITY_DN744_c0_g1_i1	TRINITY_DN744_c0_g1	Transcript_209	seq1783	Astacus_astacus_1_ENA_GEDF01001283_GEDF010012831_TSA:_Astacus_astacus_TR4084_c0_g1_i1_transcribed_RNA_sequence	97.321	112	2	1	26	136	898	787	1.04e-47	189	ALFs	Antimicrobial peptides	Name=DUF3254
TRINITY_DN744_c0_g1_i1	TRINITY_DN744_c0_g1	Transcript_209	seq1783	Astacus_astacus_1_ENA_GEDF01001283_GEDF010012831_TSA:_Astacus_astacus_TR4084_c0_g1_i1_transcribed_RNA_sequence	97.321	112	2	1	1	111	898	787	1.04e-47	189	ALFs	Antimicrobial peptides	Name=DUF3254
TRINITY_DN116291_c0_g1_i1	TRINITY_DN116291_c0_g1	Transcript_39507	seq3423	Astacus_leptodactylus_4	99.219	1664	13	0	1	1664	2360	4023	0	3001	TEP	Recognition	Name=A2M_comp
TRINITY_DN116420_c0_g1_i1	TRINITY_DN116420_c0_g1	Transcript_39587	seq940	32748_(reversed)_ENA_GBYW01032749_GBYW010327491_TSA:_Pacifastacus_leniusculus_comp36978_c0_seq8_transcribed_RNA_sequence	92.21	552	43	0	1	552	552	1	0	782	GNBP	Recognition	Name=Glyco_hydro_16
TRINITY_DN131969_c0_g1_i2	TRINITY_DN131969_c0_g1	Transcript_49529	seq7426	tr|Q26058|Q26058_PACLE Putative serine proteinase inhibitor OS=Pacifastacus leniusculus OX=6720 GN=PAPI 2 PE=2 SV=1	30.933	375	217	9	247	1263	12	380	1.58e-48	162	Serpin	Prophenoloxidase pathway	Name=Serpin
TRINITY_DN131969_c0_g1_i1	TRINITY_DN131969_c0_g1	Transcript_49528	seq7426	tr|Q26058|Q26058_PACLE Putative serine proteinase inhibitor OS=Pacifastacus leniusculus OX=6720 GN=PAPI 2 PE=2 SV=1	30.933	375	217	9	169	1185	12	380	7.6e-49	163	Serpin	Prophenoloxidase pathway	Name=Serpin
TRINITY_DN150478_c3_g1_i1	TRINITY_DN150478_c3_g1	Transcript_78872	seq1786	Astacus_astacus_4_ENA_GEDF01017751_GEDF010177511_TSA:_Astacus_astacus_TR29771_c1_g2_i1_transcribed_RNA_sequence	100	105	0	0	1	105	744	640	2e-49	195	ALFs	Antimicrobial peptides	Name=DUF3254
TRINITY_DN131969_c0_g2_i1	TRINITY_DN131969_c0_g2	Transcript_49530	seq7426	tr|Q26058|Q26058_PACLE Putative serine proteinase inhibitor OS=Pacifastacus leniusculus OX=6720 GN=PAPI 2 PE=2 SV=1	31.347	386	219	10	278	1327	5	380	7.38e-50	167	Serpin	Prophenoloxidase pathway	Name=Serpin
TRINITY_DN121161_c0_g2_i1	TRINITY_DN121161_c0_g2	Transcript_42230	seq7428	tr|A0A386H790|A0A386H790_PROCL Pacifastin light chain-like protein serine proteinase inhibitor (Fragment) OS=Procambarus clarkii OX=6728 PE=2 SV=1	59.236	157	52	4	509	57	345	495	2.15e-50	164	Pacifastin-LC	Prophenoloxidase pathway	Name=Pacifastin_I
TRINITY_DN121161_c0_g1_i2	TRINITY_DN121161_c0_g1	Transcript_42228	seq7428	tr|A0A386H790|A0A386H790_PROCL Pacifastin light chain-like protein serine proteinase inhibitor (Fragment) OS=Procambarus clarkii OX=6728 PE=2 SV=1	40.123	324	147	12	1379	501	261	568	4.65e-52	180	Pacifastin-LC	Prophenoloxidase pathway	Name=Pacifastin_I
TRINITY_DN141241_c0_g1_i3	TRINITY_DN141241_c0_g1	Transcript_57981	seq1468	Astacus_leptodactylus_2_ENA_GBEI01034526_GBEI010345261_TSA:_Pontastacus_leptodactylus_Pl_CLC_34648_transcribed_RNA_sequence	92.908	141	10	0	11	151	2415	2275	3.17e-52	206	PIAS	JAK-STAT pathway	Name=PINIT
TRINITY_DN141241_c0_g1_i2	TRINITY_DN141241_c0_g1	Transcript_57980	seq1468	Astacus_leptodactylus_2_ENA_GBEI01034526_GBEI010345261_TSA:_Pontastacus_leptodactylus_Pl_CLC_34648_transcribed_RNA_sequence	92.908	141	10	0	11	151	2415	2275	3.01e-52	206	PIAS	JAK-STAT pathway	Name=PINIT
TRINITY_DN141241_c0_g1_i1	TRINITY_DN141241_c0_g1	Transcript_57979	seq1468	Astacus_leptodactylus_2_ENA_GBEI01034526_GBEI010345261_TSA:_Pontastacus_leptodactylus_Pl_CLC_34648_transcribed_RNA_sequence	92.908	141	10	0	11	151	2415	2275	2.8e-52	206	PIAS	JAK-STAT pathway	Name=PINIT
TRINITY_DN141241_c0_g1_i5	TRINITY_DN141241_c0_g1	Transcript_57983	seq1468	Astacus_leptodactylus_2_ENA_GBEI01034526_GBEI010345261_TSA:_Pontastacus_leptodactylus_Pl_CLC_34648_transcribed_RNA_sequence	92.908	141	10	0	11	151	2415	2275	2.74e-52	206	PIAS	JAK-STAT pathway	Name=PINIT
TRINITY_DN115676_c5_g1_i1	TRINITY_DN115676_c5_g1	Transcript_39113	seq7426	tr|Q26058|Q26058_PACLE Putative serine proteinase inhibitor OS=Pacifastacus leniusculus OX=6720 GN=PAPI 2 PE=2 SV=1	70.642	109	32	0	329	3	17	125	3.97e-53	166	Serpin	Prophenoloxidase pathway	Name=Serpin
TRINITY_DN115676_c5_g1_i3	TRINITY_DN115676_c5_g1	Transcript_39115	seq7426	tr|Q26058|Q26058_PACLE Putative serine proteinase inhibitor OS=Pacifastacus leniusculus OX=6720 GN=PAPI 2 PE=2 SV=1	70.642	109	32	0	329	3	17	125	3.65e-53	166	Serpin	Prophenoloxidase pathway	Name=Serpin
TRINITY_DN132144_c0_g1_i1	TRINITY_DN132144_c0_g1	Transcript_49630	seq7426	tr|Q26058|Q26058_PACLE Putative serine proteinase inhibitor OS=Pacifastacus leniusculus OX=6720 GN=PAPI 2 PE=2 SV=1	31.807	415	238	11	1994	861	15	421	2.63e-53	182	Serpin	Prophenoloxidase pathway	Name=Serpin
TRINITY_DN132144_c0_g1_i2	TRINITY_DN132144_c0_g1	Transcript_49631	seq7426	tr|Q26058|Q26058_PACLE Putative serine proteinase inhibitor OS=Pacifastacus leniusculus OX=6720 GN=PAPI 2 PE=2 SV=1	31.807	415	238	11	1994	861	15	421	2.21e-53	182	Serpin	Prophenoloxidase pathway	Name=Serpin
TRINITY_DN115676_c5_g2_i1	TRINITY_DN115676_c5_g2	Transcript_39121	seq7426	tr|Q26058|Q26058_PACLE Putative serine proteinase inhibitor OS=Pacifastacus leniusculus OX=6720 GN=PAPI 2 PE=2 SV=1	88.764	89	10	0	641	375	341	429	1.06e-53	169	Serpin	Prophenoloxidase pathway	Name=Serpin
TRINITY_DN151319_c9_g4_i3	TRINITY_DN151319_c9_g4	Transcript_84187	seq7442	tr|Q26059|Q26059_PACLE Peroxinectin OS=Pacifastacus leniusculus OX=6720 PE=2 SV=1	27.875	513	295	16	478	1812	241	746	8.77e-54	188	PXN	Prophenoloxidase pathway	Name=An_peroxidase
TRINITY_DN151319_c9_g4_i4	TRINITY_DN151319_c9_g4	Transcript_84188	seq7442	tr|Q26059|Q26059_PACLE Peroxinectin OS=Pacifastacus leniusculus OX=6720 PE=2 SV=1	27.875	513	295	16	242	1576	241	746	1.87e-54	188	PXN	Prophenoloxidase pathway	Name=An_peroxidase
TRINITY_DN77219_c1_g1_i1	TRINITY_DN77219_c1_g1	Transcript_22978	seq7426	tr|Q26058|Q26058_PACLE Putative serine proteinase inhibitor OS=Pacifastacus leniusculus OX=6720 GN=PAPI 2 PE=2 SV=1	31.496	381	224	8	239	1291	53	426	1.64e-54	184	Serpin	Prophenoloxidase pathway	Name=Serpin
TRINITY_DN121161_c0_g1_i1	TRINITY_DN121161_c0_g1	Transcript_42227	seq7428	tr|A0A386H790|A0A386H790_PROCL Pacifastin light chain-like protein serine proteinase inhibitor (Fragment) OS=Procambarus clarkii OX=6728 PE=2 SV=1	32.463	536	277	22	2193	709	261	752	2.69e-55	196	Pacifastin-LC	Prophenoloxidase pathway	Name=Pacifastin_I
TRINITY_DN116703_c0_g1_i1	TRINITY_DN116703_c0_g1	Transcript_39686	seq4083	1626_ENA_GBEV01001627_GBEV010016271_TSA:_Procambarus_clarkii_Pc_1644_transcribed_RNA_sequence	84.025	651	104	0	1	651	1100	450	2.79e-179	627	C-type lectins	Recognition	Name=Lectin_C
TRINITY_DN121161_c0_g1_i3	TRINITY_DN121161_c0_g1	Transcript_42229	seq7428	tr|A0A386H790|A0A386H790_PROCL Pacifastin light chain-like protein serine proteinase inhibitor (Fragment) OS=Procambarus clarkii OX=6728 PE=2 SV=1	32.463	536	277	22	2028	544	261	752	1.21e-55	196	Pacifastin-LC	Prophenoloxidase pathway	Name=Pacifastin_I
TRINITY_DN101219_c0_g2_i1	TRINITY_DN101219_c0_g2	Transcript_32614	seq7442	tr|Q26059|Q26059_PACLE Peroxinectin OS=Pacifastacus leniusculus OX=6720 PE=2 SV=1	75.238	105	26	0	2	316	714	818	2.27e-56	179	PXN	Prophenoloxidase pathway	Name=An_peroxidase
TRINITY_DN152435_c0_g8_i2	TRINITY_DN152435_c0_g8	Transcript_93261	seq100	39278_ENA_GEDF01039279_GEDF010392791_TSA:_Astacus_astacus_TR37140_c0_g4_i1_transcribed_RNA_sequence	94.928	138	7	0	1	138	1380	1517	2.18e-56	217	Hemocyanin	Prophenoloxidase pathway	Name=Hemocyanin_C
TRINITY_DN77219_c1_g1_i2	TRINITY_DN77219_c1_g1	Transcript_22979	seq7426	tr|Q26058|Q26058_PACLE Putative serine proteinase inhibitor OS=Pacifastacus leniusculus OX=6720 GN=PAPI 2 PE=2 SV=1	31.675	382	224	8	239	1294	53	427	6.96e-57	187	Serpin	Prophenoloxidase pathway	Name=Serpin
TRINITY_DN152806_c0_g2_i1	TRINITY_DN152806_c0_g2	Transcript_94423	seq1936	Pontastacus_leptodactylus_8_ENA_GAFS01008651_GAFS010086511_TSA:_Pontastacus_leptodactylus_Pastle_hypoyo_c8798_transcribed_RNA_sequence	97.794	136	3	0	742	877	608	743	1.33e-61	235	ALFs	Antimicrobial peptides	Name=DUF3254
TRINITY_DN115405_c0_g1_i1	TRINITY_DN115405_c0_g1	Transcript_38942	seq7426	tr|Q26058|Q26058_PACLE Putative serine proteinase inhibitor OS=Pacifastacus leniusculus OX=6720 GN=PAPI 2 PE=2 SV=1	60.274	146	58	0	439	2	72	217	9.32e-62	187	Serpin	Prophenoloxidase pathway	Name=Serpin
TRINITY_DN47764_c2_g1_i1	TRINITY_DN47764_c2_g1	Transcript_13092	seq7426	tr|Q26058|Q26058_PACLE Putative serine proteinase inhibitor OS=Pacifastacus leniusculus OX=6720 GN=PAPI 2 PE=2 SV=1	32.902	386	219	9	1061	3	40	418	6.83e-62	196	Serpin	Prophenoloxidase pathway	Name=Serpin
TRINITY_DN101219_c0_g1_i1	TRINITY_DN101219_c0_g1	Transcript_32613	seq7442	tr|Q26059|Q26059_PACLE Peroxinectin OS=Pacifastacus leniusculus OX=6720 PE=2 SV=1	78.761	113	24	0	2	340	706	818	3.44e-63	200	PXN	Prophenoloxidase pathway	Name=An_peroxidase
TRINITY_DN28876_c1_g1_i1	TRINITY_DN28876_c1_g1	Transcript_7810	seq7425	tr|R4N7H8|R4N7H8_PENVA Serine proteinase inhibitor OS=Penaeus vannamei OX=6689 GN=SERPIN PE=2 SV=1	35.323	402	238	8	1542	376	19	411	1.92e-63	207	Serpin	Prophenoloxidase pathway	Name=Serpin
TRINITY_DN142236_c0_g3_i2	TRINITY_DN142236_c0_g3	Transcript_59305	seq7443	tr|Q95X07|Q95X07_PENMO Peroxinectin OS=Penaeus monodon OX=6687 PE=2 SV=1	53.439	189	83	5	564	1	305	489	3.99e-64	202	PXN	Prophenoloxidase pathway	Name=An_peroxidase
TRINITY_DN144666_c0_g2_i2	TRINITY_DN144666_c0_g2	Transcript_62802	seq5273	3950_ENA_GBEI01003951_GBEI010039511_TSA:_Pontastacus_leptodactylus_Pl_CLC_3957_transcribed_RNA_sequence	96.644	149	5	0	2412	2560	149	1	4.96e-65	248	Clip SP	Prophenoloxidase pathway	Name=CLIP
TRINITY_DN144666_c0_g2_i1	TRINITY_DN144666_c0_g2	Transcript_62801	seq5273	3950_ENA_GBEI01003951_GBEI010039511_TSA:_Pontastacus_leptodactylus_Pl_CLC_3957_transcribed_RNA_sequence	96.644	149	5	0	2390	2538	149	1	4.92e-65	248	Clip SP	Prophenoloxidase pathway	Name=CLIP
TRINITY_DN121161_c0_g2_i1	TRINITY_DN121161_c0_g2	Transcript_42230	seq7428	tr|A0A386H790|A0A386H790_PROCL Pacifastin light chain-like protein serine proteinase inhibitor (Fragment) OS=Procambarus clarkii OX=6728 PE=2 SV=1	58.639	191	56	2	506	3	77	267	5.82e-67	211	Pacifastin-LC	Prophenoloxidase pathway	Name=Pacifastin_I
TRINITY_DN116703_c0_g2_i1	TRINITY_DN116703_c0_g2	Transcript_39687	seq4083	1626_ENA_GBEV01001627_GBEV010016271_TSA:_Procambarus_clarkii_Pc_1644_transcribed_RNA_sequence	88.079	302	36	0	78	379	751	450	8.93e-99	359	C-type lectins	Recognition	Name=Lectin_C
TRINITY_DN147218_c0_g1_i5	TRINITY_DN147218_c0_g1	Transcript_67430	seq1414	Astacus_leptodactylus_ENA_GAFS01014723_GAFS010147231_TSA:_Pontastacus_leptodactylus_Pastle_hypoyo_c14997_transcribed_RNA_sequence	100	141	0	0	5	145	7	147	7.44e-69	261	STAT	JAK-STAT pathway	Name=STAT_bind
TRINITY_DN147218_c0_g1_i4	TRINITY_DN147218_c0_g1	Transcript_67429	seq1414	Astacus_leptodactylus_ENA_GAFS01014723_GAFS010147231_TSA:_Pontastacus_leptodactylus_Pastle_hypoyo_c14997_transcribed_RNA_sequence	100	141	0	0	5	145	7	147	6.82e-69	261	STAT	JAK-STAT pathway	Name=STAT_bind
TRINITY_DN147218_c0_g1_i2	TRINITY_DN147218_c0_g1	Transcript_67427	seq1414	Astacus_leptodactylus_ENA_GAFS01014723_GAFS010147231_TSA:_Pontastacus_leptodactylus_Pastle_hypoyo_c14997_transcribed_RNA_sequence	100	141	0	0	5	145	7	147	6.81e-69	261	STAT	JAK-STAT pathway	Name=STAT_bind
TRINITY_DN147218_c0_g1_i6	TRINITY_DN147218_c0_g1	Transcript_67431	seq1414	Astacus_leptodactylus_ENA_GAFS01014723_GAFS010147231_TSA:_Pontastacus_leptodactylus_Pastle_hypoyo_c14997_transcribed_RNA_sequence	100	141	0	0	5	145	7	147	4.07e-69	261	STAT	JAK-STAT pathway	Name=STAT_bind
TRINITY_DN142236_c0_g3_i3	TRINITY_DN142236_c0_g3	Transcript_59306	seq7443	tr|Q95X07|Q95X07_PENMO Peroxinectin OS=Penaeus monodon OX=6687 PE=2 SV=1	43.253	289	156	7	862	2	101	383	2.6e-70	232	PXN	Prophenoloxidase pathway	Name=An_peroxidase
TRINITY_DN122840_c0_g1_i1	TRINITY_DN122840_c0_g1	Transcript_43206	seq4072	3020_ENA_GBEI01003021_GBEI010030211_TSA:_Pontastacus_leptodactylus_Pl_CLC_3024_transcribed_RNA_sequence	95.455	88	4	0	919	1006	888	975	3.47e-33	141	C-type lectins	Recognition	Name=Lectin_C
TRINITY_DN122840_c0_g1_i1	TRINITY_DN122840_c0_g1	Transcript_43206	seq4072	3020_ENA_GBEI01003021_GBEI010030211_TSA:_Pontastacus_leptodactylus_Pl_CLC_3024_transcribed_RNA_sequence	94.891	137	7	0	919	1055	832	968	2.02e-55	215	C-type lectins	Recognition	Name=Lectin_C
TRINITY_DN121161_c0_g2_i1	TRINITY_DN121161_c0_g2	Transcript_42230	seq7428	tr|A0A386H790|A0A386H790_PROCL Pacifastin light chain-like protein serine proteinase inhibitor (Fragment) OS=Procambarus clarkii OX=6728 PE=2 SV=1	66.857	175	52	2	509	3	261	435	2.51e-72	227	Pacifastin-LC	Prophenoloxidase pathway	Name=Pacifastin_I
TRINITY_DN121161_c0_g2_i1	TRINITY_DN121161_c0_g2	Transcript_42230	seq7428	tr|A0A386H790|A0A386H790_PROCL Pacifastin light chain-like protein serine proteinase inhibitor (Fragment) OS=Procambarus clarkii OX=6728 PE=2 SV=1	66.857	175	52	2	509	3	177	351	6.89e-73	228	Pacifastin-LC	Prophenoloxidase pathway	Name=Pacifastin_I
TRINITY_DN135346_c0_g1_i1	TRINITY_DN135346_c0_g1	Transcript_51919	seq242	30735_ENA_HAFA01030736_HAFA010307361_TSA:_Proasellus_ibericus__contig_comp54567_c0_seq1	76.744	516	108	11	35	544	346	855	1.55e-74	278	Hemocyanin	Prophenoloxidase pathway	Name=Hemocyanin_C
TRINITY_DN122840_c0_g1_i1	TRINITY_DN122840_c0_g1	Transcript_43206	seq4072	3020_ENA_GBEI01003021_GBEI010030211_TSA:_Pontastacus_leptodactylus_Pl_CLC_3024_transcribed_RNA_sequence	97.512	201	5	0	258	458	151	351	2.47e-94	344	C-type lectins	Recognition	Name=Lectin_C
TRINITY_DN122840_c0_g1_i1	TRINITY_DN122840_c0_g1	Transcript_43206	seq4072	3020_ENA_GBEI01003021_GBEI010030211_TSA:_Pontastacus_leptodactylus_Pl_CLC_3024_transcribed_RNA_sequence	94.888	489	25	0	567	1055	424	912	0	765	C-type lectins	Recognition	Name=Lectin_C
TRINITY_DN122926_c0_g1_i1	TRINITY_DN122926_c0_g1	Transcript_43240	seq1704	Astacus_astacus_ENA_GEDF01018310_GEDF010183101_TSA:_Astacus_astacus_TR30119_c0_g1_i1_transcribed_RNA_sequence	99.919	1228	0	1	1	1227	1265	38	0	2261	Dscam	Recognition	Name=Ig_2
TRINITY_DN126337_c0_g1_i1	TRINITY_DN126337_c0_g1	Transcript_44788	seq3604	Pacifastacus_leniusculus_5_ENA_GBYW01037931_GBYW010379311_TSA:_Pacifastacus_leniusculus_comp37545_c0_seq3_transcribed_RNA_sequence	85.626	967	115	10	33	978	33	996	0	994	TEP	Recognition	Name=A2M_N
TRINITY_DN141241_c0_g1_i1	TRINITY_DN141241_c0_g1	Transcript_57979	seq1468	Astacus_leptodactylus_2_ENA_GBEI01034526_GBEI010345261_TSA:_Pontastacus_leptodactylus_Pl_CLC_34648_transcribed_RNA_sequence	99.39	164	1	0	148	311	2241	2078	4.49e-80	298	PIAS	JAK-STAT pathway	Name=PINIT
TRINITY_DN135346_c0_g2_i1	TRINITY_DN135346_c0_g2	Transcript_51920	seq239	80834_ENA_HAEZ01080835_HAEZ010808351_TSA:_Proasellus_hercegovinensis__contig_comp95100_c0_seq1	76.996	526	116	3	14	535	632	108	3.79e-80	296	Hemocyanin	Prophenoloxidase pathway	Name=Hemocyanin_C
TRINITY_DN148204_c2_g2_i1	TRINITY_DN148204_c2_g2	Transcript_69978	seq7442	tr|Q26059|Q26059_PACLE Peroxinectin OS=Pacifastacus leniusculus OX=6720 PE=2 SV=1	81.022	137	26	0	412	2	555	691	2.73e-80	244	PXN	Prophenoloxidase pathway	Name=An_peroxidase
TRINITY_DN141241_c0_g1_i3	TRINITY_DN141241_c0_g1	Transcript_57981	seq1468	Astacus_leptodactylus_2_ENA_GBEI01034526_GBEI010345261_TSA:_Pontastacus_leptodactylus_Pl_CLC_34648_transcribed_RNA_sequence	99.394	165	1	0	148	312	2241	2077	1.41e-80	300	PIAS	JAK-STAT pathway	Name=PINIT
TRINITY_DN141241_c0_g1_i2	TRINITY_DN141241_c0_g1	Transcript_57980	seq1468	Astacus_leptodactylus_2_ENA_GBEI01034526_GBEI010345261_TSA:_Pontastacus_leptodactylus_Pl_CLC_34648_transcribed_RNA_sequence	99.394	165	1	0	148	312	2241	2077	1.34e-80	300	PIAS	JAK-STAT pathway	Name=PINIT
TRINITY_DN127287_c0_g3_i1	TRINITY_DN127287_c0_g3	Transcript_45558	seq4059	44623_ENA_GARH01044624_GARH010446241_TSA:_Procambarus_clarkii_Prcla_ES_6677_0_transcribed_RNA_sequence	79.34	818	154	13	59	872	959	153	1.88e-159	560	C-type lectins	Recognition	Name=Lectin_C
TRINITY_DN118877_c0_g1_i4	TRINITY_DN118877_c0_g1	Transcript_41077	seq1518	Procambarus_clarkii_ENA_GARH01039314_GARH010393141_TSA:_Procambarus_clarkii_Prcla_ES_26392_0_transcribed_RNA_sequence	100	169	0	0	22	190	23	191	3.11e-84	313	PIAS	JAK-STAT pathway	Name=zf-MIZ
TRINITY_DN118877_c0_g1_i4	TRINITY_DN118877_c0_g1	Transcript_41077	seq1518	Procambarus_clarkii_ENA_GARH01039314_GARH010393141_TSA:_Procambarus_clarkii_Prcla_ES_26392_0_transcribed_RNA_sequence	100	169	0	0	4399	4567	191	23	3.11e-84	313	PIAS	JAK-STAT pathway	Name=zf-MIZ
TRINITY_DN142924_c0_g12_i5	TRINITY_DN142924_c0_g12	Transcript_60160	seq2772	Astacus_leptodactylus_Piwi-2_ENA_GBEI01004809_GBEI010048091_TSA:_Pontastacus_leptodactylus_Pl_CLC_4815_transcribed_RNA_sequence	95.918	196	5	1	293	488	2483	2291	4.95e-85	315	Argonaute-Piwi	Antiviral RNAi	Name=Piwi
TRINITY_DN251256_c0_g1_i1	TRINITY_DN251256_c0_g1	Transcript_119853	seq81	33558_ENA_GBYW01033559_GBYW010335591_TSA:_Pacifastacus_leniusculus_comp37089_c0_seq11_transcribed_RNA_sequence	86.833	281	37	0	225	505	347	67	9.07e-86	315	Hemocyanin	Prophenoloxidase pathway	Name=Hemocyanin_N
TRINITY_DN56749_c0_g1_i1	TRINITY_DN56749_c0_g1	Transcript_15595	seq2600	Procambarus_clarkii_5_ENA_GARH01002669_GARH010026691_TSA:_Procambarus_clarkii_Prcla_ES_13741_0_transcribed_RNA_sequence	82.967	364	49	7	4	365	354	2	2.16e-86	316	Crustin	Antimicrobial peptides	Name=WAP
TRINITY_DN127505_c1_g1_i1	TRINITY_DN127505_c1_g1	Transcript_45658	seq4020	799_ENA_GAFS01000800_GAFS010008001_TSA:_Pontastacus_leptodactylus_Pastle_hypoyo_c814_transcribed_RNA_sequence	98.07	1451	24	2	161	1609	1	1449	0	2521	C-type lectins	Recognition	Name=FtsJ
TRINITY_DN146507_c0_g2_i1	TRINITY_DN146507_c0_g2	Transcript_66050	seq342	Astacus_leptodactylus_1	94.366	213	12	0	1	213	5	217	3.16e-89	327	TLR	Toll Pathway	Name=LRR_5
TRINITY_DN146507_c0_g3_i1	TRINITY_DN146507_c0_g3	Transcript_66053	seq342	Astacus_leptodactylus_1	94.366	213	12	0	1	213	5	217	2.88e-89	327	TLR	Toll Pathway	Name=LRR_5
TRINITY_DN127505_c1_g1_i2	TRINITY_DN127505_c1_g1	Transcript_45659	seq4020	799_ENA_GAFS01000800_GAFS010008001_TSA:_Pontastacus_leptodactylus_Pastle_hypoyo_c814_transcribed_RNA_sequence	98.07	1451	24	2	189	1637	1	1449	0	2521	C-type lectins	Recognition	Name=FtsJ
TRINITY_DN147570_c0_g1_i2	TRINITY_DN147570_c0_g1	Transcript_68327	seq2124	Astacus_astacus_6_ENA_GEDF01018347_GEDF010183471_TSA:_Astacus_astacus_TR30144_c0_g1_i1_transcribed_RNA_sequence	95.833	216	9	0	489	704	410	195	3.5e-96	350	Crustin	Antimicrobial peptides	Name=WAP
TRINITY_DN142924_c0_g12_i3	TRINITY_DN142924_c0_g12	Transcript_60158	seq2772	Astacus_leptodactylus_Piwi-2_ENA_GBEI01004809_GBEI010048091_TSA:_Pontastacus_leptodactylus_Pl_CLC_4815_transcribed_RNA_sequence	92.713	247	14	4	52	296	2789	2545	1.11e-96	353	Argonaute-Piwi	Antiviral RNAi	Name=Piwi
TRINITY_DN142924_c0_g12_i7	TRINITY_DN142924_c0_g12	Transcript_60162	seq2772	Astacus_leptodactylus_Piwi-2_ENA_GBEI01004809_GBEI010048091_TSA:_Pontastacus_leptodactylus_Pl_CLC_4815_transcribed_RNA_sequence	92.713	247	14	4	52	296	2789	2545	1.11e-96	353	Argonaute-Piwi	Antiviral RNAi	Name=Piwi
TRINITY_DN142924_c0_g12_i2	TRINITY_DN142924_c0_g12	Transcript_60157	seq2772	Astacus_leptodactylus_Piwi-2_ENA_GBEI01004809_GBEI010048091_TSA:_Pontastacus_leptodactylus_Pl_CLC_4815_transcribed_RNA_sequence	92.713	247	14	4	52	296	2789	2545	1.07e-96	353	Argonaute-Piwi	Antiviral RNAi	Name=Piwi
TRINITY_DN142924_c0_g12_i4	TRINITY_DN142924_c0_g12	Transcript_60159	seq2772	Astacus_leptodactylus_Piwi-2_ENA_GBEI01004809_GBEI010048091_TSA:_Pontastacus_leptodactylus_Pl_CLC_4815_transcribed_RNA_sequence	92.713	247	14	4	52	296	2789	2545	1.07e-96	353	Argonaute-Piwi	Antiviral RNAi	Name=Piwi
TRINITY_DN142924_c0_g12_i1	TRINITY_DN142924_c0_g12	Transcript_60156	seq2772	Astacus_leptodactylus_Piwi-2_ENA_GBEI01004809_GBEI010048091_TSA:_Pontastacus_leptodactylus_Pl_CLC_4815_transcribed_RNA_sequence	92.713	247	14	4	52	296	2789	2545	1.06e-96	353	Argonaute-Piwi	Antiviral RNAi	Name=Piwi
TRINITY_DN142924_c0_g12_i5	TRINITY_DN142924_c0_g12	Transcript_60160	seq2772	Astacus_leptodactylus_Piwi-2_ENA_GBEI01004809_GBEI010048091_TSA:_Pontastacus_leptodactylus_Pl_CLC_4815_transcribed_RNA_sequence	92.713	247	14	4	52	296	2789	2545	1.05e-96	353	Argonaute-Piwi	Antiviral RNAi	Name=Piwi
TRINITY_DN147562_c0_g5_i3	TRINITY_DN147562_c0_g5	Transcript_68325	seq7442	tr|Q26059|Q26059_PACLE Peroxinectin OS=Pacifastacus leniusculus OX=6720 PE=2 SV=1	42.532	395	218	7	204	1379	424	812	4.63e-98	315	PXN	Prophenoloxidase pathway	Name=An_peroxidase
TRINITY_DN129071_c0_g1_i1	TRINITY_DN129071_c0_g1	Transcript_47072	seq4193	Astacus_astacus_4_ENA_GEDF01010986_GEDF010109861_TSA:_Astacus_astacus_TR24018_c0_g1_i1_transcribed_RNA_sequence	100	897	0	0	40	936	1	897	0	1657	C-type lectins	Recognition	Name=Lectin_C
TRINITY_DN129092_c0_g1_i1	TRINITY_DN129092_c0_g1	Transcript_46997	seq4930	4933_ENA_GBEI01004934_GBEI010049341_TSA:_Pontastacus_leptodactylus_Pl_CLC_4940_transcribed_RNA_sequence	98.727	1649	17	1	772	2420	1718	74	0	2926	Scavenger B	Recognition	Name=CD36
TRINITY_DN122865_c3_g2_i1	TRINITY_DN122865_c3_g2	Transcript_43170	seq2141	Astacus_leptodactylus_16_ENA_GBEI01086488_GBEI010864881_TSA:_Pontastacus_leptodactylus_Pl_CLC_88132_transcribed_RNA_sequence	99.02	204	2	0	5976	6179	204	1	3.21e-100	366	Crustin	Antimicrobial peptides	Name=WAP
TRINITY_DN60908_c0_g1_i1	TRINITY_DN60908_c0_g1	Transcript_17190	seq5276	10261_ENA_GBEI01010262_GBEI010102621_TSA:_Pontastacus_leptodactylus_Pl_CLC_10279_transcribed_RNA_sequence	94.894	235	12	0	106	340	4328	4094	4.82e-101	368	Clip SP	Prophenoloxidase pathway	Name=Trypsin
TRINITY_DN150745_c0_g1_i3	TRINITY_DN150745_c0_g1	Transcript_80529	seq7438	tr|E5KBX8|E5KBX8_PENMO Prophenoloxidase-activating enzyme 1a OS=Penaeus monodon OX=6687 GN=PPAE1a PE=4 SV=1	61.278	266	100	2	1456	662	94	357	1.85e-101	308	ppA	Prophenoloxidase pathway	Name=Trypsin
TRINITY_DN129092_c0_g1_i2	TRINITY_DN129092_c0_g1	Transcript_46998	seq4930	4933_ENA_GBEI01004934_GBEI010049341_TSA:_Pontastacus_leptodactylus_Pl_CLC_4940_transcribed_RNA_sequence	98.422	1965	27	1	1	1965	2034	74	0	3454	Scavenger B	Recognition	Name=CD36
TRINITY_DN147939_c3_g1_i1	TRINITY_DN147939_c3_g1	Transcript_69275	seq5317	69693_ENA_GBEI01069694_GBEI010696941_TSA:_Pontastacus_leptodactylus_Pl_CLC_71060_transcribed_RNA_sequence	90.813	283	14	2	88	370	120	390	4.57e-103	372	Clip SP	Prophenoloxidase pathway	Name=Trypsin
TRINITY_DN205873_c0_g1_i1	TRINITY_DN205873_c0_g1	Transcript_108719	seq5340	5128_ENA_GBEV01005129_GBEV010051291_TSA:_Procambarus_clarkii_Pc_5151_transcribed_RNA_sequence	81.758	455	75	6	158	611	807	360	2.03e-103	374	Clip SP	Prophenoloxidase pathway	Name=CLIP
TRINITY_DN4168_c0_g1_i1	TRINITY_DN4168_c0_g1	Transcript_1429	seq1935	Pontastacus_leptodactylus_7_ENA_GAFS01008180_GAFS010081801_TSA:_Pontastacus_leptodactylus_Pastle_hypoyo_c8319_transcribed_RNA_sequence	85.674	356	49	2	139	493	389	35	1.83e-103	374	ALFs	Antimicrobial peptides	Name=DUF3254
TRINITY_DN148204_c2_g1_i1	TRINITY_DN148204_c2_g1	Transcript_69977	seq7442	tr|Q26059|Q26059_PACLE Peroxinectin OS=Pacifastacus leniusculus OX=6720 PE=2 SV=1	76.087	184	44	0	554	3	555	738	2.26e-105	312	PXN	Prophenoloxidase pathway	Name=An_peroxidase
TRINITY_DN138497_c1_g11_i1	TRINITY_DN138497_c1_g11	Transcript_54874	seq1125	Astacus_leptodactylus_ENA_GAFY01009783_GAFY010097831_TSA:_Pontastacus_leptodactylus_Pastle_hepa_c9841_transcribed_RNA_sequence	98.624	218	3	0	73	290	1	218	3.59e-107	387	IMD	IMD pathway	Name=Death
TRINITY_DN150092_c0_g2_i1	TRINITY_DN150092_c0_g2	Transcript_76901	seq7425	tr|R4N7H8|R4N7H8_PENVA Serine proteinase inhibitor OS=Penaeus vannamei OX=6689 GN=SERPIN PE=2 SV=1	45.274	402	216	3	1433	240	9	410	2.61e-107	318	Serpin	Prophenoloxidase pathway	Name=Serpin
TRINITY_DN129416_c1_g4_i2	TRINITY_DN129416_c1_g4	Transcript_47388	seq4067	156_ENA_GBEI01000157_GBEI010001571_TSA:_Pontastacus_leptodactylus_Pl_CLC_158_transcribed_RNA_sequence	94.872	78	4	0	1	78	326	403	1.01e-27	122	C-type lectins	Recognition	Name=Lectin_C
TRINITY_DN127349_c0_g1_i1	TRINITY_DN127349_c0_g1	Transcript_45626	seq344	Astacus_leptodactylus_3_ENA_GBEI01024512_GBEI010245121_TSA:_Pontastacus_leptodactylus_Pl_CLC_24568_transcribed_RNA_sequence	100	215	0	0	4083	4297	3867	4081	7.72e-110	398	TLR	Toll Pathway	Name=LRR_5
TRINITY_DN144666_c0_g2_i2	TRINITY_DN144666_c0_g2	Transcript_62802	seq5273	3950_ENA_GBEI01003951_GBEI010039511_TSA:_Pontastacus_leptodactylus_Pl_CLC_3957_transcribed_RNA_sequence	97.131	244	5	2	1	243	2484	2242	5.98e-114	411	Clip SP	Prophenoloxidase pathway	Name=CLIP
TRINITY_DN144666_c0_g2_i1	TRINITY_DN144666_c0_g2	Transcript_62801	seq5273	3950_ENA_GBEI01003951_GBEI010039511_TSA:_Pontastacus_leptodactylus_Pl_CLC_3957_transcribed_RNA_sequence	97.131	244	5	2	1	243	2484	2242	5.93e-114	411	Clip SP	Prophenoloxidase pathway	Name=CLIP
TRINITY_DN147562_c0_g5_i2	TRINITY_DN147562_c0_g5	Transcript_68324	seq7442	tr|Q26059|Q26059_PACLE Peroxinectin OS=Pacifastacus leniusculus OX=6720 PE=2 SV=1	41.845	466	251	10	6	1379	359	812	5.07e-114	358	PXN	Prophenoloxidase pathway	Name=An_peroxidase
TRINITY_DN129416_c1_g4_i2	TRINITY_DN129416_c1_g4	Transcript_47388	seq4067	156_ENA_GBEI01000157_GBEI010001571_TSA:_Pontastacus_leptodactylus_Pl_CLC_158_transcribed_RNA_sequence	93.651	126	8	0	1	126	278	403	9.81e-48	189	C-type lectins	Recognition	Name=Lectin_C
TRINITY_DN115676_c5_g1_i7	TRINITY_DN115676_c5_g1	Transcript_39119	seq7426	tr|Q26058|Q26058_PACLE Putative serine proteinase inhibitor OS=Pacifastacus leniusculus OX=6720 GN=PAPI 2 PE=2 SV=1	59.396	298	106	1	850	2	63	360	7.35e-119	341	Serpin	Prophenoloxidase pathway	Name=Serpin
TRINITY_DN150092_c0_g1_i1	TRINITY_DN150092_c0_g1	Transcript_76899	seq7425	tr|R4N7H8|R4N7H8_PENVA Serine proteinase inhibitor OS=Penaeus vannamei OX=6689 GN=SERPIN PE=2 SV=1	49.747	396	195	3	1589	414	15	410	1.2e-120	355	Serpin	Prophenoloxidase pathway	Name=Serpin
TRINITY_DN157066_c0_g1_i1	TRINITY_DN157066_c0_g1	Transcript_96126	seq7426	tr|Q26058|Q26058_PACLE Putative serine proteinase inhibitor OS=Pacifastacus leniusculus OX=6720 GN=PAPI 2 PE=2 SV=1	88.235	221	26	0	665	3	173	393	8.57e-121	342	Serpin	Prophenoloxidase pathway	Name=Serpin
TRINITY_DN28632_c0_g1_i1	TRINITY_DN28632_c0_g1	Transcript_7722	seq7425	tr|R4N7H8|R4N7H8_PENVA Serine proteinase inhibitor OS=Penaeus vannamei OX=6689 GN=SERPIN PE=2 SV=1	50.758	396	187	5	1684	512	18	410	1.14e-122	361	Serpin	Prophenoloxidase pathway	Name=Serpin
TRINITY_DN112243_c1_g4_i3	TRINITY_DN112243_c1_g4	Transcript_37160	seq7442	tr|Q26059|Q26059_PACLE Peroxinectin OS=Pacifastacus leniusculus OX=6720 PE=2 SV=1	51.289	349	167	3	89	1132	465	811	8.6e-124	370	PXN	Prophenoloxidase pathway	Name=An_peroxidase
TRINITY_DN112243_c1_g4_i2	TRINITY_DN112243_c1_g4	Transcript_37159	seq7442	tr|Q26059|Q26059_PACLE Peroxinectin OS=Pacifastacus leniusculus OX=6720 PE=2 SV=1	50.696	359	174	3	186	1259	455	811	2.84e-124	373	PXN	Prophenoloxidase pathway	Name=An_peroxidase
TRINITY_DN112243_c1_g4_i4	TRINITY_DN112243_c1_g4	Transcript_37161	seq7442	tr|Q26059|Q26059_PACLE Peroxinectin OS=Pacifastacus leniusculus OX=6720 PE=2 SV=1	51.275	353	169	3	89	1144	465	815	6.96e-125	375	PXN	Prophenoloxidase pathway	Name=An_peroxidase
TRINITY_DN112243_c1_g4_i1	TRINITY_DN112243_c1_g4	Transcript_37158	seq7442	tr|Q26059|Q26059_PACLE Peroxinectin OS=Pacifastacus leniusculus OX=6720 PE=2 SV=1	50.689	363	176	3	186	1271	455	815	1.7e-125	378	PXN	Prophenoloxidase pathway	Name=An_peroxidase
TRINITY_DN150092_c0_g1_i2	TRINITY_DN150092_c0_g1	Transcript_76900	seq7425	tr|R4N7H8|R4N7H8_PENVA Serine proteinase inhibitor OS=Penaeus vannamei OX=6689 GN=SERPIN PE=2 SV=1	51.515	396	188	3	1727	552	15	410	1.92e-127	375	Serpin	Prophenoloxidase pathway	Name=Serpin
TRINITY_DN88365_c0_g1_i1	TRINITY_DN88365_c0_g1	Transcript_27800	seq7443	tr|Q95X07|Q95X07_PENMO Peroxinectin OS=Penaeus monodon OX=6687 PE=2 SV=1	37.559	631	366	9	380	2242	160	772	4.32e-128	398	PXN	Prophenoloxidase pathway	Name=An_peroxidase
TRINITY_DN129416_c1_g4_i2	TRINITY_DN129416_c1_g4	Transcript_47388	seq4067	156_ENA_GBEI01000157_GBEI010001571_TSA:_Pontastacus_leptodactylus_Pl_CLC_158_transcribed_RNA_sequence	99.329	149	1	0	703	851	835	983	3.41e-72	270	C-type lectins	Recognition	Name=Lectin_C
TRINITY_DN129416_c1_g4_i2	TRINITY_DN129416_c1_g4	Transcript_47388	seq4067	156_ENA_GBEI01000157_GBEI010001571_TSA:_Pontastacus_leptodactylus_Pl_CLC_158_transcribed_RNA_sequence	96.953	558	17	0	56	613	261	818	0	937	C-type lectins	Recognition	Name=Lectin_C
TRINITY_DN115676_c5_g1_i4	TRINITY_DN115676_c5_g1	Transcript_39116	seq7426	tr|Q26058|Q26058_PACLE Putative serine proteinase inhibitor OS=Pacifastacus leniusculus OX=6720 GN=PAPI 2 PE=2 SV=1	59.202	326	118	1	956	24	63	388	1.36e-130	372	Serpin	Prophenoloxidase pathway	Name=Serpin
TRINITY_DN129416_c1_g4_i3	TRINITY_DN129416_c1_g4	Transcript_47389	seq4067	156_ENA_GBEI01000157_GBEI010001571_TSA:_Pontastacus_leptodactylus_Pl_CLC_158_transcribed_RNA_sequence	94.872	78	4	0	1	78	326	403	1.04e-27	122	C-type lectins	Recognition	Name=Lectin_C
TRINITY_DN129416_c1_g4_i3	TRINITY_DN129416_c1_g4	Transcript_47389	seq4067	156_ENA_GBEI01000157_GBEI010001571_TSA:_Pontastacus_leptodactylus_Pl_CLC_158_transcribed_RNA_sequence	93.651	126	8	0	1	126	278	403	1.01e-47	189	C-type lectins	Recognition	Name=Lectin_C
TRINITY_DN129416_c1_g4_i3	TRINITY_DN129416_c1_g4	Transcript_47389	seq4067	156_ENA_GBEI01000157_GBEI010001571_TSA:_Pontastacus_leptodactylus_Pl_CLC_158_transcribed_RNA_sequence	99.329	149	1	0	727	875	835	983	3.5e-72	270	C-type lectins	Recognition	Name=Lectin_C
TRINITY_DN129416_c1_g4_i3	TRINITY_DN129416_c1_g4	Transcript_47389	seq4067	156_ENA_GBEI01000157_GBEI010001571_TSA:_Pontastacus_leptodactylus_Pl_CLC_158_transcribed_RNA_sequence	96.643	566	17	2	56	620	261	825	0	939	C-type lectins	Recognition	Name=Lectin_C
TRINITY_DN31251_c0_g2_i2	TRINITY_DN31251_c0_g2	Transcript_8744	seq7426	tr|Q26058|Q26058_PACLE Putative serine proteinase inhibitor OS=Pacifastacus leniusculus OX=6720 GN=PAPI 2 PE=2 SV=1	91	200	18	0	601	2	17	216	2.33e-135	381	Serpin	Prophenoloxidase pathway	Name=Serpin
TRINITY_DN129762_c0_g1_i1	TRINITY_DN129762_c0_g1	Transcript_47620	seq4203	Astacus_astacus_14_ENA_GEDF01040913_GEDF010409131_TSA:_Astacus_astacus_TR37392_c0_g1_i1_transcribed_RNA_sequence	99.869	766	1	0	205	970	1169	404	0	1410	C-type lectins	Recognition	Name=Lectin_C
TRINITY_DN152435_c0_g8_i7	TRINITY_DN152435_c0_g8	Transcript_93263	seq100	39278_ENA_GEDF01039279_GEDF010392791_TSA:_Astacus_astacus_TR37140_c0_g4_i1_transcribed_RNA_sequence	96.622	296	10	0	1	296	1222	1517	4.51e-139	492	Hemocyanin	Prophenoloxidase pathway	Name=Hemocyanin_C
TRINITY_DN145034_c0_g2_i1	TRINITY_DN145034_c0_g2	Transcript_63465	seq7426	tr|Q26058|Q26058_PACLE Putative serine proteinase inhibitor OS=Pacifastacus leniusculus OX=6720 GN=PAPI 2 PE=2 SV=1	61.515	330	109	1	148	1083	17	346	2.5e-142	402	Serpin	Prophenoloxidase pathway	Name=Serpin
TRINITY_DN121161_c0_g1_i2	TRINITY_DN121161_c0_g1	Transcript_42228	seq7428	tr|A0A386H790|A0A386H790_PROCL Pacifastin light chain-like protein serine proteinase inhibitor (Fragment) OS=Procambarus clarkii OX=6728 PE=2 SV=1	70.508	295	84	1	1379	504	345	639	3.98e-143	430	Pacifastin-LC	Prophenoloxidase pathway	Name=Pacifastin_I
TRINITY_DN80051_c0_g4_i1	TRINITY_DN80051_c0_g4	Transcript_24177	seq98	33641_ENA_GEDF01033642_GEDF010336421_TSA:_Astacus_astacus_TR36399_c0_g1_i2_transcribed_RNA_sequence	90.39	385	37	0	1	385	1333	949	1.17e-143	507	Hemocyanin	Prophenoloxidase pathway	Name=Hemocyanin_M
TRINITY_DN145315_c1_g2_i1	TRINITY_DN145315_c1_g2	Transcript_63915	seq7435	tr|E2IPC3|E2IPC3_PENVA Tumor necrosis factor receptor-associated factor 6 OS=Penaeus vannamei OX=6689 GN=TRAF6 PE=2 SV=1	83.406	229	38	0	1358	672	6	234	4.53e-144	417	TRAF6	Toll Pathway	Name=zf-TRAF
TRINITY_DN115676_c5_g1_i6	TRINITY_DN115676_c5_g1	Transcript_39118	seq7426	tr|Q26058|Q26058_PACLE Putative serine proteinase inhibitor OS=Pacifastacus leniusculus OX=6720 GN=PAPI 2 PE=2 SV=1	60.756	344	120	1	988	2	17	360	2.06e-144	409	Serpin	Prophenoloxidase pathway	Name=Serpin
TRINITY_DN115676_c5_g1_i2	TRINITY_DN115676_c5_g1	Transcript_39114	seq7426	tr|Q26058|Q26058_PACLE Putative serine proteinase inhibitor OS=Pacifastacus leniusculus OX=6720 GN=PAPI 2 PE=2 SV=1	60.756	344	120	1	988	2	17	360	1.3e-144	409	Serpin	Prophenoloxidase pathway	Name=Serpin
TRINITY_DN129762_c0_g2_i1	TRINITY_DN129762_c0_g2	Transcript_47621	seq4203	Astacus_astacus_14_ENA_GEDF01040913_GEDF010409131_TSA:_Astacus_astacus_TR37392_c0_g1_i1_transcribed_RNA_sequence	99.852	1348	2	0	1	1348	1751	404	0	2479	C-type lectins	Recognition	Name=Lectin_C
TRINITY_DN122490_c0_g1_i1	TRINITY_DN122490_c0_g1	Transcript_42930	seq2095	Procambarus_clarkii_12	82.276	615	91	11	574	1182	446	1048	6.18e-146	516	ALFs	Antimicrobial peptides	Name=DUF3254
TRINITY_DN122490_c0_g2_i1	TRINITY_DN122490_c0_g2	Transcript_42931	seq2095	Procambarus_clarkii_12	82.276	615	91	11	529	1137	446	1048	5.96e-146	516	ALFs	Antimicrobial peptides	Name=DUF3254
TRINITY_DN122490_c0_g3_i1	TRINITY_DN122490_c0_g3	Transcript_42932	seq2095	Procambarus_clarkii_12	82.276	615	91	11	484	1092	446	1048	5.75e-146	516	ALFs	Antimicrobial peptides	Name=DUF3254
TRINITY_DN129935_c0_g1_i1	TRINITY_DN129935_c0_g1	Transcript_47842	seq4028	37642_ENA_GAFS01037643_GAFS010376431_TSA:_Pontastacus_leptodactylus_Pastle_hypoyo_c38449_transcribed_RNA_sequence	95.852	1133	46	1	178	1310	1132	1	0	1831	C-type lectins	Recognition	Name=Lectin_C
TRINITY_DN129935_c0_g1_i2	TRINITY_DN129935_c0_g1	Transcript_47843	seq4028	37642_ENA_GAFS01037643_GAFS010376431_TSA:_Pontastacus_leptodactylus_Pastle_hypoyo_c38449_transcribed_RNA_sequence	95.859	1135	46	1	192	1326	1134	1	0	1834	C-type lectins	Recognition	Name=Lectin_C
TRINITY_DN133617_c1_g1_i1	TRINITY_DN133617_c1_g1	Transcript_50689	seq3418	Astacus_astacus_2_ENA_GEDF01015468_GEDF010154681_TSA:_Astacus_astacus_TR27912_c0_g1_i1_transcribed_RNA_sequence	87.229	462	50	3	1	462	2952	2500	5.85e-147	518	TEP	Recognition	Name=A2M
TRINITY_DN133617_c1_g2_i1	TRINITY_DN133617_c1_g2	Transcript_50690	seq3429	Astacus_leptodactylus_10	88.599	421	48	0	1	421	2795	2375	2.47e-145	512	TEP	Recognition	Name=A2M
TRINITY_DN137325_c4_g1_i1	TRINITY_DN137325_c4_g1	Transcript_53722	seq4192	Astacus_astacus_3_ENA_GEDF01007036_GEDF010070361_TSA:_Astacus_astacus_TR18137_c0_g1_i1_transcribed_RNA_sequence	98.383	804	1	1	53	856	792	1	0	1402	C-type lectins	Recognition	Name=Lectin_C
TRINITY_DN137325_c4_g1_i2	TRINITY_DN137325_c4_g1	Transcript_53723	seq4192	Astacus_astacus_3_ENA_GEDF01007036_GEDF010070361_TSA:_Astacus_astacus_TR18137_c0_g1_i1_transcribed_RNA_sequence	95.965	793	30	2	53	844	792	1	0	1286	C-type lectins	Recognition	Name=Lectin_C
TRINITY_DN137325_c4_g1_i3	TRINITY_DN137325_c4_g1	Transcript_53724	seq4192	Astacus_astacus_3_ENA_GEDF01007036_GEDF010070361_TSA:_Astacus_astacus_TR18137_c0_g1_i1_transcribed_RNA_sequence	100	702	0	0	53	754	792	91	0	1297	C-type lectins	Recognition	Name=Lectin_C
TRINITY_DN137768_c1_g1_i2	TRINITY_DN137768_c1_g1	Transcript_54191	seq4032	257_ENA_GAFY01000258_GAFY010002581_TSA:_Pontastacus_leptodactylus_Pastle_hepa_c261_transcribed_RNA_sequence	94.672	488	26	0	58	545	20	507	0	758	C-type lectins	Recognition	Name=HelroP192727
TRINITY_DN138715_c1_g2_i1	TRINITY_DN138715_c1_g2	Transcript_55119	seq4074	12848_ENA_GBEI01012849_GBEI010128491_TSA:_Pontastacus_leptodactylus_Pl_CLC_12870_transcribed_RNA_sequence	96.371	496	16	1	1	494	138	633	0	815	C-type lectins	Recognition	Name=Lectin_C
TRINITY_DN115676_c5_g1_i5	TRINITY_DN115676_c5_g1	Transcript_39117	seq7426	tr|Q26058|Q26058_PACLE Putative serine proteinase inhibitor OS=Pacifastacus leniusculus OX=6720 GN=PAPI 2 PE=2 SV=1	60.484	372	132	1	1094	24	17	388	1.41e-156	441	Serpin	Prophenoloxidase pathway	Name=Serpin
TRINITY_DN115676_c5_g1_i8	TRINITY_DN115676_c5_g1	Transcript_39120	seq7426	tr|Q26058|Q26058_PACLE Putative serine proteinase inhibitor OS=Pacifastacus leniusculus OX=6720 GN=PAPI 2 PE=2 SV=1	60.484	372	132	1	1094	24	17	388	1.33e-156	441	Serpin	Prophenoloxidase pathway	Name=Serpin
TRINITY_DN15360_c0_g2_i1	TRINITY_DN15360_c0_g2	Transcript_3923	seq700	8189_ENA_GARH01008190_GARH010081901_TSA:_Procambarus_clarkii_Prcla_ES_59162_0_transcribed_RNA_sequence	92.468	385	29	0	1	385	385	1	5.2e-157	551	Spatzle	Toll Pathway	Name=Spaetzle
TRINITY_DN139821_c2_g4_i1	TRINITY_DN139821_c2_g4	Transcript_56285	seq4036	520_ENA_GAFY01000521_GAFY010005211_TSA:_Pontastacus_leptodactylus_Pastle_hepa_c528_transcribed_RNA_sequence	95.216	1087	42	5	3	1087	2578	3656	0	1711	C-type lectins	Recognition	NA
TRINITY_DN141636_c0_g1_i1	TRINITY_DN141636_c0_g1	Transcript_58483	seq4929	4609_ENA_GBEI01004610_GBEI010046101_TSA:_Pontastacus_leptodactylus_Pl_CLC_4616_transcribed_RNA_sequence	97.421	2171	48	4	1	2168	2166	1	0	3692	Scavenger B	Recognition	Name=CD36
TRINITY_DN141694_c0_g2_i1	TRINITY_DN141694_c0_g2	Transcript_58547	seq3793	Procambarus_clarkii_11_ENA_GBEV01013214_GBEV010132141_TSA:_Procambarus_clarkii_Pc_13243_transcribed_RNA_sequence	89.217	1085	115	2	142	1225	2416	1333	0	1354	TEP	Recognition	Name=A2M_N_2
TRINITY_DN141694_c0_g2_i2	TRINITY_DN141694_c0_g2	Transcript_58548	seq3793	Procambarus_clarkii_11_ENA_GBEV01013214_GBEV010132141_TSA:_Procambarus_clarkii_Pc_13243_transcribed_RNA_sequence	87.165	2423	303	6	142	2563	2416	1	0	2745	TEP	Recognition	Name=A2M_N_2
TRINITY_DN141694_c0_g2_i3	TRINITY_DN141694_c0_g2	Transcript_58549	seq3793	Procambarus_clarkii_11_ENA_GBEV01013214_GBEV010132141_TSA:_Procambarus_clarkii_Pc_13243_transcribed_RNA_sequence	89.514	1297	134	2	1	1296	2627	1332	0	1640	TEP	Recognition	Name=A2M_N_2
TRINITY_DN80051_c0_g4_i2	TRINITY_DN80051_c0_g4	Transcript_24178	seq98	33641_ENA_GEDF01033642_GEDF010336421_TSA:_Astacus_astacus_TR36399_c0_g1_i2_transcribed_RNA_sequence	91.19	420	37	0	1	420	1333	914	4.01e-163	571	Hemocyanin	Prophenoloxidase pathway	Name=Hemocyanin_M
TRINITY_DN141694_c0_g2_i4	TRINITY_DN141694_c0_g2	Transcript_58550	seq3793	Procambarus_clarkii_11_ENA_GBEV01013214_GBEV010132141_TSA:_Procambarus_clarkii_Pc_13243_transcribed_RNA_sequence	89.227	1086	115	2	142	1226	2416	1332	0	1356	TEP	Recognition	Name=A2M_N_2
TRINITY_DN211294_c0_g1_i1	TRINITY_DN211294_c0_g1	Transcript_110336	seq5300	40152_ENA_GBEI01040153_GBEI010401531_TSA:_Pontastacus_leptodactylus_Pl_CLC_40339_transcribed_RNA_sequence	93.216	398	24	3	70	466	1866	1471	2.12e-166	582	Clip SP	Prophenoloxidase pathway	Name=Trypsin
TRINITY_DN142924_c0_g12_i4	TRINITY_DN142924_c0_g12	Transcript_60159	seq2772	Astacus_leptodactylus_Piwi-2_ENA_GBEI01004809_GBEI010048091_TSA:_Pontastacus_leptodactylus_Pl_CLC_4815_transcribed_RNA_sequence	95.924	368	9	1	2315	2682	362	1	2.08e-168	592	Argonaute-Piwi	Antiviral RNAi	Name=Piwi
TRINITY_DN144666_c0_g2_i1	TRINITY_DN144666_c0_g2	Transcript_62801	seq5273	3950_ENA_GBEI01003951_GBEI010039511_TSA:_Pontastacus_leptodactylus_Pl_CLC_3957_transcribed_RNA_sequence	90.909	462	14	4	1960	2393	646	185	1.53e-169	595	Clip SP	Prophenoloxidase pathway	Name=CLIP
TRINITY_DN141694_c0_g2_i5	TRINITY_DN141694_c0_g2	Transcript_58551	seq3793	Procambarus_clarkii_11_ENA_GBEV01013214_GBEV010132141_TSA:_Procambarus_clarkii_Pc_13243_transcribed_RNA_sequence	87.472	2634	322	6	1	2633	2627	1	0	3029	TEP	Recognition	Name=A2M_N_2
TRINITY_DN150745_c0_g1_i1	TRINITY_DN150745_c0_g1	Transcript_80528	seq7438	tr|E5KBX8|E5KBX8_PENMO Prophenoloxidase-activating enzyme 1a OS=Penaeus monodon OX=6687 GN=PPAE1a PE=4 SV=1	67.568	370	117	2	1618	512	94	461	4.26e-171	488	ppA	Prophenoloxidase pathway	Name=Trypsin
TRINITY_DN80051_c0_g1_i1	TRINITY_DN80051_c0_g1	Transcript_24176	seq98	33641_ENA_GEDF01033642_GEDF010336421_TSA:_Astacus_astacus_TR36399_c0_g1_i2_transcribed_RNA_sequence	92.381	420	32	0	1	420	1333	914	1.84e-171	599	Hemocyanin	Prophenoloxidase pathway	Name=Hemocyanin_M
TRINITY_DN141694_c0_g2_i6	TRINITY_DN141694_c0_g2	Transcript_58552	seq3793	Procambarus_clarkii_11_ENA_GBEV01013214_GBEV010132141_TSA:_Procambarus_clarkii_Pc_13243_transcribed_RNA_sequence	89.227	1086	115	2	142	1226	2416	1332	0	1356	TEP	Recognition	Name=A2M_N_2
TRINITY_DN141694_c0_g2_i7	TRINITY_DN141694_c0_g2	Transcript_58553	seq3793	Procambarus_clarkii_11_ENA_GBEV01013214_GBEV010132141_TSA:_Procambarus_clarkii_Pc_13243_transcribed_RNA_sequence	89.506	1296	134	2	1	1295	2627	1333	0	1639	TEP	Recognition	Name=A2M_N_2
TRINITY_DN142127_c0_g1_i1	TRINITY_DN142127_c0_g1	Transcript_59154	seq3186	Astacus_astacus_ENA_GEDF01026331_GEDF010263311_TSA:_Astacus_astacus_TR34800_c0_g1_i1_transcribed_RNA_sequence	99.799	2485	4	1	152	2635	2866	5350	0	4560	Domeless	Recognition	NA
TRINITY_DN121161_c1_g1_i1	TRINITY_DN121161_c1_g1	Transcript_42231	seq7430	tr|P91776|P91776_PACLE Pacifastin light chain OS=Pacifastacus leniusculus OX=6720 PE=2 SV=1	87.108	287	35	2	86	943	1	286	2.54e-178	491	Pacifastin-LC	Prophenoloxidase pathway	Name=Pacifastin_I
TRINITY_DN142127_c0_g1_i2	TRINITY_DN142127_c0_g1	Transcript_59155	seq3186	Astacus_astacus_ENA_GEDF01026331_GEDF010263311_TSA:_Astacus_astacus_TR34800_c0_g1_i1_transcribed_RNA_sequence	100	296	0	0	12	307	1	296	9.13e-155	547	Domeless	Recognition	Name=fn3
TRINITY_DN142127_c0_g1_i2	TRINITY_DN142127_c0_g1	Transcript_59155	seq3186	Astacus_astacus_ENA_GEDF01026331_GEDF010263311_TSA:_Astacus_astacus_TR34800_c0_g1_i1_transcribed_RNA_sequence	99.85	4655	5	2	756	5408	696	5350	0	8556	Domeless	Recognition	Name=fn3
TRINITY_DN142127_c0_g1_i2	TRINITY_DN142127_c0_g1	Transcript_59155	seq3186	Astacus_astacus_ENA_GEDF01026331_GEDF010263311_TSA:_Astacus_astacus_TR34800_c0_g1_i1_transcribed_RNA_sequence	100	376	0	0	386	761	297	672	0	695	Domeless	Recognition	Name=fn3
TRINITY_DN102711_c0_g1_i1	TRINITY_DN102711_c0_g1	Transcript_33182	seq5305	49168_ENA_GBEI01049169_GBEI010491691_TSA:_Pontastacus_leptodactylus_Pl_CLC_49501_transcribed_RNA_sequence	99.072	754	7	0	138	891	862	109	0	1354	Clip SP	Prophenoloxidase pathway	Name=Trypsin
TRINITY_DN150860_c2_g4_i1	TRINITY_DN150860_c2_g4	Transcript_81320	seq7412	TRINITY_DN150860_c2_g4_i1 len=2448 path=[15102:0-1605 15103:1606-1620 15104:1621-1679 15105:1680-1690 15106:1691-1691 15107:1692-1697 15108:1698-2447] [-1, 15102, 15103, 15104, 15105, 15106, 15107, 15108, -2]	100	2448	0	0	1	2448	1	2448	0	4521	AaARSH	Prophenoloxidase pathway	Name=Sulfatase_C
TRINITY_DN142127_c0_g1_i3	TRINITY_DN142127_c0_g1	Transcript_59156	seq3186	Astacus_astacus_ENA_GEDF01026331_GEDF010263311_TSA:_Astacus_astacus_TR34800_c0_g1_i1_transcribed_RNA_sequence	100	296	0	0	12	307	1	296	5.69e-155	547	Domeless	Recognition	Name=fn3
TRINITY_DN10109_c0_g1_i1	TRINITY_DN10109_c0_g1	Transcript_2986	seq1525	Astacus_astacus_4_ENA_GEDF01011573_GEDF010115731_TSA:_Astacus_astacus_TR24514_c0_g1_i1_transcribed_RNA_sequence	99.946	1836	0	1	22	1856	1954	119	0	3384	SOCS	JAK-STAT pathway	Name=SOCS_box
TRINITY_DN278712_c0_g1_i1	TRINITY_DN278712_c0_g1	Transcript_126882	seq7436	ACA28963.1 melanization interactin protein [Pacifastacus leniusculus]	95.71	303	13	0	233	1141	24	326	0	566	MIP	Prophenoloxidase pathway	Name=Fibrinogen_C
TRINITY_DN142127_c0_g1_i3	TRINITY_DN142127_c0_g1	Transcript_59156	seq3186	Astacus_astacus_ENA_GEDF01026331_GEDF010263311_TSA:_Astacus_astacus_TR34800_c0_g1_i1_transcribed_RNA_sequence	100	376	0	0	386	761	297	672	0	695	Domeless	Recognition	Name=fn3
TRINITY_DN100918_c1_g1_i1	TRINITY_DN100918_c1_g1	Transcript_32473	seq7420	GBYW01042122.1 TSA: Pacifastacus leniusculus comp39052_c0_seq1 transcribed RNA sequence	91.65	515	37	3	170	681	545	34	0	708	CPC-1-like	Prophenoloxidase pathway	Name=Peptidase_C14
TRINITY_DN142127_c0_g1_i3	TRINITY_DN142127_c0_g1	Transcript_59156	seq3186	Astacus_astacus_ENA_GEDF01026331_GEDF010263311_TSA:_Astacus_astacus_TR34800_c0_g1_i1_transcribed_RNA_sequence	99.904	2083	1	1	756	2837	696	2778	0	3834	Domeless	Recognition	Name=fn3
TRINITY_DN142127_c0_g1_i4	TRINITY_DN142127_c0_g1	Transcript_59157	seq3186	Astacus_astacus_ENA_GEDF01026331_GEDF010263311_TSA:_Astacus_astacus_TR34800_c0_g1_i1_transcribed_RNA_sequence	99.845	2576	4	0	228	2803	2775	5350	0	4735	Domeless	Recognition	NA
TRINITY_DN142127_c0_g1_i5	TRINITY_DN142127_c0_g1	Transcript_59158	seq3186	Astacus_astacus_ENA_GEDF01026331_GEDF010263311_TSA:_Astacus_astacus_TR34800_c0_g1_i1_transcribed_RNA_sequence	100	296	0	0	12	307	1	296	5.74e-155	547	Domeless	Recognition	Name=fn3
TRINITY_DN29977_c0_g1_i1	TRINITY_DN29977_c0_g1	Transcript_8269	seq1261	Astacus_astacus_ENA_GEDF01037139_GEDF010371391_TSA:_Astacus_astacus_TR36908_c3_g1_i1_transcribed_RNA_sequence	100	582	0	0	8	589	1903	1322	0	1075	Dredd	IMD pathway	Name=Peptidase_C14
TRINITY_DN142127_c0_g1_i5	TRINITY_DN142127_c0_g1	Transcript_59158	seq3186	Astacus_astacus_ENA_GEDF01026331_GEDF010263311_TSA:_Astacus_astacus_TR34800_c0_g1_i1_transcribed_RNA_sequence	100	2482	0	0	386	2867	297	2778	0	4584	Domeless	Recognition	Name=fn3
TRINITY_DN142127_c0_g1_i6	TRINITY_DN142127_c0_g1	Transcript_59159	seq3186	Astacus_astacus_ENA_GEDF01026331_GEDF010263311_TSA:_Astacus_astacus_TR34800_c0_g1_i1_transcribed_RNA_sequence	100	296	0	0	12	307	1	296	9.18e-155	547	Domeless	Recognition	Name=fn3
TRINITY_DN142127_c0_g1_i6	TRINITY_DN142127_c0_g1	Transcript_59159	seq3186	Astacus_astacus_ENA_GEDF01026331_GEDF010263311_TSA:_Astacus_astacus_TR34800_c0_g1_i1_transcribed_RNA_sequence	99.901	5054	4	1	386	5438	297	5350	0	9304	Domeless	Recognition	Name=fn3
TRINITY_DN142586_c0_g1_i1	TRINITY_DN142586_c0_g1	Transcript_59728	seq1709	Cancer_borealis_1_ENA_GEFB01005649_GEFB010056491_TSA:_Cancer_borealis_DS01-Cborealis_contig_5588_transcribed_RNA_sequence	75.223	1009	231	18	181	1178	7515	8515	4.87e-129	460	Dscam	Recognition	Name=fn3
TRINITY_DN142586_c0_g1_i2	TRINITY_DN142586_c0_g1	Transcript_59729	seq1709	Cancer_borealis_1_ENA_GEFB01005649_GEFB010056491_TSA:_Cancer_borealis_DS01-Cborealis_contig_5588_transcribed_RNA_sequence	75.223	1009	231	18	181	1178	7515	8515	4.43e-129	460	Dscam	Recognition	Name=fn3
TRINITY_DN102711_c0_g1_i2	TRINITY_DN102711_c0_g1	Transcript_33183	seq5305	49168_ENA_GBEI01049169_GBEI010491691_TSA:_Pontastacus_leptodactylus_Pl_CLC_49501_transcribed_RNA_sequence	98.58	1549	16	3	1	1549	1651	109	0	2734	Clip SP	Prophenoloxidase pathway	Name=Trypsin
TRINITY_DN143524_c9_g7_i1	TRINITY_DN143524_c9_g7	Transcript_61221	seq4199	Astacus_astacus_10_ENA_GEDF01023854_GEDF010238541_TSA:_Astacus_astacus_TR33777_c0_g1_i1_transcribed_RNA_sequence	87.194	531	58	9	22	547	724	199	3.14e-170	595	C-type lectins	Recognition	Name=Lectin_C
TRINITY_DN143524_c9_g7_i2	TRINITY_DN143524_c9_g7	Transcript_61222	seq4199	Astacus_astacus_10_ENA_GEDF01023854_GEDF010238541_TSA:_Astacus_astacus_TR33777_c0_g1_i1_transcribed_RNA_sequence	87.889	611	63	10	357	962	803	199	0	708	C-type lectins	Recognition	Name=Lectin_C
TRINITY_DN143524_c9_g7_i3	TRINITY_DN143524_c9_g7	Transcript_61223	seq4199	Astacus_astacus_10_ENA_GEDF01023854_GEDF010238541_TSA:_Astacus_astacus_TR33777_c0_g1_i1_transcribed_RNA_sequence	99.724	724	2	0	22	745	724	1	0	1327	C-type lectins	Recognition	Name=Lectin_C
TRINITY_DN143524_c9_g7_i4	TRINITY_DN143524_c9_g7	Transcript_61224	seq4199	Astacus_astacus_10_ENA_GEDF01023854_GEDF010238541_TSA:_Astacus_astacus_TR33777_c0_g1_i1_transcribed_RNA_sequence	82.994	541	81	11	22	558	724	191	3.36e-135	479	C-type lectins	Recognition	Name=Lectin_C
TRINITY_DN143524_c9_g7_i5	TRINITY_DN143524_c9_g7	Transcript_61225	seq4199	Astacus_astacus_10_ENA_GEDF01023854_GEDF010238541_TSA:_Astacus_astacus_TR33777_c0_g1_i1_transcribed_RNA_sequence	99.636	550	2	0	22	571	724	175	0	1005	C-type lectins	Recognition	NA
TRINITY_DN123349_c0_g1_i3	TRINITY_DN123349_c0_g1	Transcript_43462	seq5271	1501_ENA_GBEI01001502_GBEI010015021_TSA:_Pontastacus_leptodactylus_Pl_CLC_1504_transcribed_RNA_sequence	97.869	2815	47	6	146	2959	2809	7	0	4854	Clip SP	Prophenoloxidase pathway	Name=Trypsin
TRINITY_DN144410_c2_g1_i2	TRINITY_DN144410_c2_g1	Transcript_62426	seq4056	32028_ENA_GARH01032029_GARH010320291_TSA:_Procambarus_clarkii_Prcla_ES_17284_0_transcribed_RNA_sequence	89.865	1036	91	11	538	1563	1213	182	0	1319	C-type lectins	Recognition	Name=Metallophos
TRINITY_DN144410_c2_g1_i3	TRINITY_DN144410_c2_g1	Transcript_62427	seq4056	32028_ENA_GARH01032029_GARH010320291_TSA:_Procambarus_clarkii_Prcla_ES_17284_0_transcribed_RNA_sequence	89.865	1036	91	11	538	1563	1213	182	0	1319	C-type lectins	Recognition	Name=Metallophos
TRINITY_DN146215_c3_g33_i1	TRINITY_DN146215_c3_g33	Transcript_65452	seq1704	Astacus_astacus_ENA_GEDF01018310_GEDF010183101_TSA:_Astacus_astacus_TR30119_c0_g1_i1_transcribed_RNA_sequence	78.276	2785	559	34	1454	4218	165	2923	0	1749	Dscam	Recognition	Name=I-set
TRINITY_DN101957_c0_g1_i1	TRINITY_DN101957_c0_g1	Transcript_32928	seq3235	Astacus_leptodactylus_1_ENA_GBEI01001310_GBEI010013101_TSA:_Pontastacus_leptodactylus_Pl_CLC_1312_transcribed_RNA_sequence	96.875	480	9	2	82	556	1377	1855	0	798	von Willebrand factor A	Other	NA
TRINITY_DN104745_c0_g1_i1	TRINITY_DN104745_c0_g1	Transcript_34030	seq1784	Astacus_astacus_2_ENA_GEDF01005119_GEDF010051191_TSA:_Astacus_astacus_TR14915_c0_g2_i1_transcribed_RNA_sequence	98.004	551	9	1	54	604	577	29	0	955	ALFs	Antimicrobial peptides	Name=DUF3254
TRINITY_DN146215_c3_g33_i2	TRINITY_DN146215_c3_g33	Transcript_65453	seq1704	Astacus_astacus_ENA_GEDF01018310_GEDF010183101_TSA:_Astacus_astacus_TR30119_c0_g1_i1_transcribed_RNA_sequence	77.148	3492	713	62	1454	4902	165	3614	0	1949	Dscam	Recognition	Name=I-set
TRINITY_DN117269_c0_g1_i2	TRINITY_DN117269_c0_g1	Transcript_40049	seq5700	16134_ENA_GEDF01016135_GEDF010161351_TSA:_Astacus_astacus_TR28476_c0_g1_i1_transcribed_RNA_sequence	99.149	1292	11	0	1	1292	9	1300	0	2326	Clip SP	Prophenoloxidase pathway	Name=CLIP
TRINITY_DN146215_c3_g33_i3	TRINITY_DN146215_c3_g33	Transcript_65454	seq1704	Astacus_astacus_ENA_GEDF01018310_GEDF010183101_TSA:_Astacus_astacus_TR30119_c0_g1_i1_transcribed_RNA_sequence	78.374	2386	476	29	1454	3822	165	2527	0	1511	Dscam	Recognition	Name=I-set
TRINITY_DN146551_c56_g1_i1	TRINITY_DN146551_c56_g1	Transcript_66084	seq4035	388_ENA_GAFY01000389_GAFY010003891_TSA:_Pontastacus_leptodactylus_Pastle_hepa_c393_transcribed_RNA_sequence	97.804	683	15	0	97	779	828	146	0	1179	C-type lectins	Recognition	Name=Lectin_C
TRINITY_DN146551_c56_g10_i1	TRINITY_DN146551_c56_g10	Transcript_66086	seq4035	388_ENA_GAFY01000389_GAFY010003891_TSA:_Pontastacus_leptodactylus_Pastle_hepa_c393_transcribed_RNA_sequence	97.804	683	15	0	73	755	828	146	0	1179	C-type lectins	Recognition	Name=Lectin_C
TRINITY_DN146551_c56_g2_i1	TRINITY_DN146551_c56_g2	Transcript_66085	seq4035	388_ENA_GAFY01000389_GAFY010003891_TSA:_Pontastacus_leptodactylus_Pastle_hepa_c393_transcribed_RNA_sequence	97.627	1180	25	3	112	1290	838	2015	0	2021	C-type lectins	Recognition	Name=EFX74259
TRINITY_DN147265_c10_g1_i1	TRINITY_DN147265_c10_g1	Transcript_67636	seq1123	Astacus_leptodactylus_6_ENA_GBEI01000151_GBEI010001511_TSA:_Pontastacus_leptodactylus_Pl_CLC_152_transcribed_RNA_sequence	98.246	14878	261	0	1	14878	61	14938	0	26029	GNBP	Recognition	Name=Vitellogenin_N
TRINITY_DN147345_c0_g1_i1	TRINITY_DN147345_c0_g1	Transcript_67747	seq4086	2945_ENA_GBEV01002946_GBEV010029461_TSA:_Procambarus_clarkii_Pc_2968_transcribed_RNA_sequence	90.329	972	89	3	359	1329	1245	278	0	1269	C-type lectins	Recognition	Name=Lectin_C
TRINITY_DN147755_c1_g1_i1	TRINITY_DN147755_c1_g1	Transcript_68927	seq7422	tr|A0A423SFQ4|A0A423SFQ4_PENVA Lectin, mannose-binding, 1 OS=Penaeus vannamei OX=6689 GN=C7M84_019072 PE=4 SV=1	85.593	472	67	1	165	1580	19	489	0	771	MBL	Recognition	Name=Lectin_leg-like
TRINITY_DN148229_c0_g2_i1	TRINITY_DN148229_c0_g2	Transcript_70000	seq4802	29486_ENA_GBEV01029487_GBEV010294871_TSA:_Procambarus_clarkii_Pc_29534_transcribed_RNA_sequence	90.634	7271	673	6	2322	9589	912	8177	0	9648	Scavenger A	Recognition	Name=SRCR
TRINITY_DN148229_c0_g2_i1	TRINITY_DN148229_c0_g2	Transcript_70000	seq4802	29486_ENA_GBEV01029487_GBEV010294871_TSA:_Procambarus_clarkii_Pc_29534_transcribed_RNA_sequence	94.144	905	53	0	1354	2258	1	905	0	1378	Scavenger A	Recognition	Name=SRCR
TRINITY_DN148229_c0_g2_i2	TRINITY_DN148229_c0_g2	Transcript_70001	seq4802	29486_ENA_GBEV01029487_GBEV010294871_TSA:_Procambarus_clarkii_Pc_29534_transcribed_RNA_sequence	88.486	2953	332	6	117	3066	5230	8177	0	3563	Scavenger A	Recognition	Name=SRCR
TRINITY_DN82268_c0_g1_i1	TRINITY_DN82268_c0_g1	Transcript_25014	seq1302	Astacus_astacus_ENA_GEDF01006281_GEDF010062811_TSA:_Astacus_astacus_TR16762_c0_g1_i2_transcribed_RNA_sequence	99.966	2899	0	1	1	2898	6	2904	0	5347	IKKb	IMD pathway	Name=Pkinase
TRINITY_DN148229_c0_g2_i3	TRINITY_DN148229_c0_g2	Transcript_70002	seq4802	29486_ENA_GBEV01029487_GBEV010294871_TSA:_Procambarus_clarkii_Pc_29534_transcribed_RNA_sequence	90.634	7271	673	6	1686	8953	912	8177	0	9648	Scavenger A	Recognition	Name=SRCR
TRINITY_DN148229_c0_g2_i3	TRINITY_DN148229_c0_g2	Transcript_70002	seq4802	29486_ENA_GBEV01029487_GBEV010294871_TSA:_Procambarus_clarkii_Pc_29534_transcribed_RNA_sequence	94.144	905	53	0	718	1622	1	905	0	1378	Scavenger A	Recognition	Name=SRCR
TRINITY_DN148229_c0_g2_i4	TRINITY_DN148229_c0_g2	Transcript_70003	seq4802	29486_ENA_GBEV01029487_GBEV010294871_TSA:_Procambarus_clarkii_Pc_29534_transcribed_RNA_sequence	94.144	905	53	0	774	1678	1	905	0	1378	Scavenger A	Recognition	Name=SRCR
TRINITY_DN148229_c0_g2_i4	TRINITY_DN148229_c0_g2	Transcript_70003	seq4802	29486_ENA_GBEV01029487_GBEV010294871_TSA:_Procambarus_clarkii_Pc_29534_transcribed_RNA_sequence	90.634	7271	673	6	1742	9009	912	8177	0	9648	Scavenger A	Recognition	Name=SRCR
TRINITY_DN148229_c0_g2_i5	TRINITY_DN148229_c0_g2	Transcript_70004	seq4802	29486_ENA_GBEV01029487_GBEV010294871_TSA:_Procambarus_clarkii_Pc_29534_transcribed_RNA_sequence	90.634	7271	673	6	2511	9778	912	8177	0	9648	Scavenger A	Recognition	Name=SRCR
TRINITY_DN148229_c0_g2_i5	TRINITY_DN148229_c0_g2	Transcript_70004	seq4802	29486_ENA_GBEV01029487_GBEV010294871_TSA:_Procambarus_clarkii_Pc_29534_transcribed_RNA_sequence	94.144	905	53	0	1543	2447	1	905	0	1378	Scavenger A	Recognition	Name=SRCR
TRINITY_DN101957_c0_g2_i2	TRINITY_DN101957_c0_g2	Transcript_32930	seq3235	Astacus_leptodactylus_1_ENA_GBEI01001310_GBEI010013101_TSA:_Pontastacus_leptodactylus_Pl_CLC_1312_transcribed_RNA_sequence	97.143	665	13	2	83	742	1192	1855	0	1118	von Willebrand factor A	Other	NA
TRINITY_DN148942_c2_g1_i1	TRINITY_DN148942_c2_g1	Transcript_72209	seq1705	Astacus_leptodactylus_ENA_GAFS01003707_GAFS010037071_TSA:_Pontastacus_leptodactylus_Pastle_hypoyo_c3770_transcribed_RNA_sequence	99.292	565	4	0	4	568	47	611	0	1022	Dscam	Recognition	Name=Ig_2
TRINITY_DN148942_c2_g2_i1	TRINITY_DN148942_c2_g2	Transcript_72210	seq1705	Astacus_leptodactylus_ENA_GAFS01003707_GAFS010037071_TSA:_Pontastacus_leptodactylus_Pastle_hypoyo_c3770_transcribed_RNA_sequence	99.29	563	4	0	4	566	47	609	0	1018	Dscam	Recognition	Name=Ig_2
TRINITY_DN148942_c2_g2_i2	TRINITY_DN148942_c2_g2	Transcript_72211	seq1705	Astacus_leptodactylus_ENA_GAFS01003707_GAFS010037071_TSA:_Pontastacus_leptodactylus_Pastle_hypoyo_c3770_transcribed_RNA_sequence	99.29	563	4	0	4	566	47	609	0	1018	Dscam	Recognition	Name=Ig_2
TRINITY_DN148942_c2_g3_i1	TRINITY_DN148942_c2_g3	Transcript_72212	seq1705	Astacus_leptodactylus_ENA_GAFS01003707_GAFS010037071_TSA:_Pontastacus_leptodactylus_Pastle_hypoyo_c3770_transcribed_RNA_sequence	98.946	1044	7	4	40	1081	849	1890	0	1864	Dscam	Recognition	Name=ig
TRINITY_DN148942_c2_g3_i2	TRINITY_DN148942_c2_g3	Transcript_72213	seq1708	Callinectes_sapidus_ENA_GEID01071895_GEID010718951_TSA:_Callinectes_sapidus_C_sapidus_gill_comp56141_c0_seq1_transcribed_RNA_sequence	86.845	783	100	1	1	780	3343	4125	0	872	Dscam	Recognition	Name=Dscam_C
TRINITY_DN148942_c2_g3_i3	TRINITY_DN148942_c2_g3	Transcript_72214	seq1714	Cherax_quadricarinatus_3_ENA_HACK01013172_HACK010131721_TSA:_Cherax_quadricarinatus__contig_transcript-80_13171	90.323	248	24	0	3	250	5455	5702	6.66e-89	326	Dscam	Recognition	Name=Dscam_C
TRINITY_DN62715_c0_g1_i1	TRINITY_DN62715_c0_g1	Transcript_17864	seq480	Astacus_astacus_ENA_GEDF01020832_GEDF010208321_TSA:_Astacus_astacus_TR32072_c1_g1_i6_transcribed_RNA_sequence	99.594	1972	0	1	29	2000	4191	2228	0	3591	Tube	Toll Pathway	Name=Death_2
TRINITY_DN148942_c2_g3_i3	TRINITY_DN148942_c2_g3	Transcript_72214	seq1714	Cherax_quadricarinatus_3_ENA_HACK01013172_HACK010131721_TSA:_Cherax_quadricarinatus__contig_transcript-80_13171	91.728	544	45	0	249	792	5761	6304	0	756	Dscam	Recognition	Name=Dscam_C
TRINITY_DN148942_c2_g3_i4	TRINITY_DN148942_c2_g3	Transcript_72215	seq1705	Astacus_leptodactylus_ENA_GAFS01003707_GAFS010037071_TSA:_Pontastacus_leptodactylus_Pastle_hypoyo_c3770_transcribed_RNA_sequence	100	157	0	0	726	882	609	765	2.69e-77	291	Dscam	Recognition	Name=I-set
TRINITY_DN148942_c2_g3_i4	TRINITY_DN148942_c2_g3	Transcript_72215	seq1705	Astacus_leptodactylus_ENA_GAFS01003707_GAFS010037071_TSA:_Pontastacus_leptodactylus_Pastle_hypoyo_c3770_transcribed_RNA_sequence	97.345	339	3	1	5103	5435	4547	4885	8.57e-162	571	Dscam	Recognition	Name=I-set
TRINITY_DN129025_c0_g1_i1	TRINITY_DN129025_c0_g1	Transcript_47063	seq3238	Astacus_leptodactylus_4_ENA_GAFY01010963_GAFY010109631_TSA:_Pontastacus_leptodactylus_Pastle_hepa_c11026_transcribed_RNA_sequence	98.837	688	8	0	3500	4187	3155	3842	0	1227	von Willebrand factor A	Other	NA
TRINITY_DN148942_c2_g3_i4	TRINITY_DN148942_c2_g3	Transcript_72215	seq1705	Astacus_leptodactylus_ENA_GAFS01003707_GAFS010037071_TSA:_Pontastacus_leptodactylus_Pastle_hypoyo_c3770_transcribed_RNA_sequence	99.901	1009	1	0	994	2002	880	1888	0	1858	Dscam	Recognition	Name=I-set
TRINITY_DN129025_c0_g1_i2	TRINITY_DN129025_c0_g1	Transcript_47064	seq3238	Astacus_leptodactylus_4_ENA_GAFY01010963_GAFY010109631_TSA:_Pontastacus_leptodactylus_Pastle_hepa_c11026_transcribed_RNA_sequence	98.837	688	8	0	3586	4273	3155	3842	0	1227	von Willebrand factor A	Other	NA
TRINITY_DN148942_c2_g3_i4	TRINITY_DN148942_c2_g3	Transcript_72215	seq1705	Astacus_leptodactylus_ENA_GAFS01003707_GAFS010037071_TSA:_Pontastacus_leptodactylus_Pastle_hypoyo_c3770_transcribed_RNA_sequence	99.291	564	4	0	4	567	47	610	0	1020	Dscam	Recognition	Name=I-set
TRINITY_DN148942_c2_g3_i4	TRINITY_DN148942_c2_g3	Transcript_72215	seq1705	Astacus_leptodactylus_ENA_GAFS01003707_GAFS010037071_TSA:_Pontastacus_leptodactylus_Pastle_hypoyo_c3770_transcribed_RNA_sequence	99.661	2656	9	0	2287	4942	1891	4546	0	4855	Dscam	Recognition	Name=I-set
TRINITY_DN148942_c2_g3_i4	TRINITY_DN148942_c2_g3	Transcript_72215	seq1705	Astacus_leptodactylus_ENA_GAFS01003707_GAFS010037071_TSA:_Pontastacus_leptodactylus_Pastle_hypoyo_c3770_transcribed_RNA_sequence	99.246	3050	12	3	5494	8538	4886	7929	0	5494	Dscam	Recognition	Name=I-set
TRINITY_DN100918_c1_g1_i2	TRINITY_DN100918_c1_g1	Transcript_32474	seq7420	GBYW01042122.1 TSA: Pacifastacus leniusculus comp39052_c0_seq1 transcribed RNA sequence	91.65	515	37	3	207	718	545	34	0	708	CPC-1-like	Prophenoloxidase pathway	Name=Peptidase_C14
TRINITY_DN148942_c2_g3_i5	TRINITY_DN148942_c2_g3	Transcript_72216	seq1715	Eriocheir_sinensis_3_ENA_GBUF01015455_GBUF010154551_TSA:_Eriocheir_sinensis_comp49795_c0_seq12_transcribed_RNA_sequence	88.499	513	59	0	1	513	3263	3775	6.79e-178	621	Dscam	Recognition	Name=Dscam_C
TRINITY_DN154362_c0_g1_i1	TRINITY_DN154362_c0_g1	Transcript_95223	seq3239	Astacus_leptodactylus_5_ENA_GAFS01020273_GAFS010202731_TSA:_Pontastacus_leptodactylus_Pastle_hypoyo_c20665_transcribed_RNA_sequence	97.067	1125	19	5	1	1111	2	1126	0	1882	von Willebrand factor A	Other	NA
TRINITY_DN148942_c2_g3_i6	TRINITY_DN148942_c2_g3	Transcript_72217	seq1714	Cherax_quadricarinatus_3_ENA_HACK01013172_HACK010131721_TSA:_Cherax_quadricarinatus__contig_transcript-80_13171	89.738	458	38	5	230	687	1957	2405	3.78e-164	577	Dscam	Recognition	NA
TRINITY_DN17489_c0_g1_i1	TRINITY_DN17489_c0_g1	Transcript_4825	seq1526	Astacus_leptodactylus_1_ENA_GBEI01010503_GBEI010105031_TSA:_Pontastacus_leptodactylus_Pl_CLC_10520_transcribed_RNA_sequence	97.994	1745	28	4	90	1829	537	2279	0	3022	SOCS	JAK-STAT pathway	Name=SH2
TRINITY_DN8781_c0_g1_i1	TRINITY_DN8781_c0_g1	Transcript_2501	seq7421	GEDF01004090.1 TSA: Astacus astacus TR12251_c0_g2_i1 transcribed RNA sequence	100	2199	0	0	34	2232	2199	1	0	4061	CPC-1-like	Prophenoloxidase pathway	Name=Peptidase_C14
TRINITY_DN148942_c2_g3_i7	TRINITY_DN148942_c2_g3	Transcript_72218	seq1705	Astacus_leptodactylus_ENA_GAFS01003707_GAFS010037071_TSA:_Pontastacus_leptodactylus_Pastle_hypoyo_c3770_transcribed_RNA_sequence	100	157	0	0	726	882	609	765	2.72e-77	291	Dscam	Recognition	Name=I-set
TRINITY_DN148942_c2_g3_i7	TRINITY_DN148942_c2_g3	Transcript_72218	seq1705	Astacus_leptodactylus_ENA_GAFS01003707_GAFS010037071_TSA:_Pontastacus_leptodactylus_Pastle_hypoyo_c3770_transcribed_RNA_sequence	97.353	340	3	1	5126	5459	4546	4885	2.41e-162	573	Dscam	Recognition	Name=I-set
TRINITY_DN148942_c2_g3_i7	TRINITY_DN148942_c2_g3	Transcript_72218	seq1705	Astacus_leptodactylus_ENA_GAFS01003707_GAFS010037071_TSA:_Pontastacus_leptodactylus_Pastle_hypoyo_c3770_transcribed_RNA_sequence	99.901	1009	1	0	994	2002	880	1888	0	1858	Dscam	Recognition	Name=I-set
TRINITY_DN8781_c0_g2_i1	TRINITY_DN8781_c0_g2	Transcript_2502	seq7421	GEDF01004090.1 TSA: Astacus astacus TR12251_c0_g2_i1 transcribed RNA sequence	100	659	0	0	104	762	659	1	0	1218	CPC-1-like	Prophenoloxidase pathway	NA
TRINITY_DN148942_c2_g3_i7	TRINITY_DN148942_c2_g3	Transcript_72218	seq1705	Astacus_leptodactylus_ENA_GAFS01003707_GAFS010037071_TSA:_Pontastacus_leptodactylus_Pastle_hypoyo_c3770_transcribed_RNA_sequence	99.661	2656	9	0	2287	4942	1891	4546	0	4855	Dscam	Recognition	Name=I-set
TRINITY_DN148942_c2_g3_i7	TRINITY_DN148942_c2_g3	Transcript_72218	seq1705	Astacus_leptodactylus_ENA_GAFS01003707_GAFS010037071_TSA:_Pontastacus_leptodactylus_Pastle_hypoyo_c3770_transcribed_RNA_sequence	99.291	564	4	0	4	567	47	610	0	1020	Dscam	Recognition	Name=I-set
TRINITY_DN148942_c2_g3_i7	TRINITY_DN148942_c2_g3	Transcript_72218	seq1705	Astacus_leptodactylus_ENA_GAFS01003707_GAFS010037071_TSA:_Pontastacus_leptodactylus_Pastle_hypoyo_c3770_transcribed_RNA_sequence	99.246	3050	12	3	5599	8643	4886	7929	0	5494	Dscam	Recognition	Name=I-set
TRINITY_DN148942_c2_g3_i8	TRINITY_DN148942_c2_g3	Transcript_72219	seq1705	Astacus_leptodactylus_ENA_GAFS01003707_GAFS010037071_TSA:_Pontastacus_leptodactylus_Pastle_hypoyo_c3770_transcribed_RNA_sequence	97.345	339	3	1	4180	4512	4547	4885	7.77e-162	571	Dscam	Recognition	Name=I-set
TRINITY_DN148942_c2_g3_i8	TRINITY_DN148942_c2_g3	Transcript_72219	seq1705	Astacus_leptodactylus_ENA_GAFS01003707_GAFS010037071_TSA:_Pontastacus_leptodactylus_Pastle_hypoyo_c3770_transcribed_RNA_sequence	99.661	2656	9	0	1364	4019	1891	4546	0	4855	Dscam	Recognition	Name=I-set
TRINITY_DN148942_c2_g3_i8	TRINITY_DN148942_c2_g3	Transcript_72219	seq1705	Astacus_leptodactylus_ENA_GAFS01003707_GAFS010037071_TSA:_Pontastacus_leptodactylus_Pastle_hypoyo_c3770_transcribed_RNA_sequence	98.944	1042	7	4	40	1079	849	1888	0	1860	Dscam	Recognition	Name=I-set
TRINITY_DN148942_c2_g3_i8	TRINITY_DN148942_c2_g3	Transcript_72219	seq1705	Astacus_leptodactylus_ENA_GAFS01003707_GAFS010037071_TSA:_Pontastacus_leptodactylus_Pastle_hypoyo_c3770_transcribed_RNA_sequence	99.005	402	0	1	4652	5049	4886	5287	0	717	Dscam	Recognition	Name=I-set
TRINITY_DN148942_c2_g3_i8	TRINITY_DN148942_c2_g3	Transcript_72219	seq1705	Astacus_leptodactylus_ENA_GAFS01003707_GAFS010037071_TSA:_Pontastacus_leptodactylus_Pastle_hypoyo_c3770_transcribed_RNA_sequence	99.508	2643	12	1	5101	7742	5287	7929	0	4807	Dscam	Recognition	Name=I-set
TRINITY_DN148942_c2_g3_i9	TRINITY_DN148942_c2_g3	Transcript_72220	seq1705	Astacus_leptodactylus_ENA_GAFS01003707_GAFS010037071_TSA:_Pontastacus_leptodactylus_Pastle_hypoyo_c3770_transcribed_RNA_sequence	100	157	0	0	726	882	609	765	2.71e-77	291	Dscam	Recognition	Name=I-set
TRINITY_DN148942_c2_g3_i9	TRINITY_DN148942_c2_g3	Transcript_72220	seq1705	Astacus_leptodactylus_ENA_GAFS01003707_GAFS010037071_TSA:_Pontastacus_leptodactylus_Pastle_hypoyo_c3770_transcribed_RNA_sequence	97.353	340	3	1	5126	5459	4546	4885	2.4e-162	573	Dscam	Recognition	Name=I-set
TRINITY_DN123349_c0_g1_i4	TRINITY_DN123349_c0_g1	Transcript_43463	seq5271	1501_ENA_GBEI01001502_GBEI010015021_TSA:_Pontastacus_leptodactylus_Pl_CLC_1504_transcribed_RNA_sequence	98.966	870	9	0	127	996	2809	1940	0	1557	Clip SP	Prophenoloxidase pathway	Name=Trypsin
TRINITY_DN148942_c2_g3_i9	TRINITY_DN148942_c2_g3	Transcript_72220	seq1705	Astacus_leptodactylus_ENA_GAFS01003707_GAFS010037071_TSA:_Pontastacus_leptodactylus_Pastle_hypoyo_c3770_transcribed_RNA_sequence	99.508	2643	12	1	5967	8608	5287	7929	0	4807	Dscam	Recognition	Name=I-set
TRINITY_DN148942_c2_g3_i9	TRINITY_DN148942_c2_g3	Transcript_72220	seq1705	Astacus_leptodactylus_ENA_GAFS01003707_GAFS010037071_TSA:_Pontastacus_leptodactylus_Pastle_hypoyo_c3770_transcribed_RNA_sequence	99.901	1009	1	0	994	2002	880	1888	0	1858	Dscam	Recognition	Name=I-set
TRINITY_DN148942_c2_g3_i9	TRINITY_DN148942_c2_g3	Transcript_72220	seq1705	Astacus_leptodactylus_ENA_GAFS01003707_GAFS010037071_TSA:_Pontastacus_leptodactylus_Pastle_hypoyo_c3770_transcribed_RNA_sequence	99.661	2656	9	0	2287	4942	1891	4546	0	4855	Dscam	Recognition	Name=I-set
TRINITY_DN148942_c2_g3_i9	TRINITY_DN148942_c2_g3	Transcript_72220	seq1705	Astacus_leptodactylus_ENA_GAFS01003707_GAFS010037071_TSA:_Pontastacus_leptodactylus_Pastle_hypoyo_c3770_transcribed_RNA_sequence	99.291	564	4	0	4	567	47	610	0	1020	Dscam	Recognition	Name=I-set
TRINITY_DN148942_c2_g3_i9	TRINITY_DN148942_c2_g3	Transcript_72220	seq1705	Astacus_leptodactylus_ENA_GAFS01003707_GAFS010037071_TSA:_Pontastacus_leptodactylus_Pastle_hypoyo_c3770_transcribed_RNA_sequence	99.005	402	0	1	5518	5915	4886	5287	0	717	Dscam	Recognition	Name=I-set
TRINITY_DN148942_c2_g4_i1	TRINITY_DN148942_c2_g4	Transcript_72221	seq1705	Astacus_leptodactylus_ENA_GAFS01003707_GAFS010037071_TSA:_Pontastacus_leptodactylus_Pastle_hypoyo_c3770_transcribed_RNA_sequence	99.291	564	4	0	4	567	47	610	0	1020	Dscam	Recognition	Name=Ig_2
TRINITY_DN149128_c0_g1_i5	TRINITY_DN149128_c0_g1	Transcript_72886	seq7469	tr|A0A423TS65|A0A423TS65_PENVA C-reactive protein-1 OS=Penaeus vannamei OX=6689 GN=C7M84_001984 PE=4 SV=1	38.095	609	371	5	3388	1571	40	645	4.13e-154	467	Pentraxin	Recognition	Name=Pentaxin
TRINITY_DN149172_c0_g4_i2	TRINITY_DN149172_c0_g4	Transcript_73040	seq7470	tr|A0A3R7SVF6|A0A3R7SVF6_PENVA C-reactive protein OS=Penaeus vannamei OX=6689 GN=C7M84_004359 PE=4 SV=1	36.073	657	398	12	1983	52	2	649	4.62e-125	378	Pentraxin	Recognition	Name=Ldl_recept_a
TRINITY_DN149383_c176_g22_i1	TRINITY_DN149383_c176_g22	Transcript_73983	seq4066	20_ENA_GBEI01000021_GBEI010000211_TSA:_Pontastacus_leptodactylus_Pl_CLC_21_transcribed_RNA_sequence	96.538	1242	32	6	118	1351	3549	2311	0	2045	C-type lectins	Recognition	Name=Scramblase
TRINITY_DN149383_c176_g22_i2	TRINITY_DN149383_c176_g22	Transcript_73984	seq4066	20_ENA_GBEI01000021_GBEI010000211_TSA:_Pontastacus_leptodactylus_Pl_CLC_21_transcribed_RNA_sequence	97.877	895	19	0	517	1411	3205	2311	0	1548	C-type lectins	Recognition	Name=Scramblase
TRINITY_DN149383_c176_g22_i3	TRINITY_DN149383_c176_g22	Transcript_73986	seq4066	20_ENA_GBEI01000021_GBEI010000211_TSA:_Pontastacus_leptodactylus_Pl_CLC_21_transcribed_RNA_sequence	97.222	1116	28	1	108	1223	3423	2311	0	1886	C-type lectins	Recognition	Name=Scramblase
TRINITY_DN149383_c176_g22_i4	TRINITY_DN149383_c176_g22	Transcript_73987	seq4066	20_ENA_GBEI01000021_GBEI010000211_TSA:_Pontastacus_leptodactylus_Pl_CLC_21_transcribed_RNA_sequence	97.877	895	19	0	389	1283	3205	2311	0	1548	C-type lectins	Recognition	Name=Scramblase
TRINITY_DN149587_c0_g1_i2	TRINITY_DN149587_c0_g1	Transcript_74687	seq1704	Astacus_astacus_ENA_GEDF01018310_GEDF010183101_TSA:_Astacus_astacus_TR30119_c0_g1_i1_transcribed_RNA_sequence	99.447	2352	0	2	1	2342	1875	4223	0	4259	Dscam	Recognition	Name=UniRef90_E9AEM9
TRINITY_DN149587_c0_g1_i3	TRINITY_DN149587_c0_g1	Transcript_74688	seq1704	Astacus_astacus_ENA_GEDF01018310_GEDF010183101_TSA:_Astacus_astacus_TR30119_c0_g1_i1_transcribed_RNA_sequence	99.267	1773	0	2	632	2394	2454	4223	0	3190	Dscam	Recognition	Name=FOCC010378-RA
TRINITY_DN149653_c2_g3_i2	TRINITY_DN149653_c2_g3	Transcript_75268	seq4032	257_ENA_GAFY01000258_GAFY010002581_TSA:_Pontastacus_leptodactylus_Pastle_hepa_c261_transcribed_RNA_sequence	94.012	1169	58	2	49	1214	559	1718	0	1760	C-type lectins	Recognition	Name=tr|E9FR71|E9FR71_DAPPU MANSC domain-containing protein OS=Daphnia pulex (Water flea) OX=6669 GN=DAPPUDRAFT_309932 PE=4 SV=1
TRINITY_DN149653_c2_g3_i3	TRINITY_DN149653_c2_g3	Transcript_75269	seq4032	257_ENA_GAFY01000258_GAFY010002581_TSA:_Pontastacus_leptodactylus_Pastle_hepa_c261_transcribed_RNA_sequence	93.123	1076	48	5	49	1108	559	1624	0	1554	C-type lectins	Recognition	Name=Ldl_recept_a
TRINITY_DN126086_c0_g1_i1	TRINITY_DN126086_c0_g1	Transcript_44646	seq5335	1915_ENA_GBEV01001916_GBEV010019161_TSA:_Procambarus_clarkii_Pc_1933_transcribed_RNA_sequence	86.704	895	118	1	966	1860	1512	619	0	992	Clip SP	Prophenoloxidase pathway	Name=Trypsin
TRINITY_DN149653_c2_g3_i4	TRINITY_DN149653_c2_g3	Transcript_75270	seq4202	Astacus_astacus_13_ENA_GEDF01038168_GEDF010381681_TSA:_Astacus_astacus_TR37026_c1_g1_i1_transcribed_RNA_sequence	99.892	924	1	0	1	924	1009	86	0	1701	C-type lectins	Recognition	NA
TRINITY_DN149653_c2_g3_i5	TRINITY_DN149653_c2_g3	Transcript_75271	seq4202	Astacus_astacus_13_ENA_GEDF01038168_GEDF010381681_TSA:_Astacus_astacus_TR37026_c1_g1_i1_transcribed_RNA_sequence	99.892	924	1	0	1	924	1009	86	0	1701	C-type lectins	Recognition	NA
TRINITY_DN149762_c0_g1_i2	TRINITY_DN149762_c0_g1	Transcript_75321	seq3423	Astacus_leptodactylus_4	97.568	3906	34	23	25	3912	7877	4015	0	6630	TEP	Recognition	Name=A2M_comp
TRINITY_DN150188_c14_g5_i1	TRINITY_DN150188_c14_g5	Transcript_77625	seq4070	673_ENA_GBEI01000674_GBEI010006741_TSA:_Pontastacus_leptodactylus_Pl_CLC_675_transcribed_RNA_sequence	96.51	1834	50	7	132	1961	27	1850	0	3020	C-type lectins	Recognition	Name=AROS006041-RA
TRINITY_DN150316_c0_g1_i2	TRINITY_DN150316_c0_g1	Transcript_78275	seq7471	tr|A0A423T6X2|A0A423T6X2_PENVA Putative neuronal pentraxin-2 OS=Penaeus vannamei OX=6689 GN=C7M84_009388 PE=4 SV=1	24.964	697	457	19	176	2140	45	717	3.05e-64	222	Pentraxin	Recognition	Name=Ldl_recept_a
TRINITY_DN150728_c0_g7_i1	TRINITY_DN150728_c0_g7	Transcript_80600	seq7478	sp|P47972|NPTX2_HUMAN Neuronal pentraxin-2 OS=Homo sapiens OX=9606 GN=NPTX2 PE=1 SV=2	36.735	49	31	0	546	692	291	339	1.2e-07	42.7	Pentraxin	Recognition	Name=LH13840-PA
TRINITY_DN150728_c0_g9_i2	TRINITY_DN150728_c0_g9	Transcript_80601	seq7479	sp|Q15818|NPTX1_HUMAN Neuronal pentraxin-1 OS=Homo sapiens OX=9606 GN=NPTX1 PE=1 SV=2	37.975	79	48	1	294	527	351	429	3.4e-12	60.8	Pentraxin	Recognition	Name=Sushi
TRINITY_DN123349_c0_g1_i6	TRINITY_DN123349_c0_g1	Transcript_43464	seq5271	1501_ENA_GBEI01001502_GBEI010015021_TSA:_Pontastacus_leptodactylus_Pl_CLC_1504_transcribed_RNA_sequence	96.77	1517	36	6	275	1790	1511	7	0	2518	Clip SP	Prophenoloxidase pathway	NA
TRINITY_DN125221_c0_g1_i1	TRINITY_DN125221_c0_g1	Transcript_44281	seq1938	Pontastacus_leptodactylus_10_ENA_GBEI01010222_GBEI010102221_TSA:_Pontastacus_leptodactylus_Pl_CLC_10239_transcribed_RNA_sequence	96.101	1898	56	1	22	1919	1880	1	0	3079	ALFs	Antimicrobial peptides	Name=DUF3254
TRINITY_DN29977_c0_g1_i1	TRINITY_DN29977_c0_g1	Transcript_8269	seq1261	Astacus_astacus_ENA_GEDF01037139_GEDF010371391_TSA:_Astacus_astacus_TR36908_c3_g1_i1_transcribed_RNA_sequence	99.918	1213	0	1	590	1801	1213	1	0	2233	Dredd	IMD pathway	Name=Peptidase_C14
TRINITY_DN127194_c0_g1_i1	TRINITY_DN127194_c0_g1	Transcript_45469	seq5367	63438_ENA_GBEV01063439_GBEV010634391_TSA:_Procambarus_clarkii_Pc_63506_transcribed_RNA_sequence	82.709	1735	208	50	107	1789	27	1721	0	1458	Clip SP	Prophenoloxidase pathway	Name=Trypsin
TRINITY_DN100970_c0_g1_i1	TRINITY_DN100970_c0_g1	Transcript_32441	seq339	Astacus_astacus_1_ENA_GEDF01037469_GEDF010374691_TSA:_Astacus_astacus_TR36952_c0_g1_i1_transcribed_RNA_sequence	100	3816	0	0	67	3882	3861	46	0	7047	TLR	Toll Pathway	Name=TIR
TRINITY_DN139183_c1_g1_i1	TRINITY_DN139183_c1_g1	Transcript_55531	seq5314	66104_ENA_GBEI01066105_GBEI010661051_TSA:_Pontastacus_leptodactylus_Pl_CLC_67251_transcribed_RNA_sequence	97.803	2640	36	3	1	2632	45	2670	0	4543	Clip SP	Prophenoloxidase pathway	Name=Trypsin
TRINITY_DN139183_c1_g1_i2	TRINITY_DN139183_c1_g1	Transcript_55532	seq5314	66104_ENA_GBEI01066105_GBEI010661051_TSA:_Pontastacus_leptodactylus_Pl_CLC_67251_transcribed_RNA_sequence	97.365	2657	38	5	1	2656	45	2670	0	4503	Clip SP	Prophenoloxidase pathway	Name=Trypsin
TRINITY_DN101957_c0_g2_i1	TRINITY_DN101957_c0_g2	Transcript_32929	seq3235	Astacus_leptodactylus_1_ENA_GBEI01001310_GBEI010013101_TSA:_Pontastacus_leptodactylus_Pl_CLC_1312_transcribed_RNA_sequence	97.224	1297	21	9	264	1551	565	1855	0	2182	von Willebrand factor A	Other	NA
TRINITY_DN17489_c0_g1_i2	TRINITY_DN17489_c0_g1	Transcript_4826	seq1526	Astacus_leptodactylus_1_ENA_GBEI01010503_GBEI010105031_TSA:_Pontastacus_leptodactylus_Pl_CLC_10520_transcribed_RNA_sequence	98.009	2210	32	6	1	2202	74	2279	0	3827	SOCS	JAK-STAT pathway	Name=SH2
TRINITY_DN127901_c0_g1_i1	TRINITY_DN127901_c0_g1	Transcript_46017	seq5271	1501_ENA_GBEI01001502_GBEI010015021_TSA:_Pontastacus_leptodactylus_Pl_CLC_1504_transcribed_RNA_sequence	97.72	658	15	0	64	721	2815	3472	0	1133	Clip SP	Prophenoloxidase pathway	NA
TRINITY_DN127901_c0_g1_i2	TRINITY_DN127901_c0_g1	Transcript_46018	seq5271	1501_ENA_GBEI01001502_GBEI010015021_TSA:_Pontastacus_leptodactylus_Pl_CLC_1504_transcribed_RNA_sequence	97.72	658	15	0	64	721	2815	3472	0	1133	Clip SP	Prophenoloxidase pathway	NA
TRINITY_DN149630_c6_g2_i4	TRINITY_DN149630_c6_g2	Transcript_75296	seq1785	Astacus_astacus_3_ENA_GEDF01012076_GEDF010120761_TSA:_Astacus_astacus_TR24904_c0_g1_i1_transcribed_RNA_sequence	92.366	655	41	9	60	710	2128	1479	0	924	ALFs	Antimicrobial peptides	NA
TRINITY_DN85393_c0_g1_i1	TRINITY_DN85393_c0_g1	Transcript_26351	seq1522	Astacus_astacus_1_ENA_GEDF01002622_GEDF010026221_TSA:_Astacus_astacus_TR7930_c0_g2_i1_transcribed_RNA_sequence	100	2634	0	0	12	2645	2641	8	0	4865	SOCS	JAK-STAT pathway	Name=SH2
TRINITY_DN126432_c0_g1_i1	TRINITY_DN126432_c0_g1	Transcript_44846	seq1341	Astacus_astacus_ENA_GEDF01018917_GEDF010189171_TSA:_Astacus_astacus_TR30535_c0_g1_i2_transcribed_RNA_sequence	99.759	830	2	0	1580	2409	1737	2566	0	1522	TAK1	IMD pathway	Name=IncA
TRINITY_DN149630_c6_g2_i5	TRINITY_DN149630_c6_g2	Transcript_75297	seq1785	Astacus_astacus_3_ENA_GEDF01012076_GEDF010120761_TSA:_Astacus_astacus_TR24904_c0_g1_i1_transcribed_RNA_sequence	100	2100	0	0	60	2159	2128	29	0	3879	ALFs	Antimicrobial peptides	Name=DUF3254
TRINITY_DN150907_c7_g8_i1	TRINITY_DN150907_c7_g8	Transcript_81236	seq7470	tr|A0A3R7SVF6|A0A3R7SVF6_PENVA C-reactive protein OS=Penaeus vannamei OX=6689 GN=C7M84_004359 PE=4 SV=1	25	544	337	21	531	2042	115	627	8.41e-32	122	Pentraxin	Recognition	Name=Ldl_recept_a
TRINITY_DN129025_c0_g1_i1	TRINITY_DN129025_c0_g1	Transcript_47063	seq3238	Astacus_leptodactylus_4_ENA_GAFY01010963_GAFY010109631_TSA:_Pontastacus_leptodactylus_Pastle_hepa_c11026_transcribed_RNA_sequence	98.968	3101	32	0	249	3349	43	3143	0	5550	von Willebrand factor A	Other	NA
TRINITY_DN151459_c1_g1_i1	TRINITY_DN151459_c1_g1	Transcript_85096	seq4203	Astacus_astacus_14_ENA_GEDF01040913_GEDF010409131_TSA:_Astacus_astacus_TR37392_c0_g1_i1_transcribed_RNA_sequence	100	649	0	0	1	649	2118	2766	0	1199	C-type lectins	Recognition	NA
TRINITY_DN150478_c3_g1_i1	TRINITY_DN150478_c3_g1	Transcript_78872	seq1786	Astacus_astacus_4_ENA_GEDF01017751_GEDF010177511_TSA:_Astacus_astacus_TR29771_c1_g2_i1_transcribed_RNA_sequence	100	664	0	0	37	700	754	91	0	1227	ALFs	Antimicrobial peptides	Name=DUF3254
TRINITY_DN62715_c0_g2_i1	TRINITY_DN62715_c0_g2	Transcript_17865	seq480	Astacus_astacus_ENA_GEDF01020832_GEDF010208321_TSA:_Astacus_astacus_TR32072_c1_g1_i6_transcribed_RNA_sequence	100	1021	0	0	609	1629	3248	2228	0	1886	Tube	Toll Pathway	Name=Death
TRINITY_DN127901_c0_g1_i4	TRINITY_DN127901_c0_g1	Transcript_46020	seq5271	1501_ENA_GBEI01001502_GBEI010015021_TSA:_Pontastacus_leptodactylus_Pl_CLC_1504_transcribed_RNA_sequence	97.72	658	15	0	64	721	2815	3472	0	1133	Clip SP	Prophenoloxidase pathway	NA
TRINITY_DN140902_c2_g1_i1	TRINITY_DN140902_c2_g1	Transcript_57491	seq5303	48479_ENA_GBEI01048480_GBEI010484801_TSA:_Pontastacus_leptodactylus_Pl_CLC_48800_transcribed_RNA_sequence	95.708	932	40	0	2	933	1	932	0	1500	Clip SP	Prophenoloxidase pathway	Name=Trypsin
TRINITY_DN150478_c3_g2_i1	TRINITY_DN150478_c3_g2	Transcript_78873	seq1786	Astacus_astacus_4_ENA_GEDF01017751_GEDF010177511_TSA:_Astacus_astacus_TR29771_c1_g2_i1_transcribed_RNA_sequence	100	654	0	0	296	949	744	91	0	1208	ALFs	Antimicrobial peptides	Name=DUF3254
TRINITY_DN152806_c0_g2_i1	TRINITY_DN152806_c0_g2	Transcript_94423	seq1936	Pontastacus_leptodactylus_8_ENA_GAFS01008651_GAFS010086511_TSA:_Pontastacus_leptodactylus_Pastle_hypoyo_c8798_transcribed_RNA_sequence	91.028	613	47	8	33	643	1	607	0	821	ALFs	Antimicrobial peptides	Name=DUF3254
TRINITY_DN127349_c0_g1_i1	TRINITY_DN127349_c0_g1	Transcript_45626	seq344	Astacus_leptodactylus_3_ENA_GBEI01024512_GBEI010245121_TSA:_Pontastacus_leptodactylus_Pl_CLC_24568_transcribed_RNA_sequence	99.372	3820	23	1	1	3820	43	3861	0	6920	TLR	Toll Pathway	Name=LRR_5
TRINITY_DN142656_c2_g1_i2	TRINITY_DN142656_c2_g1	Transcript_59766	seq5698	6392_ENA_GEDF01006393_GEDF010063931_TSA:_Astacus_astacus_TR16994_c0_g1_i1_transcribed_RNA_sequence	92.91	1608	96	6	149	1754	160	1751	0	2322	Clip SP	Prophenoloxidase pathway	Name=Trypsin
TRINITY_DN129025_c0_g1_i2	TRINITY_DN129025_c0_g1	Transcript_47064	seq3238	Astacus_leptodactylus_4_ENA_GAFY01010963_GAFY010109631_TSA:_Pontastacus_leptodactylus_Pastle_hepa_c11026_transcribed_RNA_sequence	98.968	3101	32	0	335	3435	43	3143	0	5550	von Willebrand factor A	Other	NA
TRINITY_DN177145_c0_g1_i1	TRINITY_DN177145_c0_g1	Transcript_100561	seq1787	Astacus_astacus_5_ENA_GEDF01038173_GEDF010381731_TSA:_Astacus_astacus_TR37026_c5_g1_i1_transcribed_RNA_sequence	99.806	1548	2	1	15	1562	1	1547	0	2841	ALFs	Antimicrobial peptides	Name=DUF3254
TRINITY_DN177477_c0_g1_i1	TRINITY_DN177477_c0_g1	Transcript_100745	seq1788	Astacus_astacus_6_ENA_GEDF01041873_GEDF010418731_TSA:_Astacus_astacus_TR44275_c0_g1_i1_transcribed_RNA_sequence	100	1775	0	0	299	2073	1	1775	0	3278	ALFs	Antimicrobial peptides	Name=DUF3254
TRINITY_DN276588_c0_g1_i1	TRINITY_DN276588_c0_g1	Transcript_125907	seq1784	Astacus_astacus_2_ENA_GEDF01005119_GEDF010051191_TSA:_Astacus_astacus_TR14915_c0_g2_i1_transcribed_RNA_sequence	100	379	0	0	1	379	1087	709	0	701	ALFs	Antimicrobial peptides	Name=I2GZP4_TETBL
TRINITY_DN276588_c0_g2_i1	TRINITY_DN276588_c0_g2	Transcript_125908	seq1784	Astacus_astacus_2_ENA_GEDF01005119_GEDF010051191_TSA:_Astacus_astacus_TR14915_c0_g2_i1_transcribed_RNA_sequence	100	379	0	0	1	379	1087	709	0	701	ALFs	Antimicrobial peptides	Name=I2GZP4_TETBL
TRINITY_DN143200_c0_g2_i1	TRINITY_DN143200_c0_g2	Transcript_60475	seq5280	19038_ENA_GBEI01019039_GBEI010190391_TSA:_Pontastacus_leptodactylus_Pl_CLC_19077_transcribed_RNA_sequence	96.037	858	19	1	131	988	1002	1844	0	1382	Clip SP	Prophenoloxidase pathway	Name=Trypsin
TRINITY_DN143200_c0_g2_i3	TRINITY_DN143200_c0_g2	Transcript_60476	seq5280	19038_ENA_GBEI01019039_GBEI010190391_TSA:_Pontastacus_leptodactylus_Pl_CLC_19077_transcribed_RNA_sequence	94.745	1256	30	2	376	1631	998	2217	0	1921	Clip SP	Prophenoloxidase pathway	Name=Trypsin
TRINITY_DN152461_c65_g1_i1	TRINITY_DN152461_c65_g1	Transcript_92650	seq3234	Astacus_astacus_2_ENA_GEDF01019817_GEDF010198171_TSA:_Astacus_astacus_TR31396_c2_g1_i1_transcribed_RNA_sequence	99.835	3626	6	0	45	3670	3626	1	0	6663	von Willebrand factor A	Other	NA
TRINITY_DN131307_c0_g2_i1	TRINITY_DN131307_c0_g2	Transcript_49016	seq2125	Astacus_astacus_7_ENA_GEDF01019849_GEDF010198491_TSA:_Astacus_astacus_TR31438_c0_g2_i1_transcribed_RNA_sequence	100	408	0	0	1	408	442	35	0	754	Crustin	Antimicrobial peptides	Name=WAP
TRINITY_DN148525_c0_g1_i1	TRINITY_DN148525_c0_g1	Transcript_70840	seq1385	Astacus_leptodactylus_ENA_GAFS01028897_GAFS010288971_TSA:_Pontastacus_leptodactylus_Pastle_hypoyo_c29485_transcribed_RNA_sequence	98.88	3572	31	2	26	3597	39	3601	0	6366	JAK	JAK-STAT pathway	Name=Pkinase_Tyr
TRINITY_DN143200_c0_g2_i4	TRINITY_DN143200_c0_g2	Transcript_60477	seq5280	19038_ENA_GBEI01019039_GBEI010190391_TSA:_Pontastacus_leptodactylus_Pl_CLC_19077_transcribed_RNA_sequence	95.848	867	20	2	376	1241	998	1849	0	1387	Clip SP	Prophenoloxidase pathway	Name=Trypsin
TRINITY_DN49805_c0_g1_i1	TRINITY_DN49805_c0_g1	Transcript_13692	seq3233	Astacus_astacus_1_ENA_GEDF01006761_GEDF010067611_TSA:_Astacus_astacus_TR17519_c0_g2_i1_transcribed_RNA_sequence	99.896	3846	1	2	152	3995	106	3950	0	7077	von Willebrand factor A	Other	NA
TRINITY_DN143200_c0_g2_i5	TRINITY_DN143200_c0_g2	Transcript_60478	seq5280	19038_ENA_GBEI01019039_GBEI010190391_TSA:_Pontastacus_leptodactylus_Pl_CLC_19077_transcribed_RNA_sequence	94.367	1083	25	2	76	1158	1171	2217	0	1629	Clip SP	Prophenoloxidase pathway	Name=Trypsin
TRINITY_DN148525_c0_g1_i2	TRINITY_DN148525_c0_g1	Transcript_70841	seq1385	Astacus_leptodactylus_ENA_GAFS01028897_GAFS010288971_TSA:_Pontastacus_leptodactylus_Pastle_hypoyo_c29485_transcribed_RNA_sequence	98.827	1790	12	2	2596	4385	1821	3601	0	3181	JAK	JAK-STAT pathway	Name=Pkinase_Tyr
TRINITY_DN96220_c0_g1_i1	TRINITY_DN96220_c0_g1	Transcript_30786	seq1524	Astacus_astacus_3_ENA_GEDF01004825_GEDF010048251_TSA:_Astacus_astacus_TR14382_c0_g1_i1_transcribed_RNA_sequence	99.843	1274	0	2	50	1323	2684	3955	0	2340	SOCS	JAK-STAT pathway	Name=SOCS_box
TRINITY_DN29977_c0_g1_i2	TRINITY_DN29977_c0_g1	Transcript_8270	seq1261	Astacus_astacus_ENA_GEDF01037139_GEDF010371391_TSA:_Astacus_astacus_TR36908_c3_g1_i1_transcribed_RNA_sequence	100	1903	0	0	8	1910	1903	1	0	3515	Dredd	IMD pathway	Name=Peptidase_C14
TRINITY_DN143200_c0_g2_i6	TRINITY_DN143200_c0_g2	Transcript_60479	seq5280	19038_ENA_GBEI01019039_GBEI010190391_TSA:_Pontastacus_leptodactylus_Pl_CLC_19077_transcribed_RNA_sequence	95.944	863	19	2	131	992	1002	1849	0	1386	Clip SP	Prophenoloxidase pathway	Name=Trypsin
TRINITY_DN143200_c0_g2_i7	TRINITY_DN143200_c0_g2	Transcript_60480	seq5280	19038_ENA_GBEI01019039_GBEI010190391_TSA:_Pontastacus_leptodactylus_Pl_CLC_19077_transcribed_RNA_sequence	94.808	1252	29	2	131	1382	1002	2217	0	1919	Clip SP	Prophenoloxidase pathway	Name=Trypsin
TRINITY_DN145760_c0_g1_i1	TRINITY_DN145760_c0_g1	Transcript_64587	seq5354	18021_ENA_GBEV01018022_GBEV010180221_TSA:_Procambarus_clarkii_Pc_18057_transcribed_RNA_sequence	84.576	1180	168	8	135	1301	327	1505	0	1158	Clip SP	Prophenoloxidase pathway	Name=Trypsin
TRINITY_DN146791_c0_g1_i1	TRINITY_DN146791_c0_g1	Transcript_66539	seq5341	5393_ENA_GBEV01005394_GBEV010053941_TSA:_Procambarus_clarkii_Pc_5416_transcribed_RNA_sequence	84.25	673	102	3	706	1376	1197	1867	0	652	Clip SP	Prophenoloxidase pathway	Name=Trypsin
TRINITY_DN146791_c0_g1_i3	TRINITY_DN146791_c0_g1	Transcript_66540	seq5341	5393_ENA_GBEV01005394_GBEV010053941_TSA:_Procambarus_clarkii_Pc_5416_transcribed_RNA_sequence	86.537	1337	164	13	60	1388	539	1867	0	1458	Clip SP	Prophenoloxidase pathway	Name=Trypsin
TRINITY_DN148525_c0_g1_i2	TRINITY_DN148525_c0_g1	Transcript_70841	seq1385	Astacus_leptodactylus_ENA_GAFS01028897_GAFS010288971_TSA:_Pontastacus_leptodactylus_Pastle_hypoyo_c29485_transcribed_RNA_sequence	98.935	1784	19	0	26	1809	39	1822	0	3190	JAK	JAK-STAT pathway	Name=Pkinase_Tyr
TRINITY_DN142448_c0_g1_i1	TRINITY_DN142448_c0_g1	Transcript_59590	seq5291	28428_ENA_GBEI01028429_GBEI010284291_TSA:_Pontastacus_leptodactylus_Pl_CLC_28506_transcribed_RNA_sequence	93.409	1320	63	7	86	1381	23	1342	0	1934	Clip SP	Prophenoloxidase pathway	Name=CLIP
TRINITY_DN151459_c1_g1_i2	TRINITY_DN151459_c1_g1	Transcript_85097	seq4203	Astacus_astacus_14_ENA_GEDF01040913_GEDF010409131_TSA:_Astacus_astacus_TR37392_c0_g1_i1_transcribed_RNA_sequence	100	3458	0	0	1	3458	2118	5575	0	6386	C-type lectins	Recognition	Name=Serendipity_A
TRINITY_DN142448_c0_g1_i2	TRINITY_DN142448_c0_g1	Transcript_59592	seq5291	28428_ENA_GBEI01028429_GBEI010284291_TSA:_Pontastacus_leptodactylus_Pl_CLC_28506_transcribed_RNA_sequence	91.634	514	19	7	86	575	23	536	0	689	Clip SP	Prophenoloxidase pathway	Name=CLIP
TRINITY_DN142448_c0_g1_i3	TRINITY_DN142448_c0_g1	Transcript_59594	seq5291	28428_ENA_GBEI01028429_GBEI010284291_TSA:_Pontastacus_leptodactylus_Pl_CLC_28506_transcribed_RNA_sequence	93.343	1322	64	7	246	1543	21	1342	0	1932	Clip SP	Prophenoloxidase pathway	Name=CLIP
TRINITY_DN142448_c0_g1_i4	TRINITY_DN142448_c0_g1	Transcript_59595	seq5291	28428_ENA_GBEI01028429_GBEI010284291_TSA:_Pontastacus_leptodactylus_Pl_CLC_28506_transcribed_RNA_sequence	93.957	513	31	0	96	608	830	1342	0	776	Clip SP	Prophenoloxidase pathway	Name=CFLO16425-PA
TRINITY_DN96220_c0_g1_i2	TRINITY_DN96220_c0_g1	Transcript_30787	seq1529	Astacus_leptodactylus_4_ENA_GBEI01054297_GBEI010542971_TSA:_Pontastacus_leptodactylus_Pl_CLC_54769_transcribed_RNA_sequence	99.553	4026	17	1	1	4026	10	4034	0	7334	SOCS	JAK-STAT pathway	Name=SH2
TRINITY_DN91723_c0_g2_i1	TRINITY_DN91723_c0_g2	Transcript_28988	seq3185	Astacus_leptodactylus_ENA_GAFS01023211_GAFS010232111_TSA:_Pontastacus_leptodactylus_Pastle_hypoyo_c23673_transcribed_RNA_sequence	97.692	953	21	1	100	1052	1027	76	0	1637	Death domain	Other	Name=Death
TRINITY_DN151459_c1_g1_i3	TRINITY_DN151459_c1_g1	Transcript_85098	seq4203	Astacus_astacus_14_ENA_GEDF01040913_GEDF010409131_TSA:_Astacus_astacus_TR37392_c0_g1_i1_transcribed_RNA_sequence	99.881	837	1	0	1	837	2118	2954	0	1541	C-type lectins	Recognition	Name=Serendipity_A
TRINITY_DN151459_c1_g1_i3	TRINITY_DN151459_c1_g1	Transcript_85098	seq4203	Astacus_astacus_14_ENA_GEDF01040913_GEDF010409131_TSA:_Astacus_astacus_TR37392_c0_g1_i1_transcribed_RNA_sequence	100	2363	0	0	835	3197	3213	5575	0	4364	C-type lectins	Recognition	Name=Serendipity_A
TRINITY_DN96220_c1_g1_i1	TRINITY_DN96220_c1_g1	Transcript_30788	seq1524	Astacus_astacus_3_ENA_GEDF01004825_GEDF010048251_TSA:_Astacus_astacus_TR14382_c0_g1_i1_transcribed_RNA_sequence	100	472	0	0	1	472	3929	4400	0	872	SOCS	JAK-STAT pathway	NA
TRINITY_DN142656_c2_g1_i1	TRINITY_DN142656_c2_g1	Transcript_59764	seq5698	6392_ENA_GEDF01006393_GEDF010063931_TSA:_Astacus_astacus_TR16994_c0_g1_i1_transcribed_RNA_sequence	93.282	1682	96	5	155	1835	86	1751	0	2464	Clip SP	Prophenoloxidase pathway	Name=CLIP
TRINITY_DN151459_c1_g1_i4	TRINITY_DN151459_c1_g1	Transcript_85099	seq4203	Astacus_astacus_14_ENA_GEDF01040913_GEDF010409131_TSA:_Astacus_astacus_TR37392_c0_g1_i1_transcribed_RNA_sequence	99.966	2938	1	0	1	2938	2118	5055	0	5421	C-type lectins	Recognition	Name=Serendipity_A
TRINITY_DN146791_c0_g1_i4	TRINITY_DN146791_c0_g1	Transcript_66541	seq5341	5393_ENA_GBEV01005394_GBEV010053941_TSA:_Procambarus_clarkii_Pc_5416_transcribed_RNA_sequence	88.168	1048	118	5	230	1274	823	1867	0	1243	Clip SP	Prophenoloxidase pathway	Name=Trypsin
TRINITY_DN17265_c0_g1_i1	TRINITY_DN17265_c0_g1	Transcript_4727	seq5699	13022_ENA_GEDF01013023_GEDF010130231_TSA:_Astacus_astacus_TR25581_c0_g1_i1_transcribed_RNA_sequence	100	1224	0	0	1	1224	1226	3	0	2261	Clip SP	Prophenoloxidase pathway	Name=Trypsin
TRINITY_DN142656_c2_g2_i2	TRINITY_DN142656_c2_g2	Transcript_59767	seq5698	6392_ENA_GEDF01006393_GEDF010063931_TSA:_Astacus_astacus_TR16994_c0_g1_i1_transcribed_RNA_sequence	99.88	1666	2	0	155	1820	86	1751	0	3066	Clip SP	Prophenoloxidase pathway	Name=CLIP
TRINITY_DN142656_c2_g2_i1	TRINITY_DN142656_c2_g2	Transcript_59765	seq5698	6392_ENA_GEDF01006393_GEDF010063931_TSA:_Astacus_astacus_TR16994_c0_g1_i1_transcribed_RNA_sequence	99.88	1665	2	0	164	1828	87	1751	0	3064	Clip SP	Prophenoloxidase pathway	Name=TCOGS2:TC009090-PA
TRINITY_DN142796_c0_g1_i1	TRINITY_DN142796_c0_g1	Transcript_59947	seq5279	17741_ENA_GBEI01017742_GBEI010177421_TSA:_Pontastacus_leptodactylus_Pl_CLC_17776_transcribed_RNA_sequence	94.604	1427	72	3	27	1452	1	1423	0	2204	Clip SP	Prophenoloxidase pathway	Name=CLIP
TRINITY_DN17376_c0_g1_i1	TRINITY_DN17376_c0_g1	Transcript_4772	seq5287	25961_ENA_GBEI01025962_GBEI010259621_TSA:_Pontastacus_leptodactylus_Pl_CLC_26025_transcribed_RNA_sequence	96.962	1152	35	0	143	1294	1	1152	0	1934	Clip SP	Prophenoloxidase pathway	Name=Trypsin
TRINITY_DN56626_c0_g1_i1	TRINITY_DN56626_c0_g1	Transcript_15585	seq1789	Astacus_astacus_7_ENA_GEDF01042255_GEDF010422551_TSA:_Astacus_astacus_TR47963_c0_g1_i1_transcribed_RNA_sequence	100	681	0	0	1	681	6	686	0	1258	ALFs	Antimicrobial peptides	Name=DUF3254
TRINITY_DN178744_c0_g1_i1	TRINITY_DN178744_c0_g1	Transcript_101342	seq5704	42780_ENA_GEDF01042781_GEDF010427811_TSA:_Astacus_astacus_TR51382_c0_g1_i1_transcribed_RNA_sequence	99.942	1734	1	0	45	1778	1	1734	0	3197	Clip SP	Prophenoloxidase pathway	Name=Trypsin
TRINITY_DN190582_c0_g1_i1	TRINITY_DN190582_c0_g1	Transcript_104963	seq5325	81968_ENA_GBEI01081969_GBEI010819691_TSA:_Pontastacus_leptodactylus_Pl_CLC_83611_transcribed_RNA_sequence	98.217	673	12	0	1	673	175	847	0	1177	Clip SP	Prophenoloxidase pathway	Name=Trypsin
TRINITY_DN216065_c0_g1_i1	TRINITY_DN216065_c0_g1	Transcript_111586	seq5699	13022_ENA_GEDF01013023_GEDF010130231_TSA:_Astacus_astacus_TR25581_c0_g1_i1_transcribed_RNA_sequence	100	600	0	0	1	600	1209	1808	0	1109	Clip SP	Prophenoloxidase pathway	Name=Trypsin
TRINITY_DN221310_c0_g1_i1	TRINITY_DN221310_c0_g1	Transcript_112494	seq5288	26326_ENA_GBEI01026327_GBEI010263271_TSA:_Pontastacus_leptodactylus_Pl_CLC_26391_transcribed_RNA_sequence	98.67	451	6	0	1	451	440	890	0	804	Clip SP	Prophenoloxidase pathway	Name=Trypsin
TRINITY_DN126432_c0_g1_i1	TRINITY_DN126432_c0_g1	Transcript_44846	seq1341	Astacus_astacus_ENA_GEDF01018917_GEDF010189171_TSA:_Astacus_astacus_TR30535_c0_g1_i2_transcribed_RNA_sequence	100	1563	0	0	18	1580	1	1563	0	2887	TAK1	IMD pathway	Name=IncA
TRINITY_DN129388_c0_g1_i1	TRINITY_DN129388_c0_g1	Transcript_47307	seq343	Astacus_leptodactylus_2_ENA_GBEI01016743_GBEI010167431_TSA:_Pontastacus_leptodactylus_Pl_CLC_16768_transcribed_RNA_sequence	99.246	5173	31	3	1	5171	38	5204	0	9330	TLR	Toll Pathway	Name=LRR_8
TRINITY_DN229174_c0_g1_i1	TRINITY_DN229174_c0_g1	Transcript_114377	seq7172	89492_ENA_HAFJ01089493_HAFJ010894931_TSA:_Proasellus_solanasi__contig_comp604065_c0_seq1	99.506	607	3	0	15	621	607	1	0	1105	Clip SP	Prophenoloxidase pathway	Name=Trypsin
TRINITY_DN144666_c0_g2_i1	TRINITY_DN144666_c0_g2	Transcript_62801	seq5273	3950_ENA_GBEI01003951_GBEI010039511_TSA:_Pontastacus_leptodactylus_Pl_CLC_3957_transcribed_RNA_sequence	96.694	1210	39	1	683	1891	1789	580	0	2012	Clip SP	Prophenoloxidase pathway	Name=CLIP
TRINITY_DN144666_c0_g2_i1	TRINITY_DN144666_c0_g2	Transcript_62801	seq5273	3950_ENA_GBEI01003951_GBEI010039511_TSA:_Pontastacus_leptodactylus_Pl_CLC_3957_transcribed_RNA_sequence	94.595	481	11	5	278	757	2246	1780	0	730	Clip SP	Prophenoloxidase pathway	Name=CLIP
TRINITY_DN144666_c0_g2_i2	TRINITY_DN144666_c0_g2	Transcript_62802	seq5273	3950_ENA_GBEI01003951_GBEI010039511_TSA:_Pontastacus_leptodactylus_Pl_CLC_3957_transcribed_RNA_sequence	94.398	482	11	6	278	758	2246	1780	0	726	Clip SP	Prophenoloxidase pathway	Name=CLIP
TRINITY_DN144666_c0_g2_i2	TRINITY_DN144666_c0_g2	Transcript_62802	seq5273	3950_ENA_GBEI01003951_GBEI010039511_TSA:_Pontastacus_leptodactylus_Pl_CLC_3957_transcribed_RNA_sequence	96.694	1210	39	1	684	1892	1789	580	0	2012	Clip SP	Prophenoloxidase pathway	Name=CLIP
TRINITY_DN144666_c0_g2_i2	TRINITY_DN144666_c0_g2	Transcript_62802	seq5273	3950_ENA_GBEI01003951_GBEI010039511_TSA:_Pontastacus_leptodactylus_Pl_CLC_3957_transcribed_RNA_sequence	95.238	462	15	1	1961	2415	646	185	0	725	Clip SP	Prophenoloxidase pathway	Name=CLIP
TRINITY_DN144666_c0_g3_i1	TRINITY_DN144666_c0_g3	Transcript_62803	seq5273	3950_ENA_GBEI01003951_GBEI010039511_TSA:_Pontastacus_leptodactylus_Pl_CLC_3957_transcribed_RNA_sequence	94.702	453	14	5	1	453	3870	3428	0	695	Clip SP	Prophenoloxidase pathway	NA
TRINITY_DN144666_c0_g3_i1	TRINITY_DN144666_c0_g3	Transcript_62803	seq5273	3950_ENA_GBEI01003951_GBEI010039511_TSA:_Pontastacus_leptodactylus_Pl_CLC_3957_transcribed_RNA_sequence	95.267	972	28	7	425	1391	3424	2466	0	1524	Clip SP	Prophenoloxidase pathway	NA
TRINITY_DN252664_c0_g1_i1	TRINITY_DN252664_c0_g1	Transcript_120435	seq5301	41750_ENA_GBEI01041751_GBEI010417511_TSA:_Pontastacus_leptodactylus_Pl_CLC_41961_transcribed_RNA_sequence	98.361	732	12	0	1	732	1151	420	0	1286	Clip SP	Prophenoloxidase pathway	Name=Trypsin
TRINITY_DN151459_c1_g1_i5	TRINITY_DN151459_c1_g1	Transcript_85100	seq4203	Astacus_astacus_14_ENA_GEDF01040913_GEDF010409131_TSA:_Astacus_astacus_TR37392_c0_g1_i1_transcribed_RNA_sequence	99.882	844	1	0	108	951	4212	5055	0	1554	C-type lectins	Recognition	NA
TRINITY_DN277182_c0_g1_i1	TRINITY_DN277182_c0_g1	Transcript_126254	seq5703	21615_ENA_GEDF01021616_GEDF010216161_TSA:_Astacus_astacus_TR32520_c0_g1_i1_transcribed_RNA_sequence	99.816	1630	3	0	1	1630	1722	93	0	2994	Clip SP	Prophenoloxidase pathway	Name=Trypsin
TRINITY_DN277996_c0_g1_i1	TRINITY_DN277996_c0_g1	Transcript_126590	seq5697	6263_ENA_GEDF01006264_GEDF010062641_TSA:_Astacus_astacus_TR16713_c0_g1_i1_transcribed_RNA_sequence	99.834	1805	0	1	1	1805	13	1814	0	3314	Clip SP	Prophenoloxidase pathway	Name=Trypsin
TRINITY_DN4118_c0_g1_i1	TRINITY_DN4118_c0_g1	Transcript_1422	seq5478	37561_ENA_GBYW01037562_GBYW010375621_TSA:_Pacifastacus_leniusculus_comp37520_c0_seq7_transcribed_RNA_sequence	94.6	1574	74	8	11	1578	1570	2	0	2425	Clip SP	Prophenoloxidase pathway	Name=Trypsin
TRINITY_DN41887_c0_g2_i1	TRINITY_DN41887_c0_g2	Transcript_11500	seq5274	6507_ENA_GBEI01006508_GBEI010065081_TSA:_Pontastacus_leptodactylus_Pl_CLC_6517_transcribed_RNA_sequence	96.726	1527	50	0	103	1629	1373	2899	0	2543	Clip SP	Prophenoloxidase pathway	Name=Trypsin
TRINITY_DN51362_c0_g1_i1	TRINITY_DN51362_c0_g1	Transcript_14219	seq5292	29269_ENA_GBEI01029270_GBEI010292701_TSA:_Pontastacus_leptodactylus_Pl_CLC_29349_transcribed_RNA_sequence	99.091	440	4	0	1	440	346	785	0	791	Clip SP	Prophenoloxidase pathway	Name=Trypsin
TRINITY_DN60908_c0_g1_i1	TRINITY_DN60908_c0_g1	Transcript_17190	seq5276	10261_ENA_GBEI01010262_GBEI010102621_TSA:_Pontastacus_leptodactylus_Pl_CLC_10279_transcribed_RNA_sequence	96.667	2130	50	9	1184	3308	3372	1259	0	3520	Clip SP	Prophenoloxidase pathway	Name=Trypsin
TRINITY_DN60908_c0_g1_i1	TRINITY_DN60908_c0_g1	Transcript_17190	seq5276	10261_ENA_GBEI01010262_GBEI010102621_TSA:_Pontastacus_leptodactylus_Pl_CLC_10279_transcribed_RNA_sequence	98.16	652	12	0	536	1187	4088	3437	0	1147	Clip SP	Prophenoloxidase pathway	Name=Trypsin
TRINITY_DN80380_c1_g1_i1	TRINITY_DN80380_c1_g1	Transcript_24336	seq5363	45238_ENA_GBEV01045239_GBEV010452391_TSA:_Procambarus_clarkii_Pc_45298_transcribed_RNA_sequence	92.881	1489	106	0	1	1489	5582	4094	0	2163	Clip SP	Prophenoloxidase pathway	Name=Trypsin
TRINITY_DN88922_c0_g1_i1	TRINITY_DN88922_c0_g1	Transcript_28133	seq5272	1752_ENA_GBEI01001753_GBEI010017531_TSA:_Pontastacus_leptodactylus_Pl_CLC_1755_transcribed_RNA_sequence	97.747	799	18	0	1	799	940	142	0	1376	Clip SP	Prophenoloxidase pathway	Name=Trypsin
TRINITY_DN82344_c1_g1_i1	TRINITY_DN82344_c1_g1	Transcript_25062	seq495	40963_pelle_ENA_GBEI01040964_GBEI010409641_TSA:_Pontastacus_leptodactylus_Pl_CLC_41159_transcribed_RNA_sequence	98.999	3297	22	3	1	3287	3298	3	0	5895	Pelle	Toll Pathway	Name=Pkinase
TRINITY_DN151459_c1_g1_i6	TRINITY_DN151459_c1_g1	Transcript_85101	seq4203	Astacus_astacus_14_ENA_GEDF01040913_GEDF010409131_TSA:_Astacus_astacus_TR37392_c0_g1_i1_transcribed_RNA_sequence	100	1364	0	0	108	1471	4212	5575	0	2519	C-type lectins	Recognition	NA
TRINITY_DN147570_c0_g1_i2	TRINITY_DN147570_c0_g1	Transcript_68327	seq2124	Astacus_astacus_6_ENA_GEDF01018347_GEDF010183471_TSA:_Astacus_astacus_TR30144_c0_g1_i1_transcribed_RNA_sequence	99.505	404	2	0	16	419	812	409	0	736	Crustin	Antimicrobial peptides	Name=WAP
TRINITY_DN131368_c1_g2_i1	TRINITY_DN131368_c1_g2	Transcript_49105	seq342	Astacus_leptodactylus_1	97.124	591	11	2	155	743	6003	5417	0	992	TLR	Toll Pathway	NA
TRINITY_DN147570_c0_g1_i1	TRINITY_DN147570_c0_g1	Transcript_68326	seq2124	Astacus_astacus_6_ENA_GEDF01018347_GEDF010183471_TSA:_Astacus_astacus_TR30144_c0_g1_i1_transcribed_RNA_sequence	100	618	0	0	16	633	812	195	0	1142	Crustin	Antimicrobial peptides	NA
TRINITY_DN148204_c1_g1_i2	TRINITY_DN148204_c1_g1	Transcript_69975	seq7442	tr|Q26059|Q26059_PACLE Peroxinectin OS=Pacifastacus leniusculus OX=6720 PE=2 SV=1	90.125	800	78	1	117	2513	19	818	0	1437	PXN	Prophenoloxidase pathway	Name=An_peroxidase
TRINITY_DN135539_c0_g1_i1	TRINITY_DN135539_c0_g1	Transcript_52068	seq348	Astacus_leptodactylus_7_ENA_GBEI01039794_GBEI010397941_TSA:_Pontastacus_leptodactylus_Pl_CLC_39974_transcribed_RNA_sequence	98.271	1967	34	0	1	1967	1967	1	0	3445	TLR	Toll Pathway	Name=LRR_8
TRINITY_DN147218_c0_g1_i1	TRINITY_DN147218_c0_g1	Transcript_67425	seq1414	Astacus_leptodactylus_ENA_GAFS01014723_GAFS010147231_TSA:_Pontastacus_leptodactylus_Pastle_hypoyo_c14997_transcribed_RNA_sequence	99.502	2412	12	0	5	2416	7	2418	0	4388	STAT	JAK-STAT pathway	Name=STAT_bind
TRINITY_DN147218_c0_g1_i2	TRINITY_DN147218_c0_g1	Transcript_67427	seq1414	Astacus_leptodactylus_ENA_GAFS01014723_GAFS010147231_TSA:_Pontastacus_leptodactylus_Pastle_hypoyo_c14997_transcribed_RNA_sequence	99.463	2423	13	0	340	2762	144	2566	0	4403	STAT	JAK-STAT pathway	Name=STAT_bind
TRINITY_DN744_c0_g1_i1	TRINITY_DN744_c0_g1	Transcript_209	seq1783	Astacus_astacus_1_ENA_GEDF01001283_GEDF010012831_TSA:_Astacus_astacus_TR4084_c0_g1_i1_transcribed_RNA_sequence	100	814	0	0	76	889	898	85	0	1504	ALFs	Antimicrobial peptides	Name=DUF3254
TRINITY_DN151459_c1_g1_i7	TRINITY_DN151459_c1_g1	Transcript_85102	seq4203	Astacus_astacus_14_ENA_GEDF01040913_GEDF010409131_TSA:_Astacus_astacus_TR37392_c0_g1_i1_transcribed_RNA_sequence	100	1935	0	0	236	2170	2952	4886	0	3574	C-type lectins	Recognition	Name=Serendipity_A
TRINITY_DN151459_c1_g2_i1	TRINITY_DN151459_c1_g2	Transcript_85103	seq4203	Astacus_astacus_14_ENA_GEDF01040913_GEDF010409131_TSA:_Astacus_astacus_TR37392_c0_g1_i1_transcribed_RNA_sequence	98.649	370	5	0	1	370	2079	1710	0	656	C-type lectins	Recognition	NA
TRINITY_DN151578_c3_g5_i1	TRINITY_DN151578_c3_g5	Transcript_86056	seq3418	Astacus_astacus_2_ENA_GEDF01015468_GEDF010154681_TSA:_Astacus_astacus_TR27912_c0_g1_i1_transcribed_RNA_sequence	99.05	2317	20	2	1	2316	4677	2362	0	4156	TEP	Recognition	Name=Thiol-ester_cl
TRINITY_DN151578_c3_g5_i2	TRINITY_DN151578_c3_g5	Transcript_86061	seq3418	Astacus_astacus_2_ENA_GEDF01015468_GEDF010154681_TSA:_Astacus_astacus_TR27912_c0_g1_i1_transcribed_RNA_sequence	100	4676	0	0	1	4676	4677	2	0	8636	TEP	Recognition	Name=A2M_N_2
TRINITY_DN138654_c1_g1_i2	TRINITY_DN138654_c1_g1	Transcript_55025	seq348	Astacus_leptodactylus_7_ENA_GBEI01039794_GBEI010397941_TSA:_Pontastacus_leptodactylus_Pl_CLC_39974_transcribed_RNA_sequence	97.22	3345	48	21	512	3853	5259	1957	0	5620	TLR	Toll Pathway	Name=TIR_2
TRINITY_DN146507_c0_g2_i1	TRINITY_DN146507_c0_g2	Transcript_66050	seq342	Astacus_leptodactylus_1	97.156	1055	28	2	281	1334	218	1271	0	1781	TLR	Toll Pathway	Name=LRR_5
TRINITY_DN1080_c0_g1_i1	TRINITY_DN1080_c0_g1	Transcript_315	seq2766	Astacus_astacus_Ago-2b_ENA_GEDF01012370_GEDF010123701_TSA:_Astacus_astacus_TR25117_c0_g1_i1_transcribed_RNA_sequence	99.944	1798	1	0	33	1830	3279	1482	0	3315	Argonaute-Piwi	Antiviral RNAi	Name=Piwi
TRINITY_DN151578_c3_g7_i1	TRINITY_DN151578_c3_g7	Transcript_86057	seq3418	Astacus_astacus_2_ENA_GEDF01015468_GEDF010154681_TSA:_Astacus_astacus_TR27912_c0_g1_i1_transcribed_RNA_sequence	83.003	959	132	20	141	1088	3909	2971	0	839	TEP	Recognition	Name=Thiol-ester_cl
TRINITY_DN147218_c0_g1_i3	TRINITY_DN147218_c0_g1	Transcript_67428	seq1414	Astacus_leptodactylus_ENA_GAFS01014723_GAFS010147231_TSA:_Pontastacus_leptodactylus_Pastle_hypoyo_c14997_transcribed_RNA_sequence	99.492	2560	13	0	5	2564	7	2566	0	4656	STAT	JAK-STAT pathway	Name=STAT_bind
TRINITY_DN151578_c3_g7_i2	TRINITY_DN151578_c3_g7	Transcript_86059	seq3418	Astacus_astacus_2_ENA_GEDF01015468_GEDF010154681_TSA:_Astacus_astacus_TR27912_c0_g1_i1_transcribed_RNA_sequence	82.848	618	98	4	153	769	4110	3500	1.38e-155	547	TEP	Recognition	Name=A2M_comp
TRINITY_DN82268_c0_g1_i2	TRINITY_DN82268_c0_g1	Transcript_25015	seq1302	Astacus_astacus_ENA_GEDF01006281_GEDF010062811_TSA:_Astacus_astacus_TR16762_c0_g1_i2_transcribed_RNA_sequence	99.95	2015	0	1	768	2781	890	2904	0	3714	IKKb	IMD pathway	Name=Pkinase
TRINITY_DN50352_c0_g1_i1	TRINITY_DN50352_c0_g1	Transcript_13897	seq7410	TRINITY_DN49682_c0_g1_i1 len=4811 path=[9577:0-4810] [-1, 9577, -2]	82.051	117	21	0	1554	1670	1382	1498	6.01e-23	100	HSP	Heat-shock response	Name=HSP70
TRINITY_DN151578_c3_g7_i3	TRINITY_DN151578_c3_g7	Transcript_86062	seq3418	Astacus_astacus_2_ENA_GEDF01015468_GEDF010154681_TSA:_Astacus_astacus_TR27912_c0_g1_i1_transcribed_RNA_sequence	83.534	1160	160	20	153	1301	4110	2971	0	1055	TEP	Recognition	Name=Thiol-ester_cl
TRINITY_DN150848_c97_g17_i1	TRINITY_DN150848_c97_g17	Transcript_81654	seq1214	Astacus_astacus_ENA_GEDF01009318_GEDF010093181_TSA:_Astacus_astacus_TR21243_c0_g1_i1_transcribed_RNA_sequence	100	4386	0	0	194	4579	4412	27	0	8100	Caspar	IMD pathway	Name=UBX
TRINITY_DN151578_c3_g8_i1	TRINITY_DN151578_c3_g8	Transcript_86058	seq3429	Astacus_leptodactylus_10	96.021	1156	46	0	92	1247	4310	3155	0	1881	TEP	Recognition	Name=A2M_recep
TRINITY_DN151578_c3_g8_i2	TRINITY_DN151578_c3_g8	Transcript_86060	seq3429	Astacus_leptodactylus_10	96.021	1156	46	0	92	1247	4310	3155	0	1881	TEP	Recognition	Name=Thiol-ester_cl
TRINITY_DN146507_c0_g3_i1	TRINITY_DN146507_c0_g3	Transcript_66053	seq342	Astacus_leptodactylus_1	97.146	946	25	2	274	1218	327	1271	0	1596	TLR	Toll Pathway	Name=LRR_5
TRINITY_DN146507_c0_g4_i1	TRINITY_DN146507_c0_g4	Transcript_66054	seq342	Astacus_leptodactylus_1	97.783	857	9	4	194	1043	3236	4089	0	1469	TLR	Toll Pathway	Name=RPRC015296-PA
TRINITY_DN146507_c0_g4_i2	TRINITY_DN146507_c0_g4	Transcript_66055	seq342	Astacus_leptodactylus_1	98.219	1123	10	4	109	1224	2970	4089	0	1954	TLR	Toll Pathway	Name=Znev_13969
TRINITY_DN146507_c0_g4_i3	TRINITY_DN146507_c0_g4	Transcript_66056	seq342	Astacus_leptodactylus_1	97.302	1260	24	4	277	1529	2833	4089	0	2130	TLR	Toll Pathway	Name=CLEC009424-RA
TRINITY_DN146507_c0_g4_i4	TRINITY_DN146507_c0_g4	Transcript_66057	seq342	Astacus_leptodactylus_1	97.779	2836	52	5	1	2829	1258	4089	0	4878	TLR	Toll Pathway	Name=LRR_8
TRINITY_DN151628_c168_g2_i2	TRINITY_DN151628_c168_g2	Transcript_86978	seq4200	Astacus_astacus_11_ENA_GEDF01026545_GEDF010265451_TSA:_Astacus_astacus_TR34894_c5_g1_i1_transcribed_RNA_sequence	85.363	854	97	17	114	945	1	848	0	859	C-type lectins	Recognition	Name=Lectin_C
TRINITY_DN1080_c1_g1_i1	TRINITY_DN1080_c1_g1	Transcript_316	seq2766	Astacus_astacus_Ago-2b_ENA_GEDF01012370_GEDF010123701_TSA:_Astacus_astacus_TR25117_c0_g1_i1_transcribed_RNA_sequence	100	560	0	0	1	560	1499	940	0	1035	Argonaute-Piwi	Antiviral RNAi	Name=PAZ
TRINITY_DN82268_c0_g1_i2	TRINITY_DN82268_c0_g1	Transcript_25015	seq1302	Astacus_astacus_ENA_GEDF01006281_GEDF010062811_TSA:_Astacus_astacus_TR16762_c0_g1_i2_transcribed_RNA_sequence	100	768	0	0	1	768	6	773	0	1419	IKKb	IMD pathway	Name=Pkinase
TRINITY_DN151628_c168_g2_i3	TRINITY_DN151628_c168_g2	Transcript_86979	seq4200	Astacus_astacus_11_ENA_GEDF01026545_GEDF010265451_TSA:_Astacus_astacus_TR34894_c5_g1_i1_transcribed_RNA_sequence	99.038	936	9	0	133	1068	2	937	0	1679	C-type lectins	Recognition	Name=UniRef90_A0A0F8ACZ6
TRINITY_DN151628_c168_g2_i4	TRINITY_DN151628_c168_g2	Transcript_86980	seq4200	Astacus_astacus_11_ENA_GEDF01026545_GEDF010265451_TSA:_Astacus_astacus_TR34894_c5_g1_i1_transcribed_RNA_sequence	100	937	0	0	114	1050	1	937	0	1731	C-type lectins	Recognition	NA
TRINITY_DN127445_c0_g1_i1	TRINITY_DN127445_c0_g1	Transcript_45655	seq824	Astacus_leptodactylus36235	97.038	574	17	0	671	1244	750	177	0	966	Spatzle	Toll Pathway	Name=Spaetzle
TRINITY_DN126600_c0_g1_i1	TRINITY_DN126600_c0_g1	Transcript_44938	seq62	41_ENA_GBEI01000042_GBEI010000421_TSA:_Pontastacus_leptodactylus_Pl_CLC_43_transcribed_RNA_sequence	86.006	636	87	2	1	635	3283	2649	0	680	Hemocyanin	Prophenoloxidase pathway	Name=Hemocyanin_M
TRINITY_DN75564_c0_g2_i1	TRINITY_DN75564_c0_g2	Transcript_22211	seq605	Astacus_astacus_ENA_GEDF01007711_GEDF010077111_TSA:_Astacus_astacus_TR18842_c0_g1_i1_transcribed_RNA_sequence	99.44	3214	2	2	407	3620	827	4024	0	5821	Cactus	Toll Pathway	Name=Ank_2
TRINITY_DN75564_c0_g2_i2	TRINITY_DN75564_c0_g2	Transcript_22212	seq605	Astacus_astacus_ENA_GEDF01007711_GEDF010077111_TSA:_Astacus_astacus_TR18842_c0_g1_i1_transcribed_RNA_sequence	99.554	4034	2	2	64	4097	7	4024	0	7336	Cactus	Toll Pathway	Name=Ank_2
TRINITY_DN115762_c0_g1_i1	TRINITY_DN115762_c0_g1	Transcript_39230	seq2974	Astacus_astacus_ENA_GEDF01011679_GEDF010116791_TSA:_Astacus_astacus_TR24613_c0_g1_i1_transcribed_RNA_sequence	99.98	5127	0	1	660	5786	5214	89	0	9461	TRBP	Antiviral RNAi	Name=dsrm
TRINITY_DN151628_c168_g2_i5	TRINITY_DN151628_c168_g2	Transcript_86981	seq4200	Astacus_astacus_11_ENA_GEDF01026545_GEDF010265451_TSA:_Astacus_astacus_TR34894_c5_g1_i1_transcribed_RNA_sequence	96.224	927	32	3	168	1093	13	937	0	1515	C-type lectins	Recognition	Name=Lectin_C
TRINITY_DN121161_c0_g1_i1	TRINITY_DN121161_c0_g1	Transcript_42227	seq7428	tr|A0A386H790|A0A386H790_PROCL Pacifastin light chain-like protein serine proteinase inhibitor (Fragment) OS=Procambarus clarkii OX=6728 PE=2 SV=1	82.698	734	122	2	2193	1	345	1076	0	1228	Pacifastin-LC	Prophenoloxidase pathway	Name=Pacifastin_I
TRINITY_DN151628_c168_g2_i6	TRINITY_DN151628_c168_g2	Transcript_86982	seq4200	Astacus_astacus_11_ENA_GEDF01026545_GEDF010265451_TSA:_Astacus_astacus_TR34894_c5_g1_i1_transcribed_RNA_sequence	96.482	938	31	2	114	1050	1	937	0	1548	C-type lectins	Recognition	Name=Lectin_C
TRINITY_DN89431_c0_g1_i4	TRINITY_DN89431_c0_g1	Transcript_28474	seq341	Astacus_astacus_3_ENA_GEDF01034780_GEDF010347801_TSA:_Astacus_astacus_TR36572_c3_g1_i4_transcribed_RNA_sequence	100	566	0	0	1866	2431	596	31	0	1046	TLR	Toll Pathway	Name=LRR_8
TRINITY_DN44266_c0_g5_i1	TRINITY_DN44266_c0_g5	Transcript_12091	seq1176	Astacus_astacus_ENA_GEDF01044838_GEDF010448381_TSA:_Astacus_astacus_TR69326_c0_g1_i1_transcribed_RNA_sequence	100	1936	0	0	1	1936	57	1992	0	3576	Relish	IMD pathway	Name=RHD_DNA_bind
TRINITY_DN151628_c168_g2_i7	TRINITY_DN151628_c168_g2	Transcript_86983	seq4200	Astacus_astacus_11_ENA_GEDF01026545_GEDF010265451_TSA:_Astacus_astacus_TR34894_c5_g1_i1_transcribed_RNA_sequence	84.935	843	98	18	168	988	13	848	0	826	C-type lectins	Recognition	Name=Lectin_C
TRINITY_DN89431_c0_g1_i4	TRINITY_DN89431_c0_g1	Transcript_28474	seq341	Astacus_astacus_3_ENA_GEDF01034780_GEDF010347801_TSA:_Astacus_astacus_TR36572_c3_g1_i4_transcribed_RNA_sequence	100	637	0	0	64	700	2603	1967	0	1177	TLR	Toll Pathway	Name=LRR_8
TRINITY_DN89431_c0_g1_i4	TRINITY_DN89431_c0_g1	Transcript_28474	seq341	Astacus_astacus_3_ENA_GEDF01034780_GEDF010347801_TSA:_Astacus_astacus_TR36572_c3_g1_i4_transcribed_RNA_sequence	100	1171	0	0	697	1867	1882	712	0	2163	TLR	Toll Pathway	Name=LRR_8
TRINITY_DN89431_c0_g2_i2	TRINITY_DN89431_c0_g2	Transcript_28476	seq341	Astacus_astacus_3_ENA_GEDF01034780_GEDF010347801_TSA:_Astacus_astacus_TR36572_c3_g1_i4_transcribed_RNA_sequence	100	566	0	0	1299	1864	31	596	0	1046	TLR	Toll Pathway	Name=LRR_8
TRINITY_DN151628_c168_g2_i8	TRINITY_DN151628_c168_g2	Transcript_86984	seq4200	Astacus_astacus_11_ENA_GEDF01026545_GEDF010265451_TSA:_Astacus_astacus_TR34894_c5_g1_i1_transcribed_RNA_sequence	77.165	508	114	2	133	639	2	508	2.8e-79	294	C-type lectins	Recognition	Name=Lectin_C
TRINITY_DN89431_c0_g2_i1	TRINITY_DN89431_c0_g2	Transcript_28475	seq341	Astacus_astacus_3_ENA_GEDF01034780_GEDF010347801_TSA:_Astacus_astacus_TR36572_c3_g1_i4_transcribed_RNA_sequence	100	637	0	0	3147	3783	1967	2603	0	1177	TLR	Toll Pathway	Name=LRR_8
TRINITY_DN12221_c0_g1_i1	TRINITY_DN12221_c0_g1	Transcript_3397	seq7408	TRINITY_DN12221_c0_g1_i1 len=1709 path=[2435:0-724 2436:725-745 2437:746-761 2489:762-1208 2484:1209-1209 2487:1210-1224 2464:1225-1245 2465:1246-1261 2466:1262-1708] [-1, 2435, 2436, 2437, 2489, 2484, 2487, 2464, 2465, 2466]	99.805	513	1	0	1197	1709	697	1209	0	942	HSP	Heat-shock response	Name=HSP20
TRINITY_DN115762_c0_g1_i2	TRINITY_DN115762_c0_g1	Transcript_39231	seq2974	Astacus_astacus_ENA_GEDF01011679_GEDF010116791_TSA:_Astacus_astacus_TR24613_c0_g1_i1_transcribed_RNA_sequence	100	805	0	0	4841	5645	893	89	0	1487	TRBP	Antiviral RNAi	Name=DND1_DSRM
TRINITY_DN151628_c171_g30_i1	TRINITY_DN151628_c171_g30	Transcript_86991	seq4071	1705_ENA_GBEI01001706_GBEI010017061_TSA:_Pontastacus_leptodactylus_Pl_CLC_1708_transcribed_RNA_sequence	95.745	893	38	0	275	1167	1191	299	0	1439	C-type lectins	Recognition	Name=Lectin_C
TRINITY_DN152153_c49_g1_i1	TRINITY_DN152153_c49_g1	Transcript_90782	seq4092	77730_ENA_GBEV01077731_GBEV010777311_TSA:_Procambarus_clarkii_Pc_77806_transcribed_RNA_sequence	86.063	1270	155	6	201	1470	150	1397	0	1345	C-type lectins	Recognition	Name=Lectin_C
TRINITY_DN152321_c92_g1_i2	TRINITY_DN152321_c92_g1	Transcript_91787	seq4196	Astacus_astacus_7_ENA_GEDF01019135_GEDF010191351_TSA:_Astacus_astacus_TR30720_c0_g2_i2_transcribed_RNA_sequence	100	797	0	0	40	836	1	797	0	1472	C-type lectins	Recognition	Name=Lectin_C
TRINITY_DN152321_c92_g1_i4	TRINITY_DN152321_c92_g1	Transcript_91789	seq4196	Astacus_astacus_7_ENA_GEDF01019135_GEDF010191351_TSA:_Astacus_astacus_TR30720_c0_g2_i2_transcribed_RNA_sequence	100	797	0	0	40	836	1	797	0	1472	C-type lectins	Recognition	Name=Lectin_C
TRINITY_DN152321_c92_g1_i6	TRINITY_DN152321_c92_g1	Transcript_91791	seq4196	Astacus_astacus_7_ENA_GEDF01019135_GEDF010191351_TSA:_Astacus_astacus_TR30720_c0_g2_i2_transcribed_RNA_sequence	100	797	0	0	40	836	1	797	0	1472	C-type lectins	Recognition	Name=Lectin_C
TRINITY_DN89431_c0_g2_i1	TRINITY_DN89431_c0_g2	Transcript_28475	seq341	Astacus_astacus_3_ENA_GEDF01034780_GEDF010347801_TSA:_Astacus_astacus_TR36572_c3_g1_i4_transcribed_RNA_sequence	100	1852	0	0	1299	3150	31	1882	0	3421	TLR	Toll Pathway	Name=LRR_8
TRINITY_DN152321_c92_g1_i7	TRINITY_DN152321_c92_g1	Transcript_91792	seq4196	Astacus_astacus_7_ENA_GEDF01019135_GEDF010191351_TSA:_Astacus_astacus_TR30720_c0_g2_i2_transcribed_RNA_sequence	100	797	0	0	40	836	1	797	0	1472	C-type lectins	Recognition	Name=Lectin_C
TRINITY_DN89431_c0_g2_i2	TRINITY_DN89431_c0_g2	Transcript_28476	seq341	Astacus_astacus_3_ENA_GEDF01034780_GEDF010347801_TSA:_Astacus_astacus_TR36572_c3_g1_i4_transcribed_RNA_sequence	100	1892	0	0	1863	3754	712	2603	0	3494	TLR	Toll Pathway	Name=LRR_8
TRINITY_DN89431_c0_g2_i3	TRINITY_DN89431_c0_g2	Transcript_28477	seq341	Astacus_astacus_3_ENA_GEDF01034780_GEDF010347801_TSA:_Astacus_astacus_TR36572_c3_g1_i4_transcribed_RNA_sequence	100	2573	0	0	1299	3871	31	2603	0	4752	TLR	Toll Pathway	Name=LRR_8
TRINITY_DN56097_c0_g2_i1	TRINITY_DN56097_c0_g2	Transcript_15408	seq5278	17373_ENA_GBEI01017374_GBEI010173741_TSA:_Pontastacus_leptodactylus_Pl_CLC_17407_transcribed_RNA_sequence	97.851	1815	31	5	99	1907	2307	495	0	3129	Clip SP	Prophenoloxidase pathway	Name=CLIP
TRINITY_DN154714_c0_g1_i1	TRINITY_DN154714_c0_g1	Transcript_95358	seq3423	Astacus_leptodactylus_4	99.569	464	2	0	1	464	1547	2010	0	846	TEP	Recognition	Name=Znev_13964
TRINITY_DN149804_c18_g1_i1	TRINITY_DN149804_c18_g1	Transcript_75467	seq62	41_ENA_GBEI01000042_GBEI010000421_TSA:_Pontastacus_leptodactylus_Pl_CLC_43_transcribed_RNA_sequence	97.693	2297	52	1	1	2296	3908	1612	0	3947	Hemocyanin	Prophenoloxidase pathway	Name=Hemocyanin_N
TRINITY_DN115762_c0_g1_i2	TRINITY_DN115762_c0_g1	Transcript_39231	seq2974	Astacus_astacus_ENA_GEDF01011679_GEDF010116791_TSA:_Astacus_astacus_TR24613_c0_g1_i1_transcribed_RNA_sequence	99.976	4184	0	1	660	4843	5214	1032	0	7720	TRBP	Antiviral RNAi	Name=DND1_DSRM
TRINITY_DN149804_c18_g1_i2	TRINITY_DN149804_c18_g1	Transcript_75468	seq67	172_ENA_GBEI01000173_GBEI010001731_TSA:_Pontastacus_leptodactylus_Pl_CLC_174_transcribed_RNA_sequence	97.738	1326	28	2	606	1930	1325	1	0	2281	Hemocyanin	Prophenoloxidase pathway	Name=Hemocyanin_N
TRINITY_DN157061_c0_g1_i1	TRINITY_DN157061_c0_g1	Transcript_96141	seq3422	Astacus_leptodactylus_3_ENA_GAFS01003028_GAFS010030281_TSA:_Pontastacus_leptodactylus_Pastle_hypoyo_c3077_transcribed_RNA_sequence	98.006	652	13	0	1	652	4625	3974	0	1133	TEP	Recognition	Name=A2M_recep
TRINITY_DN149804_c18_g1_i2	TRINITY_DN149804_c18_g1	Transcript_75468	seq67	172_ENA_GBEI01000173_GBEI010001731_TSA:_Pontastacus_leptodactylus_Pl_CLC_174_transcribed_RNA_sequence	96.45	507	18	0	1	507	1837	1331	0	837	Hemocyanin	Prophenoloxidase pathway	Name=Hemocyanin_N
TRINITY_DN157256_c0_g1_i1	TRINITY_DN157256_c0_g1	Transcript_96202	seq3422	Astacus_leptodactylus_3_ENA_GAFS01003028_GAFS010030281_TSA:_Pontastacus_leptodactylus_Pastle_hypoyo_c3077_transcribed_RNA_sequence	98.192	553	10	0	1	553	616	64	0	966	TEP	Recognition	Name=EFX86067
TRINITY_DN176879_c5_g1_i1	TRINITY_DN176879_c5_g1	Transcript_100368	seq954	18355_(reversed)_ENA_GEDF01018356_GEDF010183561_TSA:_Astacus_astacus_TR30149_c0_g1_i1_transcribed_RNA_sequence	99.872	1563	2	0	12	1574	1	1563	0	2876	GNBP	Recognition	Name=Glyco_hydro_16
TRINITY_DN121161_c0_g1_i3	TRINITY_DN121161_c0_g1	Transcript_42229	seq7428	tr|A0A386H790|A0A386H790_PROCL Pacifastin light chain-like protein serine proteinase inhibitor (Fragment) OS=Procambarus clarkii OX=6728 PE=2 SV=1	74.659	734	126	4	2028	1	345	1076	0	1085	Pacifastin-LC	Prophenoloxidase pathway	Name=Pacifastin_I
TRINITY_DN79910_c0_g1_i1	TRINITY_DN79910_c0_g1	Transcript_24108	seq7433	tr|A0A386H7H6|A0A386H7H6_PROCL Pacifastin heavy chain (Fragment) OS=Procambarus clarkii OX=6728 PE=2 SV=1	87.403	1286	150	5	4505	672	2	1283	0	2313	Pacifastin-HC	Prophenoloxidase pathway	Name=Transferrin
TRINITY_DN149804_c18_g1_i3	TRINITY_DN149804_c18_g1	Transcript_75469	seq62	41_ENA_GBEI01000042_GBEI010000421_TSA:_Pontastacus_leptodactylus_Pl_CLC_43_transcribed_RNA_sequence	96.876	2209	62	4	116	2320	3817	1612	0	3690	Hemocyanin	Prophenoloxidase pathway	Name=Hemocyanin_N
TRINITY_DN79910_c0_g2_i1	TRINITY_DN79910_c0_g2	Transcript_24109	seq7433	tr|A0A386H7H6|A0A386H7H6_PROCL Pacifastin heavy chain (Fragment) OS=Procambarus clarkii OX=6728 PE=2 SV=1	87.403	1286	150	5	4500	667	2	1283	0	2313	Pacifastin-HC	Prophenoloxidase pathway	Name=Transferrin
TRINITY_DN177273_c0_g1_i1	TRINITY_DN177273_c0_g1	Transcript_100593	seq4985	41882_ENA_GEDF01041883_GEDF010418831_TSA:_Astacus_astacus_TR44298_c0_g1_i1_transcribed_RNA_sequence	86.577	149	12	7	2491	2631	2502	2650	9.01e-38	158	Scavenger B	Recognition	Name=CD36
TRINITY_DN127445_c0_g1_i1	TRINITY_DN127445_c0_g1	Transcript_45655	seq824	Astacus_leptodactylus36235	98.413	630	10	0	53	682	1398	769	0	1109	Spatzle	Toll Pathway	Name=Spaetzle
TRINITY_DN127445_c0_g1_i2	TRINITY_DN127445_c0_g1	Transcript_45656	seq824	Astacus_leptodactylus36235	97.954	1222	25	0	53	1274	1398	177	0	2119	Spatzle	Toll Pathway	Name=Spaetzle
TRINITY_DN151264_c46_g2_i1	TRINITY_DN151264_c46_g2	Transcript_83737	seq98	33641_ENA_GEDF01033642_GEDF010336421_TSA:_Astacus_astacus_TR36399_c0_g1_i2_transcribed_RNA_sequence	99.512	2460	8	3	18	2476	2457	1	0	4473	Hemocyanin	Prophenoloxidase pathway	Name=Hemocyanin_C
TRINITY_DN148204_c1_g1_i1	TRINITY_DN148204_c1_g1	Transcript_69974	seq7442	tr|Q26059|Q26059_PACLE Peroxinectin OS=Pacifastacus leniusculus OX=6720 PE=2 SV=1	87.763	809	90	1	117	2543	19	818	0	1443	PXN	Prophenoloxidase pathway	Name=An_peroxidase
TRINITY_DN12221_c0_g1_i1	TRINITY_DN12221_c0_g1	Transcript_3397	seq7408	TRINITY_DN12221_c0_g1_i1 len=1709 path=[2435:0-724 2436:725-745 2437:746-761 2489:762-1208 2484:1209-1209 2487:1210-1224 2464:1225-1245 2465:1246-1261 2466:1262-1708] [-1, 2435, 2436, 2437, 2489, 2484, 2487, 2464, 2465, 2466]	99.805	513	1	0	697	1209	1197	1709	0	942	HSP	Heat-shock response	Name=HSP20
TRINITY_DN177273_c0_g1_i1	TRINITY_DN177273_c0_g1	Transcript_100593	seq4985	41882_ENA_GEDF01041883_GEDF010418831_TSA:_Astacus_astacus_TR44298_c0_g1_i1_transcribed_RNA_sequence	87.898	157	11	7	2564	2720	2477	2625	6.92e-44	178	Scavenger B	Recognition	Name=CD36
TRINITY_DN177273_c0_g1_i1	TRINITY_DN177273_c0_g1	Transcript_100593	seq4985	41882_ENA_GEDF01041883_GEDF010418831_TSA:_Astacus_astacus_TR44298_c0_g1_i1_transcribed_RNA_sequence	91.979	187	7	7	2521	2707	2472	2650	3.11e-67	255	Scavenger B	Recognition	Name=CD36
TRINITY_DN22842_c0_g1_i1	TRINITY_DN22842_c0_g1	Transcript_6177	seq7411	TRINITY_DN150891_c0_g1_i1 len=2385 path=[4775:0-126 4776:127-248 4777:249-2384] [-1, 4775, 4776, 4777, -2]	85.168	654	93	4	1	652	312	963	0	667	HSP	Heat-shock response	Name=HSP70
TRINITY_DN202023_c0_g1_i1	TRINITY_DN202023_c0_g1	Transcript_107310	seq7411	TRINITY_DN150891_c0_g1_i1 len=2385 path=[4775:0-126 4776:127-248 4777:249-2384] [-1, 4775, 4776, 4777, -2]	79.729	1253	242	11	25	1271	799	2045	0	896	HSP	Heat-shock response	Name=HSP70
TRINITY_DN151264_c46_g2_i2	TRINITY_DN151264_c46_g2	Transcript_83738	seq98	33641_ENA_GEDF01033642_GEDF010336421_TSA:_Astacus_astacus_TR36399_c0_g1_i2_transcribed_RNA_sequence	98.279	1801	29	2	18	1817	2457	658	0	3153	Hemocyanin	Prophenoloxidase pathway	Name=Hemocyanin_C
TRINITY_DN151264_c46_g4_i1	TRINITY_DN151264_c46_g4	Transcript_83739	seq98	33641_ENA_GEDF01033642_GEDF010336421_TSA:_Astacus_astacus_TR36399_c0_g1_i2_transcribed_RNA_sequence	99.256	403	1	1	43	445	401	1	0	726	Hemocyanin	Prophenoloxidase pathway	NA
TRINITY_DN151481_c23_g1_i1	TRINITY_DN151481_c23_g1	Transcript_84789	seq99	35362_ENA_GEDF01035363_GEDF010353631_TSA:_Astacus_astacus_TR36659_c0_g1_i1_transcribed_RNA_sequence	99.673	2138	7	0	39	2176	2138	1	0	3910	Hemocyanin	Prophenoloxidase pathway	Name=Hemocyanin_N
TRINITY_DN152435_c0_g5_i1	TRINITY_DN152435_c0_g5	Transcript_93258	seq100	39278_ENA_GEDF01039279_GEDF010392791_TSA:_Astacus_astacus_TR37140_c0_g4_i1_transcribed_RNA_sequence	99.24	1184	9	0	23	1206	22	1205	0	2137	Hemocyanin	Prophenoloxidase pathway	Name=Hemocyanin_N
TRINITY_DN148204_c1_g1_i3	TRINITY_DN148204_c1_g1	Transcript_69976	seq7442	tr|Q26059|Q26059_PACLE Peroxinectin OS=Pacifastacus leniusculus OX=6720 PE=2 SV=1	72.987	559	138	4	117	1787	19	566	0	785	PXN	Prophenoloxidase pathway	Name=An_peroxidase
TRINITY_DN177273_c0_g1_i1	TRINITY_DN177273_c0_g1	Transcript_100593	seq4985	41882_ENA_GEDF01041883_GEDF010418831_TSA:_Astacus_astacus_TR44298_c0_g1_i1_transcribed_RNA_sequence	99.81	2630	5	0	40	2669	21	2650	0	4830	Scavenger B	Recognition	Name=CD36
TRINITY_DN177282_c0_g1_i1	TRINITY_DN177282_c0_g1	Transcript_100647	seq4034	362_ENA_GAFY01000363_GAFY010003631_TSA:_Pontastacus_leptodactylus_Pastle_hepa_c367_transcribed_RNA_sequence	95.522	67	3	0	203	269	1571	1505	4.72e-23	108	C-type lectins	Recognition	Name=Lectin_C
TRINITY_DN177282_c0_g1_i1	TRINITY_DN177282_c0_g1	Transcript_100647	seq4034	362_ENA_GAFY01000363_GAFY010003631_TSA:_Pontastacus_leptodactylus_Pastle_hepa_c367_transcribed_RNA_sequence	90.749	227	19	2	1114	1339	821	596	2.02e-81	302	C-type lectins	Recognition	Name=Lectin_C
TRINITY_DN177282_c0_g1_i1	TRINITY_DN177282_c0_g1	Transcript_100647	seq4034	362_ENA_GAFY01000363_GAFY010003631_TSA:_Pontastacus_leptodactylus_Pastle_hepa_c367_transcribed_RNA_sequence	91.634	765	38	7	221	969	1585	831	0	1035	C-type lectins	Recognition	Name=Lectin_C
TRINITY_DN181600_c0_g1_i1	TRINITY_DN181600_c0_g1	Transcript_102383	seq7471	tr|A0A423T6X2|A0A423T6X2_PENVA Putative neuronal pentraxin-2 OS=Penaeus vannamei OX=6689 GN=C7M84_009388 PE=4 SV=1	34	300	195	3	1035	142	464	762	3.09e-57	190	Pentraxin	Recognition	Name=Ldl_recept_a
TRINITY_DN183420_c0_g1_i1	TRINITY_DN183420_c0_g1	Transcript_102987	seq3417	Astacus_astacus_1_ENA_GEDF01005764_GEDF010057641_TSA:_Astacus_astacus_TR15713_c0_g2_i1_transcribed_RNA_sequence	100	520	0	0	1	520	4256	3737	0	961	TEP	Recognition	Name=A2M_comp
TRINITY_DN152435_c0_g5_i2	TRINITY_DN152435_c0_g5	Transcript_93259	seq63	50_ENA_GBEI01000051_GBEI010000511_TSA:_Pontastacus_leptodactylus_Pl_CLC_52_transcribed_RNA_sequence	98.418	569	9	0	1	569	264	832	0	1002	Hemocyanin	Prophenoloxidase pathway	Name=Hemocyanin_M
TRINITY_DN118877_c0_g1_i2	TRINITY_DN118877_c0_g1	Transcript_41076	seq1467	Astacus_leptodactylus_1	99.044	2092	9	2	23	2103	1	2092	0	3742	PIAS	JAK-STAT pathway	Name=zf-MIZ
TRINITY_DN118877_c0_g1_i2	TRINITY_DN118877_c0_g1	Transcript_41076	seq1467	Astacus_leptodactylus_1	99.044	2092	9	2	2080	4160	2092	1	0	3742	PIAS	JAK-STAT pathway	Name=zf-MIZ
TRINITY_DN118877_c0_g1_i4	TRINITY_DN118877_c0_g1	Transcript_41077	seq1518	Procambarus_clarkii_ENA_GARH01039314_GARH010393141_TSA:_Procambarus_clarkii_Prcla_ES_26392_0_transcribed_RNA_sequence	93.181	2009	119	3	2283	4276	2196	191	0	2935	PIAS	JAK-STAT pathway	Name=zf-MIZ
TRINITY_DN118877_c0_g1_i4	TRINITY_DN118877_c0_g1	Transcript_41077	seq1518	Procambarus_clarkii_ENA_GARH01039314_GARH010393141_TSA:_Procambarus_clarkii_Prcla_ES_26392_0_transcribed_RNA_sequence	93.181	2009	119	3	313	2306	191	2196	0	2935	PIAS	JAK-STAT pathway	Name=zf-MIZ
TRINITY_DN88922_c0_g1_i2	TRINITY_DN88922_c0_g1	Transcript_28134	seq5272	1752_ENA_GBEI01001753_GBEI010017531_TSA:_Pontastacus_leptodactylus_Pl_CLC_1755_transcribed_RNA_sequence	97.237	579	16	0	126	704	720	142	0	981	Clip SP	Prophenoloxidase pathway	NA
TRINITY_DN118877_c0_g1_i5	TRINITY_DN118877_c0_g1	Transcript_41078	seq1518	Procambarus_clarkii_ENA_GARH01039314_GARH010393141_TSA:_Procambarus_clarkii_Prcla_ES_26392_0_transcribed_RNA_sequence	93.707	2177	119	3	22	2183	23	2196	0	3245	PIAS	JAK-STAT pathway	Name=zf-MIZ
TRINITY_DN152435_c0_g8_i1	TRINITY_DN152435_c0_g8	Transcript_93260	seq100	39278_ENA_GEDF01039279_GEDF010392791_TSA:_Astacus_astacus_TR37140_c0_g4_i1_transcribed_RNA_sequence	98.233	566	10	0	1	566	952	1517	0	990	Hemocyanin	Prophenoloxidase pathway	Name=Hemocyanin_M
TRINITY_DN152435_c0_g8_i6	TRINITY_DN152435_c0_g8	Transcript_93262	seq100	39278_ENA_GEDF01039279_GEDF010392791_TSA:_Astacus_astacus_TR37140_c0_g4_i1_transcribed_RNA_sequence	97.149	456	13	0	1	456	1024	1479	0	771	Hemocyanin	Prophenoloxidase pathway	Name=Hemocyanin_M
TRINITY_DN147218_c0_g1_i4	TRINITY_DN147218_c0_g1	Transcript_67429	seq1414	Astacus_leptodactylus_ENA_GAFS01014723_GAFS010147231_TSA:_Pontastacus_leptodactylus_Pastle_hypoyo_c14997_transcribed_RNA_sequence	99.473	2275	12	0	340	2614	144	2418	0	4135	STAT	JAK-STAT pathway	Name=STAT_bind
TRINITY_DN200924_c0_g1_i1	TRINITY_DN200924_c0_g1	Transcript_106840	seq3422	Astacus_leptodactylus_3_ENA_GAFS01003028_GAFS010030281_TSA:_Pontastacus_leptodactylus_Pastle_hypoyo_c3077_transcribed_RNA_sequence	98.266	346	6	0	1	346	1855	1510	1.14e-173	606	TEP	Recognition	Name=A2M_N_2
TRINITY_DN201303_c1_g1_i1	TRINITY_DN201303_c1_g1	Transcript_106988	seq4933	32457_ENA_GBEI01032458_GBEI010324581_TSA:_Pontastacus_leptodactylus_Pl_CLC_32562_transcribed_RNA_sequence	98.6	1643	20	1	2684	4326	2524	885	0	2904	Scavenger B	Recognition	Name=CD36
TRINITY_DN205352_c0_g1_i1	TRINITY_DN205352_c0_g1	Transcript_108562	seq2126	Astacus_leptodactylus_1_ENA_GAFY01001025_GAFY010010251_TSA:_Pontastacus_leptodactylus_Pastle_hepa_c1036_transcribed_RNA_sequence	97.326	374	5	3	121	489	15	388	0	630	Crustin	Antimicrobial peptides	NA
TRINITY_DN149483_c0_g1_i1	TRINITY_DN149483_c0_g1	Transcript_74254	seq7411	TRINITY_DN150891_c0_g1_i1 len=2385 path=[4775:0-126 4776:127-248 4777:249-2384] [-1, 4775, 4776, 4777, -2]	76.559	1523	339	13	3	1513	277	1793	0	819	HSP	Heat-shock response	Name=HSP70
TRINITY_DN12221_c0_g1_i1	TRINITY_DN12221_c0_g1	Transcript_3397	seq7408	TRINITY_DN12221_c0_g1_i1 len=1709 path=[2435:0-724 2436:725-745 2437:746-761 2489:762-1208 2484:1209-1209 2487:1210-1224 2464:1225-1245 2465:1246-1261 2466:1262-1708] [-1, 2435, 2436, 2437, 2489, 2484, 2487, 2464, 2465, 2466]	100	1709	0	0	1	1709	1	1709	0	3157	HSP	Heat-shock response	Name=HSP20
TRINITY_DN127332_c5_g5_i1	TRINITY_DN127332_c5_g5	Transcript_45644	seq7443	tr|Q95X07|Q95X07_PENMO Peroxinectin OS=Penaeus monodon OX=6687 PE=2 SV=1	44.818	685	366	8	175	2208	98	777	0	584	PXN	Prophenoloxidase pathway	Name=An_peroxidase
TRINITY_DN204373_c0_g1_i1	TRINITY_DN204373_c0_g1	Transcript_108187	seq1118	Astacus_leptodactylus_1	95.71	303	13	0	146	448	889	587	4.44e-138	488	GNBP	Recognition	Name=ADAC007669-PA
TRINITY_DN205524_c0_g1_i1	TRINITY_DN205524_c0_g1	Transcript_108608	seq1705	Astacus_leptodactylus_ENA_GAFS01003707_GAFS010037071_TSA:_Pontastacus_leptodactylus_Pastle_hypoyo_c3770_transcribed_RNA_sequence	98.66	2388	27	1	169	2551	10303	7916	0	4228	Dscam	Recognition	NA
TRINITY_DN206502_c0_g1_i1	TRINITY_DN206502_c0_g1	Transcript_108939	seq3422	Astacus_leptodactylus_3_ENA_GAFS01003028_GAFS010030281_TSA:_Pontastacus_leptodactylus_Pastle_hypoyo_c3077_transcribed_RNA_sequence	98.589	567	8	0	1	567	3363	3929	0	1003	TEP	Recognition	Name=A2M_comp
TRINITY_DN208254_c0_g1_i1	TRINITY_DN208254_c0_g1	Transcript_109482	seq3805	Procambarus_clarkii_23	93.544	666	43	0	1	666	4595	3930	0	992	TEP	Recognition	Name=A2M_comp
TRINITY_DN227045_c0_g1_i1	TRINITY_DN227045_c0_g1	Transcript_113477	seq3421	Astacus_leptodactylus_2_ENA_GBEI01001460_GBEI010014601_TSA:_Pontastacus_leptodactylus_Pl_CLC_1462_transcribed_RNA_sequence	98.238	227	4	0	5139	5365	4862	5088	9.68e-110	398	TEP	Recognition	Name=A2M_N_2
TRINITY_DN227045_c0_g1_i1	TRINITY_DN227045_c0_g1	Transcript_113477	seq3421	Astacus_leptodactylus_2_ENA_GBEI01001460_GBEI010014601_TSA:_Pontastacus_leptodactylus_Pl_CLC_1462_transcribed_RNA_sequence	98.871	4782	51	1	1	4779	75	4856	0	8528	TEP	Recognition	Name=A2M_N_2
TRINITY_DN228347_c0_g1_i1	TRINITY_DN228347_c0_g1	Transcript_114049	seq1073	389_(reversed)_ENA_GBEV01000390_GBEV010003901_TSA:_Procambarus_clarkii_Pc_398_transcribed_RNA_sequence	98.679	530	7	0	1	530	13342	13871	0	941	GNBP	Recognition	NA
TRINITY_DN147218_c0_g1_i5	TRINITY_DN147218_c0_g1	Transcript_67430	seq1414	Astacus_leptodactylus_ENA_GAFS01014723_GAFS010147231_TSA:_Pontastacus_leptodactylus_Pastle_hypoyo_c14997_transcribed_RNA_sequence	99.473	2275	12	0	340	2614	144	2418	0	4135	STAT	JAK-STAT pathway	Name=STAT_bind
TRINITY_DN147218_c0_g1_i6	TRINITY_DN147218_c0_g1	Transcript_67431	seq1414	Astacus_leptodactylus_ENA_GAFS01014723_GAFS010147231_TSA:_Pontastacus_leptodactylus_Pastle_hypoyo_c14997_transcribed_RNA_sequence	99.761	1254	3	0	340	1593	144	1397	0	2300	STAT	JAK-STAT pathway	Name=STAT_bind
TRINITY_DN147218_c0_g1_i7	TRINITY_DN147218_c0_g1	Transcript_67432	seq1414	Astacus_leptodactylus_ENA_GAFS01014723_GAFS010147231_TSA:_Pontastacus_leptodactylus_Pastle_hypoyo_c14997_transcribed_RNA_sequence	99.784	1391	3	0	5	1395	7	1397	0	2553	STAT	JAK-STAT pathway	Name=STAT_bind
TRINITY_DN147218_c0_g1_i8	TRINITY_DN147218_c0_g1	Transcript_67433	seq1414	Astacus_leptodactylus_ENA_GAFS01014723_GAFS010147231_TSA:_Pontastacus_leptodactylus_Pastle_hypoyo_c14997_transcribed_RNA_sequence	99.502	2412	12	0	5	2416	7	2418	0	4388	STAT	JAK-STAT pathway	Name=STAT_bind
TRINITY_DN212114_c0_g1_i1	TRINITY_DN212114_c0_g1	Transcript_110602	seq2138	Astacus_leptodactylus_13	94.613	1021	50	3	1	1017	127	1146	0	1576	Crustin	Antimicrobial peptides	NA
TRINITY_DN118877_c0_g1_i5	TRINITY_DN118877_c0_g1	Transcript_41078	seq1518	Procambarus_clarkii_ENA_GARH01039314_GARH010393141_TSA:_Procambarus_clarkii_Prcla_ES_26392_0_transcribed_RNA_sequence	93.707	2177	119	3	2160	4321	2196	23	0	3245	PIAS	JAK-STAT pathway	Name=zf-MIZ
TRINITY_DN178088_c0_g1_i1	TRINITY_DN178088_c0_g1	Transcript_101049	seq69	55768_ENA_GBEV01055769_GBEV010557691_TSA:_Procambarus_clarkii_Pc_55831_transcribed_RNA_sequence	94.805	462	22	2	52	512	1	461	0	719	Hemocyanin	Prophenoloxidase pathway	Name=Hemocyanin_C
TRINITY_DN276974_c0_g1_i1	TRINITY_DN276974_c0_g1	Transcript_126175	seq7409	TRINITY_DN276974_c0_g1_i1 len=1996 path=[1974:0-1995] [-1, 1974, -2]	100	1996	0	0	1	1996	1	1996	0	3687	HSP	Heat-shock response	Name=Znev_05471
TRINITY_DN228625_c0_g1_i1	TRINITY_DN228625_c0_g1	Transcript_114194	seq4986	44054_ENA_GEDF01044055_GEDF010440551_TSA:_Astacus_astacus_TR63182_c0_g1_i1_transcribed_RNA_sequence	100	2407	0	0	36	2442	2504	98	0	4446	Scavenger B	Recognition	Name=CD36
TRINITY_DN228948_c0_g1_i1	TRINITY_DN228948_c0_g1	Transcript_114288	seq3793	Procambarus_clarkii_11_ENA_GBEV01013214_GBEV010132141_TSA:_Procambarus_clarkii_Pc_13243_transcribed_RNA_sequence	76.353	702	159	5	4	703	3926	3230	2.7e-102	370	TEP	Recognition	Name=A2M_comp
TRINITY_DN228966_c0_g1_i1	TRINITY_DN228966_c0_g1	Transcript_114313	seq4025	32146_ENA_GAFS01032147_GAFS010321471_TSA:_Pontastacus_leptodactylus_Pastle_hypoyo_c32818_transcribed_RNA_sequence	94.979	478	24	0	70	547	569	92	0	750	C-type lectins	Recognition	Name=Lectin_C
TRINITY_DN230673_c0_g1_i1	TRINITY_DN230673_c0_g1	Transcript_114929	seq4082	899_ENA_GBEV01000900_GBEV010009001_TSA:_Procambarus_clarkii_Pc_910_transcribed_RNA_sequence	86.188	724	87	6	7	717	882	159	0	773	C-type lectins	Recognition	NA
TRINITY_DN232246_c0_g1_i1	TRINITY_DN232246_c0_g1	Transcript_115441	seq3794	Procambarus_clarkii_12	82.353	1241	201	16	3	1234	1768	537	0	1062	TEP	Recognition	Name=A2M_N
TRINITY_DN118877_c0_g1_i6	TRINITY_DN118877_c0_g1	Transcript_41080	seq1467	Astacus_leptodactylus_1	99.044	2092	9	2	23	2103	1	2092	0	3742	PIAS	JAK-STAT pathway	Name=zf-MIZ
TRINITY_DN118877_c0_g1_i6	TRINITY_DN118877_c0_g1	Transcript_41080	seq1467	Astacus_leptodactylus_1	99.797	492	1	0	2080	2571	2092	1601	0	904	PIAS	JAK-STAT pathway	Name=zf-MIZ
TRINITY_DN118877_c0_g1_i6	TRINITY_DN118877_c0_g1	Transcript_41080	seq1467	Astacus_leptodactylus_1	99.122	1595	8	1	2653	4241	1595	1	0	2863	PIAS	JAK-STAT pathway	Name=zf-MIZ
TRINITY_DN142924_c0_g12_i2	TRINITY_DN142924_c0_g12	Transcript_60157	seq2772	Astacus_leptodactylus_Piwi-2_ENA_GBEI01004809_GBEI010048091_TSA:_Pontastacus_leptodactylus_Pl_CLC_4815_transcribed_RNA_sequence	95.191	811	23	2	293	1103	2483	1689	0	1267	Argonaute-Piwi	Antiviral RNAi	Name=Piwi
TRINITY_DN227162_c0_g1_i1	TRINITY_DN227162_c0_g1	Transcript_113540	seq2127	Astacus_leptodactylus_2	92.354	497	32	1	19	509	38	534	0	702	Crustin	Antimicrobial peptides	NA
TRINITY_DN23236_c0_g1_i1	TRINITY_DN23236_c0_g1	Transcript_6240	seq4934	52412_ENA_GBEI01052413_GBEI010524131_TSA:_Pontastacus_leptodactylus_Pl_CLC_52824_transcribed_RNA_sequence	98.822	849	10	0	1	849	849	1	0	1513	Scavenger B	Recognition	Name=CD36
TRINITY_DN150891_c0_g2_i1	TRINITY_DN150891_c0_g2	Transcript_81522	seq7411	TRINITY_DN150891_c0_g1_i1 len=2385 path=[4775:0-126 4776:127-248 4777:249-2384] [-1, 4775, 4776, 4777, -2]	99.954	2162	1	0	125	2286	224	2385	0	3988	HSP	Heat-shock response	Name=HSP70
TRINITY_DN263479_c0_g1_i1	TRINITY_DN263479_c0_g1	Transcript_123599	seq2132	Astacus_leptodactylus_7	94.907	432	16	1	58	489	1	426	0	671	Crustin	Antimicrobial peptides	Name=WAP
TRINITY_DN142924_c0_g12_i7	TRINITY_DN142924_c0_g12	Transcript_60162	seq2772	Astacus_leptodactylus_Piwi-2_ENA_GBEI01004809_GBEI010048091_TSA:_Pontastacus_leptodactylus_Pl_CLC_4815_transcribed_RNA_sequence	96.687	2505	61	3	293	2797	2483	1	0	4146	Argonaute-Piwi	Antiviral RNAi	Name=Piwi
TRINITY_DN142924_c0_g12_i1	TRINITY_DN142924_c0_g12	Transcript_60156	seq2772	Astacus_leptodactylus_Piwi-2_ENA_GBEI01004809_GBEI010048091_TSA:_Pontastacus_leptodactylus_Pl_CLC_4815_transcribed_RNA_sequence	96.742	798	23	1	293	1090	2483	1689	0	1327	Argonaute-Piwi	Antiviral RNAi	Name=Piwi
TRINITY_DN142924_c0_g12_i3	TRINITY_DN142924_c0_g12	Transcript_60158	seq2772	Astacus_leptodactylus_Piwi-2_ENA_GBEI01004809_GBEI010048091_TSA:_Pontastacus_leptodactylus_Pl_CLC_4815_transcribed_RNA_sequence	97.191	2492	61	2	293	2784	2483	1	0	4205	Argonaute-Piwi	Antiviral RNAi	Name=Piwi
TRINITY_DN233557_c0_g1_i1	TRINITY_DN233557_c0_g1	Transcript_115845	seq4199	Astacus_astacus_10_ENA_GEDF01023854_GEDF010238541_TSA:_Astacus_astacus_TR33777_c0_g1_i1_transcribed_RNA_sequence	77.228	303	61	7	133	431	536	238	1.77e-42	171	C-type lectins	Recognition	Name=Lectin_C
TRINITY_DN150891_c0_g1_i1	TRINITY_DN150891_c0_g1	Transcript_81521	seq7411	TRINITY_DN150891_c0_g1_i1 len=2385 path=[4775:0-126 4776:127-248 4777:249-2384] [-1, 4775, 4776, 4777, -2]	100	2385	0	0	1	2385	1	2385	0	4405	HSP	Heat-shock response	Name=HSP70
TRINITY_DN28129_c0_g1_i2	TRINITY_DN28129_c0_g1	Transcript_7537	seq2119	Astacus_astacus_1_ENA_GEDF01003433_GEDF010034331_TSA:_Astacus_astacus_TR10397_c0_g1_i1_transcribed_RNA_sequence	98.055	617	0	1	13	617	1	617	0	1062	Crustin	Antimicrobial peptides	NA
TRINITY_DN28129_c0_g1_i1	TRINITY_DN28129_c0_g1	Transcript_7536	seq2119	Astacus_astacus_1_ENA_GEDF01003433_GEDF010034331_TSA:_Astacus_astacus_TR10397_c0_g1_i1_transcribed_RNA_sequence	100	617	0	0	13	629	1	617	0	1140	Crustin	Antimicrobial peptides	NA
TRINITY_DN145315_c1_g2_i2	TRINITY_DN145315_c1_g2	Transcript_63916	seq7435	tr|E2IPC3|E2IPC3_PENVA Tumor necrosis factor receptor-associated factor 6 OS=Penaeus vannamei OX=6689 GN=TRAF6 PE=2 SV=1	76.502	566	132	1	2778	1084	6	571	0	920	TRAF6	Toll Pathway	Name=zf-TRAF
TRINITY_DN138497_c1_g11_i1	TRINITY_DN138497_c1_g11	Transcript_54874	seq1125	Astacus_leptodactylus_ENA_GAFY01009783_GAFY010097831_TSA:_Pontastacus_leptodactylus_Pastle_hepa_c9841_transcribed_RNA_sequence	96.937	555	17	0	386	940	218	772	0	931	IMD	IMD pathway	Name=Death
TRINITY_DN138497_c1_g13_i1	TRINITY_DN138497_c1_g13	Transcript_54875	seq1125	Astacus_leptodactylus_ENA_GAFY01009783_GAFY010097831_TSA:_Pontastacus_leptodactylus_Pastle_hepa_c9841_transcribed_RNA_sequence	96.937	555	17	0	171	725	218	772	0	931	IMD	IMD pathway	Name=Death
TRINITY_DN146394_c1_g1_i2	TRINITY_DN146394_c1_g1	Transcript_65700	seq2727	Astacus_leptodactylus_ENA_GBEI01030390_GBEI010303901_TSA:_Pontastacus_leptodactylus_Pl_CLC_30475_transcribed_RNA_sequence	98.231	1413	18	4	1	1413	1406	1	0	2464	Drosha	Antiviral RNAi	Name=ENSOPRP00000016213
TRINITY_DN146394_c1_g3_i3	TRINITY_DN146394_c1_g3	Transcript_65702	seq2726	Astacus_astacus_ENA_GEDF01031780_GEDF010317801_TSA:_Astacus_astacus_TR36074_c0_g2_i2_transcribed_RNA_sequence	99.98	4918	0	1	36	4952	4918	1	0	9075	Drosha	Antiviral RNAi	Name=Ribonucleas_3_3
TRINITY_DN142924_c0_g12_i1	TRINITY_DN142924_c0_g12	Transcript_60156	seq2772	Astacus_leptodactylus_Piwi-2_ENA_GBEI01004809_GBEI010048091_TSA:_Pontastacus_leptodactylus_Pl_CLC_4815_transcribed_RNA_sequence	97.212	1578	38	1	1087	2664	1572	1	0	2665	Argonaute-Piwi	Antiviral RNAi	Name=Piwi
TRINITY_DN142924_c0_g12_i2	TRINITY_DN142924_c0_g12	Transcript_60157	seq2772	Astacus_leptodactylus_Piwi-2_ENA_GBEI01004809_GBEI010048091_TSA:_Pontastacus_leptodactylus_Pl_CLC_4815_transcribed_RNA_sequence	97.212	1578	38	1	1100	2677	1572	1	0	2665	Argonaute-Piwi	Antiviral RNAi	Name=Piwi
TRINITY_DN142924_c0_g12_i6	TRINITY_DN142924_c0_g12	Transcript_60161	seq2772	Astacus_leptodactylus_Piwi-2_ENA_GBEI01004809_GBEI010048091_TSA:_Pontastacus_leptodactylus_Pl_CLC_4815_transcribed_RNA_sequence	97.301	2297	56	1	186	2482	2291	1	0	3893	Argonaute-Piwi	Antiviral RNAi	Name=Piwi
TRINITY_DN243998_c0_g1_i1	TRINITY_DN243998_c0_g1	Transcript_118206	seq4020	799_ENA_GAFS01000800_GAFS010008001_TSA:_Pontastacus_leptodactylus_Pastle_hypoyo_c814_transcribed_RNA_sequence	98.394	498	8	0	1	498	1933	2430	0	876	C-type lectins	Recognition	NA
TRINITY_DN252438_c0_g1_i1	TRINITY_DN252438_c0_g1	Transcript_120340	seq4934	52412_ENA_GBEI01052413_GBEI010524131_TSA:_Pontastacus_leptodactylus_Pl_CLC_52824_transcribed_RNA_sequence	98.596	570	8	0	1	570	936	1505	0	1009	Scavenger B	Recognition	Name=CD36
TRINITY_DN262706_c0_g1_i1	TRINITY_DN262706_c0_g1	Transcript_123406	seq3604	Pacifastacus_leniusculus_5_ENA_GBYW01037931_GBYW010379311_TSA:_Pacifastacus_leniusculus_comp37545_c0_seq3_transcribed_RNA_sequence	84.677	620	95	0	7	626	684	1303	2.17e-177	619	TEP	Recognition	Name=LFUL003465-RA
TRINITY_DN27398_c0_g1_i1	TRINITY_DN27398_c0_g1	Transcript_7067	seq1704	Astacus_astacus_ENA_GEDF01018310_GEDF010183101_TSA:_Astacus_astacus_TR30119_c0_g1_i1_transcribed_RNA_sequence	100	617	0	0	1	617	1761	1145	0	1140	Dscam	Recognition	Name=fn3
TRINITY_DN49682_c0_g1_i1	TRINITY_DN49682_c0_g1	Transcript_13602	seq7410	TRINITY_DN49682_c0_g1_i1 len=4811 path=[9577:0-4810] [-1, 9577, -2]	100	4810	0	0	2	4811	1	4810	0	8883	HSP	Heat-shock response	Name=MreB_Mbl
TRINITY_DN151581_c0_g1_i5	TRINITY_DN151581_c0_g1	Transcript_85988	seq2680	Astacus_leptodactylus_Dcr-2_ENA_GBEI01018913_GBEI010189131_TSA:_Pontastacus_leptodactylus_Pl_CLC_18951_transcribed_RNA_sequence	98.733	947	12	0	1672	2618	2844	1898	0	1683	Dicer-2	Antiviral RNAi	Name=Helicase_C
TRINITY_DN27398_c0_g2_i1	TRINITY_DN27398_c0_g2	Transcript_7068	seq1704	Astacus_astacus_ENA_GEDF01018310_GEDF010183101_TSA:_Astacus_astacus_TR30119_c0_g1_i1_transcribed_RNA_sequence	99.567	231	1	0	247	477	1769	1539	4.88e-118	422	Dscam	Recognition	NA
TRINITY_DN27398_c0_g2_i1	TRINITY_DN27398_c0_g2	Transcript_7068	seq1704	Astacus_astacus_ENA_GEDF01018310_GEDF010183101_TSA:_Astacus_astacus_TR30119_c0_g1_i1_transcribed_RNA_sequence	100	254	0	0	1	254	1761	1508	1.72e-132	470	Dscam	Recognition	NA
TRINITY_DN27398_c0_g3_i1	TRINITY_DN27398_c0_g3	Transcript_7069	seq1704	Astacus_astacus_ENA_GEDF01018310_GEDF010183101_TSA:_Astacus_astacus_TR30119_c0_g1_i1_transcribed_RNA_sequence	100	474	0	0	1	474	2012	1539	0	876	Dscam	Recognition	Name=I-set
TRINITY_DN277009_c0_g1_i1	TRINITY_DN277009_c0_g1	Transcript_126171	seq3417	Astacus_astacus_1_ENA_GEDF01005764_GEDF010057641_TSA:_Astacus_astacus_TR15713_c0_g2_i1_transcribed_RNA_sequence	100	1230	0	0	1	1230	5797	4568	0	2272	TEP	Recognition	Name=A2M_recep
TRINITY_DN281326_c0_g1_i1	TRINITY_DN281326_c0_g1	Transcript_127771	seq940	32748_(reversed)_ENA_GBYW01032749_GBYW010327491_TSA:_Pacifastacus_leniusculus_comp36978_c0_seq8_transcribed_RNA_sequence	92.161	472	37	0	1	472	878	407	0	667	GNBP	Recognition	Name=Glyco_hydro_16
TRINITY_DN283568_c0_g1_i1	TRINITY_DN283568_c0_g1	Transcript_128486	seq7472	tr|A0A3R7NV90|A0A3R7NV90_PENVA Pentaxin OS=Penaeus vannamei OX=6689 GN=C7M84_014274 PE=3 SV=1	56.25	128	53	1	192	575	5	129	1.13e-51	156	Pentraxin	Recognition	Name=Pentaxin
TRINITY_DN286029_c0_g1_i1	TRINITY_DN286029_c0_g1	Transcript_129217	seq7472	tr|A0A3R7NV90|A0A3R7NV90_PENVA Pentaxin OS=Penaeus vannamei OX=6689 GN=C7M84_014274 PE=3 SV=1	60.584	137	54	0	35	445	20	156	1.47e-64	187	Pentraxin	Recognition	Name=Laminin_G_3
TRINITY_DN31556_c0_g1_i1	TRINITY_DN31556_c0_g1	Transcript_8812	seq3417	Astacus_astacus_1_ENA_GEDF01005764_GEDF010057641_TSA:_Astacus_astacus_TR15713_c0_g2_i1_transcribed_RNA_sequence	100	795	0	0	1	795	3081	2287	0	1469	TEP	Recognition	Name=A2M
TRINITY_DN38855_c0_g1_i4	TRINITY_DN38855_c0_g1	Transcript_10695	seq7484	Noble_TRINITY_DN38855_c0_g1	100	242	0	0	1297	572	13	254	7e-169	467	Pentraxin	Recognition	Name=Laminin_G_3
TRINITY_DN47816_c0_g1_i1	TRINITY_DN47816_c0_g1	Transcript_13151	seq4036	520_ENA_GAFY01000521_GAFY010005211_TSA:_Pontastacus_leptodactylus_Pastle_hepa_c528_transcribed_RNA_sequence	90.177	509	33	1	1	492	2089	2597	0	665	C-type lectins	Recognition	NA
TRINITY_DN151581_c0_g1_i6	TRINITY_DN151581_c0_g1	Transcript_85989	seq2680	Astacus_leptodactylus_Dcr-2_ENA_GBEI01018913_GBEI010189131_TSA:_Pontastacus_leptodactylus_Pl_CLC_18951_transcribed_RNA_sequence	98.733	947	12	0	1250	2196	2844	1898	0	1683	Dicer-2	Antiviral RNAi	Name=Helicase_C
TRINITY_DN142924_c0_g12_i5	TRINITY_DN142924_c0_g12	Transcript_60160	seq2772	Astacus_leptodactylus_Piwi-2_ENA_GBEI01004809_GBEI010048091_TSA:_Pontastacus_leptodactylus_Pl_CLC_4815_transcribed_RNA_sequence	97.345	2147	51	1	487	2633	2141	1	0	3644	Argonaute-Piwi	Antiviral RNAi	Name=Piwi
TRINITY_DN48935_c0_g1_i1	TRINITY_DN48935_c0_g1	Transcript_13417	seq940	32748_(reversed)_ENA_GBYW01032749_GBYW010327491_TSA:_Pacifastacus_leniusculus_comp36978_c0_seq8_transcribed_RNA_sequence	79.315	788	135	20	93	875	16	780	1.89e-149	527	GNBP	Recognition	Name=Glyco_hydro_16
TRINITY_DN142924_c0_g12_i4	TRINITY_DN142924_c0_g12	Transcript_60159	seq2772	Astacus_leptodactylus_Piwi-2_ENA_GBEI01004809_GBEI010048091_TSA:_Pontastacus_leptodactylus_Pl_CLC_4815_transcribed_RNA_sequence	97.527	2022	47	1	293	2314	2483	465	0	3454	Argonaute-Piwi	Antiviral RNAi	Name=Piwi
TRINITY_DN142924_c0_g12_i8	TRINITY_DN142924_c0_g12	Transcript_60163	seq2768	Astacus_astacus_Piwi-2_ENA_GEDF01027813_GEDF010278131_TSA:_Astacus_astacus_TR35231_c0_g3_i2_transcribed_RNA_sequence	100	1070	0	0	21	1090	1282	213	0	1977	Argonaute-Piwi	Antiviral RNAi	Name=Piwi
TRINITY_DN110822_c0_g1_i1	TRINITY_DN110822_c0_g1	Transcript_36584	seq3319	Astacus_leptodactylus_ENA_GBEI01079119_GBEI010791191_TSA:_Pontastacus_leptodactylus_Pl_CLC_80756_transcribed_RNA_sequence	94.49	490	14	2	65	543	682	195	0	743	ML domain	Other	NA
TRINITY_DN110822_c0_g1_i2	TRINITY_DN110822_c0_g1	Transcript_36585	seq3319	Astacus_leptodactylus_ENA_GBEI01079119_GBEI010791191_TSA:_Pontastacus_leptodactylus_Pl_CLC_80756_transcribed_RNA_sequence	94.467	488	14	2	65	541	682	197	0	739	ML domain	Other	Name=E1_DerP2_DerF2
TRINITY_DN141241_c0_g1_i1	TRINITY_DN141241_c0_g1	Transcript_57979	seq1468	Astacus_leptodactylus_2_ENA_GBEI01034526_GBEI010345261_TSA:_Pontastacus_leptodactylus_Pl_CLC_34648_transcribed_RNA_sequence	97.903	2051	37	2	357	2401	2071	21	0	3544	PIAS	JAK-STAT pathway	Name=PINIT
TRINITY_DN141241_c0_g1_i2	TRINITY_DN141241_c0_g1	Transcript_57980	seq1468	Astacus_leptodactylus_2_ENA_GBEI01034526_GBEI010345261_TSA:_Pontastacus_leptodactylus_Pl_CLC_34648_transcribed_RNA_sequence	97.903	2051	37	2	535	2579	2071	21	0	3544	PIAS	JAK-STAT pathway	Name=PINIT
TRINITY_DN141241_c0_g1_i3	TRINITY_DN141241_c0_g1	Transcript_57981	seq1468	Astacus_leptodactylus_2_ENA_GBEI01034526_GBEI010345261_TSA:_Pontastacus_leptodactylus_Pl_CLC_34648_transcribed_RNA_sequence	97.903	2051	37	2	675	2719	2071	21	0	3544	PIAS	JAK-STAT pathway	Name=PINIT
TRINITY_DN141241_c0_g1_i5	TRINITY_DN141241_c0_g1	Transcript_57983	seq1468	Astacus_leptodactylus_2_ENA_GBEI01034526_GBEI010345261_TSA:_Pontastacus_leptodactylus_Pl_CLC_34648_transcribed_RNA_sequence	97.749	2221	38	3	148	2356	2241	21	0	3814	PIAS	JAK-STAT pathway	Name=PINIT
TRINITY_DN233465_c0_g1_i1	TRINITY_DN233465_c0_g1	Transcript_115810	seq7417	TRINITY_DN233465_c0_g1_i1 len=435 path=[825:0-434] [-1, 825, -2]	100	435	0	0	1	435	1	435	0	804	Innexin	Novel	Name=Innexin
TRINITY_DN250077_c0_g1_i1	TRINITY_DN250077_c0_g1	Transcript_119201	seq7418	TRINITY_DN250077_c0_g1_i1 len=2201 path=[4357:0-2200] [-1, 4357, -2]	100	2201	0	0	1	2201	1	2201	0	4065	Innexin	Novel	Name=Innexin
TRINITY_DN88338_c0_g2_i1	TRINITY_DN88338_c0_g2	Transcript_27789	seq7417	TRINITY_DN233465_c0_g1_i1 len=435 path=[825:0-434] [-1, 825, -2]	100	124	0	0	1	124	124	1	2.75e-62	230	Innexin	Novel	Name=Innexin
TRINITY_DN144281_c2_g2_i1	TRINITY_DN144281_c2_g2	Transcript_62141	seq7419	TRINITY_DN144281_c2_g2_i1 len=880 path=[5628:0-135 5629:136-157 5855:158-389 5686:390-412 5687:413-482 5688:483-502 5857:503-635 5841:636-761 5554:762-879] [-1, 5628, 5629, 5855, 5686, 5687, 5688, 5857, 5841, 5554, -2]	100	880	0	0	1	880	1	880	0	1626	Innexin	Novel	Name=Innexin
TRINITY_DN144281_c2_g2_i2	TRINITY_DN144281_c2_g2	Transcript_62142	seq7419	TRINITY_DN144281_c2_g2_i1 len=880 path=[5628:0-135 5629:136-157 5855:158-389 5686:390-412 5687:413-482 5688:483-502 5857:503-635 5841:636-761 5554:762-879] [-1, 5628, 5629, 5855, 5686, 5687, 5688, 5857, 5841, 5554, -2]	99.866	749	0	1	71	818	132	880	0	1376	Innexin	Novel	Name=Innexin
TRINITY_DN49319_c0_g1_i1	TRINITY_DN49319_c0_g1	Transcript_13523	seq4194	Astacus_astacus_5_ENA_GEDF01012963_GEDF010129631_TSA:_Astacus_astacus_TR25528_c0_g2_i1_transcribed_RNA_sequence	98.836	1203	14	0	1	1203	1203	1	0	2145	C-type lectins	Recognition	Name=Lectin_C
TRINITY_DN34783_c1_g1_i1	TRINITY_DN34783_c1_g1	Transcript_9534	seq2120	Astacus_astacus_2_ENA_GEDF01004079_GEDF010040791_TSA:_Astacus_astacus_TR12236_c0_g2_i1_transcribed_RNA_sequence	100	462	0	0	22	483	5	466	0	854	Crustin	Antimicrobial peptides	NA
TRINITY_DN132586_c0_g1_i1	TRINITY_DN132586_c0_g1	Transcript_49952	seq3064	Procambarus_clarkii_ENA_GBEV01042247_GBEV010422471_TSA:_Procambarus_clarkii_Pc_42305_transcribed_RNA_sequence	89.784	2594	215	33	1	2584	290	2843	0	3277	Pasha	Antiviral RNAi	Name=dsrm
TRINITY_DN151581_c0_g1_i5	TRINITY_DN151581_c0_g1	Transcript_85988	seq2680	Astacus_leptodactylus_Dcr-2_ENA_GBEI01018913_GBEI010189131_TSA:_Pontastacus_leptodactylus_Pl_CLC_18951_transcribed_RNA_sequence	97.958	1714	35	0	2996	4709	1892	179	0	2972	Dicer-2	Antiviral RNAi	Name=Helicase_C
TRINITY_DN138497_c1_g2_i1	TRINITY_DN138497_c1_g2	Transcript_54872	seq1125	Astacus_leptodactylus_ENA_GAFY01009783_GAFY010097831_TSA:_Pontastacus_leptodactylus_Pastle_hepa_c9841_transcribed_RNA_sequence	96.97	825	25	0	98	922	218	1042	0	1386	IMD	IMD pathway	Name=Death
TRINITY_DN49319_c0_g2_i1	TRINITY_DN49319_c0_g2	Transcript_13524	seq4194	Astacus_astacus_5_ENA_GEDF01012963_GEDF010129631_TSA:_Astacus_astacus_TR25528_c0_g2_i1_transcribed_RNA_sequence	97.965	688	14	0	1	688	1203	516	0	1194	C-type lectins	Recognition	Name=Lectin_C
TRINITY_DN49319_c0_g2_i1	TRINITY_DN49319_c0_g2	Transcript_13524	seq4194	Astacus_astacus_5_ENA_GEDF01012963_GEDF010129631_TSA:_Astacus_astacus_TR25528_c0_g2_i1_transcribed_RNA_sequence	100	344	0	0	689	1032	344	1	0	636	C-type lectins	Recognition	Name=Lectin_C
TRINITY_DN49587_c0_g1_i1	TRINITY_DN49587_c0_g1	Transcript_13574	seq4022	2886_ENA_GAFS01002887_GAFS010028871_TSA:_Pontastacus_leptodactylus_Pastle_hypoyo_c2933_transcribed_RNA_sequence	97.366	1101	26	1	19	1119	1	1098	0	1869	C-type lectins	Recognition	Name=Lectin_C
TRINITY_DN49587_c0_g2_i1	TRINITY_DN49587_c0_g2	Transcript_13575	seq4022	2886_ENA_GAFS01002887_GAFS010028871_TSA:_Pontastacus_leptodactylus_Pastle_hypoyo_c2933_transcribed_RNA_sequence	97.101	1104	26	2	19	1122	1	1098	0	1857	C-type lectins	Recognition	Name=Lectin_C
TRINITY_DN150429_c0_g1_i1	TRINITY_DN150429_c0_g1	Transcript_78740	seq2769	Astacus_leptodactylus_Ago-1_ENA_GBEI01034604_GBEI010346041_TSA:_Pontastacus_leptodactylus_Pl_CLC_34727_transcribed_RNA_sequence	99.076	4113	36	2	153	4264	125	4236	0	7384	Argonaute-Piwi	Antiviral RNAi	Name=ArgoL2
TRINITY_DN150429_c0_g1_i3	TRINITY_DN150429_c0_g1	Transcript_78741	seq2769	Astacus_leptodactylus_Ago-1_ENA_GBEI01034604_GBEI010346041_TSA:_Pontastacus_leptodactylus_Pl_CLC_34727_transcribed_RNA_sequence	99.119	2383	19	2	212	2593	1855	4236	0	4283	Argonaute-Piwi	Antiviral RNAi	Name=Piwi
TRINITY_DN150939_c0_g1_i3	TRINITY_DN150939_c0_g1	Transcript_81708	seq2767	Astacus_astacus_Piwi-1_ENA_GEDF01028640_GEDF010286401_TSA:_Astacus_astacus_TR35439_c2_g3_i1_transcribed_RNA_sequence	100	1064	0	0	172	1235	2386	3449	0	1965	Argonaute-Piwi	Antiviral RNAi	Name=Piwi
TRINITY_DN150939_c0_g1_i4	TRINITY_DN150939_c0_g1	Transcript_81709	seq2767	Astacus_astacus_Piwi-1_ENA_GEDF01028640_GEDF010286401_TSA:_Astacus_astacus_TR35439_c2_g3_i1_transcribed_RNA_sequence	100	3394	0	0	1	3394	28	3421	0	6268	Argonaute-Piwi	Antiviral RNAi	Name=PAZ
TRINITY_DN153788_c1_g2_i1	TRINITY_DN153788_c1_g2	Transcript_94973	seq2765	Astacus_astacus_Ago-2a_ENA_GEDF01001560_GEDF010015601_TSA:_Astacus_astacus_TR4485_c0_g2_i1_transcribed_RNA_sequence	99.964	2809	1	0	49	2857	2881	73	0	5182	Argonaute-Piwi	Antiviral RNAi	Name=ArgoL2
TRINITY_DN182486_c0_g1_i1	TRINITY_DN182486_c0_g1	Transcript_102687	seq2961	Procambarus_clarkii_Piwi-2a_ENA_GBEV01036201_GBEV010362011_TSA:_Procambarus_clarkii_Pc_36253_transcribed_RNA_sequence	85.761	618	86	2	1	617	889	1505	0	652	Argonaute-Piwi	Antiviral RNAi	Name=PAZ
TRINITY_DN145017_c0_g1_i1	TRINITY_DN145017_c0_g1	Transcript_63485	seq563	Astacus_astacus_ENA_GEDF01020188_GEDF010201881_TSA:_Astacus_astacus_TR31681_c0_g1_i1_transcribed_RNA_sequence	99.825	571	1	0	106	676	29	599	0	1050	Myd88	Toll Pathway	Name=Death
TRINITY_DN145017_c0_g1_i1	TRINITY_DN145017_c0_g1	Transcript_63485	seq563	Astacus_astacus_ENA_GEDF01020188_GEDF010201881_TSA:_Astacus_astacus_TR31681_c0_g1_i1_transcribed_RNA_sequence	100	865	0	0	721	1585	600	1464	0	1598	Myd88	Toll Pathway	Name=Death
TRINITY_DN145017_c0_g1_i3	TRINITY_DN145017_c0_g1	Transcript_63486	seq563	Astacus_astacus_ENA_GEDF01020188_GEDF010201881_TSA:_Astacus_astacus_TR31681_c0_g1_i1_transcribed_RNA_sequence	99.59	1464	6	0	1192	2655	930	2393	0	2671	Myd88	Toll Pathway	Name=TIR_2
TRINITY_DN145017_c0_g1_i3	TRINITY_DN145017_c0_g1	Transcript_63486	seq563	Astacus_astacus_ENA_GEDF01020188_GEDF010201881_TSA:_Astacus_astacus_TR31681_c0_g1_i1_transcribed_RNA_sequence	100	899	0	0	108	1006	33	931	0	1661	Myd88	Toll Pathway	Name=TIR_2
TRINITY_DN145017_c0_g1_i4	TRINITY_DN145017_c0_g1	Transcript_63487	seq563	Astacus_astacus_ENA_GEDF01020188_GEDF010201881_TSA:_Astacus_astacus_TR31681_c0_g1_i1_transcribed_RNA_sequence	99.59	1464	6	0	1141	2604	930	2393	0	2671	Myd88	Toll Pathway	Name=TIR_2
TRINITY_DN145017_c0_g1_i4	TRINITY_DN145017_c0_g1	Transcript_63487	seq563	Astacus_astacus_ENA_GEDF01020188_GEDF010201881_TSA:_Astacus_astacus_TR31681_c0_g1_i1_transcribed_RNA_sequence	97.794	952	0	1	4	955	1	931	0	1622	Myd88	Toll Pathway	Name=TIR_2
TRINITY_DN49894_c0_g1_i1	TRINITY_DN49894_c0_g1	Transcript_13660	seq4367	82903_ENA_HACB02082904_HACB020829041_TSA:_Cherax_quadricarinatus__contig_c53422_g1_i1	82.641	1083	170	16	210	1283	228	1301	0	942	C-type lectins	Recognition	Name=Lectin_C
TRINITY_DN49894_c0_g2_i1	TRINITY_DN49894_c0_g2	Transcript_13661	seq4367	82903_ENA_HACB02082904_HACB020829041_TSA:_Cherax_quadricarinatus__contig_c53422_g1_i1	80.794	1083	169	20	210	1262	228	1301	0	811	C-type lectins	Recognition	Name=Lectin_C
TRINITY_DN5254_c0_g1_i1	TRINITY_DN5254_c0_g1	Transcript_1767	seq4201	Astacus_astacus_12_ENA_GEDF01029994_GEDF010299941_TSA:_Astacus_astacus_TR35748_c3_g1_i1_transcribed_RNA_sequence	100	3100	0	0	94	3193	3137	38	0	5725	C-type lectins	Recognition	Name=Lectin_C
TRINITY_DN146394_c1_g3_i4	TRINITY_DN146394_c1_g3	Transcript_65703	seq2762	Procambarus_clarkii_ENA_GBEV01007442_GBEV010074421_TSA:_Procambarus_clarkii_Pc_7467_transcribed_RNA_sequence	88.762	703	72	7	23	720	1865	1165	0	854	Drosha	Antiviral RNAi	Name=TPRE004310-RA
TRINITY_DN46711_c0_g1_i1	TRINITY_DN46711_c0_g1	Transcript_12812	seq2123	Astacus_astacus_5_ENA_GEDF01020919_GEDF010209191_TSA:_Astacus_astacus_TR32119_c0_g1_i1_transcribed_RNA_sequence	98.523	474	7	0	1	474	24	497	0	837	Crustin	Antimicrobial peptides	NA
TRINITY_DN58287_c0_g1_i1	TRINITY_DN58287_c0_g1	Transcript_16077	seq4045	18348_ENA_GAFY01018349_GAFY010183491_TSA:_Pontastacus_leptodactylus_Pastle_hepa_c18509_transcribed_RNA_sequence	96.95	459	14	0	85	543	1	459	0	771	C-type lectins	Recognition	Name=ENSORLP00000020598
TRINITY_DN58287_c0_g2_i1	TRINITY_DN58287_c0_g2	Transcript_16078	seq4045	18348_ENA_GAFY01018349_GAFY010183491_TSA:_Pontastacus_leptodactylus_Pastle_hepa_c18509_transcribed_RNA_sequence	96.95	459	14	0	344	802	1	459	0	771	C-type lectins	Recognition	Name=Lectin_C
TRINITY_DN59541_c0_g1_i1	TRINITY_DN59541_c0_g1	Transcript_16596	seq4070	673_ENA_GBEI01000674_GBEI010006741_TSA:_Pontastacus_leptodactylus_Pl_CLC_675_transcribed_RNA_sequence	92.754	69	5	0	1088	1156	2107	2039	6.48e-21	100	C-type lectins	Recognition	Name=Lectin_C
TRINITY_DN60964_c0_g1_i1	TRINITY_DN60964_c0_g1	Transcript_17187	seq4190	Astacus_astacus_1_ENA_GEDF01000339_GEDF010003391_TSA:_Astacus_astacus_TR984_c0_g1_i1_transcribed_RNA_sequence	99.749	798	1	1	136	933	1	797	0	1461	C-type lectins	Recognition	Name=Lectin_C
TRINITY_DN6149_c0_g1_i1	TRINITY_DN6149_c0_g1	Transcript_1919	seq4191	Astacus_astacus_2_ENA_GEDF01003474_GEDF010034741_TSA:_Astacus_astacus_TR10541_c0_g1_i1_transcribed_RNA_sequence	87.662	462	57	0	1	462	462	1	4.87e-153	538	C-type lectins	Recognition	Name=Lectin_C
TRINITY_DN68380_c0_g2_i1	TRINITY_DN68380_c0_g2	Transcript_19581	seq4036	520_ENA_GAFY01000521_GAFY010005211_TSA:_Pontastacus_leptodactylus_Pastle_hepa_c528_transcribed_RNA_sequence	93.21	810	23	12	226	1035	4308	3531	0	1162	C-type lectins	Recognition	NA
TRINITY_DN70535_c0_g2_i1	TRINITY_DN70535_c0_g2	Transcript_20451	seq3422	Astacus_leptodactylus_3_ENA_GAFS01003028_GAFS010030281_TSA:_Pontastacus_leptodactylus_Pastle_hypoyo_c3077_transcribed_RNA_sequence	98.93	374	4	0	71	444	2961	3334	0	669	TEP	Recognition	Name=A2M_comp
TRINITY_DN70535_c0_g3_i1	TRINITY_DN70535_c0_g3	Transcript_20452	seq3422	Astacus_leptodactylus_3_ENA_GAFS01003028_GAFS010030281_TSA:_Pontastacus_leptodactylus_Pastle_hypoyo_c3077_transcribed_RNA_sequence	98.573	981	14	0	217	1197	2354	3334	0	1735	TEP	Recognition	Name=A2M
TRINITY_DN70593_c0_g1_i1	TRINITY_DN70593_c0_g1	Transcript_20456	seq7469	tr|A0A423TS65|A0A423TS65_PENVA C-reactive protein-1 OS=Penaeus vannamei OX=6689 GN=C7M84_001984 PE=4 SV=1	29.204	452	296	11	46	1380	184	618	1.84e-60	204	Pentraxin	Recognition	Name=Neur_chan_LBD
TRINITY_DN73672_c0_g1_i1	TRINITY_DN73672_c0_g1	Transcript_21556	seq4054	22687_ENA_GARH01022688_GARH010226881_TSA:_Procambarus_clarkii_Prcla_ES_1936_1_transcribed_RNA_sequence	83.268	508	85	0	3	510	3366	2859	7.73e-132	468	C-type lectins	Recognition	Name=Lectin_C
TRINITY_DN73672_c0_g1_i2	TRINITY_DN73672_c0_g1	Transcript_21557	seq4054	22687_ENA_GARH01022688_GARH010226881_TSA:_Procambarus_clarkii_Prcla_ES_1936_1_transcribed_RNA_sequence	84.711	641	97	1	3	642	3366	2726	0	640	C-type lectins	Recognition	Name=Lectin_C
TRINITY_DN144281_c2_g2_i3	TRINITY_DN144281_c2_g2	Transcript_62143	seq7419	TRINITY_DN144281_c2_g2_i1 len=880 path=[5628:0-135 5629:136-157 5855:158-389 5686:390-412 5687:413-482 5688:483-502 5857:503-635 5841:636-761 5554:762-879] [-1, 5628, 5629, 5855, 5686, 5687, 5688, 5857, 5841, 5554, -2]	100	93	0	0	688	780	391	483	7.1e-45	172	Innexin	Novel	Name=Innexin
TRINITY_DN144281_c2_g2_i3	TRINITY_DN144281_c2_g2	Transcript_62143	seq7419	TRINITY_DN144281_c2_g2_i1 len=880 path=[5628:0-135 5629:136-157 5855:158-389 5686:390-412 5687:413-482 5688:483-502 5857:503-635 5841:636-761 5554:762-879] [-1, 5628, 5629, 5855, 5686, 5687, 5688, 5857, 5841, 5554, -2]	100	400	0	0	1295	1694	481	880	0	739	Innexin	Novel	Name=Innexin
TRINITY_DN228988_c0_g1_i1	TRINITY_DN228988_c0_g1	Transcript_114314	seq2766	Astacus_astacus_Ago-2b_ENA_GEDF01012370_GEDF010123701_TSA:_Astacus_astacus_TR25117_c0_g1_i1_transcribed_RNA_sequence	100	800	0	0	14	813	97	896	0	1478	Argonaute-Piwi	Antiviral RNAi	Name=ArgoN
TRINITY_DN136908_c0_g1_i1	TRINITY_DN136908_c0_g1	Transcript_53281	seq2630	Astacus_leptodactylus_Dcr-1_ENA_GBEI01039487_GBEI010394871_TSA:_Pontastacus_leptodactylus_Pl_CLC_39665_transcribed_RNA_sequence	99.282	6411	33	4	504	6906	1	6406	0	11572	Dicer-1	Antiviral RNAi	Name=Dicer_dimer
TRINITY_DN151581_c0_g1_i6	TRINITY_DN151581_c0_g1	Transcript_85989	seq2680	Astacus_leptodactylus_Dcr-2_ENA_GBEI01018913_GBEI010189131_TSA:_Pontastacus_leptodactylus_Pl_CLC_18951_transcribed_RNA_sequence	98.075	1714	33	0	2574	4287	1892	179	0	2983	Dicer-2	Antiviral RNAi	Name=Helicase_C
TRINITY_DN48798_c0_g1_i1	TRINITY_DN48798_c0_g1	Transcript_13351	seq691	Procambarus_clarkii_ENA_GARH01005708_GARH010057081_TSA:_Procambarus_clarkii_Prcla_ES_24177_0_transcribed_RNA_sequence	93.923	2452	140	7	40	2490	1	2444	0	3694	Dorsal	Toll Pathway	Name=RHD_DNA_bind
TRINITY_DN144281_c2_g2_i3	TRINITY_DN144281_c2_g2	Transcript_62143	seq7419	TRINITY_DN144281_c2_g2_i1 len=880 path=[5628:0-135 5629:136-157 5855:158-389 5686:390-412 5687:413-482 5688:483-502 5857:503-635 5841:636-761 5554:762-879] [-1, 5628, 5629, 5855, 5686, 5687, 5688, 5857, 5841, 5554, -2]	100	390	0	0	1	390	1	390	0	721	Innexin	Novel	Name=Innexin
TRINITY_DN144281_c2_g2_i4	TRINITY_DN144281_c2_g2	Transcript_62145	seq7419	TRINITY_DN144281_c2_g2_i1 len=880 path=[5628:0-135 5629:136-157 5855:158-389 5686:390-412 5687:413-482 5688:483-502 5857:503-635 5841:636-761 5554:762-879] [-1, 5628, 5629, 5855, 5686, 5687, 5688, 5857, 5841, 5554, -2]	100	93	0	0	626	718	391	483	6.83e-45	172	Innexin	Novel	Name=Innexin
TRINITY_DN144281_c2_g2_i4	TRINITY_DN144281_c2_g2	Transcript_62145	seq7419	TRINITY_DN144281_c2_g2_i1 len=880 path=[5628:0-135 5629:136-157 5855:158-389 5686:390-412 5687:413-482 5688:483-502 5857:503-635 5841:636-761 5554:762-879] [-1, 5628, 5629, 5855, 5686, 5687, 5688, 5857, 5841, 5554, -2]	99.614	259	0	1	71	328	132	390	6.02e-135	472	Innexin	Novel	Name=Innexin
TRINITY_DN144281_c2_g2_i4	TRINITY_DN144281_c2_g2	Transcript_62145	seq7419	TRINITY_DN144281_c2_g2_i1 len=880 path=[5628:0-135 5629:136-157 5855:158-389 5686:390-412 5687:413-482 5688:483-502 5857:503-635 5841:636-761 5554:762-879] [-1, 5628, 5629, 5855, 5686, 5687, 5688, 5857, 5841, 5554, -2]	100	400	0	0	1233	1632	481	880	0	739	Innexin	Novel	Name=Innexin
TRINITY_DN62830_c1_g1_i1	TRINITY_DN62830_c1_g1	Transcript_17882	seq874	Astacus_astacus__ENA_GEDF01043093_GEDF010430931_TSA:_Astacus_astacus_TR56391_c0_g1_i1_transcribed_RNA_sequence	100	859	0	0	1	859	66	924	0	1587	TOLLIP	Toll Pathway	Name=C2
TRINITY_DN62830_c1_g19_i1	TRINITY_DN62830_c1_g19	Transcript_17884	seq874	Astacus_astacus__ENA_GEDF01043093_GEDF010430931_TSA:_Astacus_astacus_TR56391_c0_g1_i1_transcribed_RNA_sequence	100	916	0	0	8	923	1	916	0	1692	TOLLIP	Toll Pathway	Name=C2
TRINITY_DN62830_c1_g20_i1	TRINITY_DN62830_c1_g20	Transcript_17885	seq874	Astacus_astacus__ENA_GEDF01043093_GEDF010430931_TSA:_Astacus_astacus_TR56391_c0_g1_i1_transcribed_RNA_sequence	100	851	0	0	195	1045	66	916	0	1572	TOLLIP	Toll Pathway	Name=C2
TRINITY_DN62830_c1_g5_i1	TRINITY_DN62830_c1_g5	Transcript_17883	seq874	Astacus_astacus__ENA_GEDF01043093_GEDF010430931_TSA:_Astacus_astacus_TR56391_c0_g1_i1_transcribed_RNA_sequence	100	851	0	0	199	1049	66	916	0	1572	TOLLIP	Toll Pathway	Name=C2
TRINITY_DN151638_c0_g1_i1	TRINITY_DN151638_c0_g1	Transcript_86373	seq1	Astacus_astacus_ENA_GEDF01032703_GEDF010327031_TSA:_Astacus_astacus_TR36233_c0_g1_i1_transcribed_RNA_sequence	99.97	3366	1	0	12	3377	1	3366	0	6211	proPO	Prophenoloxidase pathway	Name=Hemocyanin_C
TRINITY_DN151638_c0_g1_i2	TRINITY_DN151638_c0_g1	Transcript_86374	seq1	Astacus_astacus_ENA_GEDF01032703_GEDF010327031_TSA:_Astacus_astacus_TR36233_c0_g1_i1_transcribed_RNA_sequence	99.859	2126	2	1	12	2136	1	2126	0	3908	proPO	Prophenoloxidase pathway	Name=Hemocyanin_C
TRINITY_DN80454_c1_g5_i1	TRINITY_DN80454_c1_g5	Transcript_24385	seq4932	13998_ENA_GBEI01013999_GBEI010139991_TSA:_Pontastacus_leptodactylus_Pl_CLC_14020_transcribed_RNA_sequence	96.612	1653	48	2	1	1647	1830	180	0	2736	Scavenger B	Recognition	Name=CD36
TRINITY_DN89024_c0_g1_i1	TRINITY_DN89024_c0_g1	Transcript_28233	seq4041	4950_ENA_GAFY01004951_GAFY010049511_TSA:_Pontastacus_leptodactylus_Pastle_hepa_c4974_transcribed_RNA_sequence	93.197	1029	56	6	1006	2027	1022	1	0	1500	C-type lectins	Recognition	Name=Lectin_C
TRINITY_DN82046_c0_g1_i1	TRINITY_DN82046_c0_g1	Transcript_24897	seq7413	TRINITY_DN82046_c0_g1_i1 len=683 path=[2032:0-103 2049:104-126 2048:127-173 2046:174-482 2045:483-628 2028:629-655 2029:656-682] [-1, 2032, 2049, 2048, 2046, 2045, 2028, 2029, -2]	100	683	0	0	1	683	1	683	0	1262	TWDC	Antimicrobial peptides	NA
TRINITY_DN82046_c0_g1_i3	TRINITY_DN82046_c0_g1	Transcript_24898	seq7414	TRINITY_DN82046_c0_g1_i3 len=640 path=[2036:0-45 2037:46-60 2049:61-83 2048:84-130 2046:131-439 2045:440-585 2028:586-612 2029:613-639] [-1, 2036, 2037, 2049, 2048, 2046, 2045, 2028, 2029, -2]	100	640	0	0	1	640	1	640	0	1182	TWDC	Antimicrobial peptides	NA
TRINITY_DN82046_c0_g1_i4	TRINITY_DN82046_c0_g1	Transcript_24899	seq7415	TRINITY_DN82046_c0_g1_i4 len=845 path=[2017:0-43 2018:44-64 2019:65-85 2020:86-106 2021:107-127 2047:128-335 2046:336-644 2045:645-790 2028:791-817 2029:818-844] [-1, 2017, 2018, 2019, 2020, 2021, 2047, 2046, 2045, 2028, 2029, -2]	100	845	0	0	1	845	1	845	0	1561	TWDC	Antimicrobial peptides	Name=ENSONIP00000005013
TRINITY_DN141027_c0_g1_i2	TRINITY_DN141027_c0_g1	Transcript_57667	seq7487	Transcript_193540	90.704	398	31	1	384	1559	62	459	0	758	Ig/Fn	Novel	Name=fn3
TRINITY_DN141027_c0_g1_i3	TRINITY_DN141027_c0_g1	Transcript_57668	seq7487	Transcript_193540	85.714	455	37	1	384	1748	62	488	0	809	Ig/Fn	Novel	Name=Ig_2
TRINITY_DN141027_c0_g1_i5	TRINITY_DN141027_c0_g1	Transcript_57670	seq7487	Transcript_193540	91.335	427	37	0	384	1664	62	488	0	825	Ig/Fn	Novel	Name=Ig_2
TRINITY_DN141027_c0_g1_i1	TRINITY_DN141027_c0_g1	Transcript_57666	seq7487	Transcript_193540	93.805	226	14	0	105	782	263	488	7.61e-155	452	Ig/Fn	Novel	Name=Ig_2
TRINITY_DN141027_c0_g1_i4	TRINITY_DN141027_c0_g1	Transcript_57669	seq7487	Transcript_193540	83.465	254	14	1	105	866	263	488	1.62e-148	436	Ig/Fn	Novel	Name=Ig_2
TRINITY_DN118801_c0_g1_i1	TRINITY_DN118801_c0_g1	Transcript_41054	seq7487	Transcript_193540	49.616	391	193	3	1659	496	69	458	4.2e-133	388	Ig/Fn	Novel	Name=ig
TRINITY_DN118801_c0_g1_i2	TRINITY_DN118801_c0_g1	Transcript_41055	seq7487	Transcript_193540	49.616	391	193	3	2369	1206	69	458	1.39e-130	389	Ig/Fn	Novel	Name=ig
TRINITY_DN125385_c0_g36_i1	TRINITY_DN125385_c0_g36	Transcript_44303	seq7452	XP_027207474.1	93.094	362	25	0	2760	1675	1	362	0	717	Innexin	Novel	Name=Innexin
TRINITY_DN125385_c0_g36_i1	TRINITY_DN125385_c0_g36	Transcript_44303	seq7466	AIT97134.1	95.856	362	15	0	2760	1675	1	362	0	729	Innexin	Novel	Name=Innexin
TRINITY_DN118546_c0_g1_i1	TRINITY_DN118546_c0_g1	Transcript_40928	seq7491	tr|A0A0M4FBH5|A0A0M4FBH5_PENVA Alkaline phosphatase OS=Penaeus vannamei OX=6689 PE=2 SV=1	59.751	482	188	4	1732	293	151	628	0	560	AP	Lysosomal degradation	Name=Alk_phosphatase
TRINITY_DN118546_c0_g1_i1	TRINITY_DN118546_c0_g1	Transcript_40928	seq7488	Transcript_214606	67.742	465	146	3	1687	296	1	462	0	601	AP	Lysosomal degradation	Name=Alk_phosphatase
TRINITY_DN125152_c1_g1_i1	TRINITY_DN125152_c1_g1	Transcript_44200	seq7494	tr|A0A5B7CSU9|A0A5B7CSU9_PORTR Beta-glucuronidase OS=Portunus trituberculatus OX=210409 GN=GUSB_0 PE=4 SV=1	50.321	624	290	8	133	1953	22	642	0	631	GUSB	Lysosomal degradation	Name=Glyco_hydro_2_C
TRINITY_DN125152_c1_g1_i2	TRINITY_DN125152_c1_g1	Transcript_44201	seq7494	tr|A0A5B7CSU9|A0A5B7CSU9_PORTR Beta-glucuronidase OS=Portunus trituberculatus OX=210409 GN=GUSB_0 PE=4 SV=1	50.565	619	286	8	133	1935	22	638	0	627	GUSB	Lysosomal degradation	Name=Glyco_hydro_2_C
TRINITY_DN125152_c1_g1_i3	TRINITY_DN125152_c1_g1	Transcript_44202	seq7494	tr|A0A5B7CSU9|A0A5B7CSU9_PORTR Beta-glucuronidase OS=Portunus trituberculatus OX=210409 GN=GUSB_0 PE=4 SV=1	50.565	619	287	7	133	1938	22	638	0	630	GUSB	Lysosomal degradation	Name=Glyco_hydro_2_C
TRINITY_DN125152_c1_g1_i2	TRINITY_DN125152_c1_g1	Transcript_44201	seq7495	tr|A0A6A4VMZ2|A0A6A4VMZ2_AMPAM Beta-glucuronidase OS=Amphibalanus amphitrite OX=1232801 GN=GUSB_0 PE=3 SV=1	65.441	272	39	4	1117	1932	94	310	5.83e-117	343	GUSB	Lysosomal degradation	Name=Glyco_hydro_2_C
TRINITY_DN125152_c1_g1_i3	TRINITY_DN125152_c1_g1	Transcript_44202	seq7495	tr|A0A6A4VMZ2|A0A6A4VMZ2_AMPAM Beta-glucuronidase OS=Amphibalanus amphitrite OX=1232801 GN=GUSB_0 PE=3 SV=1	62.271	273	47	5	1117	1935	94	310	6.73e-109	323	GUSB	Lysosomal degradation	Name=Glyco_hydro_2_C
TRINITY_DN125152_c1_g1_i1	TRINITY_DN125152_c1_g1	Transcript_44200	seq7495	tr|A0A6A4VMZ2|A0A6A4VMZ2_AMPAM Beta-glucuronidase OS=Amphibalanus amphitrite OX=1232801 GN=GUSB_0 PE=3 SV=1	55.517	290	70	5	1096	1956	87	320	1.36e-98	297	GUSB	Lysosomal degradation	Name=Glyco_hydro_2_C
TRINITY_DN16128_c0_g1_i1	TRINITY_DN16128_c0_g1	Transcript_4244	seq7494	tr|A0A5B7CSU9|A0A5B7CSU9_PORTR Beta-glucuronidase OS=Portunus trituberculatus OX=210409 GN=GUSB_0 PE=4 SV=1	37.143	385	189	10	1	1062	195	557	4.51e-77	238	GUSB	Lysosomal degradation	Name=Glyco_hydro_2_C
TRINITY_DN16128_c0_g1_i1	TRINITY_DN16128_c0_g1	Transcript_4244	seq7495	tr|A0A6A4VMZ2|A0A6A4VMZ2_AMPAM Beta-glucuronidase OS=Amphibalanus amphitrite OX=1232801 GN=GUSB_0 PE=3 SV=1	45.695	151	62	2	394	846	87	217	5.75e-43	140	GUSB	Lysosomal degradation	Name=Glyco_hydro_2_C
TRINITY_DN125152_c1_g1_i3	TRINITY_DN125152_c1_g1	Transcript_44202	seq7495	tr|A0A6A4VMZ2|A0A6A4VMZ2_AMPAM Beta-glucuronidase OS=Amphibalanus amphitrite OX=1232801 GN=GUSB_0 PE=3 SV=1	74.684	79	20	0	496	732	1	79	8.94e-38	132	GUSB	Lysosomal degradation	Name=Glyco_hydro_2_C
TRINITY_DN127423_c0_g1_i1	TRINITY_DN127423_c0_g1	Transcript_45666	seq7461	XP_027232619.1	68.182	440	127	6	1405	104	12	444	0	610	Innexin	Novel	Name=Innexin
TRINITY_DN127423_c0_g1_i1	TRINITY_DN127423_c0_g1	Transcript_45666	seq7453	XP_027232620.1	68.182	440	127	6	1405	104	2	434	0	609	Innexin	Novel	Name=Innexin
TRINITY_DN127423_c0_g2_i1	TRINITY_DN127423_c0_g2	Transcript_45667	seq7461	XP_027232619.1	68.182	440	127	6	1405	104	12	444	0	608	Innexin	Novel	Name=Innexin
TRINITY_DN127423_c0_g2_i1	TRINITY_DN127423_c0_g2	Transcript_45667	seq7453	XP_027232620.1	68.182	440	127	6	1405	104	2	434	0	608	Innexin	Novel	Name=Innexin
TRINITY_DN128081_c0_g1_i1	TRINITY_DN128081_c0_g1	Transcript_46183	seq7450	tr|Q2MCL5|Q2MCL5_HOMGA Innexin OS=Homarus gammarus OX=6707 GN=inx1 PE=2 SV=1	91.922	359	28	1	203	1279	10	367	0	701	Innexin	Novel	Name=Innexin
TRINITY_DN128081_c0_g1_i1	TRINITY_DN128081_c0_g1	Transcript_46183	seq7457	XP_027217928.1	90.808	359	32	1	203	1279	10	367	0	692	Innexin	Novel	Name=Innexin
TRINITY_DN131228_c1_g1_i1	TRINITY_DN131228_c1_g1	Transcript_48969	seq7453	XP_027232620.1	68.433	434	130	3	214	1494	1	434	0	630	Innexin	Novel	Name=Innexin
TRINITY_DN131228_c1_g1_i1	TRINITY_DN131228_c1_g1	Transcript_48969	seq7461	XP_027232619.1	68.119	436	132	3	208	1494	9	444	0	630	Innexin	Novel	Name=Innexin
TRINITY_DN139100_c1_g1_i2	TRINITY_DN139100_c1_g1	Transcript_55495	seq7454	XP_027239059.1	90.487	431	40	1	433	1722	14	444	0	790	Innexin	Novel	Name=Innexin
TRINITY_DN139100_c1_g1_i2	TRINITY_DN139100_c1_g1	Transcript_55495	seq7455	MPC21992.1	67.056	428	119	7	454	1722	1	411	0	582	Innexin	Novel	Name=Innexin
TRINITY_DN139100_c1_g2_i2	TRINITY_DN139100_c1_g2	Transcript_55494	seq7454	XP_027239059.1	65.893	431	129	6	383	1630	17	444	0	584	Innexin	Novel	Name=Innexin
TRINITY_DN139100_c1_g2_i2	TRINITY_DN139100_c1_g2	Transcript_55494	seq7455	MPC21992.1	95.146	412	19	1	395	1630	1	411	0	824	Innexin	Novel	Name=Innexin
TRINITY_DN141361_c0_g2_i2	TRINITY_DN141361_c0_g2	Transcript_58131	seq7465	AIT97133.1	92.793	333	24	0	1	999	47	379	0	631	Innexin	Novel	Name=Innexin
TRINITY_DN144281_c2_g2_i1	TRINITY_DN144281_c2_g2	Transcript_62141	seq7500	TRINITY_DN144281_c2_g2_i1 len=880 path=[5628:0-135 5629:136-157 5855:158-389 5686:390-412 5687:413-482 5688:483-502 5857:503-635 5841:636-761 5554:762-879] [-1, 5628, 5629, 5855, 5686, 5687, 5688, 5857, 5841, 5554, -2]	100	232	0	0	183	878	16	247	0	490	Innexin	Novel	Name=Innexin
TRINITY_DN144281_c2_g2_i2	TRINITY_DN144281_c2_g2	Transcript_62142	seq7500	TRINITY_DN144281_c2_g2_i1 len=880 path=[5628:0-135 5629:136-157 5855:158-389 5686:390-412 5687:413-482 5688:483-502 5857:503-635 5841:636-761 5554:762-879] [-1, 5628, 5629, 5855, 5686, 5687, 5688, 5857, 5841, 5554, -2]	100	232	0	0	121	816	16	247	0	488	Innexin	Novel	Name=Innexin
TRINITY_DN152152_c0_g1_i1	TRINITY_DN152152_c0_g1	Transcript_90175	seq7461	XP_027232619.1	83.295	437	71	2	2228	921	8	443	0	751	Innexin	Novel	Name=Innexin
TRINITY_DN152152_c0_g1_i1	TRINITY_DN152152_c0_g1	Transcript_90175	seq7453	XP_027232620.1	83.18	434	71	2	2219	921	1	433	0	745	Innexin	Novel	Name=Innexin
TRINITY_DN152152_c0_g1_i10	TRINITY_DN152152_c0_g1	Transcript_90184	seq7461	XP_027232619.1	81.693	437	77	3	2264	960	8	443	0	770	Innexin	Novel	Name=Innexin
TRINITY_DN152152_c0_g1_i10	TRINITY_DN152152_c0_g1	Transcript_90184	seq7453	XP_027232620.1	81.567	434	77	3	2255	960	1	433	0	764	Innexin	Novel	Name=Innexin
TRINITY_DN152152_c0_g1_i11	TRINITY_DN152152_c0_g1	Transcript_90185	seq7453	XP_027232620.1	83.218	435	71	2	2212	911	1	434	0	749	Innexin	Novel	Name=Innexin
TRINITY_DN152152_c0_g1_i11	TRINITY_DN152152_c0_g1	Transcript_90185	seq7461	XP_027232619.1	83.295	437	71	2	2218	911	9	444	0	753	Innexin	Novel	Name=Innexin
TRINITY_DN152152_c0_g1_i12	TRINITY_DN152152_c0_g1	Transcript_90186	seq7453	XP_027232620.1	81.567	434	77	3	2216	921	1	433	0	764	Innexin	Novel	Name=Innexin
TRINITY_DN152152_c0_g1_i12	TRINITY_DN152152_c0_g1	Transcript_90186	seq7461	XP_027232619.1	81.693	437	77	3	2225	921	8	443	0	770	Innexin	Novel	Name=Innexin
TRINITY_DN152152_c0_g1_i13	TRINITY_DN152152_c0_g1	Transcript_90187	seq7453	XP_027232620.1	83.218	435	71	2	2212	911	1	434	0	749	Innexin	Novel	Name=Innexin
TRINITY_DN152152_c0_g1_i13	TRINITY_DN152152_c0_g1	Transcript_90187	seq7461	XP_027232619.1	83.333	438	71	2	2221	911	8	444	0	755	Innexin	Novel	Name=Innexin
TRINITY_DN152152_c0_g1_i2	TRINITY_DN152152_c0_g1	Transcript_90176	seq7461	XP_027232619.1	83.295	437	71	2	2267	960	8	443	0	751	Innexin	Novel	Name=Innexin
TRINITY_DN29471_c0_g1_i1	TRINITY_DN29471_c0_g1	Transcript_8052	seq7499	tr|A0A2P1CXQ0|A0A2P1CXQ0_PROCL Lysozyme OS=Procambarus clarkii OX=6728 GN=Lys-i3 PE=2 SV=1	87.821	156	19	0	2133	1666	1	156	6.11e-100	294	LYS	Lysosomal degradation	Name=Destabilase
TRINITY_DN29471_c0_g2_i1	TRINITY_DN29471_c0_g2	Transcript_8053	seq7499	tr|A0A2P1CXQ0|A0A2P1CXQ0_PROCL Lysozyme OS=Procambarus clarkii OX=6728 GN=Lys-i3 PE=2 SV=1	71.069	159	37	2	1993	1517	1	150	5.56e-76	230	LYS	Lysosomal degradation	Name=Destabilase
TRINITY_DN29471_c0_g1_i1	TRINITY_DN29471_c0_g1	Transcript_8052	seq7498	tr|A0A1W5RN49|A0A1W5RN49_SCYPA Lysozyme OS=Scylla paramamosain OX=85552 GN=lys-i2 PE=2 SV=1	57.962	157	64	2	2133	1666	1	156	3.07e-62	194	LYS	Lysosomal degradation	Name=Destabilase
TRINITY_DN130571_c0_g1_i1	TRINITY_DN130571_c0_g1	Transcript_48415	seq7499	tr|A0A2P1CXQ0|A0A2P1CXQ0_PROCL Lysozyme OS=Procambarus clarkii OX=6728 GN=Lys-i3 PE=2 SV=1	51.592	157	71	2	152	607	1	157	1.03e-55	167	LYS	Lysosomal degradation	Name=Destabilase
TRINITY_DN130571_c0_g1_i3	TRINITY_DN130571_c0_g1	Transcript_48417	seq7499	tr|A0A2P1CXQ0|A0A2P1CXQ0_PROCL Lysozyme OS=Procambarus clarkii OX=6728 GN=Lys-i3 PE=2 SV=1	51.592	157	71	2	152	607	1	157	1.15e-55	167	LYS	Lysosomal degradation	Name=Destabilase
TRINITY_DN130571_c0_g1_i2	TRINITY_DN130571_c0_g1	Transcript_48416	seq7499	tr|A0A2P1CXQ0|A0A2P1CXQ0_PROCL Lysozyme OS=Procambarus clarkii OX=6728 GN=Lys-i3 PE=2 SV=1	51.592	157	71	2	152	607	1	157	1.42e-55	167	LYS	Lysosomal degradation	Name=Destabilase
TRINITY_DN130571_c0_g1_i4	TRINITY_DN130571_c0_g1	Transcript_48418	seq7499	tr|A0A2P1CXQ0|A0A2P1CXQ0_PROCL Lysozyme OS=Procambarus clarkii OX=6728 GN=Lys-i3 PE=2 SV=1	51.592	157	71	2	152	607	1	157	1.58e-55	167	LYS	Lysosomal degradation	Name=Destabilase
TRINITY_DN29471_c0_g2_i1	TRINITY_DN29471_c0_g2	Transcript_8053	seq7498	tr|A0A1W5RN49|A0A1W5RN49_SCYPA Lysozyme OS=Scylla paramamosain OX=85552 GN=lys-i2 PE=2 SV=1	49.686	159	71	3	1993	1517	1	150	2.33e-49	158	LYS	Lysosomal degradation	Name=Destabilase
TRINITY_DN125152_c1_g1_i2	TRINITY_DN125152_c1_g1	Transcript_44201	seq7495	tr|A0A6A4VMZ2|A0A6A4VMZ2_AMPAM Beta-glucuronidase OS=Amphibalanus amphitrite OX=1232801 GN=GUSB_0 PE=3 SV=1	74.684	79	20	0	496	732	1	79	1.21e-37	131	GUSB	Lysosomal degradation	Name=Glyco_hydro_2_C
TRINITY_DN152152_c0_g1_i2	TRINITY_DN152152_c0_g1	Transcript_90176	seq7453	XP_027232620.1	83.18	434	71	2	2258	960	1	433	0	745	Innexin	Novel	Name=Innexin
TRINITY_DN152152_c0_g1_i3	TRINITY_DN152152_c0_g1	Transcript_90177	seq7453	XP_027232620.1	83.908	435	68	2	2311	1010	1	434	0	753	Innexin	Novel	Name=Innexin
TRINITY_DN152152_c0_g1_i3	TRINITY_DN152152_c0_g1	Transcript_90177	seq7461	XP_027232619.1	83.982	437	68	2	2317	1010	9	444	0	756	Innexin	Novel	Name=Innexin
TRINITY_DN152152_c0_g1_i4	TRINITY_DN152152_c0_g1	Transcript_90178	seq7461	XP_027232619.1	82.42	438	74	3	2256	949	8	444	0	778	Innexin	Novel	Name=Innexin
TRINITY_DN125152_c1_g1_i1	TRINITY_DN125152_c1_g1	Transcript_44200	seq7495	tr|A0A6A4VMZ2|A0A6A4VMZ2_AMPAM Beta-glucuronidase OS=Amphibalanus amphitrite OX=1232801 GN=GUSB_0 PE=3 SV=1	74.684	79	20	0	496	732	1	79	1.25e-37	131	GUSB	Lysosomal degradation	Name=Glyco_hydro_2_C
TRINITY_DN150911_c0_g2_i1	TRINITY_DN150911_c0_g2	Transcript_81696	seq7491	tr|A0A0M4FBH5|A0A0M4FBH5_PENVA Alkaline phosphatase OS=Penaeus vannamei OX=6689 PE=2 SV=1	57.415	472	195	3	1894	488	151	619	0	548	AP	Lysosomal degradation	Name=Alk_phosphatase
TRINITY_DN150911_c0_g2_i1	TRINITY_DN150911_c0_g2	Transcript_81696	seq7488	Transcript_214606	79.457	516	104	2	1849	305	1	515	0	817	AP	Lysosomal degradation	Name=Alk_phosphatase
TRINITY_DN150911_c0_g2_i2	TRINITY_DN150911_c0_g2	Transcript_81697	seq7488	Transcript_214606	82.301	339	57	1	1019	3	46	381	0	560	AP	Lysosomal degradation	Name=Alk_phosphatase
TRINITY_DN150911_c0_g2_i3	TRINITY_DN150911_c0_g2	Transcript_81698	seq7488	Transcript_214606	86.614	381	51	0	1145	3	1	381	0	668	AP	Lysosomal degradation	Name=Alk_phosphatase
TRINITY_DN249901_c0_g1_i1	TRINITY_DN249901_c0_g1	Transcript_119096	seq7491	tr|A0A0M4FBH5|A0A0M4FBH5_PENVA Alkaline phosphatase OS=Penaeus vannamei OX=6689 PE=2 SV=1	50.61	492	218	12	318	1763	149	625	1.98e-166	488	AP	Lysosomal degradation	Name=Alk_phosphatase
TRINITY_DN17642_c0_g1_i1	TRINITY_DN17642_c0_g1	Transcript_4975	seq7489	tr|Q9BHT8|Q9BHT8_PANBO Alkaline phosphatase (Fragment) OS=Pandalus borealis OX=6703 GN=sap PE=1 SV=1	52.331	472	222	3	374	1783	2	472	8.93e-165	474	AP	Lysosomal degradation	Name=Alk_phosphatase
TRINITY_DN150911_c0_g2_i3	TRINITY_DN150911_c0_g2	Transcript_81698	seq7491	tr|A0A0M4FBH5|A0A0M4FBH5_PENVA Alkaline phosphatase OS=Penaeus vannamei OX=6689 PE=2 SV=1	57.323	396	168	1	1190	3	151	545	2.58e-157	455	AP	Lysosomal degradation	Name=Alk_phosphatase
TRINITY_DN249901_c0_g1_i1	TRINITY_DN249901_c0_g1	Transcript_119096	seq7488	Transcript_214606	49.788	472	216	8	378	1769	4	462	1.78e-147	432	AP	Lysosomal degradation	Name=Alk_phosphatase
TRINITY_DN152152_c0_g1_i4	TRINITY_DN152152_c0_g1	Transcript_90178	seq7453	XP_027232620.1	82.299	435	74	3	2247	949	1	434	0	771	Innexin	Novel	Name=Innexin
TRINITY_DN152152_c0_g1_i5	TRINITY_DN152152_c0_g1	Transcript_90179	seq7453	XP_027232620.1	83.218	435	71	2	2311	1010	1	434	0	749	Innexin	Novel	Name=Innexin
TRINITY_DN148517_c0_g1_i7	TRINITY_DN148517_c0_g1	Transcript_70861	seq7491	tr|A0A0M4FBH5|A0A0M4FBH5_PENVA Alkaline phosphatase OS=Penaeus vannamei OX=6689 PE=2 SV=1	47.629	464	230	7	2672	1302	149	606	3.33e-131	405	AP	Lysosomal degradation	Name=Alk_phosphatase
TRINITY_DN148517_c0_g1_i7	TRINITY_DN148517_c0_g1	Transcript_70861	seq7488	Transcript_214606	50	446	212	5	2618	1302	1	442	6.03e-131	397	AP	Lysosomal degradation	Name=Alk_phosphatase
TRINITY_DN148517_c0_g1_i4	TRINITY_DN148517_c0_g1	Transcript_70858	seq7491	tr|A0A0M4FBH5|A0A0M4FBH5_PENVA Alkaline phosphatase OS=Penaeus vannamei OX=6689 PE=2 SV=1	47.629	464	230	7	2672	1302	149	606	6.25e-131	405	AP	Lysosomal degradation	Name=Alk_phosphatase
TRINITY_DN148517_c0_g1_i1	TRINITY_DN148517_c0_g1	Transcript_70856	seq7491	tr|A0A0M4FBH5|A0A0M4FBH5_PENVA Alkaline phosphatase OS=Penaeus vannamei OX=6689 PE=2 SV=1	47.629	464	230	7	2672	1302	149	606	6.93e-131	405	AP	Lysosomal degradation	Name=Alk_phosphatase
TRINITY_DN152152_c0_g1_i5	TRINITY_DN152152_c0_g1	Transcript_90179	seq7461	XP_027232619.1	83.333	438	71	2	2320	1010	8	444	0	755	Innexin	Novel	Name=Innexin
TRINITY_DN152152_c0_g1_i6	TRINITY_DN152152_c0_g1	Transcript_90180	seq7461	XP_027232619.1	80.137	438	83	4	1623	319	8	444	0	752	Innexin	Novel	Name=Innexin
TRINITY_DN152152_c0_g1_i6	TRINITY_DN152152_c0_g1	Transcript_90180	seq7453	XP_027232620.1	80	435	83	4	1614	319	1	434	0	746	Innexin	Novel	Name=Innexin
TRINITY_DN152152_c0_g1_i7	TRINITY_DN152152_c0_g1	Transcript_90181	seq7461	XP_027232619.1	83.257	436	71	2	2225	921	9	443	0	749	Innexin	Novel	Name=Innexin
TRINITY_DN152152_c0_g1_i7	TRINITY_DN152152_c0_g1	Transcript_90181	seq7453	XP_027232620.1	83.18	434	71	2	2219	921	1	433	0	745	Innexin	Novel	Name=Innexin
TRINITY_DN152152_c0_g1_i8	TRINITY_DN152152_c0_g1	Transcript_90182	seq7453	XP_027232620.1	82.299	435	74	3	2307	1009	1	434	0	771	Innexin	Novel	Name=Innexin
TRINITY_DN152152_c0_g1_i8	TRINITY_DN152152_c0_g1	Transcript_90182	seq7461	XP_027232619.1	82.42	438	74	3	2316	1009	8	444	0	778	Innexin	Novel	Name=Innexin
TRINITY_DN152152_c0_g1_i9	TRINITY_DN152152_c0_g1	Transcript_90183	seq7461	XP_027232619.1	83.257	436	71	2	2264	960	9	443	0	749	Innexin	Novel	Name=Innexin
TRINITY_DN152152_c0_g1_i9	TRINITY_DN152152_c0_g1	Transcript_90183	seq7453	XP_027232620.1	83.18	434	71	2	2258	960	1	433	0	745	Innexin	Novel	Name=Innexin
TRINITY_DN250077_c0_g1_i1	TRINITY_DN250077_c0_g1	Transcript_119201	seq7501	TRINITY_DN250077_c0_g1_i1 len=2201 path=[4357:0-2200] [-1, 4357, -2]	100	381	0	0	2019	877	16	396	0	734	Innexin	Novel	Name=Innexin
TRINITY_DN129440_c0_g2_i1	TRINITY_DN129440_c0_g2	Transcript_47391	seq7460	XP_027207472.1	65.123	367	128	0	343	1443	1	367	1.98e-170	479	Innexin	Novel	Name=Innexin
TRINITY_DN129440_c0_g1_i1	TRINITY_DN129440_c0_g1	Transcript_47390	seq7460	XP_027207472.1	64.578	367	130	0	153	1253	1	367	1.74e-166	467	Innexin	Novel	Name=Innexin
TRINITY_DN88338_c0_g2_i1	TRINITY_DN88338_c0_g2	Transcript_27789	seq7452	XP_027207474.1	75.601	291	70	1	1	873	70	359	4.43e-149	417	Innexin	Novel	Name=Innexin
TRINITY_DN88338_c0_g2_i1	TRINITY_DN88338_c0_g2	Transcript_27789	seq7466	AIT97134.1	73.883	291	75	1	1	873	70	359	1.21e-146	410	Innexin	Novel	Name=Innexin
TRINITY_DN231892_c0_g1_i1	TRINITY_DN231892_c0_g1	Transcript_115290	seq7468	ROT82405.1	82.278	237	42	0	3	713	148	384	8.97e-138	389	Innexin	Novel	Name=Innexin
TRINITY_DN231892_c0_g1_i1	TRINITY_DN231892_c0_g1	Transcript_115290	seq7456	XP_027207462.1	82.278	237	42	0	3	713	152	388	2.43e-137	388	Innexin	Novel	Name=Innexin
TRINITY_DN128081_c0_g1_i2	TRINITY_DN128081_c0_g1	Transcript_46184	seq7457	XP_027217928.1	94.301	193	11	0	176	754	175	367	2.26e-135	385	Innexin	Novel	Name=Innexin
TRINITY_DN128081_c0_g1_i4	TRINITY_DN128081_c0_g1	Transcript_46186	seq7457	XP_027217928.1	95.288	191	9	0	209	781	177	367	3.14e-134	382	Innexin	Novel	Name=Innexin
TRINITY_DN128081_c0_g1_i2	TRINITY_DN128081_c0_g1	Transcript_46184	seq7450	tr|Q2MCL5|Q2MCL5_HOMGA Innexin OS=Homarus gammarus OX=6707 GN=inx1 PE=2 SV=1	93.264	193	13	0	176	754	175	367	7.54e-134	381	Innexin	Novel	Name=Innexin
TRINITY_DN128081_c0_g1_i6	TRINITY_DN128081_c0_g1	Transcript_46188	seq7457	XP_027217928.1	95.288	191	9	0	435	1007	177	367	3.93e-133	382	Innexin	Novel	Name=Innexin
TRINITY_DN128081_c0_g1_i4	TRINITY_DN128081_c0_g1	Transcript_46186	seq7450	tr|Q2MCL5|Q2MCL5_HOMGA Innexin OS=Homarus gammarus OX=6707 GN=inx1 PE=2 SV=1	94.241	191	11	0	209	781	177	367	9.37e-133	379	Innexin	Novel	Name=Innexin
TRINITY_DN128081_c0_g1_i3	TRINITY_DN128081_c0_g1	Transcript_46185	seq7457	XP_027217928.1	95.288	191	9	0	551	1123	177	367	1.2e-132	382	Innexin	Novel	Name=Innexin
TRINITY_DN128081_c0_g1_i6	TRINITY_DN128081_c0_g1	Transcript_46188	seq7450	tr|Q2MCL5|Q2MCL5_HOMGA Innexin OS=Homarus gammarus OX=6707 GN=inx1 PE=2 SV=1	94.241	191	11	0	435	1007	177	367	1.16e-131	379	Innexin	Novel	Name=Innexin
TRINITY_DN128081_c0_g1_i3	TRINITY_DN128081_c0_g1	Transcript_46185	seq7450	tr|Q2MCL5|Q2MCL5_HOMGA Innexin OS=Homarus gammarus OX=6707 GN=inx1 PE=2 SV=1	94.241	191	11	0	551	1123	177	367	3.78e-131	379	Innexin	Novel	Name=Innexin
TRINITY_DN94363_c1_g1_i1	TRINITY_DN94363_c1_g1	Transcript_29991	seq7458	AIT97136.1	99.052	211	2	0	634	2	119	329	1.11e-125	354	Innexin	Novel	Name=Innexin
TRINITY_DN125385_c0_g61_i1	TRINITY_DN125385_c0_g61	Transcript_44304	seq7466	AIT97134.1	94.04	151	9	0	455	3	1	151	2.1e-104	301	Innexin	Novel	Name=Innexin
TRINITY_DN130571_c0_g1_i1	TRINITY_DN130571_c0_g1	Transcript_48415	seq7498	tr|A0A1W5RN49|A0A1W5RN49_SCYPA Lysozyme OS=Scylla paramamosain OX=85552 GN=lys-i2 PE=2 SV=1	45.513	156	80	2	152	604	1	156	6.71e-44	137	LYS	Lysosomal degradation	Name=Destabilase
TRINITY_DN130571_c0_g1_i3	TRINITY_DN130571_c0_g1	Transcript_48417	seq7498	tr|A0A1W5RN49|A0A1W5RN49_SCYPA Lysozyme OS=Scylla paramamosain OX=85552 GN=lys-i2 PE=2 SV=1	45.513	156	80	2	152	604	1	156	7.37e-44	137	LYS	Lysosomal degradation	Name=Destabilase
TRINITY_DN148517_c0_g1_i4	TRINITY_DN148517_c0_g1	Transcript_70858	seq7488	Transcript_214606	50	446	212	5	2618	1302	1	442	1.12e-130	397	AP	Lysosomal degradation	Name=Alk_phosphatase
TRINITY_DN148517_c0_g1_i1	TRINITY_DN148517_c0_g1	Transcript_70856	seq7488	Transcript_214606	50	446	212	5	2618	1302	1	442	1.24e-130	397	AP	Lysosomal degradation	Name=Alk_phosphatase
TRINITY_DN150911_c0_g2_i2	TRINITY_DN150911_c0_g2	Transcript_81697	seq7491	tr|A0A0M4FBH5|A0A0M4FBH5_PENVA Alkaline phosphatase OS=Penaeus vannamei OX=6689 PE=2 SV=1	55.132	341	149	2	1025	3	209	545	1.92e-125	367	AP	Lysosomal degradation	Name=Alk_phosphatase
TRINITY_DN148517_c0_g1_i5	TRINITY_DN148517_c0_g1	Transcript_70859	seq7488	Transcript_214606	43.11	508	219	9	2813	1302	1	442	3.02e-113	352	AP	Lysosomal degradation	Name=Alk_phosphatase
TRINITY_DN148517_c0_g1_i8	TRINITY_DN148517_c0_g1	Transcript_70862	seq7488	Transcript_214606	43.11	508	219	9	2813	1302	1	442	4.86e-113	352	AP	Lysosomal degradation	Name=Alk_phosphatase
TRINITY_DN148517_c0_g1_i5	TRINITY_DN148517_c0_g1	Transcript_70859	seq7489	tr|Q9BHT8|Q9BHT8_PANBO Alkaline phosphatase (Fragment) OS=Pandalus borealis OX=6703 GN=sap PE=1 SV=1	38.593	526	243	13	2861	1302	3	454	7.64e-103	322	AP	Lysosomal degradation	Name=Alk_phosphatase
TRINITY_DN148517_c0_g1_i8	TRINITY_DN148517_c0_g1	Transcript_70862	seq7489	tr|Q9BHT8|Q9BHT8_PANBO Alkaline phosphatase (Fragment) OS=Pandalus borealis OX=6703 GN=sap PE=1 SV=1	38.593	526	243	13	2861	1302	3	454	1.14e-102	322	AP	Lysosomal degradation	Name=Alk_phosphatase
TRINITY_DN77176_c0_g1_i1	TRINITY_DN77176_c0_g1	Transcript_22942	seq7489	tr|Q9BHT8|Q9BHT8_PANBO Alkaline phosphatase (Fragment) OS=Pandalus borealis OX=6703 GN=sap PE=1 SV=1	49.412	255	127	2	3	761	218	472	5.76e-87	256	AP	Lysosomal degradation	Name=Alk_phosphatase
TRINITY_DN14782_c0_g1_i1	TRINITY_DN14782_c0_g1	Transcript_3819	seq7489	tr|Q9BHT8|Q9BHT8_PANBO Alkaline phosphatase (Fragment) OS=Pandalus borealis OX=6703 GN=sap PE=1 SV=1	60.769	130	51	0	20	409	23	152	5.96e-51	158	AP	Lysosomal degradation	Name=Alk_phosphatase
TRINITY_DN133881_c0_g2_i2	TRINITY_DN133881_c0_g2	Transcript_50889	seq7491	tr|A0A0M4FBH5|A0A0M4FBH5_PENVA Alkaline phosphatase OS=Penaeus vannamei OX=6689 PE=2 SV=1	57.534	146	61	1	9	446	266	410	2.7e-50	173	AP	Lysosomal degradation	Name=Alk_phosphatase
TRINITY_DN75085_c0_g1_i1	TRINITY_DN75085_c0_g1	Transcript_21998	seq7491	tr|A0A0M4FBH5|A0A0M4FBH5_PENVA Alkaline phosphatase OS=Penaeus vannamei OX=6689 PE=2 SV=1	43.307	254	121	6	813	100	342	588	2.49e-47	157	AP	Lysosomal degradation	Name=Alk_phosphatase
TRINITY_DN216273_c0_g1_i1	TRINITY_DN216273_c0_g1	Transcript_111637	seq7494	tr|A0A5B7CSU9|A0A5B7CSU9_PORTR Beta-glucuronidase OS=Portunus trituberculatus OX=210409 GN=GUSB_0 PE=4 SV=1	27.119	177	108	4	206	712	321	484	6.85e-19	74.3	GUSB	Lysosomal degradation	Name=Glyco_hydro_2_C
TRINITY_DN287820_c0_g1_i1	TRINITY_DN287820_c0_g1	Transcript_129658	seq7491	tr|A0A0M4FBH5|A0A0M4FBH5_PENVA Alkaline phosphatase OS=Penaeus vannamei OX=6689 PE=2 SV=1	54.348	138	61	1	3	410	455	592	3.9e-45	145	AP	Lysosomal degradation	Name=Alk_phosphatase
TRINITY_DN287820_c0_g1_i1	TRINITY_DN287820_c0_g1	Transcript_129658	seq7488	Transcript_214606	50.725	138	66	1	3	410	291	428	1.85e-41	134	AP	Lysosomal degradation	Name=Alk_phosphatase
TRINITY_DN75085_c0_g1_i1	TRINITY_DN75085_c0_g1	Transcript_21998	seq7488	Transcript_214606	43.59	195	97	3	663	97	238	425	1.64e-38	130	AP	Lysosomal degradation	Name=Alk_phosphatase
TRINITY_DN133881_c0_g2_i2	TRINITY_DN133881_c0_g2	Transcript_50889	seq7489	tr|Q9BHT8|Q9BHT8_PANBO Alkaline phosphatase (Fragment) OS=Pandalus borealis OX=6703 GN=sap PE=1 SV=1	39.869	153	84	3	6	446	116	266	4.79e-29	109	AP	Lysosomal degradation	Name=Alk_phosphatase
TRINITY_DN125385_c0_g61_i1	TRINITY_DN125385_c0_g61	Transcript_44304	seq7452	XP_027207474.1	92.053	151	12	0	455	3	1	151	2.85e-104	301	Innexin	Novel	Name=Innexin
TRINITY_DN162752_c0_g1_i1	TRINITY_DN162752_c0_g1	Transcript_97862	seq7459	XP_027221824.1	64.198	243	86	1	2	727	119	361	4.16e-97	281	Innexin	Novel	Name=Innexin
TRINITY_DN129440_c0_g2_i1	TRINITY_DN129440_c0_g2	Transcript_47391	seq7457	XP_027217928.1	45.604	364	181	5	346	1434	7	354	1.48e-96	290	Innexin	Novel	Name=Innexin
TRINITY_DN129440_c0_g1_i1	TRINITY_DN129440_c0_g1	Transcript_47390	seq7457	XP_027217928.1	43.526	363	196	4	156	1244	1	354	1.58e-95	286	Innexin	Novel	Name=Innexin
TRINITY_DN144281_c2_g2_i4	TRINITY_DN144281_c2_g2	Transcript_62145	seq7500	TRINITY_DN144281_c2_g2_i1 len=880 path=[5628:0-135 5629:136-157 5855:158-389 5686:390-412 5687:413-482 5688:483-502 5857:503-635 5841:636-761 5554:762-879] [-1, 5628, 5629, 5855, 5686, 5687, 5688, 5857, 5841, 5554, -2]	100	132	0	0	1235	1630	116	247	2.31e-92	274	Innexin	Novel	Name=Innexin
TRINITY_DN141361_c0_g2_i2	TRINITY_DN141361_c0_g2	Transcript_58131	seq7452	XP_027207474.1	43.77	313	175	1	4	942	46	357	2.82e-92	290	Innexin	Novel	Name=Innexin
TRINITY_DN144281_c2_g2_i3	TRINITY_DN144281_c2_g2	Transcript_62143	seq7500	TRINITY_DN144281_c2_g2_i1 len=880 path=[5628:0-135 5629:136-157 5855:158-389 5686:390-412 5687:413-482 5688:483-502 5857:503-635 5841:636-761 5554:762-879] [-1, 5628, 5629, 5855, 5686, 5687, 5688, 5857, 5841, 5554, -2]	100	132	0	0	1297	1692	116	247	4.09e-92	274	Innexin	Novel	Name=Innexin
TRINITY_DN144281_c2_g2_i1	TRINITY_DN144281_c2_g2	Transcript_62141	seq7501	TRINITY_DN250077_c0_g1_i1 len=2201 path=[4357:0-2200] [-1, 4357, -2]	52.653	245	103	3	183	878	16	260	2.65e-91	268	Innexin	Novel	Name=Innexin
TRINITY_DN144281_c2_g2_i2	TRINITY_DN144281_c2_g2	Transcript_62142	seq7501	TRINITY_DN250077_c0_g1_i1 len=2201 path=[4357:0-2200] [-1, 4357, -2]	52.653	245	103	3	121	816	16	260	6.01e-91	266	Innexin	Novel	Name=Innexin
TRINITY_DN162752_c0_g1_i1	TRINITY_DN162752_c0_g1	Transcript_97862	seq7452	XP_027207474.1	60.669	239	93	1	2	715	121	359	3.87e-90	264	Innexin	Novel	Name=Innexin
TRINITY_DN250077_c0_g1_i1	TRINITY_DN250077_c0_g1	Transcript_119201	seq7500	TRINITY_DN144281_c2_g2_i1 len=880 path=[5628:0-135 5629:136-157 5855:158-389 5686:390-412 5687:413-482 5688:483-502 5857:503-635 5841:636-761 5554:762-879] [-1, 5628, 5629, 5855, 5686, 5687, 5688, 5857, 5841, 5554, -2]	52.653	245	103	3	2019	1285	16	247	2.17e-85	261	Innexin	Novel	Name=Innexin
TRINITY_DN233465_c0_g1_i1	TRINITY_DN233465_c0_g1	Transcript_115810	seq7502	TRINITY_DN233465_c0_g1_i1 len=435 path=[825:0-434] [-1, 825, -2]	100	110	0	0	331	2	1	110	3.65e-82	228	Innexin	Novel	Name=Innexin
TRINITY_DN32258_c0_g3_i1	TRINITY_DN32258_c0_g3	Transcript_9002	seq7466	AIT97134.1	35.26	346	215	6	1408	380	1	340	6.75e-68	214	Innexin	Novel	Name=Innexin
TRINITY_DN32258_c0_g3_i1	TRINITY_DN32258_c0_g3	Transcript_9002	seq7457	XP_027217928.1	36.364	319	186	5	1318	380	28	335	1.68e-67	213	Innexin	Novel	Name=Innexin
TRINITY_DN281633_c0_g1_i1	TRINITY_DN281633_c0_g1	Transcript_127861	seq7456	XP_027207462.1	80.87	115	22	0	347	3	21	135	7.07e-67	201	Innexin	Novel	Name=Innexin
TRINITY_DN21660_c0_g1_i1	TRINITY_DN21660_c0_g1	Transcript_5966	seq7465	AIT97133.1	93.684	95	6	0	463	747	1	95	1.47e-59	184	Innexin	Novel	Name=Innexin
TRINITY_DN94363_c1_g1_i1	TRINITY_DN94363_c1_g1	Transcript_29991	seq7468	ROT82405.1	46.262	214	115	0	643	2	119	332	1.92e-57	180	Innexin	Novel	Name=Innexin
TRINITY_DN233465_c0_g1_i1	TRINITY_DN233465_c0_g1	Transcript_115810	seq7466	AIT97134.1	70	110	32	1	331	2	1	109	4.46e-55	167	Innexin	Novel	Name=Innexin
TRINITY_DN144281_c2_g2_i4	TRINITY_DN144281_c2_g2	Transcript_62145	seq7501	TRINITY_DN250077_c0_g1_i1 len=2201 path=[4357:0-2200] [-1, 4357, -2]	54.887	133	59	1	1235	1630	128	260	4.56e-46	157	Innexin	Novel	Name=Innexin
TRINITY_DN144281_c2_g2_i3	TRINITY_DN144281_c2_g2	Transcript_62143	seq7501	TRINITY_DN250077_c0_g1_i1 len=2201 path=[4357:0-2200] [-1, 4357, -2]	54.887	133	59	1	1297	1692	128	260	6.22e-46	157	Innexin	Novel	Name=Innexin
TRINITY_DN144281_c2_g2_i3	TRINITY_DN144281_c2_g2	Transcript_62143	seq7500	TRINITY_DN144281_c2_g2_i1 len=880 path=[5628:0-135 5629:136-157 5855:158-389 5686:390-412 5687:413-482 5688:483-502 5857:503-635 5841:636-761 5554:762-879] [-1, 5628, 5629, 5855, 5686, 5687, 5688, 5857, 5841, 5554, -2]	100	69	0	0	183	389	16	84	9.95e-45	149	Innexin	Novel	Name=Innexin
TRINITY_DN144281_c2_g2_i4	TRINITY_DN144281_c2_g2	Transcript_62145	seq7500	TRINITY_DN144281_c2_g2_i1 len=880 path=[5628:0-135 5629:136-157 5855:158-389 5686:390-412 5687:413-482 5688:483-502 5857:503-635 5841:636-761 5554:762-879] [-1, 5628, 5629, 5855, 5686, 5687, 5688, 5857, 5841, 5554, -2]	100	69	0	0	121	327	16	84	2.58e-44	148	Innexin	Novel	Name=Innexin
TRINITY_DN190336_c0_g1_i1	TRINITY_DN190336_c0_g1	Transcript_104890	seq7467	ROT80907.1	48.75	160	82	0	2	481	176	335	1.56e-42	135	Innexin	Novel	Name=Innexin
TRINITY_DN180819_c0_g1_i1	TRINITY_DN180819_c0_g1	Transcript_102148	seq7460	XP_027207472.1	60	115	46	0	3	347	254	368	1.47e-37	126	Innexin	Novel	Name=Innexin
TRINITY_DN281633_c0_g1_i1	TRINITY_DN281633_c0_g1	Transcript_127861	seq7450	tr|Q2MCL5|Q2MCL5_HOMGA Innexin OS=Homarus gammarus OX=6707 GN=inx1 PE=2 SV=1	50.435	115	52	2	347	3	17	126	1.31e-35	119	Innexin	Novel	Name=Innexin
TRINITY_DN180819_c0_g1_i1	TRINITY_DN180819_c0_g1	Transcript_102148	seq7457	XP_027217928.1	51.304	115	56	0	3	347	244	358	6.14e-29	103	Innexin	Novel	Name=Innexin
TRINITY_DN190336_c0_g1_i1	TRINITY_DN190336_c0_g1	Transcript_104890	seq7453	XP_027232620.1	38.854	157	90	2	8	469	209	362	1.82e-28	99.8	Innexin	Novel	Name=Innexin
TRINITY_DN76918_c0_g10_i1	TRINITY_DN76918_c0_g10	Transcript_22788	seq7492	Transcript_235841	82.181	376	67	0	721	1848	1	376	0	625	HYA	Lysosomal degradation	Name=Glyco_hydro_56
TRINITY_DN21660_c0_g1_i1	TRINITY_DN21660_c0_g1	Transcript_5966	seq7502	TRINITY_DN233465_c0_g1_i1 len=435 path=[825:0-434] [-1, 825, -2]	40.909	88	52	0	484	747	6	93	1.59e-23	82.8	Innexin	Novel	Name=Innexin
TRINITY_DN144281_c2_g2_i3	TRINITY_DN144281_c2_g2	Transcript_62143	seq7501	TRINITY_DN250077_c0_g1_i1 len=2201 path=[4357:0-2200] [-1, 4357, -2]	51.389	72	34	1	183	395	16	87	6.72e-20	82	Innexin	Novel	Name=Innexin
TRINITY_DN144281_c2_g2_i4	TRINITY_DN144281_c2_g2	Transcript_62145	seq7501	TRINITY_DN250077_c0_g1_i1 len=2201 path=[4357:0-2200] [-1, 4357, -2]	51.389	72	34	1	121	333	16	87	2.69e-19	80.1	Innexin	Novel	Name=Innexin
TRINITY_DN216273_c0_g1_i1	TRINITY_DN216273_c0_g1	Transcript_111637	seq7495	tr|A0A6A4VMZ2|A0A6A4VMZ2_AMPAM Beta-glucuronidase OS=Amphibalanus amphitrite OX=1232801 GN=GUSB_0 PE=3 SV=1	33.01	103	57	3	338	643	95	186	6.29e-11	49.7	GUSB	Lysosomal degradation	Name=Glyco_hydro_2_C
TRINITY_DN144281_c2_g2_i4	TRINITY_DN144281_c2_g2	Transcript_62145	seq7500	TRINITY_DN144281_c2_g2_i1 len=880 path=[5628:0-135 5629:136-157 5855:158-389 5686:390-412 5687:413-482 5688:483-502 5857:503-635 5841:636-761 5554:762-879] [-1, 5628, 5629, 5855, 5686, 5687, 5688, 5857, 5841, 5554, -2]	86.842	38	4	1	616	729	82	118	1.19e-16	70.1	Innexin	Novel	Name=Innexin
TRINITY_DN76918_c0_g16_i1	TRINITY_DN76918_c0_g16	Transcript_22790	seq7492	Transcript_235841	82.181	376	67	0	217	1344	1	376	0	625	HYA	Lysosomal degradation	Name=Glyco_hydro_56
TRINITY_DN76918_c0_g2_i1	TRINITY_DN76918_c0_g2	Transcript_22783	seq7492	Transcript_235841	82.181	376	67	0	795	1922	1	376	0	625	HYA	Lysosomal degradation	Name=Glyco_hydro_56
TRINITY_DN76918_c0_g3_i1	TRINITY_DN76918_c0_g3	Transcript_22784	seq7492	Transcript_235841	82.181	376	67	0	758	1885	1	376	0	625	HYA	Lysosomal degradation	Name=Glyco_hydro_56
TRINITY_DN76918_c0_g4_i1	TRINITY_DN76918_c0_g4	Transcript_22785	seq7492	Transcript_235841	82.181	376	67	0	217	1344	1	376	0	625	HYA	Lysosomal degradation	Name=Glyco_hydro_56
TRINITY_DN144281_c2_g2_i3	TRINITY_DN144281_c2_g2	Transcript_62143	seq7500	TRINITY_DN144281_c2_g2_i1 len=880 path=[5628:0-135 5629:136-157 5855:158-389 5686:390-412 5687:413-482 5688:483-502 5857:503-635 5841:636-761 5554:762-879] [-1, 5628, 5629, 5855, 5686, 5687, 5688, 5857, 5841, 5554, -2]	86.842	38	4	1	678	791	82	118	1.25e-16	70.1	Innexin	Novel	Name=Innexin
TRINITY_DN57760_c0_g1_i1	TRINITY_DN57760_c0_g1	Transcript_15929	seq7490	tr|A0A3R7Q821|A0A3R7Q821_PENVA Alkaline phosphatase OS=Penaeus vannamei OX=6689 GN=C7M84_010784 PE=3 SV=1	45.977	87	41	1	491	733	176	262	2.56e-21	80.1	AP	Lysosomal degradation	Name=Alk_phosphatase
TRINITY_DN57760_c0_g1_i1	TRINITY_DN57760_c0_g1	Transcript_15929	seq7489	tr|Q9BHT8|Q9BHT8_PANBO Alkaline phosphatase (Fragment) OS=Pandalus borealis OX=6703 GN=sap PE=1 SV=1	50	82	36	1	491	721	26	107	3.96e-20	78.2	AP	Lysosomal degradation	Name=Alk_phosphatase
TRINITY_DN144281_c2_g2_i3	TRINITY_DN144281_c2_g2	Transcript_62143	seq7501	TRINITY_DN250077_c0_g1_i1 len=2201 path=[4357:0-2200] [-1, 4357, -2]	65.625	32	10	1	696	791	100	130	4e-09	48.5	Innexin	Novel	Name=Innexin
TRINITY_DN133881_c0_g2_i1	TRINITY_DN133881_c0_g2	Transcript_50888	seq7491	tr|A0A0M4FBH5|A0A0M4FBH5_PENVA Alkaline phosphatase OS=Penaeus vannamei OX=6689 PE=2 SV=1	44	75	41	1	168	392	340	413	5.22e-15	66.2	AP	Lysosomal degradation	Name=Alk_phosphatase
TRINITY_DN133881_c0_g2_i1	TRINITY_DN133881_c0_g2	Transcript_50888	seq7491	tr|A0A0M4FBH5|A0A0M4FBH5_PENVA Alkaline phosphatase OS=Penaeus vannamei OX=6689 PE=2 SV=1	58	50	20	1	1148	1297	404	452	1.25e-13	62	AP	Lysosomal degradation	Name=Alk_phosphatase
TRINITY_DN16128_c0_g1_i1	TRINITY_DN16128_c0_g1	Transcript_4244	seq7495	tr|A0A6A4VMZ2|A0A6A4VMZ2_AMPAM Beta-glucuronidase OS=Amphibalanus amphitrite OX=1232801 GN=GUSB_0 PE=3 SV=1	61.29	31	12	0	1	93	55	85	3.74e-09	44.7	GUSB	Lysosomal degradation	Name=Glyco_hydro_2_C
TRINITY_DN130571_c0_g1_i2	TRINITY_DN130571_c0_g1	Transcript_48416	seq7498	tr|A0A1W5RN49|A0A1W5RN49_SCYPA Lysozyme OS=Scylla paramamosain OX=85552 GN=lys-i2 PE=2 SV=1	45.513	156	80	2	152	604	1	156	8.86e-44	137	LYS	Lysosomal degradation	Name=Destabilase
TRINITY_DN130571_c0_g1_i4	TRINITY_DN130571_c0_g1	Transcript_48418	seq7498	tr|A0A1W5RN49|A0A1W5RN49_SCYPA Lysozyme OS=Scylla paramamosain OX=85552 GN=lys-i2 PE=2 SV=1	45.513	156	80	2	152	604	1	156	9.69e-44	137	LYS	Lysosomal degradation	Name=Destabilase
TRINITY_DN145090_c1_g1_i1	TRINITY_DN145090_c1_g1	Transcript_63434	seq7496	sp|C1IIX1|LYSC_PENME Lysozyme C OS=Penaeus merguiensis OX=71412 PE=2 SV=1	47.244	127	58	2	134	490	23	148	1.51e-30	100	LYS	Lysosomal degradation	Name=Lys
TRINITY_DN145090_c1_g1_i2	TRINITY_DN145090_c1_g1	Transcript_63435	seq7496	sp|C1IIX1|LYSC_PENME Lysozyme C OS=Penaeus merguiensis OX=71412 PE=2 SV=1	45.312	128	60	2	134	493	23	148	2.69e-29	97.1	LYS	Lysosomal degradation	Name=Lys
TRINITY_DN29471_c0_g1_i1	TRINITY_DN29471_c0_g1	Transcript_8052	seq7499	tr|A0A2P1CXQ0|A0A2P1CXQ0_PROCL Lysozyme OS=Procambarus clarkii OX=6728 GN=Lys-i3 PE=2 SV=1	41.86	43	23	1	1645	1517	110	150	4.27e-07	37.7	LYS	Lysosomal degradation	Name=Destabilase
TRINITY_DN144281_c2_g2_i4	TRINITY_DN144281_c2_g2	Transcript_62145	seq7501	TRINITY_DN250077_c0_g1_i1 len=2201 path=[4357:0-2200] [-1, 4357, -2]	65.625	32	10	1	634	729	100	130	8.12e-09	47.4	Innexin	Novel	Name=Innexin
TRINITY_DN133881_c0_g2_i2	TRINITY_DN133881_c0_g2	Transcript_50889	seq7491	tr|A0A0M4FBH5|A0A0M4FBH5_PENVA Alkaline phosphatase OS=Penaeus vannamei OX=6689 PE=2 SV=1	58	50	20	1	1211	1360	404	452	1.34e-13	62	AP	Lysosomal degradation	Name=Alk_phosphatase
TRINITY_DN133881_c0_g2_i1	TRINITY_DN133881_c0_g2	Transcript_50888	seq7488	Transcript_214606	41.975	81	44	2	1148	1384	240	319	2.94e-13	60.5	AP	Lysosomal degradation	Name=Alk_phosphatase
TRINITY_DN76918_c0_g5_i1	TRINITY_DN76918_c0_g5	Transcript_22786	seq7492	Transcript_235841	82.181	376	67	0	363	1490	1	376	0	625	HYA	Lysosomal degradation	Name=Glyco_hydro_56
TRINITY_DN76918_c0_g5_i1	TRINITY_DN76918_c0_g5	Transcript_22786	seq7493	tr|A0A423SH46|A0A423SH46_PENVA Hyaluronidase OS=Penaeus vannamei OX=6689 GN=C7M84_018637 PE=3 SV=1	59.206	277	112	1	363	1190	1	277	3.02e-124	353	HYA	Lysosomal degradation	Name=Glyco_hydro_56
TRINITY_DN76918_c0_g16_i1	TRINITY_DN76918_c0_g16	Transcript_22790	seq7493	tr|A0A423SH46|A0A423SH46_PENVA Hyaluronidase OS=Penaeus vannamei OX=6689 GN=C7M84_018637 PE=3 SV=1	59.206	277	112	1	217	1044	1	277	4.87e-124	353	HYA	Lysosomal degradation	Name=Glyco_hydro_56
TRINITY_DN76918_c0_g10_i1	TRINITY_DN76918_c0_g10	Transcript_22788	seq7493	tr|A0A423SH46|A0A423SH46_PENVA Hyaluronidase OS=Penaeus vannamei OX=6689 GN=C7M84_018637 PE=3 SV=1	59.206	277	112	1	721	1548	1	277	1.19e-122	353	HYA	Lysosomal degradation	Name=Glyco_hydro_56
TRINITY_DN76918_c0_g4_i1	TRINITY_DN76918_c0_g4	Transcript_22785	seq7493	tr|A0A423SH46|A0A423SH46_PENVA Hyaluronidase OS=Penaeus vannamei OX=6689 GN=C7M84_018637 PE=3 SV=1	59.206	277	112	1	217	1044	1	277	1.19e-122	353	HYA	Lysosomal degradation	Name=Glyco_hydro_56
TRINITY_DN76918_c0_g3_i1	TRINITY_DN76918_c0_g3	Transcript_22784	seq7493	tr|A0A423SH46|A0A423SH46_PENVA Hyaluronidase OS=Penaeus vannamei OX=6689 GN=C7M84_018637 PE=3 SV=1	59.206	277	112	1	758	1585	1	277	1.69e-122	353	HYA	Lysosomal degradation	Name=Glyco_hydro_56
TRINITY_DN76918_c0_g2_i1	TRINITY_DN76918_c0_g2	Transcript_22783	seq7493	tr|A0A423SH46|A0A423SH46_PENVA Hyaluronidase OS=Penaeus vannamei OX=6689 GN=C7M84_018637 PE=3 SV=1	59.206	277	112	1	795	1622	1	277	2.38e-122	353	HYA	Lysosomal degradation	Name=Glyco_hydro_56
TRINITY_DN133881_c0_g2_i1	TRINITY_DN133881_c0_g2	Transcript_50888	seq7488	Transcript_214606	36.62	71	44	1	168	380	176	245	5.69e-10	50.1	AP	Lysosomal degradation	Name=Alk_phosphatase
TRINITY_DN89018_c0_g1_i1	TRINITY_DN89018_c0_g1	Transcript_28177	seq7485	Marbled_Transcript_229501	80.855	491	92	1	1756	290	1	491	0	792	TNF	Other	Name=TNF
TRINITY_DN89018_c0_g1_i2	TRINITY_DN89018_c0_g1	Transcript_28178	seq7485	Marbled_Transcript_229501	75.356	491	85	2	1654	290	1	491	0	719	TNF	Other	Name=TNF
TRINITY_DN89018_c0_g1_i2	TRINITY_DN89018_c0_g1	Transcript_28178	seq7486	sp|Q8MUJ1|EIGER_DROME Protein eiger OS=Drosophila melanogaster OX=7227 GN=egr PE=1 SV=1	32.292	96	59	3	598	329	320	415	4.47e-15	64.7	TNF	Other	Name=TNF
TRINITY_DN89018_c0_g1_i1	TRINITY_DN89018_c0_g1	Transcript_28177	seq7486	sp|Q8MUJ1|EIGER_DROME Protein eiger OS=Drosophila melanogaster OX=7227 GN=egr PE=1 SV=1	32.292	96	59	3	598	329	320	415	5.19e-15	64.7	TNF	Other	Name=TNF
TRINITY_DN133881_c0_g2_i2	TRINITY_DN133881_c0_g2	Transcript_50889	seq7489	tr|Q9BHT8|Q9BHT8_PANBO Alkaline phosphatase (Fragment) OS=Pandalus borealis OX=6703 GN=sap PE=1 SV=1	35.897	78	39	3	1211	1444	260	326	9.33e-08	42.7	AP	Lysosomal degradation	Name=Alk_phosphatase
TRINITY_DN38855_c0_g1_i4	TRINITY_DN38855_c0_g1	Transcript_10695	seq7484	Noble_TRINITY_DN38855_c0_g1	100	242	0	0	1297	572	13	254	7e-169	467	Pentraxin	Recognition	Name=Laminin_G_3
TRINITY_DN149128_c0_g1_i5	TRINITY_DN149128_c0_g1	Transcript_72886	seq7469	tr|A0A423TS65|A0A423TS65_PENVA C-reactive protein-1 OS=Penaeus vannamei OX=6689 GN=C7M84_001984 PE=4 SV=1	38.095	609	371	5	3388	1571	40	645	4.13e-154	467	Pentraxin	Recognition	Name=Pentaxin
TRINITY_DN149128_c0_g1_i4	TRINITY_DN149128_c0_g1	Transcript_72885	seq7469	tr|A0A423TS65|A0A423TS65_PENVA C-reactive protein-1 OS=Penaeus vannamei OX=6689 GN=C7M84_001984 PE=4 SV=1	38.095	609	371	5	3388	1571	40	645	5.41e-154	467	Pentraxin	Recognition	Name=Pentaxin
TRINITY_DN149128_c0_g1_i3	TRINITY_DN149128_c0_g1	Transcript_72884	seq7469	tr|A0A423TS65|A0A423TS65_PENVA C-reactive protein-1 OS=Penaeus vannamei OX=6689 GN=C7M84_001984 PE=4 SV=1	38.095	609	371	5	3493	1676	40	645	6.92e-154	468	Pentraxin	Recognition	Name=Pentaxin
TRINITY_DN149128_c0_g1_i2	TRINITY_DN149128_c0_g1	Transcript_72883	seq7469	tr|A0A423TS65|A0A423TS65_PENVA C-reactive protein-1 OS=Penaeus vannamei OX=6689 GN=C7M84_001984 PE=4 SV=1	38.095	609	371	5	3493	1676	40	645	7.71e-154	468	Pentraxin	Recognition	Name=Pentaxin
TRINITY_DN149128_c0_g1_i3	TRINITY_DN149128_c0_g1	Transcript_72884	seq7470	tr|A0A3R7SVF6|A0A3R7SVF6_PENVA C-reactive protein OS=Penaeus vannamei OX=6689 GN=C7M84_004359 PE=4 SV=1	38.794	647	374	12	3388	1490	2	640	3.79e-148	453	Pentraxin	Recognition	Name=Pentaxin
TRINITY_DN149128_c0_g1_i2	TRINITY_DN149128_c0_g1	Transcript_72883	seq7470	tr|A0A3R7SVF6|A0A3R7SVF6_PENVA C-reactive protein OS=Penaeus vannamei OX=6689 GN=C7M84_004359 PE=4 SV=1	38.794	647	374	12	3388	1490	2	640	6.95e-148	452	Pentraxin	Recognition	Name=Pentaxin
TRINITY_DN149128_c0_g1_i5	TRINITY_DN149128_c0_g1	Transcript_72886	seq7470	tr|A0A3R7SVF6|A0A3R7SVF6_PENVA C-reactive protein OS=Penaeus vannamei OX=6689 GN=C7M84_004359 PE=4 SV=1	38.994	636	370	11	3283	1406	2	629	7.86e-148	451	Pentraxin	Recognition	Name=Pentaxin
TRINITY_DN149128_c0_g1_i4	TRINITY_DN149128_c0_g1	Transcript_72885	seq7470	tr|A0A3R7SVF6|A0A3R7SVF6_PENVA C-reactive protein OS=Penaeus vannamei OX=6689 GN=C7M84_004359 PE=4 SV=1	38.994	636	370	11	3283	1406	2	629	8.93e-148	451	Pentraxin	Recognition	Name=Pentaxin
TRINITY_DN149172_c0_g4_i2	TRINITY_DN149172_c0_g4	Transcript_73040	seq7470	tr|A0A3R7SVF6|A0A3R7SVF6_PENVA C-reactive protein OS=Penaeus vannamei OX=6689 GN=C7M84_004359 PE=4 SV=1	36.073	657	398	12	1983	52	2	649	4.62e-125	378	Pentraxin	Recognition	Name=Ldl_recept_a
TRINITY_DN149172_c0_g4_i5	TRINITY_DN149172_c0_g4	Transcript_73043	seq7470	tr|A0A3R7SVF6|A0A3R7SVF6_PENVA C-reactive protein OS=Penaeus vannamei OX=6689 GN=C7M84_004359 PE=4 SV=1	36.64	625	379	10	2160	319	2	620	1.43e-123	376	Pentraxin	Recognition	Name=Ldl_recept_a
TRINITY_DN149172_c0_g4_i14	TRINITY_DN149172_c0_g4	Transcript_73052	seq7470	tr|A0A3R7SVF6|A0A3R7SVF6_PENVA C-reactive protein OS=Penaeus vannamei OX=6689 GN=C7M84_004359 PE=4 SV=1	36.64	625	379	10	2196	355	2	620	1.63e-123	376	Pentraxin	Recognition	Name=Ldl_recept_a
TRINITY_DN149172_c0_g4_i15	TRINITY_DN149172_c0_g4	Transcript_73053	seq7470	tr|A0A3R7SVF6|A0A3R7SVF6_PENVA C-reactive protein OS=Penaeus vannamei OX=6689 GN=C7M84_004359 PE=4 SV=1	36.64	625	379	10	2223	382	2	620	2.01e-123	376	Pentraxin	Recognition	Name=Ldl_recept_a
TRINITY_DN149172_c0_g4_i10	TRINITY_DN149172_c0_g4	Transcript_73048	seq7470	tr|A0A3R7SVF6|A0A3R7SVF6_PENVA C-reactive protein OS=Penaeus vannamei OX=6689 GN=C7M84_004359 PE=4 SV=1	36.64	625	379	10	2259	418	2	620	3.39e-123	376	Pentraxin	Recognition	Name=Ldl_recept_a
TRINITY_DN149172_c0_g4_i13	TRINITY_DN149172_c0_g4	Transcript_73051	seq7470	tr|A0A3R7SVF6|A0A3R7SVF6_PENVA C-reactive protein OS=Penaeus vannamei OX=6689 GN=C7M84_004359 PE=4 SV=1	36.64	625	379	10	2451	610	2	620	1.4e-122	376	Pentraxin	Recognition	Name=Ldl_recept_a
TRINITY_DN149172_c0_g4_i3	TRINITY_DN149172_c0_g4	Transcript_73041	seq7470	tr|A0A3R7SVF6|A0A3R7SVF6_PENVA C-reactive protein OS=Penaeus vannamei OX=6689 GN=C7M84_004359 PE=4 SV=1	36.64	625	379	10	2487	646	2	620	1.42e-122	376	Pentraxin	Recognition	Name=Ldl_recept_a
TRINITY_DN38855_c0_g1_i3	TRINITY_DN38855_c0_g1	Transcript_10694	seq7484	Noble_TRINITY_DN38855_c0_g1	95.109	184	9	0	1123	572	71	254	1.77e-114	325	Pentraxin	Recognition	Name=Pentaxin
TRINITY_DN149172_c0_g4_i8	TRINITY_DN149172_c0_g4	Transcript_73046	seq7470	tr|A0A3R7SVF6|A0A3R7SVF6_PENVA C-reactive protein OS=Penaeus vannamei OX=6689 GN=C7M84_004359 PE=4 SV=1	36.442	579	351	10	1819	116	2	574	1.67e-110	338	Pentraxin	Recognition	Name=Ldl_recept_a
TRINITY_DN149172_c0_g4_i8	TRINITY_DN149172_c0_g4	Transcript_73046	seq7469	tr|A0A423TS65|A0A423TS65_PENVA C-reactive protein-1 OS=Penaeus vannamei OX=6689 GN=C7M84_001984 PE=4 SV=1	34.256	578	366	7	1819	113	74	646	6.48e-107	328	Pentraxin	Recognition	Name=Ldl_recept_a
TRINITY_DN149172_c0_g4_i2	TRINITY_DN149172_c0_g4	Transcript_73040	seq7469	tr|A0A423TS65|A0A423TS65_PENVA C-reactive protein-1 OS=Penaeus vannamei OX=6689 GN=C7M84_001984 PE=4 SV=1	34.206	573	363	7	1983	292	74	641	1.85e-105	326	Pentraxin	Recognition	Name=Ldl_recept_a
TRINITY_DN149172_c0_g4_i14	TRINITY_DN149172_c0_g4	Transcript_73052	seq7469	tr|A0A423TS65|A0A423TS65_PENVA C-reactive protein-1 OS=Penaeus vannamei OX=6689 GN=C7M84_001984 PE=4 SV=1	34.142	577	366	7	2196	493	74	645	7e-105	327	Pentraxin	Recognition	Name=Ldl_recept_a
TRINITY_DN149172_c0_g4_i5	TRINITY_DN149172_c0_g4	Transcript_73043	seq7469	tr|A0A423TS65|A0A423TS65_PENVA C-reactive protein-1 OS=Penaeus vannamei OX=6689 GN=C7M84_001984 PE=4 SV=1	34.142	577	366	7	2160	457	74	645	7.12e-105	327	Pentraxin	Recognition	Name=Ldl_recept_a
TRINITY_DN149172_c0_g4_i15	TRINITY_DN149172_c0_g4	Transcript_73053	seq7469	tr|A0A423TS65|A0A423TS65_PENVA C-reactive protein-1 OS=Penaeus vannamei OX=6689 GN=C7M84_001984 PE=4 SV=1	34.206	573	363	7	2223	532	74	641	1.01e-104	327	Pentraxin	Recognition	Name=Ldl_recept_a
TRINITY_DN149172_c0_g4_i10	TRINITY_DN149172_c0_g4	Transcript_73048	seq7469	tr|A0A423TS65|A0A423TS65_PENVA C-reactive protein-1 OS=Penaeus vannamei OX=6689 GN=C7M84_001984 PE=4 SV=1	34.142	577	366	7	2259	556	74	645	1.33e-104	327	Pentraxin	Recognition	Name=Ldl_recept_a
TRINITY_DN149172_c0_g4_i13	TRINITY_DN149172_c0_g4	Transcript_73051	seq7469	tr|A0A423TS65|A0A423TS65_PENVA C-reactive protein-1 OS=Penaeus vannamei OX=6689 GN=C7M84_001984 PE=4 SV=1	34.206	573	363	7	2451	760	74	641	5.28e-104	327	Pentraxin	Recognition	Name=Ldl_recept_a
TRINITY_DN149172_c0_g4_i3	TRINITY_DN149172_c0_g4	Transcript_73041	seq7469	tr|A0A423TS65|A0A423TS65_PENVA C-reactive protein-1 OS=Penaeus vannamei OX=6689 GN=C7M84_001984 PE=4 SV=1	34.206	573	363	7	2487	796	74	641	8.75e-104	327	Pentraxin	Recognition	Name=Ldl_recept_a
TRINITY_DN286029_c0_g1_i1	TRINITY_DN286029_c0_g1	Transcript_129217	seq7472	tr|A0A3R7NV90|A0A3R7NV90_PENVA Pentaxin OS=Penaeus vannamei OX=6689 GN=C7M84_014274 PE=3 SV=1	60.584	137	54	0	35	445	20	156	1.47e-64	187	Pentraxin	Recognition	Name=Laminin_G_3
TRINITY_DN150316_c0_g1_i2	TRINITY_DN150316_c0_g1	Transcript_78275	seq7471	tr|A0A423T6X2|A0A423T6X2_PENVA Putative neuronal pentraxin-2 OS=Penaeus vannamei OX=6689 GN=C7M84_009388 PE=4 SV=1	24.964	697	457	19	176	2140	45	717	3.05e-64	222	Pentraxin	Recognition	Name=Ldl_recept_a
TRINITY_DN150316_c0_g1_i5	TRINITY_DN150316_c0_g1	Transcript_78277	seq7471	tr|A0A423T6X2|A0A423T6X2_PENVA Putative neuronal pentraxin-2 OS=Penaeus vannamei OX=6689 GN=C7M84_009388 PE=4 SV=1	25.15	668	437	18	108	1985	71	717	3.53e-63	218	Pentraxin	Recognition	Name=Laminin_G_3
TRINITY_DN150316_c0_g1_i2	TRINITY_DN150316_c0_g1	Transcript_78275	seq7470	tr|A0A3R7SVF6|A0A3R7SVF6_PENVA C-reactive protein OS=Penaeus vannamei OX=6689 GN=C7M84_004359 PE=4 SV=1	27.709	563	373	15	431	2056	68	617	1.21e-62	215	Pentraxin	Recognition	Name=Ldl_recept_a
TRINITY_DN150316_c0_g1_i5	TRINITY_DN150316_c0_g1	Transcript_78277	seq7470	tr|A0A3R7SVF6|A0A3R7SVF6_PENVA C-reactive protein OS=Penaeus vannamei OX=6689 GN=C7M84_004359 PE=4 SV=1	27.709	563	373	15	276	1901	68	617	1.23e-62	214	Pentraxin	Recognition	Name=Laminin_G_3
TRINITY_DN70593_c0_g1_i1	TRINITY_DN70593_c0_g1	Transcript_20456	seq7469	tr|A0A423TS65|A0A423TS65_PENVA C-reactive protein-1 OS=Penaeus vannamei OX=6689 GN=C7M84_001984 PE=4 SV=1	29.204	452	296	11	46	1380	184	618	1.84e-60	204	Pentraxin	Recognition	Name=Neur_chan_LBD
TRINITY_DN181600_c0_g1_i1	TRINITY_DN181600_c0_g1	Transcript_102383	seq7471	tr|A0A423T6X2|A0A423T6X2_PENVA Putative neuronal pentraxin-2 OS=Penaeus vannamei OX=6689 GN=C7M84_009388 PE=4 SV=1	34	300	195	3	1035	142	464	762	3.09e-57	190	Pentraxin	Recognition	Name=Ldl_recept_a
TRINITY_DN150316_c0_g1_i1	TRINITY_DN150316_c0_g1	Transcript_78274	seq7469	tr|A0A423TS65|A0A423TS65_PENVA C-reactive protein-1 OS=Penaeus vannamei OX=6689 GN=C7M84_001984 PE=4 SV=1	26.544	599	397	20	194	1924	29	606	2.12e-55	194	Pentraxin	Recognition	Name=Ldl_recept_a
TRINITY_DN150316_c0_g1_i1	TRINITY_DN150316_c0_g1	Transcript_78274	seq7471	tr|A0A423T6X2|A0A423T6X2_PENVA Putative neuronal pentraxin-2 OS=Penaeus vannamei OX=6689 GN=C7M84_009388 PE=4 SV=1	24.731	651	424	19	284	2110	45	671	3.41e-55	196	Pentraxin	Recognition	Name=Ldl_recept_a
TRINITY_DN150316_c0_g1_i3	TRINITY_DN150316_c0_g1	Transcript_78276	seq7471	tr|A0A423T6X2|A0A423T6X2_PENVA Putative neuronal pentraxin-2 OS=Penaeus vannamei OX=6689 GN=C7M84_009388 PE=4 SV=1	24.731	651	424	19	423	2249	45	671	3.96e-55	196	Pentraxin	Recognition	Name=Ldl_recept_a
TRINITY_DN150316_c0_g1_i3	TRINITY_DN150316_c0_g1	Transcript_78276	seq7470	tr|A0A3R7SVF6|A0A3R7SVF6_PENVA C-reactive protein OS=Penaeus vannamei OX=6689 GN=C7M84_004359 PE=4 SV=1	26.972	545	364	15	678	2249	68	599	4.1e-55	193	Pentraxin	Recognition	Name=Ldl_recept_a
TRINITY_DN150316_c0_g1_i3	TRINITY_DN150316_c0_g1	Transcript_78276	seq7470	tr|A0A3R7SVF6|A0A3R7SVF6_PENVA C-reactive protein OS=Penaeus vannamei OX=6689 GN=C7M84_004359 PE=4 SV=1	52.174	23	11	0	2236	2304	595	617	4.1e-55	31.6	Pentraxin	Recognition	Name=Ldl_recept_a
TRINITY_DN283568_c0_g1_i1	TRINITY_DN283568_c0_g1	Transcript_128486	seq7472	tr|A0A3R7NV90|A0A3R7NV90_PENVA Pentaxin OS=Penaeus vannamei OX=6689 GN=C7M84_014274 PE=3 SV=1	56.25	128	53	1	192	575	5	129	1.13e-51	156	Pentraxin	Recognition	Name=Pentaxin
TRINITY_DN149172_c0_g4_i4	TRINITY_DN149172_c0_g4	Transcript_73042	seq7470	tr|A0A3R7SVF6|A0A3R7SVF6_PENVA C-reactive protein OS=Penaeus vannamei OX=6689 GN=C7M84_004359 PE=4 SV=1	37.302	252	153	2	774	25	410	658	4.1e-49	166	Pentraxin	Recognition	Name=Ldl_recept_a
TRINITY_DN149172_c0_g4_i7	TRINITY_DN149172_c0_g4	Transcript_73045	seq7470	tr|A0A3R7SVF6|A0A3R7SVF6_PENVA C-reactive protein OS=Penaeus vannamei OX=6689 GN=C7M84_004359 PE=4 SV=1	40.284	211	126	0	951	319	410	620	7.06e-48	164	Pentraxin	Recognition	Name=Ldl_recept_a
TRINITY_DN149172_c0_g4_i6	TRINITY_DN149172_c0_g4	Transcript_73044	seq7470	tr|A0A3R7SVF6|A0A3R7SVF6_PENVA C-reactive protein OS=Penaeus vannamei OX=6689 GN=C7M84_004359 PE=4 SV=1	40.284	211	126	0	1014	382	410	620	1.15e-47	164	Pentraxin	Recognition	Name=Ldl_recept_a
TRINITY_DN149172_c0_g4_i12	TRINITY_DN149172_c0_g4	Transcript_73050	seq7470	tr|A0A3R7SVF6|A0A3R7SVF6_PENVA C-reactive protein OS=Penaeus vannamei OX=6689 GN=C7M84_004359 PE=4 SV=1	40.284	211	126	0	1050	418	410	620	1.52e-47	164	Pentraxin	Recognition	Name=Ldl_recept_a
TRINITY_DN149172_c0_g4_i11	TRINITY_DN149172_c0_g4	Transcript_73049	seq7470	tr|A0A3R7SVF6|A0A3R7SVF6_PENVA C-reactive protein OS=Penaeus vannamei OX=6689 GN=C7M84_004359 PE=4 SV=1	38.397	237	136	1	1320	610	394	620	4.02e-47	165	Pentraxin	Recognition	Name=Ldl_recept_a
TRINITY_DN149172_c0_g4_i1	TRINITY_DN149172_c0_g4	Transcript_73039	seq7470	tr|A0A3R7SVF6|A0A3R7SVF6_PENVA C-reactive protein OS=Penaeus vannamei OX=6689 GN=C7M84_004359 PE=4 SV=1	40.284	211	126	0	1278	646	410	620	4.86e-47	165	Pentraxin	Recognition	Name=Ldl_recept_a
TRINITY_DN149172_c0_g4_i16	TRINITY_DN149172_c0_g4	Transcript_73054	seq7470	tr|A0A3R7SVF6|A0A3R7SVF6_PENVA C-reactive protein OS=Penaeus vannamei OX=6689 GN=C7M84_004359 PE=4 SV=1	40.606	165	98	0	610	116	410	574	1.59e-35	126	Pentraxin	Recognition	Name=Ldl_recept_a
TRINITY_DN149172_c0_g4_i7	TRINITY_DN149172_c0_g4	Transcript_73045	seq7471	tr|A0A423T6X2|A0A423T6X2_PENVA Putative neuronal pentraxin-2 OS=Penaeus vannamei OX=6689 GN=C7M84_009388 PE=4 SV=1	29.245	318	208	7	1053	118	457	763	2.91e-33	123	Pentraxin	Recognition	Name=Ldl_recept_a
TRINITY_DN149172_c0_g4_i6	TRINITY_DN149172_c0_g4	Transcript_73044	seq7471	tr|A0A423T6X2|A0A423T6X2_PENVA Putative neuronal pentraxin-2 OS=Penaeus vannamei OX=6689 GN=C7M84_009388 PE=4 SV=1	29.245	318	208	7	1116	181	457	763	4.46e-33	123	Pentraxin	Recognition	Name=Ldl_recept_a
TRINITY_DN149172_c0_g4_i11	TRINITY_DN149172_c0_g4	Transcript_73049	seq7471	tr|A0A423T6X2|A0A423T6X2_PENVA Putative neuronal pentraxin-2 OS=Penaeus vannamei OX=6689 GN=C7M84_009388 PE=4 SV=1	29.338	317	207	7	1344	412	457	762	9.11e-33	123	Pentraxin	Recognition	Name=Ldl_recept_a
TRINITY_DN150907_c7_g8_i1	TRINITY_DN150907_c7_g8	Transcript_81236	seq7470	tr|A0A3R7SVF6|A0A3R7SVF6_PENVA C-reactive protein OS=Penaeus vannamei OX=6689 GN=C7M84_004359 PE=4 SV=1	25	544	337	21	531	2042	115	627	8.41e-32	122	Pentraxin	Recognition	Name=Ldl_recept_a
TRINITY_DN149172_c0_g4_i16	TRINITY_DN149172_c0_g4	Transcript_73054	seq7469	tr|A0A423TS65|A0A423TS65_PENVA C-reactive protein-1 OS=Penaeus vannamei OX=6689 GN=C7M84_001984 PE=4 SV=1	37.576	165	103	0	607	113	482	646	4.2e-31	114	Pentraxin	Recognition	Name=Ldl_recept_a
TRINITY_DN149172_c0_g4_i12	TRINITY_DN149172_c0_g4	Transcript_73050	seq7471	tr|A0A423T6X2|A0A423T6X2_PENVA Putative neuronal pentraxin-2 OS=Penaeus vannamei OX=6689 GN=C7M84_009388 PE=4 SV=1	28.44	327	211	7	1152	181	457	763	1.42e-30	115	Pentraxin	Recognition	Name=Ldl_recept_a
TRINITY_DN150907_c7_g8_i1	TRINITY_DN150907_c7_g8	Transcript_81236	seq7471	tr|A0A423T6X2|A0A423T6X2_PENVA Putative neuronal pentraxin-2 OS=Penaeus vannamei OX=6689 GN=C7M84_009388 PE=4 SV=1	24.088	548	343	19	531	2030	173	695	2.51e-30	118	Pentraxin	Recognition	Name=Ldl_recept_a
TRINITY_DN149172_c0_g4_i1	TRINITY_DN149172_c0_g4	Transcript_73039	seq7471	tr|A0A423T6X2|A0A423T6X2_PENVA Putative neuronal pentraxin-2 OS=Penaeus vannamei OX=6689 GN=C7M84_009388 PE=4 SV=1	28.528	326	210	7	1380	412	457	762	3e-30	115	Pentraxin	Recognition	Name=Ldl_recept_a
TRINITY_DN149172_c0_g4_i4	TRINITY_DN149172_c0_g4	Transcript_73042	seq7469	tr|A0A423TS65|A0A423TS65_PENVA C-reactive protein-1 OS=Penaeus vannamei OX=6689 GN=C7M84_001984 PE=4 SV=1	37.5	160	100	0	771	292	482	641	5.01e-30	112	Pentraxin	Recognition	Name=Ldl_recept_a
TRINITY_DN38855_c0_g1_i4	TRINITY_DN38855_c0_g1	Transcript_10695	seq7475	sp|P06206|CRP4_LIMPO C-reactive protein 1.4 OS=Limulus polyphemus OX=6850 PE=1 SV=3	29.437	231	150	7	1261	578	22	242	3.03e-18	74.3	Pentraxin	Recognition	Name=Laminin_G_3
TRINITY_DN286029_c0_g1_i1	TRINITY_DN286029_c0_g1	Transcript_129217	seq7471	tr|A0A423T6X2|A0A423T6X2_PENVA Putative neuronal pentraxin-2 OS=Penaeus vannamei OX=6689 GN=C7M84_009388 PE=4 SV=1	28.369	141	94	4	41	445	39	178	2.89e-17	67.8	Pentraxin	Recognition	Name=Laminin_G_3
TRINITY_DN38855_c0_g1_i3	TRINITY_DN38855_c0_g1	Transcript_10694	seq7474	sp|P06207|CRP3_LIMPO C-reactive protein 3.3 OS=Limulus polyphemus OX=6850 PE=1 SV=1	30.556	180	115	6	1114	578	72	242	9.33e-13	57.8	Pentraxin	Recognition	Name=Pentaxin
TRINITY_DN150728_c0_g9_i2	TRINITY_DN150728_c0_g9	Transcript_80601	seq7479	sp|Q15818|NPTX1_HUMAN Neuronal pentraxin-1 OS=Homo sapiens OX=9606 GN=NPTX1 PE=1 SV=2	37.975	79	48	1	294	527	351	429	3.4e-12	60.8	Pentraxin	Recognition	Name=Sushi
TRINITY_DN150728_c0_g9_i2	TRINITY_DN150728_c0_g9	Transcript_80601	seq7483	sp|O95502|NPTXR_HUMAN Neuronal pentraxin receptor OS=Homo sapiens OX=9606 GN=NPTXR PE=3 SV=2	36.709	79	50	0	294	530	418	496	2.47e-11	58.2	Pentraxin	Recognition	Name=Sushi
TRINITY_DN149172_c0_g4_i16	TRINITY_DN149172_c0_g4	Transcript_73054	seq7469	tr|A0A423TS65|A0A423TS65_PENVA C-reactive protein-1 OS=Penaeus vannamei OX=6689 GN=C7M84_001984 PE=4 SV=1	30.851	94	59	4	859	590	74	165	5.36e-11	53.5	Pentraxin	Recognition	Name=Ldl_recept_a
TRINITY_DN149172_c0_g4_i4	TRINITY_DN149172_c0_g4	Transcript_73042	seq7469	tr|A0A423TS65|A0A423TS65_PENVA C-reactive protein-1 OS=Penaeus vannamei OX=6689 GN=C7M84_001984 PE=4 SV=1	30.851	94	59	4	1023	754	74	165	1.03e-10	53.1	Pentraxin	Recognition	Name=Ldl_recept_a
TRINITY_DN149172_c0_g4_i7	TRINITY_DN149172_c0_g4	Transcript_73045	seq7470	tr|A0A3R7SVF6|A0A3R7SVF6_PENVA C-reactive protein OS=Penaeus vannamei OX=6689 GN=C7M84_004359 PE=4 SV=1	34.831	89	51	3	1200	949	2	88	1.27e-09	50.1	Pentraxin	Recognition	Name=Ldl_recept_a
TRINITY_DN149172_c0_g4_i16	TRINITY_DN149172_c0_g4	Transcript_73054	seq7470	tr|A0A3R7SVF6|A0A3R7SVF6_PENVA C-reactive protein OS=Penaeus vannamei OX=6689 GN=C7M84_004359 PE=4 SV=1	34.831	89	51	3	859	608	2	88	1.33e-09	48.9	Pentraxin	Recognition	Name=Ldl_recept_a
TRINITY_DN149172_c0_g4_i4	TRINITY_DN149172_c0_g4	Transcript_73042	seq7470	tr|A0A3R7SVF6|A0A3R7SVF6_PENVA C-reactive protein OS=Penaeus vannamei OX=6689 GN=C7M84_004359 PE=4 SV=1	34.831	89	51	3	1023	772	2	88	1.39e-09	49.3	Pentraxin	Recognition	Name=Ldl_recept_a
TRINITY_DN149172_c0_g4_i12	TRINITY_DN149172_c0_g4	Transcript_73050	seq7470	tr|A0A3R7SVF6|A0A3R7SVF6_PENVA C-reactive protein OS=Penaeus vannamei OX=6689 GN=C7M84_004359 PE=4 SV=1	34.831	89	51	3	1299	1048	2	88	1.42e-09	50.1	Pentraxin	Recognition	Name=Ldl_recept_a
TRINITY_DN149172_c0_g4_i6	TRINITY_DN149172_c0_g4	Transcript_73044	seq7470	tr|A0A3R7SVF6|A0A3R7SVF6_PENVA C-reactive protein OS=Penaeus vannamei OX=6689 GN=C7M84_004359 PE=4 SV=1	34.831	89	51	3	1263	1012	2	88	1.44e-09	49.7	Pentraxin	Recognition	Name=Ldl_recept_a
TRINITY_DN149172_c0_g4_i11	TRINITY_DN149172_c0_g4	Transcript_73049	seq7470	tr|A0A3R7SVF6|A0A3R7SVF6_PENVA C-reactive protein OS=Penaeus vannamei OX=6689 GN=C7M84_004359 PE=4 SV=1	34.831	89	51	3	1491	1240	2	88	1.55e-09	50.1	Pentraxin	Recognition	Name=Ldl_recept_a
TRINITY_DN149172_c0_g4_i1	TRINITY_DN149172_c0_g4	Transcript_73039	seq7470	tr|A0A3R7SVF6|A0A3R7SVF6_PENVA C-reactive protein OS=Penaeus vannamei OX=6689 GN=C7M84_004359 PE=4 SV=1	34.831	89	51	3	1527	1276	2	88	1.75e-09	50.1	Pentraxin	Recognition	Name=Ldl_recept_a
TRINITY_DN283568_c0_g1_i1	TRINITY_DN283568_c0_g1	Transcript_128486	seq7484	Noble_TRINITY_DN38855_c0_g1	30.097	103	62	3	288	572	47	147	7.01e-09	44.3	Pentraxin	Recognition	Name=Pentaxin
TRINITY_DN150728_c0_g7_i1	TRINITY_DN150728_c0_g7	Transcript_80600	seq7478	sp|P47972|NPTX2_HUMAN Neuronal pentraxin-2 OS=Homo sapiens OX=9606 GN=NPTX2 PE=1 SV=2	36.735	49	31	0	546	692	291	339	1.2e-07	42.7	Pentraxin	Recognition	Name=LH13840-PA
TRINITY_DN150728_c0_g7_i1	TRINITY_DN150728_c0_g7	Transcript_80600	seq7479	sp|Q15818|NPTX1_HUMAN Neuronal pentraxin-1 OS=Homo sapiens OX=9606 GN=NPTX1 PE=1 SV=2	45.714	35	19	0	588	692	308	342	3.94e-07	41.2	Pentraxin	Recognition	Name=LH13840-PA
TRINITY_DN149172_c0_g4_i9	TRINITY_DN149172_c0_g4	Transcript_73047	seq7471	tr|A0A423T6X2|A0A423T6X2_PENVA Putative neuronal pentraxin-2 OS=Penaeus vannamei OX=6689 GN=C7M84_009388 PE=4 SV=1	34.483	58	37	1	582	412	705	762	2.03e-06	38.1	Pentraxin	Recognition	Name=Neur_chan_memb
TRINITY_DN149172_c0_g4_i7	TRINITY_DN149172_c0_g4	Transcript_73045	seq7471	tr|A0A423T6X2|A0A423T6X2_PENVA Putative neuronal pentraxin-2 OS=Penaeus vannamei OX=6689 GN=C7M84_009388 PE=4 SV=1	28.169	71	51	0	1194	982	65	135	8.42e-06	37.7	Pentraxin	Recognition	Name=Ldl_recept_a
TRINITY_DN149172_c0_g4_i1	TRINITY_DN149172_c0_g4	Transcript_73039	seq7471	tr|A0A423T6X2|A0A423T6X2_PENVA Putative neuronal pentraxin-2 OS=Penaeus vannamei OX=6689 GN=C7M84_009388 PE=4 SV=1	28.169	71	51	0	1521	1309	65	135	8.62e-06	38.1	Pentraxin	Recognition	Name=Ldl_recept_a
TRINITY_DN149172_c0_g4_i12	TRINITY_DN149172_c0_g4	Transcript_73050	seq7471	tr|A0A423T6X2|A0A423T6X2_PENVA Putative neuronal pentraxin-2 OS=Penaeus vannamei OX=6689 GN=C7M84_009388 PE=4 SV=1	28.169	71	51	0	1293	1081	65	135	9.3e-06	37.7	Pentraxin	Recognition	Name=Ldl_recept_a
TRINITY_DN149172_c0_g4_i11	TRINITY_DN149172_c0_g4	Transcript_73049	seq7471	tr|A0A423T6X2|A0A423T6X2_PENVA Putative neuronal pentraxin-2 OS=Penaeus vannamei OX=6689 GN=C7M84_009388 PE=4 SV=1	28.169	71	51	0	1485	1273	65	135	9.45e-06	38.1	Pentraxin	Recognition	Name=Ldl_recept_a
