# Supplementary material for: Host-pathogen coevolution drives innate immune response to Aphanomyces astaci infection in freshwater crayfish: transcriptomic evidence
Source: BMC Genomics. 2022 Aug 22;23:600. doi: 10.1186/s12864-022-08571-z (PMC9394032; doi:10.1186/s12864-022-08571-z)
Supplement: Supplementary file 1 — Additional file 1: Table S1. List of sequences used in the BLAST analysis for identification of the innate immunity genes in noble and marbled crayfish and their respective gene accession numbers. Table S2. Innate immunity genes identified through the BLAST search with their respective match length, %identity, e- values and Dammit! annotations in the noble crayfish. Table S3. Innate immunity genes identified through the BLAST search with their respective match length, %identity, e- values and Dammit! annotations in the marbled crayfish. Table S4. Raw and post pre-processing Illumina sequence data statistics and mapping results of the read pseudo-alignment with Salmon against the de novo assembled transcriptome assemblies for noble crayfish and marbled crayfish. Table S5. List of differentially expressed genes in the response of the noble crayfish to the challenge with A. astaci. Table S6. List of differentially expressed genes and their respective annotations in the response of the marbled crayfish to the challenge with A. astaci. Figure S1. Results of the principal component analysis (PCA) analysis for (a) noble crayfish and (b) marbled crayfish on the rlog transformed datasets, indicating batch effect related to differences between males (blue) and females (red) in noble crayfish and reproduction (reproducing- green, non-reproducing- purple) in marbled crayfish. The PCA with batch effect removal using removeBatchEffect() function implemented in limma R package (Ritchie et al., 2015) for (c) noble crayfish and (d) marbled crayfish. Figure S2. Results of the Gene set enrichment analysis for (a) Hap A challenged noble crayfish (Day 3), (b) Hap A challenged noble crayfish (Day 21), (c) Hap B challenged marbled crayfish (Day 3), (d) Hap B challenged marbled crayfish (Day 21). Adjusted p- values, and Normalized enrichment scores (NES) are shown. AMPs- antimicrobial peptides, ProPO- prophenoloxidase pathway. File S1. FASTA sequences used in the BLAST analysis for identif [file 12864_2022_8571_MOESM1_ESM.zip › Supplementary_BMC/TableS3.xlsx]

## Sheet: TableS8
Trinity_Transcript_ID	Trinity_Gene_ID	TranscriptID	TargetID	Target_name_full	pident	length	mismatch	gapopen	qstart	qend	sstart	send	evalue	bitscore	Immune_gene_name	Functional_group	Dammit!_Annotation
TRINITY_DN318946_c2_g1_i1	TRINITY_DN318946_c2_g1	Transcript_233037	seq1709	Cancer_borealis_1_ENA_GEFB01005649_GEFB010056491_TSA:_Cancer_borealis_DS01-Cborealis_contig_5588_transcribed_RNA_sequence	70.605	3749	936	141	11	3658	4832	8515	0	665	Dscam	Recognition	Name=I-set
TRINITY_DN309510_c1_g3_i5	TRINITY_DN309510_c1_g3	Transcript_192279	seq1714	Cherax_quadricarinatus_3_ENA_HACK01013172_HACK010131721_TSA:_Cherax_quadricarinatus__contig_transcript-80_13171	87.219	6580	669	122	1804	8320	2407	8877	0	7334	Dscam	Recognition	Name=I-set
TRINITY_DN319592_c0_g1_i1	TRINITY_DN319592_c0_g1	Transcript_236632	seq2630	Astacus_leptodactylus_Dcr-1_ENA_GBEI01039487_GBEI010394871_TSA:_Pontastacus_leptodactylus_Pl_CLC_39665_transcribed_RNA_sequence	92.06	5806	425	21	2917	8714	30	5807	0	8135	Dicer-1	Antiviral RNAi	Name=Helicase_C
TRINITY_DN222344_c0_g2_i1	TRINITY_DN222344_c0_g2	Transcript_85369	seq7442	tr|Q26059|Q26059_PACLE Peroxinectin OS=Pacifastacus leniusculus OX=6720 PE=2 SV=1	35.402	709	417	13	1740	3836	141	818	2.51e-135	433	PXN	Prophenoloxidase pathway	Name=An_peroxidase
TRINITY_DN312389_c0_g2_i1	TRINITY_DN312389_c0_g2	Transcript_202069	seq7443	tr|Q95X07|Q95X07_PENMO Peroxinectin OS=Penaeus monodon OX=6687 PE=2 SV=1	38.784	691	399	16	691	2739	103	777	1.43e-148	451	PXN	Prophenoloxidase pathway	Name=An_peroxidase
TRINITY_DN299265_c0_g5_i2	TRINITY_DN299265_c0_g5	Transcript_166846	seq7443	tr|Q95X07|Q95X07_PENMO Peroxinectin OS=Penaeus monodon OX=6687 PE=2 SV=1	36.161	672	394	9	315	2279	119	772	3.33e-126	404	PXN	Prophenoloxidase pathway	Name=An_peroxidase
TRINITY_DN317237_c1_g3_i3	TRINITY_DN317237_c1_g3	Transcript_223715	seq7442	tr|Q26059|Q26059_PACLE Peroxinectin OS=Pacifastacus leniusculus OX=6720 PE=2 SV=1	37.402	639	378	10	740	2629	186	811	1.22e-145	442	PXN	Prophenoloxidase pathway	Name=An_peroxidase
TRINITY_DN317237_c1_g3_i2	TRINITY_DN317237_c1_g3	Transcript_223714	seq7442	tr|Q26059|Q26059_PACLE Peroxinectin OS=Pacifastacus leniusculus OX=6720 PE=2 SV=1	37.402	639	378	10	703	2592	186	811	9.87e-146	442	PXN	Prophenoloxidase pathway	Name=An_peroxidase
TRINITY_DN317237_c1_g3_i1	TRINITY_DN317237_c1_g3	Transcript_223713	seq7442	tr|Q26059|Q26059_PACLE Peroxinectin OS=Pacifastacus leniusculus OX=6720 PE=2 SV=1	37.402	639	378	10	511	2400	186	811	2.06e-146	442	PXN	Prophenoloxidase pathway	Name=An_peroxidase
TRINITY_DN309510_c1_g3_i12	TRINITY_DN309510_c1_g3	Transcript_192286	seq1714	Cherax_quadricarinatus_3_ENA_HACK01013172_HACK010131721_TSA:_Cherax_quadricarinatus__contig_transcript-80_13171	90.259	3829	373	0	1804	5632	2407	6235	0	5005	Dscam	Recognition	Name=I-set
TRINITY_DN311706_c0_g9_i2	TRINITY_DN311706_c0_g9	Transcript_199735	seq7443	tr|Q95X07|Q95X07_PENMO Peroxinectin OS=Penaeus monodon OX=6687 PE=2 SV=1	45.773	686	364	7	2531	489	95	777	0	570	PXN	Prophenoloxidase pathway	Name=An_peroxidase
TRINITY_DN282971_c0_g2_i1	TRINITY_DN282971_c0_g2	Transcript_140248	seq7416	TRINITY_DN277266_c0_g1_i1 len=1829 path=[1807:0-1828] [-1, 1807, -2]	86.911	1803	184	29	1	1786	36	1803	0	1975	C/EBP?	Novel	Name=bZIP_2
TRINITY_DN309510_c1_g3_i11	TRINITY_DN309510_c1_g3	Transcript_192285	seq1714	Cherax_quadricarinatus_3_ENA_HACK01013172_HACK010131721_TSA:_Cherax_quadricarinatus__contig_transcript-80_13171	84.028	3287	353	122	5178	8401	5700	8877	0	3003	Dscam	Recognition	Name=I-set
TRINITY_DN319853_c1_g3_i1	TRINITY_DN319853_c1_g3	Transcript_238549	seq7442	tr|Q26059|Q26059_PACLE Peroxinectin OS=Pacifastacus leniusculus OX=6720 PE=2 SV=1	25.796	597	346	17	4741	3080	243	785	2.92e-46	171	PXN	Prophenoloxidase pathway	Name=An_peroxidase
TRINITY_DN296424_c0_g1_i2	TRINITY_DN296424_c0_g1	Transcript_161238	seq2766	Astacus_astacus_Ago-2b_ENA_GEDF01012370_GEDF010123701_TSA:_Astacus_astacus_TR25117_c0_g1_i1_transcribed_RNA_sequence	86.874	2933	345	26	390	3296	3010	92	0	3247	Argonaute-Piwi	Antiviral RNAi	Name=ArgoMid
TRINITY_DN311718_c0_g1_i1	TRINITY_DN311718_c0_g1	Transcript_199719	seq7442	tr|Q26059|Q26059_PACLE Peroxinectin OS=Pacifastacus leniusculus OX=6720 PE=2 SV=1	27.414	580	339	18	474	1991	241	812	1.71e-51	185	PXN	Prophenoloxidase pathway	Name=An_peroxidase
TRINITY_DN309510_c1_g3_i4	TRINITY_DN309510_c1_g3	Transcript_192278	seq1714	Cherax_quadricarinatus_3_ENA_HACK01013172_HACK010131721_TSA:_Cherax_quadricarinatus__contig_transcript-80_13171	90.455	3562	339	1	1804	5364	2407	5968	0	4693	Dscam	Recognition	Name=I-set
TRINITY_DN213614_c0_g1_i1	TRINITY_DN213614_c0_g1	Transcript_79759	seq7442	tr|Q26059|Q26059_PACLE Peroxinectin OS=Pacifastacus leniusculus OX=6720 PE=2 SV=1	33.636	550	328	17	27	1616	285	817	3.87e-84	273	PXN	Prophenoloxidase pathway	Name=An_peroxidase
TRINITY_DN309510_c1_g3_i11	TRINITY_DN309510_c1_g3	Transcript_192285	seq1714	Cherax_quadricarinatus_3_ENA_HACK01013172_HACK010131721_TSA:_Cherax_quadricarinatus__contig_transcript-80_13171	90.394	3321	319	0	1804	5124	2407	5727	0	4366	Dscam	Recognition	Name=I-set
TRINITY_DN309510_c1_g3_i9	TRINITY_DN309510_c1_g3	Transcript_192283	seq1714	Cherax_quadricarinatus_3_ENA_HACK01013172_HACK010131721_TSA:_Cherax_quadricarinatus__contig_transcript-80_13171	90.394	3321	319	0	1804	5124	2407	5727	0	4366	Dscam	Recognition	Name=I-set
TRINITY_DN222344_c0_g2_i1	TRINITY_DN222344_c0_g2	Transcript_85369	seq7442	tr|Q26059|Q26059_PACLE Peroxinectin OS=Pacifastacus leniusculus OX=6720 PE=2 SV=1	33.395	539	317	12	210	1709	277	812	4.17e-77	265	PXN	Prophenoloxidase pathway	Name=An_peroxidase
TRINITY_DN313829_c0_g1_i1	TRINITY_DN313829_c0_g1	Transcript_207553	seq341	Astacus_astacus_3_ENA_GEDF01034780_GEDF010347801_TSA:_Astacus_astacus_TR36572_c3_g1_i4_transcribed_RNA_sequence	85.253	2292	313	21	505	2789	2304	31	0	2337	TLR	Toll Pathway	Name=LRR_8
TRINITY_DN309510_c1_g3_i4	TRINITY_DN309510_c1_g3	Transcript_192278	seq1714	Cherax_quadricarinatus_3_ENA_HACK01013172_HACK010131721_TSA:_Cherax_quadricarinatus__contig_transcript-80_13171	83.435	2958	308	125	5359	8248	6034	8877	0	2580	Dscam	Recognition	Name=I-set
TRINITY_DN309510_c1_g3_i9	TRINITY_DN309510_c1_g3	Transcript_192283	seq1714	Cherax_quadricarinatus_3_ENA_HACK01013172_HACK010131721_TSA:_Cherax_quadricarinatus__contig_transcript-80_13171	83.435	2958	308	125	5440	8329	6034	8877	0	2580	Dscam	Recognition	Name=I-set
TRINITY_DN298482_c0_g1_i1	TRINITY_DN298482_c0_g1	Transcript_165183	seq7428	tr|A0A386H790|A0A386H790_PROCL Pacifastin light chain-like protein serine proteinase inhibitor (Fragment) OS=Procambarus clarkii OX=6728 PE=2 SV=1	41	700	304	25	134	2104	119	752	1.09e-122	398	Pacifastin-LC	Prophenoloxidase pathway	Name=Kunitz_BPTI
TRINITY_DN311889_c0_g1_i1	TRINITY_DN311889_c0_g1	Transcript_200422	seq5307	50195_ENA_GBEI01050196_GBEI010501961_TSA:_Pontastacus_leptodactylus_Pl_CLC_50551_transcribed_RNA_sequence	81.17	1795	299	26	899	2675	688	2461	0	1406	Clip SP	Prophenoloxidase pathway	Name=Trypsin
TRINITY_DN282971_c0_g2_i2	TRINITY_DN282971_c0_g2	Transcript_140249	seq7416	TRINITY_DN277266_c0_g1_i1 len=1829 path=[1807:0-1828] [-1, 1807, -2]	88.158	1368	142	13	1	1366	36	1385	0	1611	C/EBP?	Novel	Name=bZIP_2
TRINITY_DN311718_c0_g1_i2	TRINITY_DN311718_c0_g1	Transcript_199720	seq7442	tr|Q26059|Q26059_PACLE Peroxinectin OS=Pacifastacus leniusculus OX=6720 PE=2 SV=1	26.559	497	290	14	474	1760	241	730	1.47e-40	149	PXN	Prophenoloxidase pathway	Name=An_peroxidase
TRINITY_DN298482_c0_g1_i7	TRINITY_DN298482_c0_g1	Transcript_165187	seq7428	tr|A0A386H790|A0A386H790_PROCL Pacifastin light chain-like protein serine proteinase inhibitor (Fragment) OS=Procambarus clarkii OX=6728 PE=2 SV=1	46.1	718	290	20	5	1993	77	752	2.34e-164	509	Pacifastin-LC	Prophenoloxidase pathway	Name=Pacifastin_I
TRINITY_DN303708_c39_g1_i1	TRINITY_DN303708_c39_g1	Transcript_176295	seq1073	389_(reversed)_ENA_GBEV01000390_GBEV010003901_TSA:_Procambarus_clarkii_Pc_398_transcribed_RNA_sequence	97.969	15069	289	2	13	15067	15108	43	0	26116	GNBP	Recognition	Name=Vitellogenin_N
TRINITY_DN309510_c1_g3_i12	TRINITY_DN309510_c1_g3	Transcript_192286	seq1714	Cherax_quadricarinatus_3_ENA_HACK01013172_HACK010131721_TSA:_Cherax_quadricarinatus__contig_transcript-80_13171	82.731	2710	286	125	5633	8274	6282	8877	0	2244	Dscam	Recognition	Name=I-set
TRINITY_DN298482_c0_g1_i3	TRINITY_DN298482_c0_g1	Transcript_165184	seq7428	tr|A0A386H790|A0A386H790_PROCL Pacifastin light chain-like protein serine proteinase inhibitor (Fragment) OS=Procambarus clarkii OX=6728 PE=2 SV=1	46.463	721	283	21	5	1993	77	752	5.2e-164	511	Pacifastin-LC	Prophenoloxidase pathway	Name=Pacifastin_I
TRINITY_DN299191_c0_g1_i1	TRINITY_DN299191_c0_g1	Transcript_166603	seq7397	TRINITY_DN152706_c0_g1_i1 len=3036 path=[6639:0-3024 6640:3025-3025 6641:3026-3026 6642:3027-3027 6643:3028-3028 6644:3029-3029 6645:3030-3030 6646:3031-3031 6647:3032-3032 6648:3033-3033 6649:3034-3034 6650:3035-3035] [-1, 6639, 6640, 6641, 6642, 6643, 6644, 6645, 6646, 6647, 6648, 6649, 6650, -2]	86.776	2866	297	46	3	2832	206	3025	0	3118	KLF	Novel	Name=zf-H2C2_2
TRINITY_DN310046_c4_g2_i2	TRINITY_DN310046_c4_g2	Transcript_194156	seq495	40963_pelle_ENA_GBEI01040964_GBEI010409641_TSA:_Pontastacus_leptodactylus_Pl_CLC_41159_transcribed_RNA_sequence	90.693	3234	266	20	6	3224	1	3214	0	4272	Pelle	Toll Pathway	Name=Pkinase
TRINITY_DN320820_c601_g3_i1	TRINITY_DN320820_c601_g3	Transcript_244744	seq98	33641_ENA_GEDF01033642_GEDF010336421_TSA:_Astacus_astacus_TR36399_c0_g1_i2_transcribed_RNA_sequence	87.896	2239	250	14	347	2566	209	2445	0	2614	Hemocyanin	Prophenoloxidase pathway	Name=Hemocyanin_N
TRINITY_DN310674_c0_g1_i2	TRINITY_DN310674_c0_g1	Transcript_196077	seq7425	tr|R4N7H8|R4N7H8_PENVA Serine proteinase inhibitor OS=Penaeus vannamei OX=6689 GN=SERPIN PE=2 SV=1	35.366	410	247	8	1480	296	4	410	1.8e-66	216	Serpin	Prophenoloxidase pathway	Name=Serpin
TRINITY_DN308228_c21_g1_i1	TRINITY_DN308228_c21_g1	Transcript_188320	seq5703	21615_ENA_GEDF01021616_GEDF010216161_TSA:_Astacus_astacus_TR32520_c0_g1_i1_transcribed_RNA_sequence	80.687	1398	246	17	10	1394	1725	339	0	1064	Clip SP	Prophenoloxidase pathway	Name=Trypsin
TRINITY_DN310674_c0_g1_i1	TRINITY_DN310674_c0_g1	Transcript_196076	seq7425	tr|R4N7H8|R4N7H8_PENVA Serine proteinase inhibitor OS=Penaeus vannamei OX=6689 GN=SERPIN PE=2 SV=1	35.854	410	245	9	2367	1183	4	410	1.76e-65	218	Serpin	Prophenoloxidase pathway	Name=Serpin
TRINITY_DN317438_c3_g2_i2	TRINITY_DN317438_c3_g2	Transcript_225060	seq7426	tr|Q26058|Q26058_PACLE Putative serine proteinase inhibitor OS=Pacifastacus leniusculus OX=6720 GN=PAPI 2 PE=2 SV=1	31.175	417	243	11	1250	111	17	426	2.35e-52	175	Serpin	Prophenoloxidase pathway	Name=Serpin
TRINITY_DN296424_c0_g1_i1	TRINITY_DN296424_c0_g1	Transcript_161237	seq2766	Astacus_astacus_Ago-2b_ENA_GEDF01012370_GEDF010123701_TSA:_Astacus_astacus_TR25117_c0_g1_i1_transcribed_RNA_sequence	88.539	2225	243	12	107	2325	2310	92	0	2686	Argonaute-Piwi	Antiviral RNAi	Name=ArgoMid
TRINITY_DN314625_c2_g1_i1	TRINITY_DN314625_c2_g1	Transcript_211301	seq7421	GEDF01004090.1 TSA: Astacus astacus TR12251_c0_g2_i1 transcribed RNA sequence	82.457	1693	242	32	159	1826	446	2108	0	1430	CPC-1-like	Prophenoloxidase pathway	Name=Peptidase_C14
TRINITY_DN314625_c2_g1_i3	TRINITY_DN314625_c2_g1	Transcript_211302	seq7421	GEDF01004090.1 TSA: Astacus astacus TR12251_c0_g2_i1 transcribed RNA sequence	82.457	1693	242	32	599	2266	446	2108	0	1430	CPC-1-like	Prophenoloxidase pathway	Name=Peptidase_C14
TRINITY_DN300508_c0_g1_i2	TRINITY_DN300508_c0_g1	Transcript_169342	seq7425	tr|R4N7H8|R4N7H8_PENVA Serine proteinase inhibitor OS=Penaeus vannamei OX=6689 GN=SERPIN PE=2 SV=1	27.528	356	241	8	324	1358	61	410	6.11e-29	110	Serpin	Prophenoloxidase pathway	Name=Serpin
TRINITY_DN303168_c0_g1_i1	TRINITY_DN303168_c0_g1	Transcript_175183	seq1468	Astacus_leptodactylus_2_ENA_GBEI01034526_GBEI010345261_TSA:_Pontastacus_leptodactylus_Pl_CLC_34648_transcribed_RNA_sequence	83.115	1605	239	21	326	1917	339	1924	0	1434	PIAS	JAK-STAT pathway	Name=PINIT
TRINITY_DN317438_c3_g2_i1	TRINITY_DN317438_c3_g2	Transcript_225059	seq7426	tr|Q26058|Q26058_PACLE Putative serine proteinase inhibitor OS=Pacifastacus leniusculus OX=6720 GN=PAPI 2 PE=2 SV=1	32.212	416	238	11	1397	261	17	425	1.84e-55	184	Serpin	Prophenoloxidase pathway	Name=Serpin
TRINITY_DN228744_c0_g1_i3	TRINITY_DN228744_c0_g1	Transcript_89389	seq7426	tr|Q26058|Q26058_PACLE Putative serine proteinase inhibitor OS=Pacifastacus leniusculus OX=6720 GN=PAPI 2 PE=2 SV=1	39.234	418	238	5	94	1311	14	427	2.35e-79	246	Serpin	Prophenoloxidase pathway	Name=Serpin
TRINITY_DN312914_c1_g2_i3	TRINITY_DN312914_c1_g2	Transcript_204369	seq7442	tr|Q26059|Q26059_PACLE Peroxinectin OS=Pacifastacus leniusculus OX=6720 PE=2 SV=1	67.694	746	234	4	245	2467	75	818	0	1031	PXN	Prophenoloxidase pathway	Name=An_peroxidase
TRINITY_DN309517_c1_g2_i1	TRINITY_DN309517_c1_g2	Transcript_192011	seq7426	tr|Q26058|Q26058_PACLE Putative serine proteinase inhibitor OS=Pacifastacus leniusculus OX=6720 GN=PAPI 2 PE=2 SV=1	31.726	394	231	10	1122	2210	40	426	7.89e-55	188	Serpin	Prophenoloxidase pathway	Name=Serpin
TRINITY_DN319194_c16_g1_i1	TRINITY_DN319194_c16_g1	Transcript_234012	seq7426	tr|Q26058|Q26058_PACLE Putative serine proteinase inhibitor OS=Pacifastacus leniusculus OX=6720 GN=PAPI 2 PE=2 SV=1	32.911	395	227	9	9	1100	40	427	5.55e-63	200	Serpin	Prophenoloxidase pathway	Name=Serpin
TRINITY_DN314146_c1_g1_i1	TRINITY_DN314146_c1_g1	Transcript_209511	seq1414	Astacus_leptodactylus_ENA_GAFS01014723_GAFS010147231_TSA:_Pontastacus_leptodactylus_Pastle_hypoyo_c14997_transcribed_RNA_sequence	91.341	3303	226	30	2	3260	14	3300	0	4460	STAT	JAK-STAT pathway	Name=STAT_bind
TRINITY_DN309510_c1_g3_i13	TRINITY_DN309510_c1_g3	Transcript_192287	seq1705	Astacus_leptodactylus_ENA_GAFS01003707_GAFS010037071_TSA:_Pontastacus_leptodactylus_Pastle_hypoyo_c3770_transcribed_RNA_sequence	91.606	3455	221	45	5158	8577	4886	8306	0	4710	Dscam	Recognition	Name=I-set
TRINITY_DN309510_c1_g3_i14	TRINITY_DN309510_c1_g3	Transcript_192288	seq1705	Astacus_leptodactylus_ENA_GAFS01003707_GAFS010037071_TSA:_Pontastacus_leptodactylus_Pastle_hypoyo_c3770_transcribed_RNA_sequence	91.606	3455	221	45	5116	8535	4886	8306	0	4710	Dscam	Recognition	Name=I-set
TRINITY_DN309510_c1_g3_i15	TRINITY_DN309510_c1_g3	Transcript_192289	seq1705	Astacus_leptodactylus_ENA_GAFS01003707_GAFS010037071_TSA:_Pontastacus_leptodactylus_Pastle_hypoyo_c3770_transcribed_RNA_sequence	91.606	3455	221	45	5035	8454	4886	8306	0	4710	Dscam	Recognition	Name=I-set
TRINITY_DN309510_c1_g3_i7	TRINITY_DN309510_c1_g3	Transcript_192281	seq1705	Astacus_leptodactylus_ENA_GAFS01003707_GAFS010037071_TSA:_Pontastacus_leptodactylus_Pastle_hypoyo_c3770_transcribed_RNA_sequence	91.606	3455	221	45	5239	8658	4886	8306	0	4710	Dscam	Recognition	Name=I-set
TRINITY_DN312174_c0_g1_i2	TRINITY_DN312174_c0_g1	Transcript_201450	seq5303	48479_ENA_GBEI01048480_GBEI010484801_TSA:_Pontastacus_leptodactylus_Pl_CLC_48800_transcribed_RNA_sequence	78.628	1137	217	22	55	1178	1124	1	0	730	Clip SP	Prophenoloxidase pathway	Name=Trypsin
TRINITY_DN319194_c17_g11_i1	TRINITY_DN319194_c17_g11	Transcript_234014	seq7426	tr|Q26058|Q26058_PACLE Putative serine proteinase inhibitor OS=Pacifastacus leniusculus OX=6720 GN=PAPI 2 PE=2 SV=1	31.034	377	216	10	625	1656	56	421	2.08e-48	168	Serpin	Prophenoloxidase pathway	Name=Serpin
TRINITY_DN309510_c1_g3_i11	TRINITY_DN309510_c1_g3	Transcript_192285	seq1714	Cherax_quadricarinatus_3_ENA_HACK01013172_HACK010131721_TSA:_Cherax_quadricarinatus__contig_transcript-80_13171	83.488	1399	215	14	129	1519	567	1957	0	1290	Dscam	Recognition	Name=I-set
TRINITY_DN309510_c1_g3_i12	TRINITY_DN309510_c1_g3	Transcript_192286	seq1714	Cherax_quadricarinatus_3_ENA_HACK01013172_HACK010131721_TSA:_Cherax_quadricarinatus__contig_transcript-80_13171	83.488	1399	215	14	129	1519	567	1957	0	1290	Dscam	Recognition	Name=I-set
TRINITY_DN309510_c1_g3_i4	TRINITY_DN309510_c1_g3	Transcript_192278	seq1714	Cherax_quadricarinatus_3_ENA_HACK01013172_HACK010131721_TSA:_Cherax_quadricarinatus__contig_transcript-80_13171	83.488	1399	215	14	129	1519	567	1957	0	1290	Dscam	Recognition	Name=I-set
TRINITY_DN309510_c1_g3_i5	TRINITY_DN309510_c1_g3	Transcript_192279	seq1714	Cherax_quadricarinatus_3_ENA_HACK01013172_HACK010131721_TSA:_Cherax_quadricarinatus__contig_transcript-80_13171	83.488	1399	215	14	129	1519	567	1957	0	1290	Dscam	Recognition	Name=I-set
TRINITY_DN309510_c1_g3_i9	TRINITY_DN309510_c1_g3	Transcript_192283	seq1714	Cherax_quadricarinatus_3_ENA_HACK01013172_HACK010131721_TSA:_Cherax_quadricarinatus__contig_transcript-80_13171	83.488	1399	215	14	129	1519	567	1957	0	1290	Dscam	Recognition	Name=I-set
TRINITY_DN312914_c1_g2_i2	TRINITY_DN312914_c1_g2	Transcript_204368	seq7442	tr|Q26059|Q26059_PACLE Peroxinectin OS=Pacifastacus leniusculus OX=6720 PE=2 SV=1	66.867	667	214	4	245	2230	75	739	0	901	PXN	Prophenoloxidase pathway	Name=An_peroxidase
TRINITY_DN309510_c1_g3_i8	TRINITY_DN309510_c1_g3	Transcript_192282	seq1705	Astacus_leptodactylus_ENA_GAFS01003707_GAFS010037071_TSA:_Pontastacus_leptodactylus_Pastle_hypoyo_c3770_transcribed_RNA_sequence	91.477	3250	212	44	5512	8730	5091	8306	0	4407	Dscam	Recognition	Name=I-set
TRINITY_DN307025_c1_g1_i1	TRINITY_DN307025_c1_g1	Transcript_184708	seq1467	Astacus_leptodactylus_1	90.722	2964	206	25	371	3311	175	3092	0	3886	PIAS	JAK-STAT pathway	Name=zf-MIZ
TRINITY_DN307025_c1_g1_i5	TRINITY_DN307025_c1_g1	Transcript_184712	seq1467	Astacus_leptodactylus_1	91.074	3137	206	25	80	3187	1	3092	0	4174	PIAS	JAK-STAT pathway	Name=zf-MIZ
TRINITY_DN303812_c0_g1_i1	TRINITY_DN303812_c0_g1	Transcript_176710	seq7443	tr|Q95X07|Q95X07_PENMO Peroxinectin OS=Penaeus monodon OX=6687 PE=2 SV=1	23.567	314	205	10	1917	1057	371	676	1.04e-13	65.9	PXN	Prophenoloxidase pathway	Name=An_peroxidase
TRINITY_DN312174_c0_g1_i3	TRINITY_DN312174_c0_g1	Transcript_201451	seq5303	48479_ENA_GBEI01048480_GBEI010484801_TSA:_Pontastacus_leptodactylus_Pl_CLC_48800_transcribed_RNA_sequence	78.471	1138	205	34	55	1166	1124	1	0	708	Clip SP	Prophenoloxidase pathway	Name=Trypsin
TRINITY_DN309510_c1_g3_i1	TRINITY_DN309510_c1_g3	Transcript_192275	seq1705	Astacus_leptodactylus_ENA_GAFS01003707_GAFS010037071_TSA:_Pontastacus_leptodactylus_Pastle_hypoyo_c3770_transcribed_RNA_sequence	91.339	3048	205	43	5637	8653	5287	8306	0	4111	Dscam	Recognition	Name=I-set
TRINITY_DN309510_c1_g3_i16	TRINITY_DN309510_c1_g3	Transcript_192290	seq1705	Astacus_leptodactylus_ENA_GAFS01003707_GAFS010037071_TSA:_Pontastacus_leptodactylus_Pastle_hypoyo_c3770_transcribed_RNA_sequence	91.339	3048	205	43	5484	8500	5287	8306	0	4111	Dscam	Recognition	Name=I-set
TRINITY_DN309510_c1_g3_i3	TRINITY_DN309510_c1_g3	Transcript_192277	seq1705	Astacus_leptodactylus_ENA_GAFS01003707_GAFS010037071_TSA:_Pontastacus_leptodactylus_Pastle_hypoyo_c3770_transcribed_RNA_sequence	91.339	3048	205	43	5565	8581	5287	8306	0	4111	Dscam	Recognition	Name=I-set
TRINITY_DN315768_c2_g1_i4	TRINITY_DN315768_c2_g1	Transcript_216617	seq606	Astacus_leptodactylus_ENA_GBEI01008478_GBEI010084781_TSA:_Pontastacus_leptodactylus_Pl_CLC_8493_transcribed_RNA_sequence	86.192	1883	204	31	1324	3175	1	1858	0	1986	Cactus	Toll Pathway	Name=Ank_2
TRINITY_DN275846_c0_g1_i1	TRINITY_DN275846_c0_g1	Transcript_130526	seq7442	tr|Q26059|Q26059_PACLE Peroxinectin OS=Pacifastacus leniusculus OX=6720 PE=2 SV=1	40.909	352	200	3	2663	1629	462	812	6.73e-86	284	PXN	Prophenoloxidase pathway	Name=An_peroxidase
TRINITY_DN292427_c0_g1_i1	TRINITY_DN292427_c0_g1	Transcript_154166	seq7425	tr|R4N7H8|R4N7H8_PENVA Serine proteinase inhibitor OS=Penaeus vannamei OX=6689 GN=SERPIN PE=2 SV=1	50.758	396	187	5	152	1324	18	410	3.11e-121	363	Serpin	Prophenoloxidase pathway	Name=Serpin
TRINITY_DN320824_c69_g4_i1	TRINITY_DN320824_c69_g4	Transcript_244599	seq67	172_ENA_GBEI01000173_GBEI010001731_TSA:_Pontastacus_leptodactylus_Pl_CLC_174_transcribed_RNA_sequence	85.305	1327	187	8	695	2017	1	1323	0	1363	Hemocyanin	Prophenoloxidase pathway	Name=Hemocyanin_M
TRINITY_DN317979_c4_g2_i6	TRINITY_DN317979_c4_g2	Transcript_227856	seq2769	Astacus_leptodactylus_Ago-1_ENA_GBEI01034604_GBEI010346041_TSA:_Pontastacus_leptodactylus_Pl_CLC_34727_transcribed_RNA_sequence	94.904	4121	187	13	1051	5157	125	4236	0	6425	Argonaute-Piwi	Antiviral RNAi	Name=ArgoMid
TRINITY_DN317979_c4_g2_i4	TRINITY_DN317979_c4_g2	Transcript_227855	seq2769	Astacus_leptodactylus_Ago-1_ENA_GBEI01034604_GBEI010346041_TSA:_Pontastacus_leptodactylus_Pl_CLC_34727_transcribed_RNA_sequence	94.953	4121	187	12	853	4961	125	4236	0	6438	Argonaute-Piwi	Antiviral RNAi	Name=ArgoL2
TRINITY_DN317376_c0_g1_i4	TRINITY_DN317376_c0_g1	Transcript_224417	seq7425	tr|R4N7H8|R4N7H8_PENVA Serine proteinase inhibitor OS=Penaeus vannamei OX=6689 GN=SERPIN PE=2 SV=1	51.515	396	183	4	1554	379	20	410	1.22e-122	358	Serpin	Prophenoloxidase pathway	Name=Serpin
TRINITY_DN317376_c0_g1_i1	TRINITY_DN317376_c0_g1	Transcript_224414	seq7425	tr|R4N7H8|R4N7H8_PENVA Serine proteinase inhibitor OS=Penaeus vannamei OX=6689 GN=SERPIN PE=2 SV=1	52.152	395	182	3	1602	427	20	410	9.55e-126	368	Serpin	Prophenoloxidase pathway	Name=Serpin
TRINITY_DN317376_c0_g1_i2	TRINITY_DN317376_c0_g1	Transcript_224415	seq7425	tr|R4N7H8|R4N7H8_PENVA Serine proteinase inhibitor OS=Penaeus vannamei OX=6689 GN=SERPIN PE=2 SV=1	52.941	391	180	3	1587	427	20	410	1.45e-127	373	Serpin	Prophenoloxidase pathway	Name=Serpin
TRINITY_DN317376_c0_g1_i3	TRINITY_DN317376_c0_g1	Transcript_224416	seq7425	tr|R4N7H8|R4N7H8_PENVA Serine proteinase inhibitor OS=Penaeus vannamei OX=6689 GN=SERPIN PE=2 SV=1	52.551	392	180	4	1587	427	20	410	1e-124	365	Serpin	Prophenoloxidase pathway	Name=Serpin
TRINITY_DN317376_c0_g1_i5	TRINITY_DN317376_c0_g1	Transcript_224418	seq7425	tr|R4N7H8|R4N7H8_PENVA Serine proteinase inhibitor OS=Penaeus vannamei OX=6689 GN=SERPIN PE=2 SV=1	52.551	392	180	4	1539	379	20	410	1.71e-125	365	Serpin	Prophenoloxidase pathway	Name=Serpin
TRINITY_DN228744_c0_g1_i2	TRINITY_DN228744_c0_g1	Transcript_89388	seq7426	tr|Q26058|Q26058_PACLE Putative serine proteinase inhibitor OS=Pacifastacus leniusculus OX=6720 GN=PAPI 2 PE=2 SV=1	40.193	311	176	2	590	1495	118	427	3.92e-64	208	Serpin	Prophenoloxidase pathway	Name=Serpin
TRINITY_DN228744_c0_g1_i1	TRINITY_DN228744_c0_g1	Transcript_89387	seq7426	tr|Q26058|Q26058_PACLE Putative serine proteinase inhibitor OS=Pacifastacus leniusculus OX=6720 GN=PAPI 2 PE=2 SV=1	40.193	311	176	2	420	1325	118	427	1.18e-64	208	Serpin	Prophenoloxidase pathway	Name=Serpin
TRINITY_DN314225_c0_g1_i2	TRINITY_DN314225_c0_g1	Transcript_209559	seq5697	6263_ENA_GEDF01006264_GEDF010062641_TSA:_Astacus_astacus_TR16713_c0_g1_i1_transcribed_RNA_sequence	78.988	1028	176	28	136	1131	184	1203	0	665	Clip SP	Prophenoloxidase pathway	Name=Trypsin
TRINITY_DN318456_c7_g2_i1	TRINITY_DN318456_c7_g2	Transcript_230296	seq4028	37642_ENA_GAFS01037643_GAFS010376431_TSA:_Pontastacus_leptodactylus_Pastle_hypoyo_c38449_transcribed_RNA_sequence	83.038	1073	170	10	559	1625	1124	58	0	963	C-type lectins	Recognition	Name=Lectin_C
TRINITY_DN318456_c7_g2_i3	TRINITY_DN318456_c7_g2	Transcript_230297	seq4038	1150_ENA_GAFY01001151_GAFY010011511_TSA:_Pontastacus_leptodactylus_Pastle_hepa_c1162_transcribed_RNA_sequence	79.636	933	167	10	513	1427	982	55	0	649	C-type lectins	Recognition	Name=Lectin_C
TRINITY_DN318456_c7_g2_i4	TRINITY_DN318456_c7_g2	Transcript_230298	seq4028	37642_ENA_GAFS01037643_GAFS010376431_TSA:_Pontastacus_leptodactylus_Pastle_hypoyo_c38449_transcribed_RNA_sequence	83.24	1074	166	12	559	1625	1124	58	0	974	C-type lectins	Recognition	Name=Lectin_C
TRINITY_DN318766_c3_g1_i2	TRINITY_DN318766_c3_g1	Transcript_231948	seq7443	tr|Q95X07|Q95X07_PENMO Peroxinectin OS=Penaeus monodon OX=6687 PE=2 SV=1	50.299	334	160	6	18	1013	209	538	1.98e-111	333	PXN	Prophenoloxidase pathway	Name=An_peroxidase
TRINITY_DN320224_c16_g15_i1	TRINITY_DN320224_c16_g15	Transcript_241069	seq100	39278_ENA_GEDF01039279_GEDF010392791_TSA:_Astacus_astacus_TR37140_c0_g4_i1_transcribed_RNA_sequence	89.314	1516	160	2	561	2075	1516	2	0	1901	Hemocyanin	Prophenoloxidase pathway	Name=Hemocyanin_C
TRINITY_DN318766_c3_g1_i4	TRINITY_DN318766_c3_g1	Transcript_231950	seq7442	tr|Q26059|Q26059_PACLE Peroxinectin OS=Pacifastacus leniusculus OX=6720 PE=2 SV=1	46.58	307	158	6	124	1035	277	580	3.86e-95	292	PXN	Prophenoloxidase pathway	Name=An_peroxidase
TRINITY_DN313853_c8_g3_i1	TRINITY_DN313853_c8_g3	Transcript_208084	seq4021	1884_ENA_GAFS01001885_GAFS010018851_TSA:_Pontastacus_leptodactylus_Pastle_hypoyo_c1915_transcribed_RNA_sequence	76.343	782	157	21	29	793	814	44	1.92e-109	394	C-type lectins	Recognition	Name=Lectin_C
TRINITY_DN292427_c0_g1_i2	TRINITY_DN292427_c0_g1	Transcript_154167	seq7426	tr|Q26058|Q26058_PACLE Putative serine proteinase inhibitor OS=Pacifastacus leniusculus OX=6720 GN=PAPI 2 PE=2 SV=1	45.846	325	151	3	190	1095	105	427	1.25e-81	258	Serpin	Prophenoloxidase pathway	Name=Serpin
TRINITY_DN310046_c4_g2_i1	TRINITY_DN310046_c4_g2	Transcript_194155	seq495	40963_pelle_ENA_GBEI01040964_GBEI010409641_TSA:_Pontastacus_leptodactylus_Pl_CLC_41159_transcribed_RNA_sequence	90.883	1415	123	3	6	1417	1	1412	0	1893	Pelle	Toll Pathway	Name=Death
TRINITY_DN320655_c6_g2_i2	TRINITY_DN320655_c6_g2	Transcript_244444	seq2956	Procambarus_clarkii_Ago-2a_ENA_GBEV01005654_GBEV010056541_TSA:_Procambarus_clarkii_Pc_5676_transcribed_RNA_sequence	94.331	2752	150	3	298	3043	49	2800	0	4213	Argonaute-Piwi	Antiviral RNAi	Name=ArgoL2
TRINITY_DN310790_c1_g2_i1	TRINITY_DN310790_c1_g2	Transcript_196547	seq5319	77938_ENA_GBEI01077939_GBEI010779391_TSA:_Pontastacus_leptodactylus_Pl_CLC_79574_transcribed_RNA_sequence	83.261	920	149	3	2	920	932	1847	0	841	Clip SP	Prophenoloxidase pathway	Name=Trypsin
TRINITY_DN310790_c1_g2_i4	TRINITY_DN310790_c1_g2	Transcript_196551	seq5319	77938_ENA_GBEI01077939_GBEI010779391_TSA:_Pontastacus_leptodactylus_Pl_CLC_79574_transcribed_RNA_sequence	83.261	920	149	3	2	920	932	1847	0	841	Clip SP	Prophenoloxidase pathway	Name=Trypsin
TRINITY_DN320730_c1_g1_i2	TRINITY_DN320730_c1_g1	Transcript_244410	seq4802	29486_ENA_GBEV01029487_GBEV010294871_TSA:_Procambarus_clarkii_Pc_29534_transcribed_RNA_sequence	97.868	7271	149	3	122	7391	8175	910	0	12563	Scavenger A	Recognition	Name=SRCR
TRINITY_DN310206_c0_g1_i2	TRINITY_DN310206_c0_g1	Transcript_194582	seq1341	Astacus_astacus_ENA_GEDF01018917_GEDF010189171_TSA:_Astacus_astacus_TR30535_c0_g1_i2_transcribed_RNA_sequence	93.375	2415	148	5	7	2421	1	2403	0	3563	TAK1	IMD pathway	Name=Pkinase
TRINITY_DN320655_c6_g2_i4	TRINITY_DN320655_c6_g2	Transcript_244446	seq2956	Procambarus_clarkii_Ago-2a_ENA_GBEV01005654_GBEV010056541_TSA:_Procambarus_clarkii_Pc_5676_transcribed_RNA_sequence	94.638	2760	147	1	57	2815	22	2781	0	4276	Argonaute-Piwi	Antiviral RNAi	Name=ArgoL2
TRINITY_DN313853_c8_g3_i2	TRINITY_DN313853_c8_g3	Transcript_208085	seq4021	1884_ENA_GAFS01001885_GAFS010018851_TSA:_Pontastacus_leptodactylus_Pastle_hypoyo_c1915_transcribed_RNA_sequence	77.181	745	146	18	24	753	779	44	5.05e-115	412	C-type lectins	Recognition	Name=Lectin_C
TRINITY_DN320730_c1_g1_i1	TRINITY_DN320730_c1_g1	Transcript_244409	seq4802	29486_ENA_GBEV01029487_GBEV010294871_TSA:_Procambarus_clarkii_Pc_29534_transcribed_RNA_sequence	97.91	7271	146	3	122	7391	8175	910	0	12580	Scavenger A	Recognition	Name=SRCR
TRINITY_DN320309_c4_g14_i3	TRINITY_DN320309_c4_g14	Transcript_241534	seq7426	tr|Q26058|Q26058_PACLE Putative serine proteinase inhibitor OS=Pacifastacus leniusculus OX=6720 GN=PAPI 2 PE=2 SV=1	60.922	412	144	1	65	1249	17	428	1.31e-174	488	Serpin	Prophenoloxidase pathway	Name=Serpin
TRINITY_DN311156_c0_g2_i11	TRINITY_DN311156_c0_g2	Transcript_197768	seq4800	4657_ENA_GBEV01004658_GBEV010046581_TSA:_Procambarus_clarkii_Pc_4680_transcribed_RNA_sequence	95.406	3396	144	4	463	3858	723	4106	0	5397	Scavenger A	Recognition	Name=PAN_1
TRINITY_DN317837_c2_g2_i3	TRINITY_DN317837_c2_g2	Transcript_226821	seq3784	Procambarus_clarkii_2	96.977	5392	144	12	1	5388	9	5385	0	9036	TEP	Recognition	Name=A2M_N_2
TRINITY_DN276715_c1_g1_i1	TRINITY_DN276715_c1_g1	Transcript_131566	seq7410	TRINITY_DN49682_c0_g1_i1 len=4811 path=[9577:0-4810] [-1, 9577, -2]	85.466	1954	229	27	151	2063	4645	2706	0	1984	HSP	Heat-shock response	NA
TRINITY_DN318082_c0_g1_i1	TRINITY_DN318082_c0_g1	Transcript_228095	seq5471	27922_ENA_GBYW01027923_GBYW010279231_TSA:_Pacifastacus_leniusculus_comp35896_c0_seq2_transcribed_RNA_sequence	82.87	864	141	7	639	1500	1011	153	0	769	Clip SP	Prophenoloxidase pathway	Name=Trypsin
TRINITY_DN318082_c0_g1_i4	TRINITY_DN318082_c0_g1	Transcript_228098	seq5471	27922_ENA_GBYW01027923_GBYW010279231_TSA:_Pacifastacus_leniusculus_comp35896_c0_seq2_transcribed_RNA_sequence	82.87	864	141	7	452	1313	1011	153	0	769	Clip SP	Prophenoloxidase pathway	Name=Trypsin
TRINITY_DN318082_c0_g1_i2	TRINITY_DN318082_c0_g1	Transcript_228096	seq5471	27922_ENA_GBYW01027923_GBYW010279231_TSA:_Pacifastacus_leniusculus_comp35896_c0_seq2_transcribed_RNA_sequence	83.102	864	139	7	639	1500	1011	153	0	780	Clip SP	Prophenoloxidase pathway	Name=Trypsin
TRINITY_DN319812_c0_g1_i9	TRINITY_DN319812_c0_g1	Transcript_238023	seq3230	Procambarus_clarkii_ENA_GARH01011234_GARH010112341_TSA:_Procambarus_clarkii_Prcla_ES_5406_0_transcribed_RNA_sequence	97.348	6750	138	13	81	6798	6743	3	0	11435	Domeless	Recognition	Name=fn3
TRINITY_DN320655_c6_g2_i5	TRINITY_DN320655_c6_g2	Transcript_244447	seq2956	Procambarus_clarkii_Ago-2a_ENA_GBEV01005654_GBEV010056541_TSA:_Procambarus_clarkii_Pc_5676_transcribed_RNA_sequence	94.786	2781	137	6	57	2831	22	2800	0	4325	Argonaute-Piwi	Antiviral RNAi	Name=ArgoL2
TRINITY_DN319812_c0_g1_i2	TRINITY_DN319812_c0_g1	Transcript_238016	seq3230	Procambarus_clarkii_ENA_GARH01011234_GARH010112341_TSA:_Procambarus_clarkii_Prcla_ES_5406_0_transcribed_RNA_sequence	97.333	6749	137	13	81	6794	6743	3	0	11426	Domeless	Recognition	Name=fn3
TRINITY_DN319359_c0_g5_i1	TRINITY_DN319359_c0_g5	Transcript_235368	seq3799	Procambarus_clarkii_17_ENA_GBEV01003127_GBEV010031271_TSA:_Procambarus_clarkii_Pc_3149_transcribed_RNA_sequence	93.025	2122	136	5	805	2914	3124	1003	0	3088	TEP	Recognition	Name=A2M
TRINITY_DN316811_c0_g1_i2	TRINITY_DN316811_c0_g1	Transcript_221258	seq3792	Procambarus_clarkii_10_ENA_GBEV01001495_GBEV010014951_TSA:_Procambarus_clarkii_Pc_1512_transcribed_RNA_sequence	96.005	4481	136	17	162	4611	5602	10070	0	7243	TEP	Recognition	NA
TRINITY_DN318766_c2_g2_i2	TRINITY_DN318766_c2_g2	Transcript_231945	seq7442	tr|Q26059|Q26059_PACLE Peroxinectin OS=Pacifastacus leniusculus OX=6720 PE=2 SV=1	50	274	134	3	1	819	533	804	1.73e-89	274	PXN	Prophenoloxidase pathway	Name=An_peroxidase
TRINITY_DN292623_c0_g1_i1	TRINITY_DN292623_c0_g1	Transcript_154383	seq4192	Astacus_astacus_3_ENA_GEDF01007036_GEDF010070361_TSA:_Astacus_astacus_TR18137_c0_g1_i1_transcribed_RNA_sequence	81.76	784	134	4	52	830	1	780	0	647	C-type lectins	Recognition	Name=Lectin_C
TRINITY_DN314792_c0_g1_i3	TRINITY_DN314792_c0_g1	Transcript_212079	seq2961	Procambarus_clarkii_Piwi-2a_ENA_GBEV01036201_GBEV010362011_TSA:_Procambarus_clarkii_Pc_36253_transcribed_RNA_sequence	95.374	4086	134	13	142	4191	1	4067	0	6447	Argonaute-Piwi	Antiviral RNAi	Name=PAZ
TRINITY_DN132752_c0_g1_i1	TRINITY_DN132752_c0_g1	Transcript_42861	seq3789	Procambarus_clarkii_7	83.696	1104	132	31	136	1201	1926	833	0	998	TEP	Recognition	Name=A2M_comp
TRINITY_DN315842_c4_g2_i5	TRINITY_DN315842_c4_g2	Transcript_216843	seq1774	Procambarus_clarkii_ENA_GBEV01001246_GBEV010012461_TSA:_Procambarus_clarkii_Pc_1261_transcribed_RNA_sequence	97.534	6447	131	12	273	6698	7037	598	0	10999	Dscam	Recognition	Name=I-set
TRINITY_DN311921_c7_g1_i1	TRINITY_DN311921_c7_g1	Transcript_200582	seq954	18355_(reversed)_ENA_GEDF01018356_GEDF010183561_TSA:_Astacus_astacus_TR30149_c0_g1_i1_transcribed_RNA_sequence	87.993	1116	130	4	176	1289	1124	11	0	1315	GNBP	Recognition	Name=Glyco_hydro_16
TRINITY_DN311921_c7_g1_i2	TRINITY_DN311921_c7_g1	Transcript_200583	seq954	18355_(reversed)_ENA_GEDF01018356_GEDF010183561_TSA:_Astacus_astacus_TR30149_c0_g1_i1_transcribed_RNA_sequence	87.993	1116	130	4	403	1516	1124	11	0	1315	GNBP	Recognition	Name=Glyco_hydro_16
TRINITY_DN319812_c0_g1_i1	TRINITY_DN319812_c0_g1	Transcript_238015	seq3230	Procambarus_clarkii_ENA_GARH01011234_GARH010112341_TSA:_Procambarus_clarkii_Prcla_ES_5406_0_transcribed_RNA_sequence	97.332	6296	130	10	81	6347	6743	457	0	10661	Domeless	Recognition	Name=fn3
TRINITY_DN318766_c3_g1_i3	TRINITY_DN318766_c3_g1	Transcript_231949	seq7442	tr|Q26059|Q26059_PACLE Peroxinectin OS=Pacifastacus leniusculus OX=6720 PE=2 SV=1	47.451	255	129	5	1	759	329	580	1.94e-73	231	PXN	Prophenoloxidase pathway	Name=An_peroxidase
TRINITY_DN318082_c0_g1_i3	TRINITY_DN318082_c0_g1	Transcript_228097	seq5471	27922_ENA_GBYW01027923_GBYW010279231_TSA:_Pacifastacus_leniusculus_comp35896_c0_seq2_transcribed_RNA_sequence	84.767	860	129	2	430	1288	1011	153	0	861	Clip SP	Prophenoloxidase pathway	Name=Trypsin
TRINITY_DN312914_c1_g1_i1	TRINITY_DN312914_c1_g1	Transcript_204366	seq7442	tr|Q26059|Q26059_PACLE Peroxinectin OS=Pacifastacus leniusculus OX=6720 PE=2 SV=1	84.249	819	128	1	163	2619	1	818	0	1366	PXN	Prophenoloxidase pathway	Name=An_peroxidase
TRINITY_DN318459_c0_g1_i7	TRINITY_DN318459_c0_g1	Transcript_230347	seq5332	1154_ENA_GBEV01001155_GBEV010011551_TSA:_Procambarus_clarkii_Pc_1170_transcribed_RNA_sequence	88.682	1343	128	15	238	1560	1	1339	0	1616	Clip SP	Prophenoloxidase pathway	Name=Trypsin
TRINITY_DN132752_c0_g1_i2	TRINITY_DN132752_c0_g1	Transcript_42862	seq3789	Procambarus_clarkii_7	83.982	899	127	15	230	1121	1721	833	0	846	TEP	Recognition	Name=A2M_comp
TRINITY_DN319812_c0_g1_i8	TRINITY_DN319812_c0_g1	Transcript_238022	seq3230	Procambarus_clarkii_ENA_GARH01011234_GARH010112341_TSA:_Procambarus_clarkii_Prcla_ES_5406_0_transcribed_RNA_sequence	97.185	5897	127	11	81	5947	6743	856	0	9934	Domeless	Recognition	Name=fn3
TRINITY_DN319812_c0_g1_i4	TRINITY_DN319812_c0_g1	Transcript_238018	seq3230	Procambarus_clarkii_ENA_GARH01011234_GARH010112341_TSA:_Procambarus_clarkii_Prcla_ES_5406_0_transcribed_RNA_sequence	97.347	6295	127	10	81	6343	6743	457	0	10663	Domeless	Recognition	Name=fn3
TRINITY_DN319812_c0_g1_i7	TRINITY_DN319812_c0_g1	Transcript_238020	seq3230	Procambarus_clarkii_ENA_GARH01011234_GARH010112341_TSA:_Procambarus_clarkii_Prcla_ES_5406_0_transcribed_RNA_sequence	97.202	5897	126	11	81	5947	6743	856	0	9939	Domeless	Recognition	Name=fn3
TRINITY_DN320060_c0_g1_i4	TRINITY_DN320060_c0_g1	Transcript_239902	seq7435	tr|E2IPC3|E2IPC3_PENVA Tumor necrosis factor receptor-associated factor 6 OS=Penaeus vannamei OX=6689 GN=TRAF6 PE=2 SV=1	77.5	560	125	1	4886	3210	6	565	0	921	TRAF6	Toll Pathway	Name=zf-C3HC4_3
TRINITY_DN320060_c0_g1_i5	TRINITY_DN320060_c0_g1	Transcript_239903	seq7435	tr|E2IPC3|E2IPC3_PENVA Tumor necrosis factor receptor-associated factor 6 OS=Penaeus vannamei OX=6689 GN=TRAF6 PE=2 SV=1	77.5	560	125	1	4889	3213	6	565	0	921	TRAF6	Toll Pathway	Name=zf-C3HC4_3
TRINITY_DN309510_c1_g3_i1	TRINITY_DN309510_c1_g3	Transcript_192275	seq1705	Astacus_leptodactylus_ENA_GAFS01003707_GAFS010037071_TSA:_Pontastacus_leptodactylus_Pastle_hypoyo_c3770_transcribed_RNA_sequence	95.22	2657	125	2	1804	4459	1891	4546	0	4202	Dscam	Recognition	Name=I-set
TRINITY_DN309510_c1_g3_i13	TRINITY_DN309510_c1_g3	Transcript_192287	seq1705	Astacus_leptodactylus_ENA_GAFS01003707_GAFS010037071_TSA:_Pontastacus_leptodactylus_Pastle_hypoyo_c3770_transcribed_RNA_sequence	95.22	2657	125	2	1804	4459	1891	4546	0	4202	Dscam	Recognition	Name=I-set
TRINITY_DN309510_c1_g3_i14	TRINITY_DN309510_c1_g3	Transcript_192288	seq1705	Astacus_leptodactylus_ENA_GAFS01003707_GAFS010037071_TSA:_Pontastacus_leptodactylus_Pastle_hypoyo_c3770_transcribed_RNA_sequence	95.22	2657	125	2	1804	4459	1891	4546	0	4202	Dscam	Recognition	Name=I-set
TRINITY_DN309510_c1_g3_i15	TRINITY_DN309510_c1_g3	Transcript_192289	seq1705	Astacus_leptodactylus_ENA_GAFS01003707_GAFS010037071_TSA:_Pontastacus_leptodactylus_Pastle_hypoyo_c3770_transcribed_RNA_sequence	95.22	2657	125	2	1804	4459	1891	4546	0	4202	Dscam	Recognition	Name=I-set
TRINITY_DN309510_c1_g3_i16	TRINITY_DN309510_c1_g3	Transcript_192290	seq1705	Astacus_leptodactylus_ENA_GAFS01003707_GAFS010037071_TSA:_Pontastacus_leptodactylus_Pastle_hypoyo_c3770_transcribed_RNA_sequence	95.22	2657	125	2	1804	4459	1891	4546	0	4202	Dscam	Recognition	Name=I-set
TRINITY_DN309510_c1_g3_i3	TRINITY_DN309510_c1_g3	Transcript_192277	seq1705	Astacus_leptodactylus_ENA_GAFS01003707_GAFS010037071_TSA:_Pontastacus_leptodactylus_Pastle_hypoyo_c3770_transcribed_RNA_sequence	95.22	2657	125	2	1804	4459	1891	4546	0	4202	Dscam	Recognition	Name=I-set
TRINITY_DN309510_c1_g3_i7	TRINITY_DN309510_c1_g3	Transcript_192281	seq1705	Astacus_leptodactylus_ENA_GAFS01003707_GAFS010037071_TSA:_Pontastacus_leptodactylus_Pastle_hypoyo_c3770_transcribed_RNA_sequence	95.22	2657	125	2	1804	4459	1891	4546	0	4202	Dscam	Recognition	Name=I-set
TRINITY_DN309510_c1_g3_i8	TRINITY_DN309510_c1_g3	Transcript_192282	seq1705	Astacus_leptodactylus_ENA_GAFS01003707_GAFS010037071_TSA:_Pontastacus_leptodactylus_Pastle_hypoyo_c3770_transcribed_RNA_sequence	95.22	2657	125	2	1804	4459	1891	4546	0	4202	Dscam	Recognition	Name=I-set
TRINITY_DN319812_c0_g1_i3	TRINITY_DN319812_c0_g1	Transcript_238017	seq3230	Procambarus_clarkii_ENA_GARH01011234_GARH010112341_TSA:_Procambarus_clarkii_Prcla_ES_5406_0_transcribed_RNA_sequence	97.185	5896	125	11	81	5943	6743	856	0	9930	Domeless	Recognition	Name=fn3
TRINITY_DN319812_c0_g1_i6	TRINITY_DN319812_c0_g1	Transcript_238019	seq3230	Procambarus_clarkii_ENA_GARH01011234_GARH010112341_TSA:_Procambarus_clarkii_Prcla_ES_5406_0_transcribed_RNA_sequence	97.185	5896	125	11	81	5943	6743	856	0	9930	Domeless	Recognition	Name=fn3
TRINITY_DN318459_c0_g1_i1	TRINITY_DN318459_c0_g1	Transcript_230344	seq5332	1154_ENA_GBEV01001155_GBEV010011551_TSA:_Procambarus_clarkii_Pc_1170_transcribed_RNA_sequence	89.054	1343	123	15	238	1560	1	1339	0	1644	Clip SP	Prophenoloxidase pathway	Name=Trypsin
TRINITY_DN251130_c1_g1_i2	TRINITY_DN251130_c1_g1	Transcript_105485	seq874	Astacus_astacus__ENA_GEDF01043093_GEDF010430931_TSA:_Astacus_astacus_TR56391_c0_g1_i1_transcribed_RNA_sequence	92.282	907	68	2	960	1864	908	2	0	1286	TOLLIP	Toll Pathway	Name=C2
TRINITY_DN318628_c2_g1_i1	TRINITY_DN318628_c2_g1	Transcript_231180	seq3314	Procambarus_clarkii_3_ENA_GARH01006362_GARH010063621_TSA:_Procambarus_clarkii_Prcla_ES_20707_0_transcribed_RNA_sequence	96.242	3992	122	10	251	4218	3988	1	0	6516	von Willebrand factor A	Other	Name=VWA_CoxE
TRINITY_DN309510_c1_g3_i10	TRINITY_DN309510_c1_g3	Transcript_192284	seq1713	Carcinus_maenas_2_ENA_GBXE01090102_GBXE010901021_TSA:_Carcinus_maenas_comp84050_c4_seq18_transcribed_RNA_sequence	85.969	898	120	5	1707	2600	3212	4107	0	955	Dscam	Recognition	Name=Dscam_C
TRINITY_DN317152_c2_g1_i4	TRINITY_DN317152_c2_g1	Transcript_223405	seq1692	Procambarus_clarkii_4_ENA_GBEV01011347_GBEV010113471_TSA:_Procambarus_clarkii_Pc_11375_transcribed_RNA_sequence	97.356	7906	119	42	61	7898	879	8762	0	13359	SOCS	JAK-STAT pathway	Name=SH2
TRINITY_DN318709_c2_g2_i3	TRINITY_DN318709_c2_g2	Transcript_231298	seq5280	19038_ENA_GBEI01019039_GBEI010190391_TSA:_Pontastacus_leptodactylus_Pl_CLC_19077_transcribed_RNA_sequence	88.017	1160	118	12	31	1171	2092	935	0	1352	Clip SP	Prophenoloxidase pathway	Name=Trypsin
TRINITY_DN278491_c0_g1_i1	TRINITY_DN278491_c0_g1	Transcript_133900	seq4933	32457_ENA_GBEI01032458_GBEI010324581_TSA:_Pontastacus_leptodactylus_Pl_CLC_32562_transcribed_RNA_sequence	91.331	1442	118	5	427	1865	1087	2524	0	1964	Scavenger B	Recognition	Name=CD36
TRINITY_DN320060_c0_g1_i6	TRINITY_DN320060_c0_g1	Transcript_239904	seq7435	tr|E2IPC3|E2IPC3_PENVA Tumor necrosis factor receptor-associated factor 6 OS=Penaeus vannamei OX=6689 GN=TRAF6 PE=2 SV=1	76.726	507	117	1	4728	3211	59	565	0	824	TRAF6	Toll Pathway	Name=zf-TRAF
TRINITY_DN522771_c0_g1_i1	TRINITY_DN522771_c0_g1	Transcript_297373	seq7425	tr|R4N7H8|R4N7H8_PENVA Serine proteinase inhibitor OS=Penaeus vannamei OX=6689 GN=SERPIN PE=2 SV=1	47.807	228	115	2	44	724	2	226	5.33e-70	213	Serpin	Prophenoloxidase pathway	Name=Serpin
TRINITY_DN318456_c7_g2_i5	TRINITY_DN318456_c7_g2	Transcript_230299	seq4038	1150_ENA_GAFY01001151_GAFY010011511_TSA:_Pontastacus_leptodactylus_Pastle_hepa_c1162_transcribed_RNA_sequence	79.167	600	115	8	4	595	963	366	1.73e-113	407	C-type lectins	Recognition	Name=Lectin_C
TRINITY_DN313263_c21_g7_i1	TRINITY_DN313263_c21_g7	Transcript_205888	seq4200	Astacus_astacus_11_ENA_GEDF01026545_GEDF010265451_TSA:_Astacus_astacus_TR34894_c5_g1_i1_transcribed_RNA_sequence	81.053	665	114	10	214	873	658	1	3.61e-147	520	C-type lectins	Recognition	Name=Lectin_C
TRINITY_DN312914_c1_g2_i1	TRINITY_DN312914_c1_g2	Transcript_204367	seq7442	tr|Q26059|Q26059_PACLE Peroxinectin OS=Pacifastacus leniusculus OX=6720 PE=2 SV=1	67.232	354	112	2	280	1335	210	561	4.67e-169	488	PXN	Prophenoloxidase pathway	Name=An_peroxidase
TRINITY_DN320224_c16_g15_i3	TRINITY_DN320224_c16_g15	Transcript_241071	seq100	39278_ENA_GEDF01039279_GEDF010392791_TSA:_Astacus_astacus_TR37140_c0_g4_i1_transcribed_RNA_sequence	89.991	1119	112	0	561	1679	1516	398	0	1447	Hemocyanin	Prophenoloxidase pathway	Name=Hemocyanin_M
TRINITY_DN308118_c0_g1_i1	TRINITY_DN308118_c0_g1	Transcript_187981	seq3806	Procambarus_clarkii_24	89.785	1116	111	1	141	1253	1220	105	0	1426	TEP	Recognition	Name=A2M_N
TRINITY_DN319130_c0_g1_i1	TRINITY_DN319130_c0_g1	Transcript_233871	seq7409	TRINITY_DN276974_c0_g1_i1 len=1996 path=[1974:0-1995] [-1, 1974, -2]	85.484	1674	168	49	1783	3408	87	1733	0	1676	HSP	Heat-shock response	Name=EFX66731
TRINITY_DN439634_c0_g1_i1	TRINITY_DN439634_c0_g1	Transcript_275927	seq7426	tr|Q26058|Q26058_PACLE Putative serine proteinase inhibitor OS=Pacifastacus leniusculus OX=6720 GN=PAPI 2 PE=2 SV=1	24.868	189	110	4	4	477	242	429	1.25e-12	56.2	Serpin	Prophenoloxidase pathway	Name=Serpin
TRINITY_DN319884_c5_g2_i11	TRINITY_DN319884_c5_g2	Transcript_238690	seq3793	Procambarus_clarkii_11_ENA_GBEV01013214_GBEV010132141_TSA:_Procambarus_clarkii_Pc_13243_transcribed_RNA_sequence	96.233	2920	110	0	3178	6097	2920	1	0	4783	TEP	Recognition	Name=A2M_recep
TRINITY_DN319884_c5_g2_i22	TRINITY_DN319884_c5_g2	Transcript_238699	seq3793	Procambarus_clarkii_11_ENA_GBEV01013214_GBEV010132141_TSA:_Procambarus_clarkii_Pc_13243_transcribed_RNA_sequence	96.233	2920	110	0	2701	5620	2920	1	0	4783	TEP	Recognition	Name=A2M_recep
TRINITY_DN270931_c0_g1_i1	TRINITY_DN270931_c0_g1	Transcript_124773	seq4025	32146_ENA_GAFS01032147_GAFS010321471_TSA:_Pontastacus_leptodactylus_Pastle_hypoyo_c32818_transcribed_RNA_sequence	83.602	683	109	2	623	1302	781	99	0	638	C-type lectins	Recognition	Name=Lectin_C
TRINITY_DN320372_c93_g1_i2	TRINITY_DN320372_c93_g1	Transcript_241795	seq2960	Procambarus_clarkii_Piwi-2_ENA_GBEV01076902_GBEV010769021_TSA:_Procambarus_clarkii_Pc_76977_transcribed_RNA_sequence	95.951	3087	109	5	346	3422	286	3366	0	4994	Argonaute-Piwi	Antiviral RNAi	Name=Piwi
TRINITY_DN522946_c0_g1_i1	TRINITY_DN522946_c0_g1	Transcript_297435	seq4071	1705_ENA_GBEI01001706_GBEI010017061_TSA:_Pontastacus_leptodactylus_Pl_CLC_1708_transcribed_RNA_sequence	78.768	617	108	13	1	601	568	1177	4.87e-109	392	C-type lectins	Recognition	Name=Lectin_C
TRINITY_DN320372_c93_g1_i1	TRINITY_DN320372_c93_g1	Transcript_241794	seq2960	Procambarus_clarkii_Piwi-2_ENA_GBEV01076902_GBEV010769021_TSA:_Procambarus_clarkii_Pc_76977_transcribed_RNA_sequence	96.016	3087	107	5	364	3440	286	3366	0	5005	Argonaute-Piwi	Antiviral RNAi	Name=Piwi
TRINITY_DN317152_c2_g1_i5	TRINITY_DN317152_c2_g1	Transcript_223406	seq1692	Procambarus_clarkii_4_ENA_GBEV01011347_GBEV010113471_TSA:_Procambarus_clarkii_Pc_11375_transcribed_RNA_sequence	97.356	7413	107	41	61	7405	879	8270	0	12521	SOCS	JAK-STAT pathway	Name=SH2
TRINITY_DN158797_c0_g1_i1	TRINITY_DN158797_c0_g1	Transcript_53399	seq5397	9070_ENA_GBUF01009071_GBUF010090711_TSA:_Eriocheir_sinensis_comp44181_c4_seq3_transcribed_RNA_sequence	84.348	690	106	2	1	689	940	252	0	675	Clip SP	Prophenoloxidase pathway	Name=Trypsin
TRINITY_DN197124_c0_g1_i1	TRINITY_DN197124_c0_g1	Transcript_70304	seq7442	tr|Q26059|Q26059_PACLE Peroxinectin OS=Pacifastacus leniusculus OX=6720 PE=2 SV=1	41.038	212	105	7	442	1053	239	438	5.49e-41	145	PXN	Prophenoloxidase pathway	Name=An_peroxidase
TRINITY_DN100617_c0_g1_i1	TRINITY_DN100617_c0_g1	Transcript_32036	seq62	41_ENA_GBEI01000042_GBEI010000421_TSA:_Pontastacus_leptodactylus_Pl_CLC_43_transcribed_RNA_sequence	82.686	618	105	2	1	617	3292	2676	1.01e-155	547	Hemocyanin	Prophenoloxidase pathway	Name=Hemocyanin_M
TRINITY_DN312575_c0_g1_i1	TRINITY_DN312575_c0_g1	Transcript_202989	seq467	Procambarus_clarkii_5_ENA_GBEV01016583_GBEV010165831_TSA:_Procambarus_clarkii_Pc_16617_transcribed_RNA_sequence	96.996	3995	105	8	1	3990	50	4034	0	6698	TLR	Toll Pathway	Name=LRR_8
TRINITY_DN318206_c0_g3_i7	TRINITY_DN318206_c0_g3	Transcript_228815	seq3805	Procambarus_clarkii_23	97.93	5121	105	1	1	5120	19	5139	0	8868	TEP	Recognition	Name=A2M_N_2
TRINITY_DN319853_c1_g3_i4	TRINITY_DN319853_c1_g3	Transcript_238552	seq7442	tr|Q26059|Q26059_PACLE Peroxinectin OS=Pacifastacus leniusculus OX=6720 PE=2 SV=1	29.091	165	102	7	3139	2660	631	785	1.14e-14	69.3	PXN	Prophenoloxidase pathway	Name=An_peroxidase
TRINITY_DN318766_c2_g2_i1	TRINITY_DN318766_c2_g2	Transcript_231944	seq7442	tr|Q26059|Q26059_PACLE Peroxinectin OS=Pacifastacus leniusculus OX=6720 PE=2 SV=1	51.852	216	102	2	291	935	590	804	2.5e-72	230	PXN	Prophenoloxidase pathway	Name=An_peroxidase
TRINITY_DN318709_c2_g2_i3	TRINITY_DN318709_c2_g2	Transcript_231298	seq5280	19038_ENA_GBEI01019039_GBEI010190391_TSA:_Pontastacus_leptodactylus_Pl_CLC_19077_transcribed_RNA_sequence	85.029	875	101	15	1214	2081	853	2	0	863	Clip SP	Prophenoloxidase pathway	Name=Trypsin
TRINITY_DN290535_c0_g1_i4	TRINITY_DN290535_c0_g1	Transcript_151060	seq4938	27338_ENA_GBEV01027339_GBEV010273391_TSA:_Procambarus_clarkii_Pc_27384_transcribed_RNA_sequence	96.149	3480	101	5	634	4099	1	3461	0	5662	Scavenger B	Recognition	Name=zf-B_box
TRINITY_DN317620_c1_g1_i1	TRINITY_DN317620_c1_g1	Transcript_225558	seq5341	5393_ENA_GBEV01005394_GBEV010053941_TSA:_Procambarus_clarkii_Pc_5416_transcribed_RNA_sequence	84.593	675	100	4	593	1265	1869	1197	0	667	Clip SP	Prophenoloxidase pathway	Name=Trypsin
TRINITY_DN317620_c1_g1_i5	TRINITY_DN317620_c1_g1	Transcript_225562	seq5341	5393_ENA_GBEV01005394_GBEV010053941_TSA:_Procambarus_clarkii_Pc_5416_transcribed_RNA_sequence	84.593	675	100	4	593	1265	1869	1197	0	667	Clip SP	Prophenoloxidase pathway	Name=Trypsin
TRINITY_DN317620_c1_g1_i6	TRINITY_DN317620_c1_g1	Transcript_225563	seq5341	5393_ENA_GBEV01005394_GBEV010053941_TSA:_Procambarus_clarkii_Pc_5416_transcribed_RNA_sequence	84.593	675	100	4	593	1265	1869	1197	0	667	Clip SP	Prophenoloxidase pathway	Name=Trypsin
TRINITY_DN259950_c1_g1_i2	TRINITY_DN259950_c1_g1	Transcript_113436	seq4199	Astacus_astacus_10_ENA_GEDF01023854_GEDF010238541_TSA:_Astacus_astacus_TR33777_c0_g1_i1_transcribed_RNA_sequence	79.298	541	97	10	6	536	1	536	1.34e-100	364	C-type lectins	Recognition	Name=Lectin_C
TRINITY_DN27732_c0_g1_i1	TRINITY_DN27732_c0_g1	Transcript_8609	seq67	172_ENA_GBEI01000173_GBEI010001731_TSA:_Pontastacus_leptodactylus_Pl_CLC_174_transcribed_RNA_sequence	87.563	788	96	2	5	791	533	1319	0	911	Hemocyanin	Prophenoloxidase pathway	Name=Hemocyanin_M
TRINITY_DN269473_c1_g1_i1	TRINITY_DN269473_c1_g1	Transcript_123285	seq7410	TRINITY_DN49682_c0_g1_i1 len=4811 path=[9577:0-4810] [-1, 9577, -2]	93.365	1673	111	0	375	2047	36	1708	0	2475	HSP	Heat-shock response	Name=HSP70
TRINITY_DN315768_c2_g1_i3	TRINITY_DN315768_c2_g1	Transcript_216616	seq647	Procambarus_clarkii_ENA_GARH01009498_GARH010094981_TSA:_Procambarus_clarkii_Prcla_ES_3983_0_transcribed_RNA_sequence	96.263	4067	96	25	466	4501	147	4188	0	6617	Cactus	Toll Pathway	Name=Ank_5
TRINITY_DN317153_c0_g1_i1	TRINITY_DN317153_c0_g1	Transcript_223334	seq2762	Procambarus_clarkii_ENA_GBEV01007442_GBEV010074421_TSA:_Procambarus_clarkii_Pc_7467_transcribed_RNA_sequence	97.74	5752	96	7	78	5805	5742	1	0	9871	Drosha	Antiviral RNAi	Name=dsrm
TRINITY_DN312575_c0_g1_i3	TRINITY_DN312575_c0_g1	Transcript_202991	seq467	Procambarus_clarkii_5_ENA_GBEV01016583_GBEV010165831_TSA:_Procambarus_clarkii_Pc_16617_transcribed_RNA_sequence	97.064	3746	95	8	372	4112	299	4034	0	6294	TLR	Toll Pathway	Name=LRR_8
TRINITY_DN312575_c0_g1_i2	TRINITY_DN312575_c0_g1	Transcript_202990	seq467	Procambarus_clarkii_5_ENA_GBEV01016583_GBEV010165831_TSA:_Procambarus_clarkii_Pc_16617_transcribed_RNA_sequence	97.013	3749	95	10	92	3833	296	4034	0	6287	TLR	Toll Pathway	Name=LRR_8
TRINITY_DN320600_c1_g2_i6	TRINITY_DN320600_c1_g2	Transcript_243502	seq3792	Procambarus_clarkii_10_ENA_GBEV01001495_GBEV010014951_TSA:_Procambarus_clarkii_Pc_1512_transcribed_RNA_sequence	97.901	5621	95	7	111	5725	5604	1	0	9705	TEP	Recognition	Name=A2M
TRINITY_DN317438_c3_g2_i3	TRINITY_DN317438_c3_g2	Transcript_225061	seq7427	tr|X2C067|X2C067_PROCL Serpin (Fragment) OS=Procambarus clarkii OX=6728 PE=2 SV=1	36.943	157	94	3	460	2	139	294	9.55e-27	94.4	Serpin	Prophenoloxidase pathway	Name=Serpin
TRINITY_DN298482_c0_g1_i3	TRINITY_DN298482_c0_g1	Transcript_165184	seq7428	tr|A0A386H790|A0A386H790_PROCL Pacifastin light chain-like protein serine proteinase inhibitor (Fragment) OS=Procambarus clarkii OX=6728 PE=2 SV=1	59.184	294	93	4	113	916	30	322	5.93e-95	321	Pacifastin-LC	Prophenoloxidase pathway	Name=Pacifastin_I
TRINITY_DN298482_c0_g1_i7	TRINITY_DN298482_c0_g1	Transcript_165187	seq7428	tr|A0A386H790|A0A386H790_PROCL Pacifastin light chain-like protein serine proteinase inhibitor (Fragment) OS=Procambarus clarkii OX=6728 PE=2 SV=1	59.184	294	93	4	113	916	30	322	4.62e-95	320	Pacifastin-LC	Prophenoloxidase pathway	Name=Pacifastin_I
TRINITY_DN314792_c0_g1_i2	TRINITY_DN314792_c0_g1	Transcript_212078	seq2961	Procambarus_clarkii_Piwi-2a_ENA_GBEV01036201_GBEV010362011_TSA:_Procambarus_clarkii_Pc_36253_transcribed_RNA_sequence	95.091	3015	93	13	1262	4240	1072	4067	0	4697	Argonaute-Piwi	Antiviral RNAi	Name=PAZ
TRINITY_DN255031_c2_g1_i1	TRINITY_DN255031_c2_g1	Transcript_108932	seq5352	15028_ENA_GBEV01015029_GBEV010150291_TSA:_Procambarus_clarkii_Pc_15061_transcribed_RNA_sequence	95.353	3594	93	24	87	3635	3565	1	0	5644	Clip SP	Prophenoloxidase pathway	Name=Trypsin
TRINITY_DN316571_c0_g1_i1	TRINITY_DN316571_c0_g1	Transcript_220058	seq5324	79507_ENA_GBEI01079508_GBEI010795081_TSA:_Pontastacus_leptodactylus_Pl_CLC_81146_transcribed_RNA_sequence	88.25	817	92	4	1	816	1787	974	0	974	Clip SP	Prophenoloxidase pathway	Name=Trypsin
TRINITY_DN241805_c1_g1_i1	TRINITY_DN241805_c1_g1	Transcript_97394	seq4035	388_ENA_GAFY01000389_GAFY010003891_TSA:_Pontastacus_leptodactylus_Pastle_hepa_c393_transcribed_RNA_sequence	84.765	617	91	2	172	788	759	146	3.61e-176	616	C-type lectins	Recognition	Name=Lectin_C
TRINITY_DN255031_c2_g2_i1	TRINITY_DN255031_c2_g2	Transcript_108933	seq5352	15028_ENA_GBEV01015029_GBEV010150291_TSA:_Procambarus_clarkii_Pc_15061_transcribed_RNA_sequence	95.516	3524	91	23	297	3782	3495	1	0	5570	Clip SP	Prophenoloxidase pathway	Name=Trypsin
TRINITY_DN255031_c2_g2_i2	TRINITY_DN255031_c2_g2	Transcript_108934	seq5352	15028_ENA_GBEV01015029_GBEV010150291_TSA:_Procambarus_clarkii_Pc_15061_transcribed_RNA_sequence	95.516	3524	91	23	1774	5259	3495	1	0	5570	Clip SP	Prophenoloxidase pathway	Name=Trypsin
TRINITY_DN298482_c0_g1_i1	TRINITY_DN298482_c0_g1	Transcript_165183	seq7428	tr|A0A386H790|A0A386H790_PROCL Pacifastin light chain-like protein serine proteinase inhibitor (Fragment) OS=Procambarus clarkii OX=6728 PE=2 SV=1	88.155	954	90	5	134	2989	203	1135	0	1635	Pacifastin-LC	Prophenoloxidase pathway	Name=Kunitz_BPTI
TRINITY_DN303410_c0_g1_i1	TRINITY_DN303410_c0_g1	Transcript_175714	seq4054	22687_ENA_GARH01022688_GARH010226881_TSA:_Procambarus_clarkii_Prcla_ES_1936_1_transcribed_RNA_sequence	94.935	2468	90	14	867	3310	1	2457	0	3832	C-type lectins	Recognition	Name=ENSDARP00000106918
TRINITY_DN303410_c0_g1_i2	TRINITY_DN303410_c0_g1	Transcript_175715	seq4054	22687_ENA_GARH01022688_GARH010226881_TSA:_Procambarus_clarkii_Prcla_ES_1936_1_transcribed_RNA_sequence	94.935	2468	90	14	867	3310	1	2457	0	3832	C-type lectins	Recognition	NA
TRINITY_DN316646_c0_g1_i2	TRINITY_DN316646_c0_g1	Transcript_220489	seq7426	tr|Q26058|Q26058_PACLE Putative serine proteinase inhibitor OS=Pacifastacus leniusculus OX=6720 GN=PAPI 2 PE=2 SV=1	57.358	265	89	2	3	737	166	426	6.47e-91	271	Serpin	Prophenoloxidase pathway	Name=Serpin
TRINITY_DN295941_c4_g2_i1	TRINITY_DN295941_c4_g2	Transcript_160320	seq4033	297_ENA_GAFY01000298_GAFY010002981_TSA:_Pontastacus_leptodactylus_Pastle_hepa_c302_transcribed_RNA_sequence	85.157	667	89	6	44	706	841	181	0	675	C-type lectins	Recognition	Name=Lectin_C
TRINITY_DN315994_c3_g1_i1	TRINITY_DN315994_c3_g1	Transcript_217481	seq5360	34838_ENA_GBEV01034839_GBEV010348391_TSA:_Procambarus_clarkii_Pc_34891_transcribed_RNA_sequence	92.774	2574	88	35	345	2849	1	2545	0	3633	Clip SP	Prophenoloxidase pathway	Name=Trypsin
TRINITY_DN315994_c3_g1_i2	TRINITY_DN315994_c3_g1	Transcript_217482	seq5360	34838_ENA_GBEV01034839_GBEV010348391_TSA:_Procambarus_clarkii_Pc_34891_transcribed_RNA_sequence	92.254	2595	88	40	345	2876	1	2545	0	3574	Clip SP	Prophenoloxidase pathway	Name=Trypsin
TRINITY_DN226823_c0_g1_i1	TRINITY_DN226823_c0_g1	Transcript_88180	seq1720	Homarus_americanus_2_ENA_GEBG01006702_GEBG010067021_TSA:_Homarus_americanus_DS01-Homarus1_Transcript_5181contig2_transcribed_RNA_sequence	86.364	638	87	0	1	638	4853	5490	0	697	Dscam	Recognition	Name=SMAR009857-PA
TRINITY_DN226823_c0_g1_i2	TRINITY_DN226823_c0_g1	Transcript_88181	seq1720	Homarus_americanus_2_ENA_GEBG01006702_GEBG010067021_TSA:_Homarus_americanus_DS01-Homarus1_Transcript_5181contig2_transcribed_RNA_sequence	86.364	638	87	0	1	638	4853	5490	0	697	Dscam	Recognition	Name=SMAR009857-PA
TRINITY_DN316646_c0_g1_i1	TRINITY_DN316646_c0_g1	Transcript_220488	seq7426	tr|Q26058|Q26058_PACLE Putative serine proteinase inhibitor OS=Pacifastacus leniusculus OX=6720 GN=PAPI 2 PE=2 SV=1	59.245	265	84	2	3	737	166	426	1.71e-88	271	Serpin	Prophenoloxidase pathway	Name=Serpin
TRINITY_DN309510_c1_g3_i1	TRINITY_DN309510_c1_g3	Transcript_192275	seq1705	Astacus_leptodactylus_ENA_GAFS01003707_GAFS010037071_TSA:_Pontastacus_leptodactylus_Pastle_hypoyo_c3770_transcribed_RNA_sequence	91.938	1290	84	19	240	1519	609	1888	0	1788	Dscam	Recognition	Name=I-set
TRINITY_DN309510_c1_g3_i13	TRINITY_DN309510_c1_g3	Transcript_192287	seq1705	Astacus_leptodactylus_ENA_GAFS01003707_GAFS010037071_TSA:_Pontastacus_leptodactylus_Pastle_hypoyo_c3770_transcribed_RNA_sequence	91.938	1290	84	19	240	1519	609	1888	0	1788	Dscam	Recognition	Name=I-set
TRINITY_DN309510_c1_g3_i14	TRINITY_DN309510_c1_g3	Transcript_192288	seq1705	Astacus_leptodactylus_ENA_GAFS01003707_GAFS010037071_TSA:_Pontastacus_leptodactylus_Pastle_hypoyo_c3770_transcribed_RNA_sequence	91.938	1290	84	19	240	1519	609	1888	0	1788	Dscam	Recognition	Name=I-set
TRINITY_DN309510_c1_g3_i15	TRINITY_DN309510_c1_g3	Transcript_192289	seq1705	Astacus_leptodactylus_ENA_GAFS01003707_GAFS010037071_TSA:_Pontastacus_leptodactylus_Pastle_hypoyo_c3770_transcribed_RNA_sequence	91.938	1290	84	19	240	1519	609	1888	0	1788	Dscam	Recognition	Name=I-set
TRINITY_DN309510_c1_g3_i16	TRINITY_DN309510_c1_g3	Transcript_192290	seq1705	Astacus_leptodactylus_ENA_GAFS01003707_GAFS010037071_TSA:_Pontastacus_leptodactylus_Pastle_hypoyo_c3770_transcribed_RNA_sequence	91.938	1290	84	19	240	1519	609	1888	0	1788	Dscam	Recognition	Name=I-set
TRINITY_DN309510_c1_g3_i3	TRINITY_DN309510_c1_g3	Transcript_192277	seq1705	Astacus_leptodactylus_ENA_GAFS01003707_GAFS010037071_TSA:_Pontastacus_leptodactylus_Pastle_hypoyo_c3770_transcribed_RNA_sequence	91.938	1290	84	19	240	1519	609	1888	0	1788	Dscam	Recognition	Name=I-set
TRINITY_DN309510_c1_g3_i7	TRINITY_DN309510_c1_g3	Transcript_192281	seq1705	Astacus_leptodactylus_ENA_GAFS01003707_GAFS010037071_TSA:_Pontastacus_leptodactylus_Pastle_hypoyo_c3770_transcribed_RNA_sequence	91.938	1290	84	19	240	1519	609	1888	0	1788	Dscam	Recognition	Name=I-set
TRINITY_DN309510_c1_g3_i8	TRINITY_DN309510_c1_g3	Transcript_192282	seq1705	Astacus_leptodactylus_ENA_GAFS01003707_GAFS010037071_TSA:_Pontastacus_leptodactylus_Pastle_hypoyo_c3770_transcribed_RNA_sequence	91.938	1290	84	19	240	1519	609	1888	0	1788	Dscam	Recognition	Name=I-set
TRINITY_DN259950_c1_g1_i1	TRINITY_DN259950_c1_g1	Transcript_113435	seq4199	Astacus_astacus_10_ENA_GEDF01023854_GEDF010238541_TSA:_Astacus_astacus_TR33777_c0_g1_i1_transcribed_RNA_sequence	82.44	541	83	9	6	539	1	536	4.65e-130	462	C-type lectins	Recognition	Name=Lectin_C
TRINITY_DN28168_c0_g1_i1	TRINITY_DN28168_c0_g1	Transcript_8771	seq4940	73907_ENA_GBEV01073908_GBEV010739081_TSA:_Procambarus_clarkii_Pc_73981_transcribed_RNA_sequence	94.407	2253	83	11	453	2674	1	2241	0	3422	Scavenger B	Recognition	Name=CD36
TRINITY_DN315842_c4_g2_i12	TRINITY_DN315842_c4_g2	Transcript_216850	seq1774	Procambarus_clarkii_ENA_GBEV01001246_GBEV010012461_TSA:_Procambarus_clarkii_Pc_1261_transcribed_RNA_sequence	97.906	5205	83	10	273	5456	7037	1838	0	8985	Dscam	Recognition	Name=Ig_3
TRINITY_DN320309_c4_g11_i1	TRINITY_DN320309_c4_g11	Transcript_241533	seq7426	tr|Q26058|Q26058_PACLE Putative serine proteinase inhibitor OS=Pacifastacus leniusculus OX=6720 GN=PAPI 2 PE=2 SV=1	64.655	232	82	0	134	829	17	248	9.57e-113	323	Serpin	Prophenoloxidase pathway	Name=Serpin
TRINITY_DN182680_c5_g1_i1	TRINITY_DN182680_c5_g1	Transcript_64019	seq62	41_ENA_GBEI01000042_GBEI010000421_TSA:_Pontastacus_leptodactylus_Pl_CLC_43_transcribed_RNA_sequence	90.989	910	82	0	17	926	1852	2761	0	1227	Hemocyanin	Prophenoloxidase pathway	Name=Hemocyanin_C
TRINITY_DN277819_c1_g1_i1	TRINITY_DN277819_c1_g1	Transcript_132912	seq1705	Astacus_leptodactylus_ENA_GAFS01003707_GAFS010037071_TSA:_Pontastacus_leptodactylus_Pastle_hypoyo_c3770_transcribed_RNA_sequence	94.072	1805	81	12	141	1924	8510	10309	0	2717	Dscam	Recognition	NA
TRINITY_DN314916_c0_g2_i2	TRINITY_DN314916_c0_g2	Transcript_212555	seq7426	tr|Q26058|Q26058_PACLE Putative serine proteinase inhibitor OS=Pacifastacus leniusculus OX=6720 GN=PAPI 2 PE=2 SV=1	52.459	183	80	1	2	529	217	399	1.51e-53	167	Serpin	Prophenoloxidase pathway	Name=Serpin
TRINITY_DN267210_c0_g2_i1	TRINITY_DN267210_c0_g2	Transcript_120630	seq3791	Procambarus_clarkii_9	97.149	3157	80	5	72	3226	5563	2415	0	5323	TEP	Recognition	Name=Thiol-ester_cl
TRINITY_DN267210_c0_g2_i2	TRINITY_DN267210_c0_g2	Transcript_120631	seq3791	Procambarus_clarkii_9	97.149	3157	80	5	72	3226	5563	2415	0	5323	TEP	Recognition	Name=Thiol-ester_cl
TRINITY_DN298482_c0_g1_i4	TRINITY_DN298482_c0_g1	Transcript_165185	seq7428	tr|A0A386H790|A0A386H790_PROCL Pacifastin light chain-like protein serine proteinase inhibitor (Fragment) OS=Procambarus clarkii OX=6728 PE=2 SV=1	49.524	210	79	4	113	664	30	238	1.78e-47	171	Pacifastin-LC	Prophenoloxidase pathway	Name=Pacifastin_I
TRINITY_DN282483_c0_g1_i3	TRINITY_DN282483_c0_g1	Transcript_139451	seq7439	tr|A0A3G2KJL7|A0A3G2KJL7_PENMO Prophenoloxidase-activating enzyme 3 OS=Penaeus monodon OX=6687 GN=PPAE3 PE=2 SV=1	68.273	249	79	0	142	888	395	643	1.88e-129	378	ppA	Prophenoloxidase pathway	Name=Trypsin
TRINITY_DN282483_c0_g1_i1	TRINITY_DN282483_c0_g1	Transcript_139449	seq7439	tr|A0A3G2KJL7|A0A3G2KJL7_PENMO Prophenoloxidase-activating enzyme 3 OS=Penaeus monodon OX=6687 GN=PPAE3 PE=2 SV=1	68.273	249	79	0	142	888	395	643	8.13e-130	378	ppA	Prophenoloxidase pathway	Name=Trypsin
TRINITY_DN307341_c0_g1_i1	TRINITY_DN307341_c0_g1	Transcript_185861	seq468	Procambarus_clarkii_6	97.233	3795	78	10	377	4158	3781	1	0	6401	TLR	Toll Pathway	Name=TIR
TRINITY_DN245657_c0_g2_i1	TRINITY_DN245657_c0_g2	Transcript_100720	seq4078	68478_ENA_GBEI01068479_GBEI010684791_TSA:_Pontastacus_leptodactylus_Pl_CLC_69781_transcribed_RNA_sequence	84.645	521	76	4	118	636	519	1	4.09e-146	516	C-type lectins	Recognition	Name=Lectin_C
TRINITY_DN270233_c9_g1_i1	TRINITY_DN270233_c9_g1	Transcript_123999	seq62	41_ENA_GBEI01000042_GBEI010000421_TSA:_Pontastacus_leptodactylus_Pl_CLC_43_transcribed_RNA_sequence	89.92	754	76	0	3	756	2538	3291	0	972	Hemocyanin	Prophenoloxidase pathway	Name=Hemocyanin_M
TRINITY_DN426919_c0_g1_i1	TRINITY_DN426919_c0_g1	Transcript_273326	seq7442	tr|Q26059|Q26059_PACLE Peroxinectin OS=Pacifastacus leniusculus OX=6720 PE=2 SV=1	46.479	142	75	1	1	426	501	641	2.25e-44	145	PXN	Prophenoloxidase pathway	Name=An_peroxidase
TRINITY_DN310849_c5_g2_i3	TRINITY_DN310849_c5_g2	Transcript_196708	seq7420	GBYW01042122.1 TSA: Pacifastacus leniusculus comp39052_c0_seq1 transcribed RNA sequence	84.99	513	75	2	4163	4674	34	545	7.05e-149	520	CPC-1-like	Prophenoloxidase pathway	Name=Peptidase_C14
TRINITY_DN310849_c5_g2_i2	TRINITY_DN310849_c5_g2	Transcript_196707	seq7420	GBYW01042122.1 TSA: Pacifastacus leniusculus comp39052_c0_seq1 transcribed RNA sequence	84.99	513	75	2	4102	4613	34	545	6.97e-149	520	CPC-1-like	Prophenoloxidase pathway	Name=Peptidase_C14
TRINITY_DN315714_c0_g1_i1	TRINITY_DN315714_c0_g1	Transcript_216046	seq1530	Astacus_leptodactylus_5	88.221	832	75	9	3	833	11	820	0	972	SOCS	JAK-STAT pathway	NA
TRINITY_DN316311_c0_g1_i1	TRINITY_DN316311_c0_g1	Transcript_218857	seq465	Procambarus_clarkii_3_ENA_GBEV01005904_GBEV010059041_TSA:_Procambarus_clarkii_Pc_5926_transcribed_RNA_sequence	98.205	4903	75	6	132	5028	1	4896	0	8554	TLR	Toll Pathway	Name=LRR_8
TRINITY_DN319592_c0_g1_i2	TRINITY_DN319592_c0_g1	Transcript_236633	seq2675	Procambarus_clarkii_Dcr-1_ENA_GBEV01001878_GBEV010018781_TSA:_Procambarus_clarkii_Pc_1895_transcribed_RNA_sequence	98.416	5050	75	3	3	5047	1	5050	0	8877	Dicer-1	Antiviral RNAi	Name=Helicase_C
TRINITY_DN314916_c0_g1_i1	TRINITY_DN314916_c0_g1	Transcript_212554	seq7426	tr|Q26058|Q26058_PACLE Putative serine proteinase inhibitor OS=Pacifastacus leniusculus OX=6720 GN=PAPI 2 PE=2 SV=1	52.459	183	74	1	2	511	217	399	1e-53	168	Serpin	Prophenoloxidase pathway	Name=Serpin
TRINITY_DN320621_c1_g1_i1	TRINITY_DN320621_c1_g1	Transcript_243578	seq1466	Astacus_astacus_ENA_GEDF01024402_GEDF010244021_TSA:_Astacus_astacus_TR34046_c0_g1_i1_transcribed_RNA_sequence	86.479	747	74	16	1462	2205	2436	1714	0	795	PIAS	JAK-STAT pathway	NA
TRINITY_DN318766_c3_g1_i5	TRINITY_DN318766_c3_g1	Transcript_231951	seq7443	tr|Q95X07|Q95X07_PENMO Peroxinectin OS=Penaeus monodon OX=6687 PE=2 SV=1	46.207	145	73	5	23	454	239	379	1.81e-37	126	PXN	Prophenoloxidase pathway	Name=An_peroxidase
TRINITY_DN290611_c3_g1_i3	TRINITY_DN290611_c3_g1	Transcript_151319	seq5300	40152_ENA_GBEI01040153_GBEI010401531_TSA:_Pontastacus_leptodactylus_Pl_CLC_40339_transcribed_RNA_sequence	82.452	473	73	7	1447	1914	1412	1879	2.43e-112	405	Clip SP	Prophenoloxidase pathway	Name=Trypsin
TRINITY_DN290611_c3_g1_i12	TRINITY_DN290611_c3_g1	Transcript_151328	seq5300	40152_ENA_GBEI01040153_GBEI010401531_TSA:_Pontastacus_leptodactylus_Pl_CLC_40339_transcribed_RNA_sequence	82.452	473	73	7	1429	1896	1412	1879	2.41e-112	405	Clip SP	Prophenoloxidase pathway	Name=Trypsin
TRINITY_DN290611_c3_g1_i2	TRINITY_DN290611_c3_g1	Transcript_151318	seq5300	40152_ENA_GBEI01040153_GBEI010401531_TSA:_Pontastacus_leptodactylus_Pl_CLC_40339_transcribed_RNA_sequence	82.452	473	73	7	1209	1676	1412	1879	2.17e-112	405	Clip SP	Prophenoloxidase pathway	Name=Trypsin
TRINITY_DN290611_c3_g1_i14	TRINITY_DN290611_c3_g1	Transcript_151330	seq5300	40152_ENA_GBEI01040153_GBEI010401531_TSA:_Pontastacus_leptodactylus_Pl_CLC_40339_transcribed_RNA_sequence	82.452	473	73	7	1191	1658	1412	1879	2.15e-112	405	Clip SP	Prophenoloxidase pathway	Name=Trypsin
TRINITY_DN290611_c3_g1_i7	TRINITY_DN290611_c3_g1	Transcript_151323	seq5300	40152_ENA_GBEI01040153_GBEI010401531_TSA:_Pontastacus_leptodactylus_Pl_CLC_40339_transcribed_RNA_sequence	82.452	473	73	7	1089	1556	1412	1879	2.04e-112	405	Clip SP	Prophenoloxidase pathway	Name=Trypsin
TRINITY_DN290611_c3_g1_i9	TRINITY_DN290611_c3_g1	Transcript_151325	seq5300	40152_ENA_GBEI01040153_GBEI010401531_TSA:_Pontastacus_leptodactylus_Pl_CLC_40339_transcribed_RNA_sequence	82.452	473	73	7	1071	1538	1412	1879	2.02e-112	405	Clip SP	Prophenoloxidase pathway	Name=Trypsin
TRINITY_DN318638_c0_g4_i1	TRINITY_DN318638_c0_g4	Transcript_231285	seq7411	TRINITY_DN150891_c0_g1_i1 len=2385 path=[4775:0-126 4776:127-248 4777:249-2384] [-1, 4775, 4776, 4777, -2]	92.749	1324	96	0	3	1326	1580	257	0	1914	HSP	Heat-shock response	Name=HSP70
TRINITY_DN317979_c4_g2_i3	TRINITY_DN317979_c4_g2	Transcript_227854	seq2769	Astacus_leptodactylus_Ago-1_ENA_GBEI01034604_GBEI010346041_TSA:_Pontastacus_leptodactylus_Pl_CLC_34727_transcribed_RNA_sequence	93.978	1345	73	5	1133	2472	2488	3829	0	2028	Argonaute-Piwi	Antiviral RNAi	Name=FOCC004470-RA
TRINITY_DN307727_c167_g5_i2	TRINITY_DN307727_c167_g5	Transcript_186675	seq68	46922_ENA_GBEV01046923_GBEV010469231_TSA:_Procambarus_clarkii_Pc_46982_transcribed_RNA_sequence	93.516	1388	73	8	6	1385	1379	1	0	2049	Hemocyanin	Prophenoloxidase pathway	Name=Hemocyanin_M
TRINITY_DN289681_c3_g1_i1	TRINITY_DN289681_c3_g1	Transcript_149843	seq2089	Procambarus_clarkii_6_ENA_GARH01024646_GARH010246461_TSA:_Procambarus_clarkii_Prcla_ES_10014_0_transcribed_RNA_sequence	95.607	2003	73	10	252	2248	26	2019	0	3197	ALFs	Antimicrobial peptides	Name=DUF3254
TRINITY_DN296602_c1_g1_i1	TRINITY_DN296602_c1_g1	Transcript_161494	seq4935	2307_ENA_GBEV01002308_GBEV010023081_TSA:_Procambarus_clarkii_Pc_2325_transcribed_RNA_sequence	96.595	2496	73	6	1	2492	2516	29	0	4128	Scavenger B	Recognition	Name=CD36
TRINITY_DN318638_c0_g1_i4	TRINITY_DN318638_c0_g1	Transcript_231275	seq7411	TRINITY_DN150891_c0_g1_i1 len=2385 path=[4775:0-126 4776:127-248 4777:249-2384] [-1, 4775, 4776, 4777, -2]	88.406	759	73	5	209	952	2190	1432	0	900	HSP	Heat-shock response	Name=HSP70
TRINITY_DN319359_c0_g5_i2	TRINITY_DN319359_c0_g5	Transcript_235370	seq3799	Procambarus_clarkii_17_ENA_GBEV01003127_GBEV010031271_TSA:_Procambarus_clarkii_Pc_3149_transcribed_RNA_sequence	88.602	737	72	5	86	810	2275	1539	0	885	TEP	Recognition	Name=A2M
TRINITY_DN298482_c0_g1_i3	TRINITY_DN298482_c0_g1	Transcript_165184	seq7428	tr|A0A386H790|A0A386H790_PROCL Pacifastin light chain-like protein serine proteinase inhibitor (Fragment) OS=Procambarus clarkii OX=6728 PE=2 SV=1	86.537	1025	72	2	2	3076	177	1135	0	1718	Pacifastin-LC	Prophenoloxidase pathway	Name=Pacifastin_I
TRINITY_DN316811_c0_g1_i1	TRINITY_DN316811_c0_g1	Transcript_221257	seq3792	Procambarus_clarkii_10_ENA_GBEV01001495_GBEV010014951_TSA:_Procambarus_clarkii_Pc_1512_transcribed_RNA_sequence	94.477	1702	71	10	162	1850	5602	7293	0	2601	TEP	Recognition	NA
TRINITY_DN258865_c2_g1_i1	TRINITY_DN258865_c2_g1	Transcript_112392	seq1167	Procambarus_clarkii_ENA_GBEV01002801_GBEV010028011_TSA:_Procambarus_clarkii_Pc_2822_transcribed_RNA_sequence	95.836	3074	71	12	106	3153	5336	2294	0	4915	Relish	IMD pathway	Name=Ank_2
TRINITY_DN315714_c0_g3_i1	TRINITY_DN315714_c0_g3	Transcript_216048	seq1693	Procambarus_clarkii_5_ENA_GBEV01034702_GBEV010347021_TSA:_Procambarus_clarkii_Pc_34754_transcribed_RNA_sequence	97.082	3496	71	14	4	3482	3929	448	0	5862	SOCS	JAK-STAT pathway	Name=SH2
TRINITY_DN298482_c0_g1_i6	TRINITY_DN298482_c0_g1	Transcript_165186	seq7428	tr|A0A386H790|A0A386H790_PROCL Pacifastin light chain-like protein serine proteinase inhibitor (Fragment) OS=Procambarus clarkii OX=6728 PE=2 SV=1	50.98	204	69	6	134	739	287	461	8.54e-54	177	Pacifastin-LC	Prophenoloxidase pathway	Name=Pacifastin_I
TRINITY_DN298482_c0_g1_i6	TRINITY_DN298482_c0_g1	Transcript_165186	seq7428	tr|A0A386H790|A0A386H790_PROCL Pacifastin light chain-like protein serine proteinase inhibitor (Fragment) OS=Procambarus clarkii OX=6728 PE=2 SV=1	54.902	204	69	5	134	739	203	385	1.49e-62	202	Pacifastin-LC	Prophenoloxidase pathway	Name=Pacifastin_I
TRINITY_DN300457_c0_g1_i2	TRINITY_DN300457_c0_g1	Transcript_169301	seq551	39308_ENA_GAFS01039309_GAFS010393091_TSA:_Pontastacus_leptodactylus_Pastle_hypoyo_c40150_transcribed_RNA_sequence	93.46	1208	69	3	41	1245	1386	186	0	1784	Myd88	Toll Pathway	Name=TIR_2
TRINITY_DN300457_c0_g1_i3	TRINITY_DN300457_c0_g1	Transcript_169302	seq551	39308_ENA_GAFS01039309_GAFS010393091_TSA:_Pontastacus_leptodactylus_Pastle_hypoyo_c40150_transcribed_RNA_sequence	93.46	1208	69	3	41	1245	1386	186	0	1784	Myd88	Toll Pathway	Name=TIR_2
TRINITY_DN282483_c0_g1_i2	TRINITY_DN282483_c0_g1	Transcript_139450	seq7439	tr|A0A3G2KJL7|A0A3G2KJL7_PENMO Prophenoloxidase-activating enzyme 3 OS=Penaeus monodon OX=6687 GN=PPAE3 PE=2 SV=1	64.021	189	68	0	405	971	455	643	8.97e-86	266	ppA	Prophenoloxidase pathway	Name=Trypsin
TRINITY_DN282483_c0_g1_i4	TRINITY_DN282483_c0_g1	Transcript_139452	seq7439	tr|A0A3G2KJL7|A0A3G2KJL7_PENMO Prophenoloxidase-activating enzyme 3 OS=Penaeus monodon OX=6687 GN=PPAE3 PE=2 SV=1	64.021	189	68	0	405	971	455	643	4.3e-86	266	ppA	Prophenoloxidase pathway	Name=Trypsin
TRINITY_DN251130_c1_g1_i1	TRINITY_DN251130_c1_g1	Transcript_105484	seq874	Astacus_astacus__ENA_GEDF01043093_GEDF010430931_TSA:_Astacus_astacus_TR56391_c0_g1_i1_transcribed_RNA_sequence	92.289	843	63	2	960	1800	908	66	0	1195	TOLLIP	Toll Pathway	Name=C2
TRINITY_DN316811_c0_g1_i1	TRINITY_DN316811_c0_g1	Transcript_221257	seq3792	Procambarus_clarkii_10_ENA_GBEV01001495_GBEV010014951_TSA:_Procambarus_clarkii_Pc_1512_transcribed_RNA_sequence	96.813	2824	68	9	1850	4655	7251	10070	0	4697	TEP	Recognition	NA
TRINITY_DN274529_c0_g1_i1	TRINITY_DN274529_c0_g1	Transcript_129015	seq5273	3950_ENA_GBEI01003951_GBEI010039511_TSA:_Pontastacus_leptodactylus_Pl_CLC_3957_transcribed_RNA_sequence	81.05	438	67	10	186	613	215	646	8.76e-92	335	Clip SP	Prophenoloxidase pathway	Name=CLIP
TRINITY_DN293099_c3_g1_i4	TRINITY_DN293099_c3_g1	Transcript_155334	seq7412	TRINITY_DN150860_c2_g4_i1 len=2448 path=[15102:0-1605 15103:1606-1620 15104:1621-1679 15105:1680-1690 15106:1691-1691 15107:1692-1697 15108:1698-2447] [-1, 15102, 15103, 15104, 15105, 15106, 15107, 15108, -2]	93.521	1065	67	2	547	1610	1064	1	0	1583	AaARSH	Prophenoloxidase pathway	Name=Sulfatase_C
TRINITY_DN293099_c3_g1_i5	TRINITY_DN293099_c3_g1	Transcript_155335	seq7412	TRINITY_DN150860_c2_g4_i1 len=2448 path=[15102:0-1605 15103:1606-1620 15104:1621-1679 15105:1680-1690 15106:1691-1691 15107:1692-1697 15108:1698-2447] [-1, 15102, 15103, 15104, 15105, 15106, 15107, 15108, -2]	93.521	1065	67	2	547	1610	1064	1	0	1583	AaARSH	Prophenoloxidase pathway	Name=Sulfatase
TRINITY_DN286376_c1_g1_i1	TRINITY_DN286376_c1_g1	Transcript_144779	seq5329	713_ENA_GBEV01000714_GBEV010007141_TSA:_Procambarus_clarkii_Pc_724_transcribed_RNA_sequence	94.467	1500	67	8	30	1514	231	1729	0	2296	Clip SP	Prophenoloxidase pathway	Name=Trypsin
TRINITY_DN315646_c2_g3_i1	TRINITY_DN315646_c2_g3	Transcript_215933	seq4939	61426_ENA_GBEV01061427_GBEV010614271_TSA:_Procambarus_clarkii_Pc_61494_transcribed_RNA_sequence	96.153	2859	67	13	438	3287	1	2825	0	4630	Scavenger B	Recognition	Name=CD36
TRINITY_DN91843_c0_g1_i1	TRINITY_DN91843_c0_g1	Transcript_29237	seq7442	tr|Q26059|Q26059_PACLE Peroxinectin OS=Pacifastacus leniusculus OX=6720 PE=2 SV=1	51.429	140	66	2	415	2	383	522	6.8e-46	150	PXN	Prophenoloxidase pathway	Name=An_peroxidase
TRINITY_DN320309_c4_g10_i1	TRINITY_DN320309_c4_g10	Transcript_241532	seq7426	tr|Q26058|Q26058_PACLE Putative serine proteinase inhibitor OS=Pacifastacus leniusculus OX=6720 GN=PAPI 2 PE=2 SV=1	52.514	179	66	2	1	480	243	421	3.51e-54	168	Serpin	Prophenoloxidase pathway	Name=Serpin
TRINITY_DN318541_c2_g1_i2	TRINITY_DN318541_c2_g1	Transcript_230801	seq5335	1915_ENA_GBEV01001916_GBEV010019161_TSA:_Procambarus_clarkii_Pc_1933_transcribed_RNA_sequence	96.681	2139	66	3	316	2452	1	2136	0	3552	Clip SP	Prophenoloxidase pathway	Name=Trypsin
TRINITY_DN318541_c2_g1_i1	TRINITY_DN318541_c2_g1	Transcript_230800	seq5335	1915_ENA_GBEV01001916_GBEV010019161_TSA:_Procambarus_clarkii_Pc_1933_transcribed_RNA_sequence	96.213	2139	65	4	316	2441	1	2136	0	3487	Clip SP	Prophenoloxidase pathway	Name=Trypsin
TRINITY_DN318766_c2_g6_i1	TRINITY_DN318766_c2_g6	Transcript_231946	seq7442	tr|Q26059|Q26059_PACLE Peroxinectin OS=Pacifastacus leniusculus OX=6720 PE=2 SV=1	50.746	134	64	2	3	401	679	811	1.71e-40	137	PXN	Prophenoloxidase pathway	Name=An_peroxidase
TRINITY_DN320824_c69_g12_i1	TRINITY_DN320824_c69_g12	Transcript_244600	seq67	172_ENA_GBEI01000173_GBEI010001731_TSA:_Pontastacus_leptodactylus_Pl_CLC_174_transcribed_RNA_sequence	85.495	455	64	2	22	475	1819	1366	1.4e-133	473	Hemocyanin	Prophenoloxidase pathway	Name=Hemocyanin_N
TRINITY_DN308809_c1_g1_i1	TRINITY_DN308809_c1_g1	Transcript_190126	seq2596	Procambarus_clarkii_1_ENA_GBEV01000038_GBEV010000381_TSA:_Procambarus_clarkii_Pc_40_transcribed_RNA_sequence	94.411	1342	64	5	1763	3099	2921	1586	0	2052	Crustin	Antimicrobial peptides	Name=TPH
TRINITY_DN308809_c1_g1_i2	TRINITY_DN308809_c1_g1	Transcript_190127	seq2596	Procambarus_clarkii_1_ENA_GBEV01000038_GBEV010000381_TSA:_Procambarus_clarkii_Pc_40_transcribed_RNA_sequence	94.411	1342	64	5	1426	2762	2921	1586	0	2052	Crustin	Antimicrobial peptides	Name=TPH
TRINITY_DN308809_c1_g1_i3	TRINITY_DN308809_c1_g1	Transcript_190128	seq2596	Procambarus_clarkii_1_ENA_GBEV01000038_GBEV010000381_TSA:_Procambarus_clarkii_Pc_40_transcribed_RNA_sequence	94.411	1342	64	5	1763	3099	2921	1586	0	2052	Crustin	Antimicrobial peptides	Name=TPH
TRINITY_DN308809_c1_g1_i9	TRINITY_DN308809_c1_g1	Transcript_190131	seq2596	Procambarus_clarkii_1_ENA_GBEV01000038_GBEV010000381_TSA:_Procambarus_clarkii_Pc_40_transcribed_RNA_sequence	94.411	1342	64	5	1426	2762	2921	1586	0	2052	Crustin	Antimicrobial peptides	Name=TPH
TRINITY_DN314792_c0_g1_i6	TRINITY_DN314792_c0_g1	Transcript_212081	seq2961	Procambarus_clarkii_Piwi-2a_ENA_GBEV01036201_GBEV010362011_TSA:_Procambarus_clarkii_Pc_36253_transcribed_RNA_sequence	92.572	1602	64	14	126	1691	2485	4067	0	2248	Argonaute-Piwi	Antiviral RNAi	Name=ENN73368
TRINITY_DN303961_c0_g1_i1	TRINITY_DN303961_c0_g1	Transcript_177104	seq7422	tr|A0A423SFQ4|A0A423SFQ4_PENVA Lectin, mannose-binding, 1 OS=Penaeus vannamei OX=6689 GN=C7M84_019072 PE=4 SV=1	86.441	472	63	1	143	1558	19	489	0	804	MBL	Recognition	Name=Lectin_leg-like
TRINITY_DN310324_c5_g3_i1	TRINITY_DN310324_c5_g3	Transcript_194964	seq4055	27463_ENA_GARH01027464_GARH010274641_TSA:_Procambarus_clarkii_Prcla_ES_9186_0_transcribed_RNA_sequence	93.298	940	63	0	724	1663	578	1517	0	1387	C-type lectins	Recognition	NA
TRINITY_DN320520_c1_g2_i1	TRINITY_DN320520_c1_g2	Transcript_243054	seq4936	11345_ENA_GBEV01011346_GBEV010113461_TSA:_Procambarus_clarkii_Pc_11374_transcribed_RNA_sequence	94.964	2085	63	14	635	2704	535	2592	0	3230	Scavenger B	Recognition	Name=CD36
TRINITY_DN298296_c93_g6_i2	TRINITY_DN298296_c93_g6	Transcript_164780	seq4031	204_ENA_GAFY01000205_GAFY010002051_TSA:_Pontastacus_leptodactylus_Pastle_hepa_c208_transcribed_RNA_sequence	85.632	522	62	8	209	718	115	635	5.7e-152	536	C-type lectins	Recognition	Name=Lectin_C
TRINITY_DN311890_c0_g1_i1	TRINITY_DN311890_c0_g1	Transcript_200368	seq5338	4580_ENA_GBEV01004581_GBEV010045811_TSA:_Procambarus_clarkii_Pc_4603_transcribed_RNA_sequence	94.725	1820	62	18	24	1834	344	2138	0	2798	Clip SP	Prophenoloxidase pathway	Name=CLIP
TRINITY_DN267422_c0_g1_i2	TRINITY_DN267422_c0_g1	Transcript_120916	seq5348	11128_ENA_GBEV01011129_GBEV010111291_TSA:_Procambarus_clarkii_Pc_11157_transcribed_RNA_sequence	96.981	2517	62	5	1	2515	3160	656	0	4215	Clip SP	Prophenoloxidase pathway	Name=Trypsin
TRINITY_DN320600_c1_g2_i3	TRINITY_DN320600_c1_g2	Transcript_243500	seq3792	Procambarus_clarkii_10_ENA_GBEV01001495_GBEV010014951_TSA:_Procambarus_clarkii_Pc_1512_transcribed_RNA_sequence	97.897	3709	62	4	111	3819	5604	1912	0	6403	TEP	Recognition	Name=A2M_comp
TRINITY_DN311171_c0_g1_i1	TRINITY_DN311171_c0_g1	Transcript_197796	seq5357	26326_pcla_ENA_GBEV01026327_GBEV010263271_TSA:_Procambarus_clarkii_Pc_26371_transcribed_RNA_sequence	95.713	1656	61	4	1	1653	1649	1	0	2656	Clip SP	Prophenoloxidase pathway	Name=Trypsin
TRINITY_DN436608_c3_g1_i1	TRINITY_DN436608_c3_g1	Transcript_274898	seq98	33641_ENA_GEDF01033642_GEDF010336421_TSA:_Astacus_astacus_TR36399_c0_g1_i2_transcribed_RNA_sequence	88.528	523	60	0	1	523	1073	551	0	634	Hemocyanin	Prophenoloxidase pathway	Name=Hemocyanin_C
TRINITY_DN301065_c0_g1_i1	TRINITY_DN301065_c0_g1	Transcript_170510	seq45	Procambarus_clarkii_ENA_GARH01002840_GARH010028401_TSA:_Procambarus_clarkii_Prcla_ES_2348_0_transcribed_RNA_sequence	96.419	1927	59	7	887	2812	1	1918	0	3168	proPO	Prophenoloxidase pathway	Name=Hemocyanin_C
TRINITY_DN298296_c93_g6_i1	TRINITY_DN298296_c93_g6	Transcript_164779	seq4031	204_ENA_GAFY01000205_GAFY010002051_TSA:_Pontastacus_leptodactylus_Pastle_hepa_c208_transcribed_RNA_sequence	85.657	495	58	8	808	1290	142	635	1.69e-143	508	C-type lectins	Recognition	Name=Lectin_C
TRINITY_DN307727_c167_g5_i1	TRINITY_DN307727_c167_g5	Transcript_186674	seq99	35362_ENA_GEDF01035363_GEDF010353631_TSA:_Astacus_astacus_TR36659_c0_g1_i1_transcribed_RNA_sequence	93.499	923	58	2	11	932	107	1028	0	1371	Hemocyanin	Prophenoloxidase pathway	Name=Hemocyanin_C
TRINITY_DN320524_c3_g46_i1	TRINITY_DN320524_c3_g46	Transcript_242978	seq3316	Procambarus_clarkii_5_ENA_GARH01023907_GARH010239071_TSA:_Procambarus_clarkii_Prcla_ES_2701_0_transcribed_RNA_sequence	96.708	2005	58	4	1	2001	2001	1	0	3330	von Willebrand factor A	Other	NA
TRINITY_DN315731_c2_g1_i1	TRINITY_DN315731_c2_g1	Transcript_216121	seq1691	Procambarus_clarkii_3_ENA_GBEV01010831_GBEV010108311_TSA:_Procambarus_clarkii_Pc_10859_transcribed_RNA_sequence	94.478	2010	58	23	1	1984	2409	4391	0	3048	SOCS	JAK-STAT pathway	NA
TRINITY_DN285884_c0_g3_i1	TRINITY_DN285884_c0_g3	Transcript_144049	seq1691	Procambarus_clarkii_3_ENA_GBEV01010831_GBEV010108311_TSA:_Procambarus_clarkii_Pc_10859_transcribed_RNA_sequence	96.092	2354	58	9	141	2490	2329	6	0	3807	SOCS	JAK-STAT pathway	Name=SH2
TRINITY_DN314916_c1_g6_i1	TRINITY_DN314916_c1_g6	Transcript_212559	seq7426	tr|Q26058|Q26058_PACLE Putative serine proteinase inhibitor OS=Pacifastacus leniusculus OX=6720 GN=PAPI 2 PE=2 SV=1	61.224	147	57	0	476	36	114	260	5.06e-58	178	Serpin	Prophenoloxidase pathway	Name=Serpin
TRINITY_DN314916_c1_g1_i1	TRINITY_DN314916_c1_g1	Transcript_212556	seq7426	tr|Q26058|Q26058_PACLE Putative serine proteinase inhibitor OS=Pacifastacus leniusculus OX=6720 GN=PAPI 2 PE=2 SV=1	61.224	147	57	0	476	36	114	260	1.17e-58	180	Serpin	Prophenoloxidase pathway	Name=Serpin
TRINITY_DN310360_c0_g1_i2	TRINITY_DN310360_c0_g1	Transcript_195080	seq5362	40080_ENA_GBEV01040081_GBEV010400811_TSA:_Procambarus_clarkii_Pc_40137_transcribed_RNA_sequence	93.023	1161	57	11	1	1145	462	1614	0	1674	Clip SP	Prophenoloxidase pathway	Name=Trypsin
TRINITY_DN310360_c0_g1_i3	TRINITY_DN310360_c0_g1	Transcript_195081	seq5362	40080_ENA_GBEV01040081_GBEV010400811_TSA:_Procambarus_clarkii_Pc_40137_transcribed_RNA_sequence	93.023	1161	57	11	1	1145	462	1614	0	1674	Clip SP	Prophenoloxidase pathway	Name=Trypsin
TRINITY_DN311156_c0_g2_i12	TRINITY_DN311156_c0_g2	Transcript_197769	seq4800	4657_ENA_GBEV01004658_GBEV010046581_TSA:_Procambarus_clarkii_Pc_4680_transcribed_RNA_sequence	95.007	1362	57	2	39	1400	2756	4106	0	2128	Scavenger A	Recognition	Name=Trypsin
TRINITY_DN308412_c2_g2_i3	TRINITY_DN308412_c2_g2	Transcript_188671	seq3804	Procambarus_clarkii_22	97.328	2133	57	0	1	2133	34	2166	0	3624	TEP	Recognition	Name=A2M_N_2
TRINITY_DN315227_c7_g2_i3	TRINITY_DN315227_c7_g2	Transcript_214019	seq4052	14533_ENA_GARH01014534_GARH010145341_TSA:_Procambarus_clarkii_Prcla_ES_1291_0_transcribed_RNA_sequence	97.213	2296	57	5	3	2292	2510	216	0	3879	C-type lectins	Recognition	Name=Lectin_C
TRINITY_DN317152_c2_g1_i3	TRINITY_DN317152_c2_g1	Transcript_223404	seq1692	Procambarus_clarkii_4_ENA_GBEV01011347_GBEV010113471_TSA:_Procambarus_clarkii_Pc_11375_transcribed_RNA_sequence	98.298	5524	57	16	308	5806	1234	6745	0	9646	SOCS	JAK-STAT pathway	Name=SH2
TRINITY_DN314916_c1_g4_i1	TRINITY_DN314916_c1_g4	Transcript_212557	seq7426	tr|Q26058|Q26058_PACLE Putative serine proteinase inhibitor OS=Pacifastacus leniusculus OX=6720 GN=PAPI 2 PE=2 SV=1	61.644	146	56	0	492	55	114	259	6.18e-57	176	Serpin	Prophenoloxidase pathway	Name=Serpin
TRINITY_DN298482_c0_g1_i6	TRINITY_DN298482_c0_g1	Transcript_165186	seq7428	tr|A0A386H790|A0A386H790_PROCL Pacifastin light chain-like protein serine proteinase inhibitor (Fragment) OS=Procambarus clarkii OX=6728 PE=2 SV=1	61.275	204	56	5	134	739	119	301	8.26e-73	231	Pacifastin-LC	Prophenoloxidase pathway	Name=Pacifastin_I
TRINITY_DN318638_c0_g1_i3	TRINITY_DN318638_c0_g1	Transcript_231274	seq7411	TRINITY_DN150891_c0_g1_i1 len=2385 path=[4775:0-126 4776:127-248 4777:249-2384] [-1, 4775, 4776, 4777, -2]	90.753	465	43	0	201	665	2112	1648	2.27e-180	621	HSP	Heat-shock response	Name=HSP70
TRINITY_DN164570_c2_g1_i1	TRINITY_DN164570_c2_g1	Transcript_56099	seq62	41_ENA_GBEI01000042_GBEI010000421_TSA:_Pontastacus_leptodactylus_Pl_CLC_43_transcribed_RNA_sequence	88.525	488	56	0	2	489	3683	3196	3.61e-169	592	Hemocyanin	Prophenoloxidase pathway	Name=Hemocyanin_N
TRINITY_DN309510_c1_g3_i2	TRINITY_DN309510_c1_g3	Transcript_192276	seq1705	Astacus_leptodactylus_ENA_GAFS01003707_GAFS010037071_TSA:_Pontastacus_leptodactylus_Pastle_hypoyo_c3770_transcribed_RNA_sequence	90.446	785	56	8	2011	2789	4886	5657	0	1016	Dscam	Recognition	Name=Dscam_C
TRINITY_DN317837_c1_g1_i1	TRINITY_DN317837_c1_g1	Transcript_226817	seq3785	Procambarus_clarkii_3_ENA_GBEV01001267_GBEV010012671_TSA:_Procambarus_clarkii_Pc_1282_transcribed_RNA_sequence	95.93	1376	56	0	132	1507	109	1484	0	2231	TEP	Recognition	Name=A2M_N
TRINITY_DN318785_c3_g1_i1	TRINITY_DN318785_c3_g1	Transcript_231729	seq4092	77730_ENA_GBEV01077731_GBEV010777311_TSA:_Procambarus_clarkii_Pc_77806_transcribed_RNA_sequence	95.085	1709	56	10	224	1931	1682	1	0	2665	C-type lectins	Recognition	Name=FHA
TRINITY_DN318785_c3_g1_i4	TRINITY_DN318785_c3_g1	Transcript_231732	seq4092	77730_ENA_GBEV01077731_GBEV010777311_TSA:_Procambarus_clarkii_Pc_77806_transcribed_RNA_sequence	95.085	1709	56	10	224	1931	1682	1	0	2665	C-type lectins	Recognition	Name=FHA
TRINITY_DN318785_c3_g1_i6	TRINITY_DN318785_c3_g1	Transcript_231734	seq4092	77730_ENA_GBEV01077731_GBEV010777311_TSA:_Procambarus_clarkii_Pc_77806_transcribed_RNA_sequence	95.085	1709	56	10	224	1931	1682	1	0	2665	C-type lectins	Recognition	Name=FHA
TRINITY_DN319884_c5_g2_i11	TRINITY_DN319884_c5_g2	Transcript_238690	seq3793	Procambarus_clarkii_11_ENA_GBEV01013214_GBEV010132141_TSA:_Procambarus_clarkii_Pc_13243_transcribed_RNA_sequence	97.837	2728	56	2	212	2937	5652	2926	0	4708	TEP	Recognition	Name=A2M_recep
TRINITY_DN295046_c0_g4_i1	TRINITY_DN295046_c0_g4	Transcript_158708	seq1689	Procambarus_clarkii_1_ENA_GBEV01001993_GBEV010019931_TSA:_Procambarus_clarkii_Pc_2010_transcribed_RNA_sequence	97.428	3422	56	14	1	3400	39	3450	0	5803	SOCS	JAK-STAT pathway	Name=SOCS_box
TRINITY_DN314916_c1_g4_i2	TRINITY_DN314916_c1_g4	Transcript_212558	seq7426	tr|Q26058|Q26058_PACLE Putative serine proteinase inhibitor OS=Pacifastacus leniusculus OX=6720 GN=PAPI 2 PE=2 SV=1	61.268	142	55	0	428	3	114	255	1.63e-56	174	Serpin	Prophenoloxidase pathway	Name=Serpin
TRINITY_DN293099_c3_g1_i1	TRINITY_DN293099_c3_g1	Transcript_155331	seq7412	TRINITY_DN150860_c2_g4_i1 len=2448 path=[15102:0-1605 15103:1606-1620 15104:1621-1679 15105:1680-1690 15106:1691-1691 15107:1692-1697 15108:1698-2447] [-1, 15102, 15103, 15104, 15105, 15106, 15107, 15108, -2]	93.674	901	55	2	1335	2234	900	1	0	1347	AaARSH	Prophenoloxidase pathway	Name=Sulfatase_C
TRINITY_DN299285_c0_g1_i1	TRINITY_DN299285_c0_g1	Transcript_166726	seq5347	10932_ENA_GBEV01010933_GBEV010109331_TSA:_Procambarus_clarkii_Pc_10961_transcribed_RNA_sequence	95.541	1794	54	6	3	1793	7	1777	0	2856	Clip SP	Prophenoloxidase pathway	Name=Trypsin
TRINITY_DN283344_c0_g1_i1	TRINITY_DN283344_c0_g1	Transcript_140718	seq2088	Procambarus_clarkii_5_ENA_GARH01015332_GARH010153321_TSA:_Procambarus_clarkii_Prcla_ES_998_0_transcribed_RNA_sequence	91.153	859	53	6	124	974	96	939	0	1144	ALFs	Antimicrobial peptides	Name=DUF3254
TRINITY_DN308412_c2_g2_i1	TRINITY_DN308412_c2_g2	Transcript_188669	seq3804	Procambarus_clarkii_22	97.394	2034	53	0	111	2144	133	2166	0	3463	TEP	Recognition	Name=A2M
TRINITY_DN319592_c0_g1_i2	TRINITY_DN319592_c0_g1	Transcript_236633	seq2675	Procambarus_clarkii_Dcr-1_ENA_GBEV01001878_GBEV010018781_TSA:_Procambarus_clarkii_Pc_1895_transcribed_RNA_sequence	97.571	3088	53	7	5836	8921	5631	8698	0	5267	Dicer-1	Antiviral RNAi	Name=Helicase_C
TRINITY_DN298482_c0_g1_i4	TRINITY_DN298482_c0_g1	Transcript_165185	seq7428	tr|A0A386H790|A0A386H790_PROCL Pacifastin light chain-like protein serine proteinase inhibitor (Fragment) OS=Procambarus clarkii OX=6728 PE=2 SV=1	68.293	246	52	3	5	664	77	322	7.82e-100	322	Pacifastin-LC	Prophenoloxidase pathway	Name=Pacifastin_I
TRINITY_DN290611_c3_g1_i6	TRINITY_DN290611_c3_g1	Transcript_151322	seq5349	12830_ENA_GBEV01012831_GBEV010128311_TSA:_Procambarus_clarkii_Pc_12860_transcribed_RNA_sequence	87.942	481	52	6	1429	1906	678	201	1.35e-159	562	Clip SP	Prophenoloxidase pathway	Name=Trypsin
TRINITY_DN290611_c3_g1_i5	TRINITY_DN290611_c3_g1	Transcript_151321	seq5349	12830_ENA_GBEV01012831_GBEV010128311_TSA:_Procambarus_clarkii_Pc_12860_transcribed_RNA_sequence	87.942	481	52	6	1209	1686	678	201	1.22e-159	562	Clip SP	Prophenoloxidase pathway	Name=Trypsin
TRINITY_DN290611_c3_g1_i15	TRINITY_DN290611_c3_g1	Transcript_151331	seq5349	12830_ENA_GBEV01012831_GBEV010128311_TSA:_Procambarus_clarkii_Pc_12860_transcribed_RNA_sequence	87.942	481	52	6	1191	1668	678	201	1.21e-159	562	Clip SP	Prophenoloxidase pathway	Name=Trypsin
TRINITY_DN290611_c3_g1_i10	TRINITY_DN290611_c3_g1	Transcript_151326	seq5349	12830_ENA_GBEV01012831_GBEV010128311_TSA:_Procambarus_clarkii_Pc_12860_transcribed_RNA_sequence	87.942	481	52	6	1089	1566	678	201	1.14e-159	562	Clip SP	Prophenoloxidase pathway	Name=Trypsin
TRINITY_DN290611_c3_g1_i8	TRINITY_DN290611_c3_g1	Transcript_151324	seq5349	12830_ENA_GBEV01012831_GBEV010128311_TSA:_Procambarus_clarkii_Pc_12860_transcribed_RNA_sequence	87.942	481	52	6	1071	1548	678	201	1.13e-159	562	Clip SP	Prophenoloxidase pathway	Name=Trypsin
TRINITY_DN311156_c0_g2_i9	TRINITY_DN311156_c0_g2	Transcript_197767	seq4800	4657_ENA_GBEV01004658_GBEV010046581_TSA:_Procambarus_clarkii_Pc_4680_transcribed_RNA_sequence	94.853	1224	52	2	59	1282	2894	4106	0	1901	Scavenger A	Recognition	Name=Trypsin
TRINITY_DN28433_c0_g1_i1	TRINITY_DN28433_c0_g1	Transcript_8952	seq67	172_ENA_GBEI01000173_GBEI010001731_TSA:_Pontastacus_leptodactylus_Pl_CLC_174_transcribed_RNA_sequence	88.063	444	51	2	21	463	705	263	3.5e-149	525	Hemocyanin	Prophenoloxidase pathway	Name=Hemocyanin_C
TRINITY_DN320820_c601_g3_i3	TRINITY_DN320820_c601_g3	Transcript_244746	seq98	33641_ENA_GEDF01033642_GEDF010336421_TSA:_Astacus_astacus_TR36399_c0_g1_i2_transcribed_RNA_sequence	90.957	564	51	0	1	564	916	1479	0	760	Hemocyanin	Prophenoloxidase pathway	Name=Hemocyanin_M
TRINITY_DN318459_c0_g1_i3	TRINITY_DN318459_c0_g1	Transcript_230346	seq5332	1154_ENA_GBEV01001155_GBEV010011551_TSA:_Procambarus_clarkii_Pc_1170_transcribed_RNA_sequence	95.547	1482	51	7	238	1719	1	1467	0	2357	Clip SP	Prophenoloxidase pathway	Name=CLIP
TRINITY_DN68900_c1_g1_i1	TRINITY_DN68900_c1_g1	Transcript_21807	seq5331	1140_ENA_GBEV01001141_GBEV010011411_TSA:_Procambarus_clarkii_Pc_1156_transcribed_RNA_sequence	95.624	1828	51	2	22	1821	1	1827	0	2905	Clip SP	Prophenoloxidase pathway	Name=Trypsin
TRINITY_DN313705_c0_g2_i1	TRINITY_DN313705_c0_g2	Transcript_207408	seq3064	Procambarus_clarkii_ENA_GBEV01042247_GBEV010422471_TSA:_Procambarus_clarkii_Pc_42305_transcribed_RNA_sequence	97.982	2973	51	4	3	2971	1	2968	0	5149	Pasha	Antiviral RNAi	Name=dsrm
TRINITY_DN255100_c0_g1_i1	TRINITY_DN255100_c0_g1	Transcript_108998	seq7426	tr|Q26058|Q26058_PACLE Putative serine proteinase inhibitor OS=Pacifastacus leniusculus OX=6720 GN=PAPI 2 PE=2 SV=1	76.344	279	50	1	1349	561	151	429	3.27e-146	422	Serpin	Prophenoloxidase pathway	Name=Serpin
TRINITY_DN307727_c171_g3_i1	TRINITY_DN307727_c171_g3	Transcript_186676	seq98	33641_ENA_GEDF01033642_GEDF010336421_TSA:_Astacus_astacus_TR36399_c0_g1_i2_transcribed_RNA_sequence	87.745	408	50	0	23	430	939	532	9.21e-135	477	Hemocyanin	Prophenoloxidase pathway	Name=Hemocyanin_C
TRINITY_DN311156_c0_g2_i6	TRINITY_DN311156_c0_g2	Transcript_197766	seq4800	4657_ENA_GBEV01004658_GBEV010046581_TSA:_Procambarus_clarkii_Pc_4680_transcribed_RNA_sequence	95.172	1222	50	1	59	1280	2894	4106	0	1921	Scavenger A	Recognition	Name=Trypsin
TRINITY_DN318459_c0_g1_i2	TRINITY_DN318459_c0_g1	Transcript_230345	seq5332	1154_ENA_GBEV01001155_GBEV010011551_TSA:_Procambarus_clarkii_Pc_1170_transcribed_RNA_sequence	96.003	1476	50	5	238	1713	1	1467	0	2390	Clip SP	Prophenoloxidase pathway	Name=CLIP
TRINITY_DN298958_c2_g1_i1	TRINITY_DN298958_c2_g1	Transcript_166281	seq3151	Procambarus_clarkii_ENA_GBEV01024097_GBEV010240971_TSA:_Procambarus_clarkii_Pc_24141_transcribed_RNA_sequence	94.034	1760	50	19	62	1816	1	1710	0	2617	Death domain	Other	Name=Death
TRINITY_DN270909_c0_g1_i1	TRINITY_DN270909_c0_g1	Transcript_124829	seq469	Procambarus_clarkii_7	97.988	2634	50	2	1	2633	2782	5413	0	4567	TLR	Toll Pathway	Name=TIR_2
TRINITY_DN269988_c1_g4_i1	TRINITY_DN269988_c1_g4	Transcript_123779	seq4078	68478_ENA_GBEI01068479_GBEI010684791_TSA:_Pontastacus_leptodactylus_Pl_CLC_69781_transcribed_RNA_sequence	80.392	255	49	1	227	480	93	347	4.19e-49	193	C-type lectins	Recognition	Name=Lectin_C
TRINITY_DN310430_c1_g1_i4	TRINITY_DN310430_c1_g1	Transcript_195284	seq4203	Astacus_astacus_14_ENA_GEDF01040913_GEDF010409131_TSA:_Astacus_astacus_TR37392_c0_g1_i1_transcribed_RNA_sequence	90.595	521	49	0	106	626	5361	4841	0	691	C-type lectins	Recognition	NA
TRINITY_DN318638_c0_g1_i2	TRINITY_DN318638_c0_g1	Transcript_231273	seq7411	TRINITY_DN150891_c0_g1_i1 len=2385 path=[4775:0-126 4776:127-248 4777:249-2384] [-1, 4775, 4776, 4777, -2]	90.753	465	43	0	82	546	2112	1648	1.85e-180	621	HSP	Heat-shock response	Name=HSP70
TRINITY_DN298594_c0_g2_i1	TRINITY_DN298594_c0_g2	Transcript_165424	seq5330	820_ENA_GBEV01000821_GBEV010008211_TSA:_Procambarus_clarkii_Pc_831_transcribed_RNA_sequence	93.664	868	49	1	124	985	15	882	0	1293	Clip SP	Prophenoloxidase pathway	Name=Trypsin
TRINITY_DN298594_c0_g2_i2	TRINITY_DN298594_c0_g2	Transcript_165425	seq5330	820_ENA_GBEV01000821_GBEV010008211_TSA:_Procambarus_clarkii_Pc_831_transcribed_RNA_sequence	93.664	868	49	1	124	985	15	882	0	1293	Clip SP	Prophenoloxidase pathway	Name=Trypsin
TRINITY_DN315227_c7_g2_i1	TRINITY_DN315227_c7_g2	Transcript_214017	seq4052	14533_ENA_GARH01014534_GARH010145341_TSA:_Procambarus_clarkii_Prcla_ES_1291_0_transcribed_RNA_sequence	96.69	1692	49	5	3	1688	2510	820	0	2808	C-type lectins	Recognition	NA
TRINITY_DN319161_c1_g1_i1	TRINITY_DN319161_c1_g1	Transcript_234202	seq3020	Procambarus_clarkii_ENA_GARH01009473_GARH010094731_TSA:_Procambarus_clarkii_Prcla_ES_1154_0_transcribed_RNA_sequence	98.731	5043	49	6	478	5516	5066	35	0	8944	TRBP	Antiviral RNAi	Name=dsrm
TRINITY_DN298482_c0_g1_i1	TRINITY_DN298482_c0_g1	Transcript_165183	seq7428	tr|A0A386H790|A0A386H790_PROCL Pacifastin light chain-like protein serine proteinase inhibitor (Fragment) OS=Procambarus clarkii OX=6728 PE=2 SV=1	82.043	323	48	3	86	1027	1	322	4.72e-169	523	Pacifastin-LC	Prophenoloxidase pathway	Name=Kunitz_BPTI
TRINITY_DN308118_c0_g1_i2	TRINITY_DN308118_c0_g1	Transcript_187983	seq3806	Procambarus_clarkii_24	90.192	520	48	3	285	801	624	105	0	675	TEP	Recognition	Name=PHUM289710-PA
TRINITY_DN279247_c0_g1_i1	TRINITY_DN279247_c0_g1	Transcript_134955	seq7408	TRINITY_DN12221_c0_g1_i1 len=1709 path=[2435:0-724 2436:725-745 2437:746-761 2489:762-1208 2484:1209-1209 2487:1210-1224 2464:1225-1245 2465:1246-1261 2466:1262-1708] [-1, 2435, 2436, 2437, 2489, 2484, 2487, 2464, 2465, 2466]	93.13	655	36	3	868	1519	667	19	0	952	HSP	Heat-shock response	Name=HSP20
TRINITY_DN315227_c7_g2_i2	TRINITY_DN315227_c7_g2	Transcript_214018	seq4052	14533_ENA_GARH01014534_GARH010145341_TSA:_Procambarus_clarkii_Prcla_ES_1291_0_transcribed_RNA_sequence	96.532	1586	48	5	3	1582	2510	926	0	2617	C-type lectins	Recognition	NA
TRINITY_DN274529_c0_g1_i2	TRINITY_DN274529_c0_g1	Transcript_129016	seq5273	3950_ENA_GBEI01003951_GBEI010039511_TSA:_Pontastacus_leptodactylus_Pl_CLC_3957_transcribed_RNA_sequence	82.06	301	47	6	294	592	351	646	3.15e-66	250	Clip SP	Prophenoloxidase pathway	Name=CLIP
TRINITY_DN316548_c6_g12_i2	TRINITY_DN316548_c6_g12	Transcript_219928	seq4199	Astacus_astacus_10_ENA_GEDF01023854_GEDF010238541_TSA:_Astacus_astacus_TR33777_c0_g1_i1_transcribed_RNA_sequence	83.891	329	47	5	1581	1905	1	327	1.64e-83	309	C-type lectins	Recognition	Name=Lectin_C
TRINITY_DN307801_c0_g2_i2	TRINITY_DN307801_c0_g2	Transcript_187037	seq4080	294_ENA_GBEV01000295_GBEV010002951_TSA:_Procambarus_clarkii_Pc_301_transcribed_RNA_sequence	84.123	359	47	7	394	747	2156	1803	8.06e-93	339	C-type lectins	Recognition	Name=Lectin_C
TRINITY_DN293099_c3_g1_i2	TRINITY_DN293099_c3_g1	Transcript_155332	seq7412	TRINITY_DN150860_c2_g4_i1 len=2448 path=[15102:0-1605 15103:1606-1620 15104:1621-1679 15105:1680-1690 15106:1691-1691 15107:1692-1697 15108:1698-2447] [-1, 15102, 15103, 15104, 15105, 15106, 15107, 15108, -2]	93.137	714	47	2	288	1000	713	1	0	1046	AaARSH	Prophenoloxidase pathway	Name=Sulfatase
TRINITY_DN301183_c2_g3_i2	TRINITY_DN301183_c2_g3	Transcript_170891	seq2084	Procambarus_clarkii_1_ENA_GBEV01000583_GBEV010005831_TSA:_Procambarus_clarkii_Pc_593_transcribed_RNA_sequence	92.297	740	47	4	469	1207	1	731	0	1042	ALFs	Antimicrobial peptides	Name=DUF3254
TRINITY_DN301183_c2_g3_i3	TRINITY_DN301183_c2_g3	Transcript_170893	seq2084	Procambarus_clarkii_1_ENA_GBEV01000583_GBEV010005831_TSA:_Procambarus_clarkii_Pc_593_transcribed_RNA_sequence	92.297	740	47	4	469	1207	1	731	0	1042	ALFs	Antimicrobial peptides	Name=DUF3254
TRINITY_DN310360_c0_g1_i6	TRINITY_DN310360_c0_g1	Transcript_195082	seq5362	40080_ENA_GBEV01040081_GBEV010400811_TSA:_Procambarus_clarkii_Pc_40137_transcribed_RNA_sequence	92.379	1181	47	11	1	1166	462	1614	0	1642	Clip SP	Prophenoloxidase pathway	Name=Trypsin
TRINITY_DN314567_c1_g2_i4	TRINITY_DN314567_c1_g2	Transcript_211028	seq3408	Procambarus_clarkii_ENA_GARH01000893_GARH010008931_TSA:_Procambarus_clarkii_Prcla_ES_9884_0_transcribed_RNA_sequence	95.471	1391	47	9	321	1701	1855	471	0	2206	Galectin	Recognition	Name=TPRE005450-RA
TRINITY_DN319884_c5_g2_i10	TRINITY_DN319884_c5_g2	Transcript_238689	seq3793	Procambarus_clarkii_11_ENA_GBEV01013214_GBEV010132141_TSA:_Procambarus_clarkii_Pc_13243_transcribed_RNA_sequence	97.646	2124	47	2	212	2333	5652	3530	0	3642	TEP	Recognition	Name=A2M_comp
TRINITY_DN319161_c1_g1_i2	TRINITY_DN319161_c1_g1	Transcript_234203	seq3020	Procambarus_clarkii_ENA_GARH01009473_GARH010094731_TSA:_Procambarus_clarkii_Prcla_ES_1154_0_transcribed_RNA_sequence	98.477	4070	47	6	478	4543	5066	1008	0	7158	TRBP	Antiviral RNAi	Name=DND1_DSRM
TRINITY_DN309419_c0_g1_i1	TRINITY_DN309419_c0_g1	Transcript_191913	seq5345	8738_ENA_GBEV01008739_GBEV010087391_TSA:_Procambarus_clarkii_Pc_8765_transcribed_RNA_sequence	95.814	1099	46	0	1	1099	196	1294	0	1775	Clip SP	Prophenoloxidase pathway	Name=Trypsin
TRINITY_DN287266_c0_g1_i5	TRINITY_DN287266_c0_g1	Transcript_146097	seq5354	18021_ENA_GBEV01018022_GBEV010180221_TSA:_Procambarus_clarkii_Pc_18057_transcribed_RNA_sequence	96.11	1311	46	2	177	1482	1510	200	0	2134	Clip SP	Prophenoloxidase pathway	Name=Trypsin
TRINITY_DN267422_c0_g1_i5	TRINITY_DN267422_c0_g1	Transcript_120917	seq5348	11128_ENA_GBEV01011129_GBEV010111291_TSA:_Procambarus_clarkii_Pc_11157_transcribed_RNA_sequence	97.626	2106	46	2	462	2566	2758	656	0	3609	Clip SP	Prophenoloxidase pathway	Name=Trypsin
TRINITY_DN311822_c5_g1_i1	TRINITY_DN311822_c5_g1	Transcript_200048	seq1167	Procambarus_clarkii_ENA_GBEV01002801_GBEV010028011_TSA:_Procambarus_clarkii_Pc_2822_transcribed_RNA_sequence	97.716	2364	46	5	8	2368	1	2359	0	4060	Relish	IMD pathway	Name=RHD_DNA_bind
TRINITY_DN310360_c0_g1_i7	TRINITY_DN310360_c0_g1	Transcript_195083	seq5362	40080_ENA_GBEV01040081_GBEV010400811_TSA:_Procambarus_clarkii_Pc_40137_transcribed_RNA_sequence	92.549	1181	45	11	1	1166	462	1614	0	1653	Clip SP	Prophenoloxidase pathway	Name=Trypsin
TRINITY_DN319884_c5_g2_i21	TRINITY_DN319884_c5_g2	Transcript_238698	seq3793	Procambarus_clarkii_11_ENA_GBEV01013214_GBEV010132141_TSA:_Procambarus_clarkii_Pc_13243_transcribed_RNA_sequence	97.424	1863	45	2	212	2072	5652	3791	0	3171	TEP	Recognition	Name=A2M_comp
TRINITY_DN320702_c2_g22_i1	TRINITY_DN320702_c2_g22	Transcript_244238	seq1300	Procambarus_clarkii_ENA_GARH01030587_GARH010305871_TSA:_Procambarus_clarkii_Prcla_ES_9572_0_transcribed_RNA_sequence	96.65	2149	45	8	1	2133	14	2151	0	3544	Dredd	IMD pathway	Name=Peptidase_C14
TRINITY_DN317837_c2_g2_i1	TRINITY_DN317837_c2_g2	Transcript_226819	seq3784	Procambarus_clarkii_2	97.257	2260	45	10	267	2523	3140	5385	0	3814	TEP	Recognition	Name=Thiol-ester_cl
TRINITY_DN312836_c4_g5_i1	TRINITY_DN312836_c4_g5	Transcript_204072	seq4067	156_ENA_GBEI01000157_GBEI010001571_TSA:_Pontastacus_leptodactylus_Pl_CLC_158_transcribed_RNA_sequence	87.99	383	44	2	417	798	437	818	1.49e-126	451	C-type lectins	Recognition	Name=Lectin_C
TRINITY_DN312836_c4_g5_i3	TRINITY_DN312836_c4_g5	Transcript_204074	seq4067	156_ENA_GBEI01000157_GBEI010001571_TSA:_Pontastacus_leptodactylus_Pl_CLC_158_transcribed_RNA_sequence	87.99	383	44	2	417	798	437	818	1.46e-126	451	C-type lectins	Recognition	Name=Lectin_C
TRINITY_DN319359_c0_g5_i5	TRINITY_DN319359_c0_g5	Transcript_235373	seq3799	Procambarus_clarkii_17_ENA_GBEV01003127_GBEV010031271_TSA:_Procambarus_clarkii_Pc_3149_transcribed_RNA_sequence	86.775	431	44	6	86	504	2275	1846	1.15e-131	468	TEP	Recognition	Name=A2M
TRINITY_DN298024_c1_g1_i1	TRINITY_DN298024_c1_g1	Transcript_164290	seq4058	40802_ENA_GARH01040803_GARH010408031_TSA:_Procambarus_clarkii_Prcla_ES_791_2_transcribed_RNA_sequence	92.94	779	44	8	8	778	800	25	0	1123	C-type lectins	Recognition	Name=Lectin_C
TRINITY_DN276715_c0_g1_i1	TRINITY_DN276715_c0_g1	Transcript_131565	seq7410	TRINITY_DN49682_c0_g1_i1 len=4811 path=[9577:0-4810] [-1, 9577, -2]	92.123	457	33	1	710	1163	1958	1502	0	641	HSP	Heat-shock response	Name=HSP70
TRINITY_DN282169_c0_g1_i1	TRINITY_DN282169_c0_g1	Transcript_139058	seq7418	TRINITY_DN250077_c0_g1_i1 len=2201 path=[4357:0-2200] [-1, 4357, -2]	86.785	1748	195	14	1	1715	2193	449	0	1916	Innexin	Novel	Name=Innexin
TRINITY_DN318518_c4_g8_i1	TRINITY_DN318518_c4_g8	Transcript_230609	seq7433	tr|A0A386H7H6|A0A386H7H6_PROCL Pacifastin heavy chain (Fragment) OS=Procambarus clarkii OX=6728 PE=2 SV=1	96.382	1299	43	2	5162	1278	1	1299	0	2550	Pacifastin-HC	Prophenoloxidase pathway	Name=Transferrin
TRINITY_DN286331_c0_g1_i1	TRINITY_DN286331_c0_g1	Transcript_144568	seq4088	15166_ENA_GBEV01015167_GBEV010151671_TSA:_Procambarus_clarkii_Pc_15199_transcribed_RNA_sequence	96.596	1939	43	4	1	1927	2036	109	0	3193	C-type lectins	Recognition	Name=Lectin_C
TRINITY_DN185692_c2_g1_i1	TRINITY_DN185692_c2_g1	Transcript_65320	seq1690	Procambarus_clarkii_2_ENA_GBEV01010475_GBEV010104751_TSA:_Procambarus_clarkii_Pc_10503_transcribed_RNA_sequence	98.108	2802	43	7	1	2798	120	2915	0	4872	SOCS	JAK-STAT pathway	Name=SH2
TRINITY_DN309763_c1_g1_i2	TRINITY_DN309763_c1_g1	Transcript_193103	seq1074	1749_ENA_GBEV01001750_GBEV010017501_TSA:_Procambarus_clarkii_Pc_1767_transcribed_RNA_sequence	93.035	603	42	0	149	751	860	258	0	881	GNBP	Recognition	Name=Glyco_hydro_16
TRINITY_DN302299_c2_g1_i3	TRINITY_DN302299_c2_g1	Transcript_173245	seq4059	44623_ENA_GARH01044624_GARH010446241_TSA:_Procambarus_clarkii_Prcla_ES_6677_0_transcribed_RNA_sequence	95.046	969	42	4	487	1453	95	1059	0	1519	C-type lectins	Recognition	Name=Lectin_C
TRINITY_DN316095_c6_g18_i2	TRINITY_DN316095_c6_g18	Transcript_217623	seq4060	45071_ENA_GARH01045072_GARH010450721_TSA:_Procambarus_clarkii_Prcla_ES_3208_0_transcribed_RNA_sequence	94.129	1039	42	6	30	1050	1038	1	0	1563	C-type lectins	Recognition	NA
TRINITY_DN285758_c0_g1_i2	TRINITY_DN285758_c0_g1	Transcript_143841	seq2095	Procambarus_clarkii_12	95.217	1108	42	3	7	1104	91	1197	0	1742	ALFs	Antimicrobial peptides	Name=DUF3254
TRINITY_DN287266_c0_g1_i1	TRINITY_DN287266_c0_g1	Transcript_146093	seq5354	18021_ENA_GBEV01018022_GBEV010180221_TSA:_Procambarus_clarkii_Pc_18057_transcribed_RNA_sequence	96.515	1205	42	0	177	1381	1510	306	0	1993	Clip SP	Prophenoloxidase pathway	Name=Trypsin
TRINITY_DN318518_c4_g8_i2	TRINITY_DN318518_c4_g8	Transcript_230610	seq7433	tr|A0A386H7H6|A0A386H7H6_PROCL Pacifastin heavy chain (Fragment) OS=Procambarus clarkii OX=6728 PE=2 SV=1	96.417	1284	42	2	4075	236	1	1284	0	2517	Pacifastin-HC	Prophenoloxidase pathway	Name=Transferrin
TRINITY_DN319299_c25_g2_i1	TRINITY_DN319299_c25_g2	Transcript_234637	seq3313	Procambarus_clarkii_2_ENA_GBEV01006215_GBEV010062151_TSA:_Procambarus_clarkii_Pc_6237_transcribed_RNA_sequence	98.314	2551	42	1	1577	4126	3177	627	0	4471	von Willebrand factor A	Other	NA
TRINITY_DN318404_c4_g20_i2	TRINITY_DN318404_c4_g20	Transcript_229658	seq4042	5223_ENA_GAFY01005224_GAFY010052241_TSA:_Pontastacus_leptodactylus_Pastle_hepa_c5250_transcribed_RNA_sequence	90.168	417	41	0	9	425	885	469	8.84e-155	544	C-type lectins	Recognition	Name=Lectin_C
TRINITY_DN356611_c3_g1_i1	TRINITY_DN356611_c3_g1	Transcript_254298	seq62	41_ENA_GBEI01000042_GBEI010000421_TSA:_Pontastacus_leptodactylus_Pl_CLC_43_transcribed_RNA_sequence	92.962	611	41	2	30	639	3751	3142	0	889	Hemocyanin	Prophenoloxidase pathway	Name=Hemocyanin_N
TRINITY_DN302299_c2_g1_i1	TRINITY_DN302299_c2_g1	Transcript_173243	seq4059	44623_ENA_GARH01044624_GARH010446241_TSA:_Procambarus_clarkii_Prcla_ES_6677_0_transcribed_RNA_sequence	95.046	969	41	5	98	1063	95	1059	0	1517	C-type lectins	Recognition	Name=Lectin_C
TRINITY_DN314567_c1_g2_i3	TRINITY_DN314567_c1_g2	Transcript_211027	seq3408	Procambarus_clarkii_ENA_GARH01000893_GARH010008931_TSA:_Procambarus_clarkii_Prcla_ES_9884_0_transcribed_RNA_sequence	94.213	985	41	9	322	1296	1855	877	0	1489	Galectin	Recognition	Name=Gal-bind_lectin
TRINITY_DN318785_c3_g1_i2	TRINITY_DN318785_c3_g1	Transcript_231730	seq4092	77730_ENA_GBEV01077731_GBEV010777311_TSA:_Procambarus_clarkii_Pc_77806_transcribed_RNA_sequence	97.113	1455	41	1	1	1454	1455	1	0	2453	C-type lectins	Recognition	Name=Lectin_C
TRINITY_DN315842_c4_g2_i1	TRINITY_DN315842_c4_g2	Transcript_216840	seq1774	Procambarus_clarkii_ENA_GBEV01001246_GBEV010012461_TSA:_Procambarus_clarkii_Pc_1261_transcribed_RNA_sequence	97.627	2823	41	10	273	3074	7037	4220	0	4819	Dscam	Recognition	Name=fn3
TRINITY_DN314567_c1_g2_i2	TRINITY_DN314567_c1_g2	Transcript_211026	seq3408	Procambarus_clarkii_ENA_GARH01000893_GARH010008931_TSA:_Procambarus_clarkii_Prcla_ES_9884_0_transcribed_RNA_sequence	94.213	985	40	10	321	1295	1855	878	0	1487	Galectin	Recognition	Name=HelroP183325
TRINITY_DN290535_c0_g1_i2	TRINITY_DN290535_c0_g1	Transcript_151058	seq4938	27338_ENA_GBEV01027339_GBEV010273391_TSA:_Procambarus_clarkii_Pc_27384_transcribed_RNA_sequence	97.684	1727	40	0	1247	2973	1735	3461	0	2968	Scavenger B	Recognition	Name=zf-B_box
TRINITY_DN320702_c2_g22_i5	TRINITY_DN320702_c2_g22	Transcript_244240	seq1300	Procambarus_clarkii_ENA_GARH01030587_GARH010305871_TSA:_Procambarus_clarkii_Prcla_ES_9572_0_transcribed_RNA_sequence	96.68	2018	40	8	503	2504	145	2151	0	3330	Dredd	IMD pathway	Name=Peptidase_C14
TRINITY_DN316571_c0_g1_i3	TRINITY_DN316571_c0_g1	Transcript_220060	seq5344	7841_ENA_GBEV01007842_GBEV010078421_TSA:_Procambarus_clarkii_Pc_7868_transcribed_RNA_sequence	96.662	2037	40	14	285	2314	309	2324	0	3363	Clip SP	Prophenoloxidase pathway	Name=Trypsin
TRINITY_DN316571_c0_g1_i4	TRINITY_DN316571_c0_g1	Transcript_220061	seq5344	7841_ENA_GBEV01007842_GBEV010078421_TSA:_Procambarus_clarkii_Pc_7868_transcribed_RNA_sequence	96.662	2037	40	14	262	2291	309	2324	0	3363	Clip SP	Prophenoloxidase pathway	Name=Trypsin
TRINITY_DN255100_c0_g1_i5	TRINITY_DN255100_c0_g1	Transcript_109002	seq7426	tr|Q26058|Q26058_PACLE Putative serine proteinase inhibitor OS=Pacifastacus leniusculus OX=6720 GN=PAPI 2 PE=2 SV=1	72.5	200	39	1	1112	561	230	429	4.06e-89	277	Serpin	Prophenoloxidase pathway	Name=Serpin
TRINITY_DN303171_c1_g6_i1	TRINITY_DN303171_c1_g6	Transcript_175164	seq68	46922_ENA_GBEV01046923_GBEV010469231_TSA:_Procambarus_clarkii_Pc_46982_transcribed_RNA_sequence	89.483	542	39	12	459	999	1785	1261	0	680	Hemocyanin	Prophenoloxidase pathway	NA
TRINITY_DN298594_c0_g2_i1	TRINITY_DN298594_c0_g2	Transcript_165424	seq5330	820_ENA_GBEV01000821_GBEV010008211_TSA:_Procambarus_clarkii_Pc_831_transcribed_RNA_sequence	93.302	642	39	1	1185	1826	889	1526	0	944	Clip SP	Prophenoloxidase pathway	Name=Trypsin
TRINITY_DN313085_c0_g1_i2	TRINITY_DN313085_c0_g1	Transcript_204975	seq5334	1746_ENA_GBEV01001747_GBEV010017471_TSA:_Procambarus_clarkii_Pc_1764_transcribed_RNA_sequence	94.765	745	39	0	540	1284	395	1139	0	1160	Clip SP	Prophenoloxidase pathway	Name=CLIP
TRINITY_DN295151_c1_g1_i1	TRINITY_DN295151_c1_g1	Transcript_158939	seq2086	Procambarus_clarkii_3_ENA_GBEV01006155_GBEV010061551_TSA:_Procambarus_clarkii_Pc_6177_transcribed_RNA_sequence	89.328	759	39	9	249	1003	870	150	0	915	ALFs	Antimicrobial peptides	Name=DUF3254
TRINITY_DN314792_c0_g1_i2	TRINITY_DN314792_c0_g1	Transcript_212078	seq2961	Procambarus_clarkii_Piwi-2a_ENA_GBEV01036201_GBEV010362011_TSA:_Procambarus_clarkii_Pc_36253_transcribed_RNA_sequence	96.369	1074	39	0	59	1132	1	1074	0	1768	Argonaute-Piwi	Antiviral RNAi	Name=PAZ
TRINITY_DN314792_c0_g1_i5	TRINITY_DN314792_c0_g1	Transcript_212080	seq2961	Procambarus_clarkii_Piwi-2a_ENA_GBEV01036201_GBEV010362011_TSA:_Procambarus_clarkii_Pc_36253_transcribed_RNA_sequence	96.369	1074	39	0	59	1132	1	1074	0	1768	Argonaute-Piwi	Antiviral RNAi	Name=ArgoN
TRINITY_DN315646_c2_g3_i2	TRINITY_DN315646_c2_g3	Transcript_215934	seq4939	61426_ENA_GBEV01061427_GBEV010614271_TSA:_Procambarus_clarkii_Pc_61494_transcribed_RNA_sequence	94.884	1427	39	11	333	1759	1433	2825	0	2200	Scavenger B	Recognition	Name=CD36
TRINITY_DN285884_c0_g3_i2	TRINITY_DN285884_c0_g3	Transcript_144050	seq1691	Procambarus_clarkii_3_ENA_GBEV01010831_GBEV010108311_TSA:_Procambarus_clarkii_Pc_10859_transcribed_RNA_sequence	96.217	1692	39	3	141	1831	2329	662	0	2747	SOCS	JAK-STAT pathway	Name=SH2
TRINITY_DN290535_c0_g1_i3	TRINITY_DN290535_c0_g1	Transcript_151059	seq4938	27338_ENA_GBEV01027339_GBEV010273391_TSA:_Procambarus_clarkii_Pc_27384_transcribed_RNA_sequence	97.737	1723	39	0	271	1993	1739	3461	0	2966	Scavenger B	Recognition	Name=CapteP17942
TRINITY_DN290535_c0_g1_i6	TRINITY_DN290535_c0_g1	Transcript_151061	seq4938	27338_ENA_GBEV01027339_GBEV010273391_TSA:_Procambarus_clarkii_Pc_27384_transcribed_RNA_sequence	97.737	1723	39	0	295	2017	1739	3461	0	2966	Scavenger B	Recognition	Name=CapteP17942
TRINITY_DN313705_c0_g2_i2	TRINITY_DN313705_c0_g2	Transcript_207409	seq3064	Procambarus_clarkii_ENA_GBEV01042247_GBEV010422471_TSA:_Procambarus_clarkii_Pc_42305_transcribed_RNA_sequence	97.796	1906	39	2	77	1979	1063	2968	0	3284	Pasha	Antiviral RNAi	Name=dsrm
TRINITY_DN298482_c0_g1_i4	TRINITY_DN298482_c0_g1	Transcript_165185	seq7428	tr|A0A386H790|A0A386H790_PROCL Pacifastin light chain-like protein serine proteinase inhibitor (Fragment) OS=Procambarus clarkii OX=6728 PE=2 SV=1	89.947	378	38	0	2	1135	261	638	0	666	Pacifastin-LC	Prophenoloxidase pathway	Name=Pacifastin_I
TRINITY_DN308809_c1_g1_i1	TRINITY_DN308809_c1_g1	Transcript_190126	seq2596	Procambarus_clarkii_1_ENA_GBEV01000038_GBEV010000381_TSA:_Procambarus_clarkii_Pc_40_transcribed_RNA_sequence	95.605	1115	38	4	3095	4209	1441	338	0	1777	Crustin	Antimicrobial peptides	Name=TPH
TRINITY_DN308809_c1_g1_i9	TRINITY_DN308809_c1_g1	Transcript_190131	seq2596	Procambarus_clarkii_1_ENA_GBEV01000038_GBEV010000381_TSA:_Procambarus_clarkii_Pc_40_transcribed_RNA_sequence	95.605	1115	38	4	2758	3872	1441	338	0	1777	Crustin	Antimicrobial peptides	Name=TPH
TRINITY_DN318352_c2_g2_i1	TRINITY_DN318352_c2_g2	Transcript_229609	seq4088	15166_ENA_GBEV01015167_GBEV010151671_TSA:_Procambarus_clarkii_Pc_15199_transcribed_RNA_sequence	93.929	1219	38	6	166	1354	3129	1917	0	1808	C-type lectins	Recognition	NA
TRINITY_DN281589_c0_g1_i2	TRINITY_DN281589_c0_g1	Transcript_138201	seq4938	27338_ENA_GBEV01027339_GBEV010273391_TSA:_Procambarus_clarkii_Pc_27384_transcribed_RNA_sequence	97.846	2228	38	4	1056	3283	3461	5678	0	3840	Scavenger B	Recognition	Name=CD36
TRINITY_DN318709_c2_g2_i4	TRINITY_DN318709_c2_g2	Transcript_231299	seq5280	19038_ENA_GBEI01019039_GBEI010190391_TSA:_Pontastacus_leptodactylus_Pl_CLC_19077_transcribed_RNA_sequence	89.688	417	37	2	1018	1428	1844	1428	3.11e-149	527	Clip SP	Prophenoloxidase pathway	Name=Trypsin
TRINITY_DN295084_c1_g1_i2	TRINITY_DN295084_c1_g1	Transcript_158809	seq1705	Astacus_leptodactylus_ENA_GAFS01003707_GAFS010037071_TSA:_Pontastacus_leptodactylus_Pastle_hypoyo_c3770_transcribed_RNA_sequence	92.389	565	37	3	246	806	609	47	0	800	Dscam	Recognition	Name=Ig_2
TRINITY_DN295084_c1_g1_i1	TRINITY_DN295084_c1_g1	Transcript_158808	seq1705	Astacus_leptodactylus_ENA_GAFS01003707_GAFS010037071_TSA:_Pontastacus_leptodactylus_Pastle_hypoyo_c3770_transcribed_RNA_sequence	92.403	566	37	3	203	764	610	47	0	802	Dscam	Recognition	Name=Ig_2
TRINITY_DN295084_c1_g1_i3	TRINITY_DN295084_c1_g1	Transcript_158810	seq1705	Astacus_leptodactylus_ENA_GAFS01003707_GAFS010037071_TSA:_Pontastacus_leptodactylus_Pastle_hypoyo_c3770_transcribed_RNA_sequence	92.403	566	37	3	245	806	610	47	0	802	Dscam	Recognition	Name=Ig_2
TRINITY_DN295084_c1_g1_i4	TRINITY_DN295084_c1_g1	Transcript_158811	seq1705	Astacus_leptodactylus_ENA_GAFS01003707_GAFS010037071_TSA:_Pontastacus_leptodactylus_Pastle_hypoyo_c3770_transcribed_RNA_sequence	92.403	566	37	3	245	806	610	47	0	802	Dscam	Recognition	Name=Ig_2
TRINITY_DN295084_c1_g1_i5	TRINITY_DN295084_c1_g1	Transcript_158812	seq1705	Astacus_leptodactylus_ENA_GAFS01003707_GAFS010037071_TSA:_Pontastacus_leptodactylus_Pastle_hypoyo_c3770_transcribed_RNA_sequence	92.416	567	37	3	110	672	611	47	0	804	Dscam	Recognition	Name=Ig_2
TRINITY_DN282616_c0_g1_i4	TRINITY_DN282616_c0_g1	Transcript_139676	seq2093	Procambarus_clarkii_10	93.098	594	37	2	522	1113	1	592	0	867	ALFs	Antimicrobial peptides	Name=DUF3254
TRINITY_DN282616_c0_g1_i5	TRINITY_DN282616_c0_g1	Transcript_139677	seq2093	Procambarus_clarkii_10	93.098	594	37	2	383	974	1	592	0	867	ALFs	Antimicrobial peptides	Name=DUF3254
TRINITY_DN293099_c3_g1_i3	TRINITY_DN293099_c3_g1	Transcript_155333	seq7412	TRINITY_DN150860_c2_g4_i1 len=2448 path=[15102:0-1605 15103:1606-1620 15104:1621-1679 15105:1680-1690 15106:1691-1691 15107:1692-1697 15108:1698-2447] [-1, 15102, 15103, 15104, 15105, 15106, 15107, 15108, -2]	93.532	603	37	2	217	818	602	1	0	896	AaARSH	Prophenoloxidase pathway	Name=Sulfatase
TRINITY_DN285963_c1_g2_i4	TRINITY_DN285963_c1_g2	Transcript_144178	seq5340	5128_ENA_GBEV01005129_GBEV010051291_TSA:_Procambarus_clarkii_Pc_5151_transcribed_RNA_sequence	95.157	764	37	0	1	764	764	1	0	1206	Clip SP	Prophenoloxidase pathway	Name=Trypsin
TRINITY_DN308581_c0_g1_i3	TRINITY_DN308581_c0_g1	Transcript_189408	seq1162	Procambarus_clarkii_ENA_GBEV01019740_GBEV010197401_TSA:_Procambarus_clarkii_Pc_19776_transcribed_RNA_sequence	93.022	1390	37	17	217	1576	1360	1	0	1975	IMD	IMD pathway	Name=Death
TRINITY_DN311661_c0_g1_i2	TRINITY_DN311661_c0_g1	Transcript_199570	seq3312	Procambarus_clarkii_1_ENA_GARH01005941_GARH010059411_TSA:_Procambarus_clarkii_Prcla_ES_37583_0_transcribed_RNA_sequence	97.297	1554	37	4	4	1554	1	1552	0	2632	von Willebrand factor A	Other	NA
TRINITY_DN314146_c1_g1_i5	TRINITY_DN314146_c1_g1	Transcript_209515	seq1460	Procambarus_clarkii_ENA_GARH01042923_GARH010429231_TSA:_Procambarus_clarkii_Prcla_ES_14220_0_transcribed_RNA_sequence	98.991	3766	37	1	1	3765	46	3811	0	6743	STAT	JAK-STAT pathway	Name=STAT_bind
TRINITY_DN307422_c0_g1_i5	TRINITY_DN307422_c0_g1	Transcript_185811	seq7419	TRINITY_DN144281_c2_g2_i1 len=880 path=[5628:0-135 5629:136-157 5855:158-389 5686:390-412 5687:413-482 5688:483-502 5857:503-635 5841:636-761 5554:762-879] [-1, 5628, 5629, 5855, 5686, 5687, 5688, 5857, 5841, 5554, -2]	92.692	260	19	0	3148	3407	879	620	1.02e-105	375	Innexin	Novel	Name=Innexin
TRINITY_DN314567_c1_g2_i1	TRINITY_DN314567_c1_g2	Transcript_211025	seq3408	Procambarus_clarkii_ENA_GARH01000893_GARH010008931_TSA:_Procambarus_clarkii_Prcla_ES_9884_0_transcribed_RNA_sequence	93.342	781	36	9	321	1091	1855	1081	0	1140	Galectin	Recognition	Name=HelroP183325
TRINITY_DN298482_c0_g1_i7	TRINITY_DN298482_c0_g1	Transcript_165187	seq7428	tr|A0A386H790|A0A386H790_PROCL Pacifastin light chain-like protein serine proteinase inhibitor (Fragment) OS=Procambarus clarkii OX=6728 PE=2 SV=1	96.246	959	36	0	2	2878	177	1135	0	1827	Pacifastin-LC	Prophenoloxidase pathway	Name=Pacifastin_I
TRINITY_DN478785_c0_g1_i1	TRINITY_DN478785_c0_g1	Transcript_285657	seq3801	Procambarus_clarkii_19	96.694	1089	36	0	1	1089	221	1309	0	1812	TEP	Recognition	Name=A2M_N
TRINITY_DN302303_c46_g6_i1	TRINITY_DN302303_c46_g6	Transcript_173022	seq66	161_ENA_GBEI01000162_GBEI010001621_TSA:_Pontastacus_leptodactylus_Pl_CLC_163_transcribed_RNA_sequence	94.318	616	35	0	1	616	669	54	0	944	Hemocyanin	Prophenoloxidase pathway	Name=Hemocyanin_N
TRINITY_DN305501_c0_g1_i1	TRINITY_DN305501_c0_g1	Transcript_180840	seq5333	1692_ENA_GBEV01001693_GBEV010016931_TSA:_Procambarus_clarkii_Pc_1710_transcribed_RNA_sequence	96.538	1011	35	0	886	1896	7643	6633	0	1674	Clip SP	Prophenoloxidase pathway	Name=Trypsin
TRINITY_DN311661_c0_g1_i3	TRINITY_DN311661_c0_g1	Transcript_199571	seq3315	Procambarus_clarkii_4_ENA_GBEV01023274_GBEV010232741_TSA:_Procambarus_clarkii_Pc_23315_transcribed_RNA_sequence	96.724	1404	35	5	377	1772	1	1401	0	2327	von Willebrand factor A	Other	NA
TRINITY_DN309510_c1_g3_i6	TRINITY_DN309510_c1_g3	Transcript_192280	seq1714	Cherax_quadricarinatus_3_ENA_HACK01013172_HACK010131721_TSA:_Cherax_quadricarinatus__contig_transcript-80_13171	88.889	306	34	0	1707	2012	5538	5843	4.68e-104	377	Dscam	Recognition	Name=Lalb_09752
TRINITY_DN271282_c0_g1_i1	TRINITY_DN271282_c0_g1	Transcript_125351	seq2096	Procambarus_clarkii_13	93.544	666	34	3	33	689	1	666	0	983	ALFs	Antimicrobial peptides	Name=DUF3254
TRINITY_DN313085_c0_g1_i1	TRINITY_DN313085_c0_g1	Transcript_204974	seq5334	1746_ENA_GBEV01001747_GBEV010017471_TSA:_Procambarus_clarkii_Pc_1764_transcribed_RNA_sequence	95.436	745	34	0	540	1284	395	1139	0	1188	Clip SP	Prophenoloxidase pathway	Name=CLIP
TRINITY_DN285009_c0_g1_i3	TRINITY_DN285009_c0_g1	Transcript_142791	seq7426	tr|Q26058|Q26058_PACLE Putative serine proteinase inhibitor OS=Pacifastacus leniusculus OX=6720 GN=PAPI 2 PE=2 SV=1	65.979	97	33	0	292	2	4	100	1.57e-32	112	Serpin	Prophenoloxidase pathway	Name=Serpin
TRINITY_DN307801_c0_g1_i1	TRINITY_DN307801_c0_g1	Transcript_187035	seq4084	2506_ENA_GBEV01002507_GBEV010025071_TSA:_Procambarus_clarkii_Pc_2527_transcribed_RNA_sequence	87.667	300	33	4	448	745	36	333	4.96e-95	346	C-type lectins	Recognition	Name=Lectin_C
TRINITY_DN320224_c16_g16_i1	TRINITY_DN320224_c16_g16	Transcript_241070	seq100	39278_ENA_GEDF01039279_GEDF010392791_TSA:_Astacus_astacus_TR37140_c0_g4_i1_transcribed_RNA_sequence	91.811	403	33	0	1	403	728	326	2.31e-160	562	Hemocyanin	Prophenoloxidase pathway	Name=Hemocyanin_M
TRINITY_DN307422_c0_g1_i6	TRINITY_DN307422_c0_g1	Transcript_185812	seq7419	TRINITY_DN144281_c2_g2_i1 len=880 path=[5628:0-135 5629:136-157 5855:158-389 5686:390-412 5687:413-482 5688:483-502 5857:503-635 5841:636-761 5554:762-879] [-1, 5628, 5629, 5855, 5686, 5687, 5688, 5857, 5841, 5554, -2]	91.27	126	11	0	3108	3233	879	754	1.53e-44	172	Innexin	Novel	Name=Innexin
TRINITY_DN313085_c0_g1_i3	TRINITY_DN313085_c0_g1	Transcript_204976	seq5334	1746_ENA_GBEV01001747_GBEV010017471_TSA:_Procambarus_clarkii_Pc_1764_transcribed_RNA_sequence	95.57	745	33	0	540	1284	395	1139	0	1194	Clip SP	Prophenoloxidase pathway	Name=CLIP
TRINITY_DN315842_c4_g2_i10	TRINITY_DN315842_c4_g2	Transcript_216848	seq1774	Procambarus_clarkii_ENA_GBEV01001246_GBEV010012461_TSA:_Procambarus_clarkii_Pc_1261_transcribed_RNA_sequence	95.211	1232	33	10	273	1483	7037	5811	0	1925	Dscam	Recognition	NA
TRINITY_DN320014_c4_g1_i1	TRINITY_DN320014_c4_g1	Transcript_239513	seq4085	2722_ENA_GBEV01002723_GBEV010027231_TSA:_Procambarus_clarkii_Pc_2744_transcribed_RNA_sequence	96.554	1248	33	4	57	1300	1652	411	0	2060	C-type lectins	Recognition	Name=Lectin_C
TRINITY_DN315646_c2_g3_i6	TRINITY_DN315646_c2_g3	Transcript_215935	seq4939	61426_ENA_GBEV01061427_GBEV010614271_TSA:_Procambarus_clarkii_Pc_61494_transcribed_RNA_sequence	95.605	1388	33	7	333	1716	1433	2796	0	2200	Scavenger B	Recognition	Name=CD36
TRINITY_DN17347_c0_g2_i1	TRINITY_DN17347_c0_g2	Transcript_5201	seq5367	63438_ENA_GBEV01063439_GBEV010634391_TSA:_Procambarus_clarkii_Pc_63506_transcribed_RNA_sequence	96.721	1403	33	5	1	1390	1407	5	0	2324	Clip SP	Prophenoloxidase pathway	Name=Trypsin
TRINITY_DN319884_c5_g2_i3	TRINITY_DN319884_c5_g2	Transcript_238684	seq3793	Procambarus_clarkii_11_ENA_GBEV01013214_GBEV010132141_TSA:_Procambarus_clarkii_Pc_13243_transcribed_RNA_sequence	97.536	1461	33	2	212	1670	5652	4193	0	2495	TEP	Recognition	Name=A2M_recep
TRINITY_DN309763_c1_g1_i1	TRINITY_DN309763_c1_g1	Transcript_193102	seq1074	1749_ENA_GBEV01001750_GBEV010017501_TSA:_Procambarus_clarkii_Pc_1767_transcribed_RNA_sequence	94.693	603	32	0	149	751	860	258	0	937	GNBP	Recognition	Name=Glyco_hydro_16
TRINITY_DN285963_c1_g2_i1	TRINITY_DN285963_c1_g2	Transcript_144175	seq5340	5128_ENA_GBEV01005129_GBEV010051291_TSA:_Procambarus_clarkii_Pc_5151_transcribed_RNA_sequence	95.349	688	32	0	65	752	688	1	0	1094	Clip SP	Prophenoloxidase pathway	Name=Trypsin
TRINITY_DN285963_c1_g2_i2	TRINITY_DN285963_c1_g2	Transcript_144176	seq5340	5128_ENA_GBEV01005129_GBEV010051291_TSA:_Procambarus_clarkii_Pc_5151_transcribed_RNA_sequence	95.362	690	32	0	433	1122	690	1	0	1098	Clip SP	Prophenoloxidase pathway	Name=Trypsin
TRINITY_DN319359_c0_g5_i1	TRINITY_DN319359_c0_g5	Transcript_235368	seq3799	Procambarus_clarkii_17_ENA_GBEV01003127_GBEV010031271_TSA:_Procambarus_clarkii_Pc_3149_transcribed_RNA_sequence	95.429	700	32	0	1	700	3839	3140	0	1116	TEP	Recognition	Name=A2M
TRINITY_DN316846_c1_g2_i6	TRINITY_DN316846_c1_g2	Transcript_221611	seq5337	3296_ENA_GBEV01003297_GBEV010032971_TSA:_Procambarus_clarkii_Pc_3319_transcribed_RNA_sequence	97.174	1203	32	2	6	1208	1669	469	0	2032	Clip SP	Prophenoloxidase pathway	Name=Trypsin
TRINITY_DN316846_c1_g2_i9	TRINITY_DN316846_c1_g2	Transcript_221614	seq5337	3296_ENA_GBEV01003297_GBEV010032971_TSA:_Procambarus_clarkii_Pc_3319_transcribed_RNA_sequence	97.174	1203	32	2	6	1208	1669	469	0	2032	Clip SP	Prophenoloxidase pathway	Name=Trypsin
TRINITY_DN319884_c5_g2_i16	TRINITY_DN319884_c5_g2	Transcript_238695	seq3793	Procambarus_clarkii_11_ENA_GBEV01013214_GBEV010132141_TSA:_Procambarus_clarkii_Pc_13243_transcribed_RNA_sequence	97.233	1265	32	2	212	1474	5652	4389	0	2139	TEP	Recognition	Name=A2M_recep
TRINITY_DN319884_c5_g2_i17	TRINITY_DN319884_c5_g2	Transcript_238696	seq3793	Procambarus_clarkii_11_ENA_GBEV01013214_GBEV010132141_TSA:_Procambarus_clarkii_Pc_13243_transcribed_RNA_sequence	97.233	1265	32	2	212	1474	5652	4389	0	2139	TEP	Recognition	Name=A2M_recep
TRINITY_DN309011_c1_g1_i1	TRINITY_DN309011_c1_g1	Transcript_190793	seq2090	Procambarus_clarkii_7	97.839	1481	32	0	37	1517	1481	1	0	2558	ALFs	Antimicrobial peptides	Name=XK-related
TRINITY_DN314146_c1_g1_i4	TRINITY_DN314146_c1_g1	Transcript_209514	seq1460	Procambarus_clarkii_ENA_GARH01042923_GARH010429231_TSA:_Procambarus_clarkii_Prcla_ES_14220_0_transcribed_RNA_sequence	99.014	3652	32	2	131	3781	163	3811	0	6541	STAT	JAK-STAT pathway	Name=STAT_bind
TRINITY_DN95849_c8_g1_i1	TRINITY_DN95849_c8_g1	Transcript_30590	seq99	35362_ENA_GEDF01035363_GEDF010353631_TSA:_Astacus_astacus_TR36659_c0_g1_i1_transcribed_RNA_sequence	89.487	390	31	7	1	387	391	9	2.38e-136	484	Hemocyanin	Prophenoloxidase pathway	Name=Hemocyanin_C
TRINITY_DN309763_c1_g1_i3	TRINITY_DN309763_c1_g1	Transcript_193104	seq1074	1749_ENA_GBEV01001750_GBEV010017501_TSA:_Procambarus_clarkii_Pc_1767_transcribed_RNA_sequence	94.859	603	31	0	644	1246	860	258	0	942	GNBP	Recognition	Name=Glyco_hydro_16
TRINITY_DN309763_c1_g1_i4	TRINITY_DN309763_c1_g1	Transcript_193105	seq1074	1749_ENA_GBEV01001750_GBEV010017501_TSA:_Procambarus_clarkii_Pc_1767_transcribed_RNA_sequence	94.859	603	31	0	184	786	860	258	0	942	GNBP	Recognition	Name=Glyco_hydro_16
TRINITY_DN316846_c1_g2_i1	TRINITY_DN316846_c1_g2	Transcript_221606	seq5337	3296_ENA_GBEV01003297_GBEV010032971_TSA:_Procambarus_clarkii_Pc_3319_transcribed_RNA_sequence	96.91	1068	31	2	6	1073	1669	604	0	1788	Clip SP	Prophenoloxidase pathway	Name=Trypsin
TRINITY_DN308809_c1_g1_i2	TRINITY_DN308809_c1_g1	Transcript_190127	seq2596	Procambarus_clarkii_1_ENA_GBEV01000038_GBEV010000381_TSA:_Procambarus_clarkii_Pc_40_transcribed_RNA_sequence	97.407	1311	31	3	80	1387	4198	2888	0	2230	Crustin	Antimicrobial peptides	Name=TPH
TRINITY_DN308809_c1_g1_i4	TRINITY_DN308809_c1_g1	Transcript_190129	seq2596	Procambarus_clarkii_1_ENA_GBEV01000038_GBEV010000381_TSA:_Procambarus_clarkii_Pc_40_transcribed_RNA_sequence	97.407	1311	31	3	80	1387	4198	2888	0	2230	Crustin	Antimicrobial peptides	Name=TPH
TRINITY_DN308809_c1_g1_i9	TRINITY_DN308809_c1_g1	Transcript_190131	seq2596	Procambarus_clarkii_1_ENA_GBEV01000038_GBEV010000381_TSA:_Procambarus_clarkii_Pc_40_transcribed_RNA_sequence	97.407	1311	31	3	80	1387	4198	2888	0	2230	Crustin	Antimicrobial peptides	Name=TPH
TRINITY_DN291039_c0_g1_i1	TRINITY_DN291039_c0_g1	Transcript_151981	seq4937	12768_ENA_GBEV01012769_GBEV010127691_TSA:_Procambarus_clarkii_Pc_12798_transcribed_RNA_sequence	97.169	1448	31	4	62	1507	1	1440	0	2438	Scavenger B	Recognition	Name=CD36
TRINITY_DN315842_c4_g2_i8	TRINITY_DN315842_c4_g2	Transcript_216846	seq1774	Procambarus_clarkii_ENA_GBEV01001246_GBEV010012461_TSA:_Procambarus_clarkii_Pc_1261_transcribed_RNA_sequence	99.029	3192	31	0	3263	6454	5978	2787	0	5723	Dscam	Recognition	Name=fn3
TRINITY_DN282616_c0_g1_i8	TRINITY_DN282616_c0_g1	Transcript_139678	seq2093	Procambarus_clarkii_10	91.807	415	30	2	211	623	180	592	4.69e-164	575	ALFs	Antimicrobial peptides	Name=DUF3254
TRINITY_DN282616_c0_g1_i9	TRINITY_DN282616_c0_g1	Transcript_139679	seq2093	Procambarus_clarkii_10	91.827	416	30	2	70	483	179	592	9.99e-165	577	ALFs	Antimicrobial peptides	Name=DUF3254
TRINITY_DN326250_c0_g1_i1	TRINITY_DN326250_c0_g1	Transcript_246967	seq3785	Procambarus_clarkii_3_ENA_GBEV01001267_GBEV010012671_TSA:_Procambarus_clarkii_Pc_1282_transcribed_RNA_sequence	95.177	622	30	0	1	622	2797	2176	0	983	TEP	Recognition	Name=A2M
TRINITY_DN318785_c3_g1_i5	TRINITY_DN318785_c3_g1	Transcript_231733	seq4092	77730_ENA_GBEV01077731_GBEV010777311_TSA:_Procambarus_clarkii_Pc_77806_transcribed_RNA_sequence	97.597	1290	30	1	333	1621	1290	1	0	2209	C-type lectins	Recognition	Name=Lectin_C
TRINITY_DN318880_c2_g11_i4	TRINITY_DN318880_c2_g11	Transcript_232624	seq1384	Procambarus_clarkii_ENA_GARH01005446_GARH010054461_TSA:_Procambarus_clarkii_Prcla_ES_21068_0_transcribed_RNA_sequence	98.858	2627	30	0	548	3174	984	3610	0	4686	JAK	JAK-STAT pathway	Name=Pkinase_Tyr
TRINITY_DN299541_c0_g1_i1	TRINITY_DN299541_c0_g1	Transcript_167411	seq463	Procambarus_clarkii_1_ENA_GBEV01004556_GBEV010045561_TSA:_Procambarus_clarkii_Pc_4578_transcribed_RNA_sequence	99.198	3740	30	0	919	4658	3748	9	0	6741	TLR	Toll Pathway	Name=LRR_5
TRINITY_DN285009_c0_g1_i2	TRINITY_DN285009_c0_g1	Transcript_142790	seq7426	tr|Q26058|Q26058_PACLE Putative serine proteinase inhibitor OS=Pacifastacus leniusculus OX=6720 GN=PAPI 2 PE=2 SV=1	70.103	97	29	0	299	9	6	102	1.45e-36	121	Serpin	Prophenoloxidase pathway	Name=Serpin
TRINITY_DN255100_c0_g1_i4	TRINITY_DN255100_c0_g1	Transcript_109001	seq7426	tr|Q26058|Q26058_PACLE Putative serine proteinase inhibitor OS=Pacifastacus leniusculus OX=6720 GN=PAPI 2 PE=2 SV=1	57.143	105	29	1	656	390	230	334	1.22e-27	106	Serpin	Prophenoloxidase pathway	Name=Serpin
TRINITY_DN298482_c0_g1_i4	TRINITY_DN298482_c0_g1	Transcript_165185	seq7428	tr|A0A386H790|A0A386H790_PROCL Pacifastin light chain-like protein serine proteinase inhibitor (Fragment) OS=Procambarus clarkii OX=6728 PE=2 SV=1	83.478	230	29	2	2	664	177	406	2.34e-121	380	Pacifastin-LC	Prophenoloxidase pathway	Name=Pacifastin_I
TRINITY_DN319359_c0_g5_i3	TRINITY_DN319359_c0_g5	Transcript_235371	seq3799	Procambarus_clarkii_17_ENA_GBEV01003127_GBEV010031271_TSA:_Procambarus_clarkii_Pc_3149_transcribed_RNA_sequence	90.764	314	29	0	319	632	1852	1539	3.1e-117	420	TEP	Recognition	NA
TRINITY_DN279732_c0_g1_i1	TRINITY_DN279732_c0_g1	Transcript_135627	seq2601	Procambarus_clarkii_6	90.419	334	29	2	517	848	575	907	4.26e-122	436	Crustin	Antimicrobial peptides	Name=WAP
TRINITY_DN315842_c4_g2_i5	TRINITY_DN315842_c4_g2	Transcript_216843	seq1774	Procambarus_clarkii_ENA_GBEV01001246_GBEV010012461_TSA:_Procambarus_clarkii_Pc_1261_transcribed_RNA_sequence	93.45	626	29	5	6703	7317	653	29	0	918	Dscam	Recognition	Name=I-set
TRINITY_DN296246_c1_g1_i1	TRINITY_DN296246_c1_g1	Transcript_160984	seq1338	Procambarus_clarkii_ENA_GARH01011602_GARH010116021_TSA:_Procambarus_clarkii_Prcla_ES_31577_0_transcribed_RNA_sequence	98.716	2647	29	1	17	2663	1	2642	0	4695	IKKb	IMD pathway	Name=Pkinase
TRINITY_DN293526_c0_g1_i2	TRINITY_DN293526_c0_g1	Transcript_155914	seq691	Procambarus_clarkii_ENA_GARH01005708_GARH010057081_TSA:_Procambarus_clarkii_Prcla_ES_24177_0_transcribed_RNA_sequence	98.982	2946	29	1	674	3619	3137	193	0	5273	Dorsal	Toll Pathway	Name=RHD_DNA_bind
TRINITY_DN298779_c0_g1_i1	TRINITY_DN298779_c0_g1	Transcript_165803	seq1258	Procambarus_clarkii_ENA_GBEV01003099_GBEV010030991_TSA:_Procambarus_clarkii_Pc_3121_transcribed_RNA_sequence	98.708	3018	29	5	1	3017	76	3084	0	5349	Caspar	IMD pathway	Name=UBX
TRINITY_DN293526_c0_g1_i3	TRINITY_DN293526_c0_g1	Transcript_155915	seq691	Procambarus_clarkii_ENA_GARH01005708_GARH010057081_TSA:_Procambarus_clarkii_Prcla_ES_24177_0_transcribed_RNA_sequence	99.008	3024	29	1	674	3697	3137	115	0	5417	Dorsal	Toll Pathway	Name=RHD_DNA_bind
TRINITY_DN307025_c1_g1_i3	TRINITY_DN307025_c1_g1	Transcript_184710	seq1518	Procambarus_clarkii_ENA_GARH01039314_GARH010393141_TSA:_Procambarus_clarkii_Prcla_ES_26392_0_transcribed_RNA_sequence	97.721	3071	29	7	371	3423	191	3238	0	5245	PIAS	JAK-STAT pathway	Name=zf-MIZ
TRINITY_DN293526_c0_g1_i1	TRINITY_DN293526_c0_g1	Transcript_155913	seq691	Procambarus_clarkii_ENA_GARH01005708_GARH010057081_TSA:_Procambarus_clarkii_Prcla_ES_24177_0_transcribed_RNA_sequence	99.044	3138	29	1	674	3811	3137	1	0	5627	Dorsal	Toll Pathway	Name=RHD_DNA_bind
TRINITY_DN307025_c1_g1_i6	TRINITY_DN307025_c1_g1	Transcript_184713	seq1518	Procambarus_clarkii_ENA_GARH01039314_GARH010393141_TSA:_Procambarus_clarkii_Prcla_ES_26392_0_transcribed_RNA_sequence	97.853	3261	29	7	58	3300	1	3238	0	5596	PIAS	JAK-STAT pathway	Name=zf-MIZ
TRINITY_DN256829_c0_g1_i2	TRINITY_DN256829_c0_g1	Transcript_110597	seq4084	2506_ENA_GBEV01002507_GBEV010025071_TSA:_Procambarus_clarkii_Pc_2527_transcribed_RNA_sequence	87.2	250	28	3	172	419	86	333	1.38e-75	281	C-type lectins	Recognition	Name=Lectin_C
TRINITY_DN298594_c0_g2_i2	TRINITY_DN298594_c0_g2	Transcript_165425	seq5330	820_ENA_GBEV01000821_GBEV010008211_TSA:_Procambarus_clarkii_Pc_831_transcribed_RNA_sequence	89.474	304	28	1	1185	1488	889	1188	3.36e-105	381	Clip SP	Prophenoloxidase pathway	Name=Trypsin
TRINITY_DN257546_c0_g1_i1	TRINITY_DN257546_c0_g1	Transcript_111244	seq3795	Procambarus_clarkii_13_ENA_GBEV01007227_GBEV010072271_TSA:_Procambarus_clarkii_Pc_7251_transcribed_RNA_sequence	93.146	569	28	7	3	566	618	56	0	824	TEP	Recognition	NA
TRINITY_DN282468_c0_g1_i1	TRINITY_DN282468_c0_g1	Transcript_139510	seq4054	22687_ENA_GARH01022688_GARH010226881_TSA:_Procambarus_clarkii_Prcla_ES_1936_1_transcribed_RNA_sequence	96.479	852	28	1	273	1122	3523	2672	0	1406	C-type lectins	Recognition	Name=Lectin_C
TRINITY_DN296424_c0_g1_i3	TRINITY_DN296424_c0_g1	Transcript_161239	seq2958	Procambarus_clarkii_Ago-2c_ENA_GBEV01037383_GBEV010373831_TSA:_Procambarus_clarkii_Pc_37436_transcribed_RNA_sequence	95.792	903	28	4	184	1081	3095	2198	0	1448	Argonaute-Piwi	Antiviral RNAi	Name=Piwi
TRINITY_DN311171_c0_g1_i2	TRINITY_DN311171_c0_g1	Transcript_197797	seq5357	26326_pcla_ENA_GBEV01026327_GBEV010263271_TSA:_Procambarus_clarkii_Pc_26371_transcribed_RNA_sequence	97.074	991	28	1	1	990	1649	659	0	1668	Clip SP	Prophenoloxidase pathway	Name=Trypsin
TRINITY_DN317332_c0_g1_i1	TRINITY_DN317332_c0_g1	Transcript_223735	seq2721	Procambarus_clarkii_Dcr-2a_ENA_GBEV01009413_GBEV010094131_TSA:_Procambarus_clarkii_Pc_9440_transcribed_RNA_sequence	98.268	1617	28	0	920	2536	228	1844	0	2832	Dicer-2	Antiviral RNAi	Name=Helicase_C
TRINITY_DN318785_c3_g1_i3	TRINITY_DN318785_c3_g1	Transcript_231731	seq4092	77730_ENA_GBEV01077731_GBEV010777311_TSA:_Procambarus_clarkii_Pc_77806_transcribed_RNA_sequence	91.811	403	27	3	224	626	1682	1286	5.33e-158	556	C-type lectins	Recognition	Name=Lectin_C
TRINITY_DN106222_c0_g1_i1	TRINITY_DN106222_c0_g1	Transcript_33660	seq1068	Procambarus_clarkii_2	95.064	547	27	0	76	622	1405	859	0	861	GNBP	Recognition	Name=Glyco_hydro_16
TRINITY_DN308412_c1_g3_i2	TRINITY_DN308412_c1_g3	Transcript_188665	seq3786	Procambarus_clarkii_4	90.727	550	27	4	1	549	1496	970	0	712	TEP	Recognition	Name=A2M_recep
TRINITY_DN279732_c0_g1_i1	TRINITY_DN279732_c0_g1	Transcript_135627	seq2601	Procambarus_clarkii_6	94.604	593	27	2	1	588	110	702	0	913	Crustin	Antimicrobial peptides	Name=WAP
TRINITY_DN308809_c1_g1_i2	TRINITY_DN308809_c1_g1	Transcript_190127	seq2596	Procambarus_clarkii_1_ENA_GBEV01000038_GBEV010000381_TSA:_Procambarus_clarkii_Pc_40_transcribed_RNA_sequence	96.063	762	27	2	2758	3519	1441	683	0	1238	Crustin	Antimicrobial peptides	Name=TPH
TRINITY_DN308809_c1_g1_i3	TRINITY_DN308809_c1_g1	Transcript_190128	seq2596	Procambarus_clarkii_1_ENA_GBEV01000038_GBEV010000381_TSA:_Procambarus_clarkii_Pc_40_transcribed_RNA_sequence	96.063	762	27	2	3095	3856	1441	683	0	1238	Crustin	Antimicrobial peptides	Name=TPH
TRINITY_DN318880_c2_g11_i2	TRINITY_DN318880_c2_g11	Transcript_232621	seq1384	Procambarus_clarkii_ENA_GARH01005446_GARH010054461_TSA:_Procambarus_clarkii_Prcla_ES_21068_0_transcribed_RNA_sequence	98.968	2617	27	0	359	2975	994	3610	0	4684	JAK	JAK-STAT pathway	Name=Pkinase_Tyr
TRINITY_DN318880_c2_g11_i7	TRINITY_DN318880_c2_g11	Transcript_232630	seq1384	Procambarus_clarkii_ENA_GARH01005446_GARH010054461_TSA:_Procambarus_clarkii_Prcla_ES_21068_0_transcribed_RNA_sequence	98.968	2617	27	0	347	2963	994	3610	0	4684	JAK	JAK-STAT pathway	Name=Pkinase_Tyr
TRINITY_DN320309_c4_g19_i1	TRINITY_DN320309_c4_g19	Transcript_241535	seq7426	tr|Q26058|Q26058_PACLE Putative serine proteinase inhibitor OS=Pacifastacus leniusculus OX=6720 GN=PAPI 2 PE=2 SV=1	65.789	76	26	0	2	229	351	426	1.47e-31	109	Serpin	Prophenoloxidase pathway	Name=Serpin
TRINITY_DN283344_c0_g1_i2	TRINITY_DN283344_c0_g1	Transcript_140719	seq2088	Procambarus_clarkii_5_ENA_GARH01015332_GARH010153321_TSA:_Procambarus_clarkii_Prcla_ES_998_0_transcribed_RNA_sequence	90.299	268	26	0	124	391	96	363	1.81e-96	351	ALFs	Antimicrobial peptides	Name=DUF3254
TRINITY_DN308412_c1_g3_i1	TRINITY_DN308412_c1_g3	Transcript_188664	seq3786	Procambarus_clarkii_4	93.576	467	26	3	75	538	1435	970	0	693	TEP	Recognition	Name=A2M_recep
TRINITY_DN283344_c0_g1_i2	TRINITY_DN283344_c0_g1	Transcript_140719	seq2088	Procambarus_clarkii_5_ENA_GARH01015332_GARH010153321_TSA:_Procambarus_clarkii_Prcla_ES_998_0_transcribed_RNA_sequence	91.695	590	26	6	431	1012	365	939	0	797	ALFs	Antimicrobial peptides	Name=DUF3254
TRINITY_DN316846_c1_g2_i10	TRINITY_DN316846_c1_g2	Transcript_221615	seq5337	3296_ENA_GBEV01003297_GBEV010032971_TSA:_Procambarus_clarkii_Pc_3319_transcribed_RNA_sequence	96.737	858	26	2	6	863	1669	814	0	1428	Clip SP	Prophenoloxidase pathway	Name=Trypsin
TRINITY_DN300971_c0_g1_i2	TRINITY_DN300971_c0_g1	Transcript_170371	seq5365	53278_ENA_GBEV01053279_GBEV010532791_TSA:_Procambarus_clarkii_Pc_53339_transcribed_RNA_sequence	97.395	998	26	0	77	1074	124	1121	0	1700	Clip SP	Prophenoloxidase pathway	Name=Trypsin
TRINITY_DN314146_c1_g1_i3	TRINITY_DN314146_c1_g1	Transcript_209513	seq1460	Procambarus_clarkii_ENA_GARH01042923_GARH010429231_TSA:_Procambarus_clarkii_Prcla_ES_14220_0_transcribed_RNA_sequence	98.915	2396	26	0	1	2396	46	2441	0	4281	STAT	JAK-STAT pathway	Name=STAT_bind
TRINITY_DN71695_c0_g1_i1	TRINITY_DN71695_c0_g1	Transcript_22788	seq2597	Procambarus_clarkii_2	95.548	629	25	1	13	638	1	629	0	1003	Crustin	Antimicrobial peptides	NA
TRINITY_DN303893_c1_g1_i1	TRINITY_DN303893_c1_g1	Transcript_176961	seq5350	12986_ENA_GBEV01012987_GBEV010129871_TSA:_Procambarus_clarkii_Pc_13016_transcribed_RNA_sequence	97.603	1043	25	0	123	1165	1	1043	0	1788	Clip SP	Prophenoloxidase pathway	Name=Trypsin
TRINITY_DN303893_c1_g1_i2	TRINITY_DN303893_c1_g1	Transcript_176962	seq5350	12986_ENA_GBEV01012987_GBEV010129871_TSA:_Procambarus_clarkii_Pc_13016_transcribed_RNA_sequence	97.603	1043	25	0	123	1165	1	1043	0	1788	Clip SP	Prophenoloxidase pathway	Name=Trypsin
TRINITY_DN320524_c3_g46_i2	TRINITY_DN320524_c3_g46	Transcript_242979	seq3316	Procambarus_clarkii_5_ENA_GARH01023907_GARH010239071_TSA:_Procambarus_clarkii_Prcla_ES_2701_0_transcribed_RNA_sequence	98.155	1355	25	0	1	1355	2001	647	0	2364	von Willebrand factor A	Other	NA
TRINITY_DN266461_c0_g1_i1	TRINITY_DN266461_c0_g1	Transcript_119837	seq2959	Procambarus_clarkii_Piwi-1_ENA_GBEV01070037_GBEV010700371_TSA:_Procambarus_clarkii_Pc_70107_transcribed_RNA_sequence	98.45	1613	25	0	1	1613	1575	3187	0	2841	Argonaute-Piwi	Antiviral RNAi	Name=Piwi
TRINITY_DN255100_c0_g1_i2	TRINITY_DN255100_c0_g1	Transcript_108999	seq7426	tr|Q26058|Q26058_PACLE Putative serine proteinase inhibitor OS=Pacifastacus leniusculus OX=6720 GN=PAPI 2 PE=2 SV=1	56.989	93	24	1	321	91	230	322	1.92e-23	93.2	Serpin	Prophenoloxidase pathway	Name=Serpin
TRINITY_DN308412_c1_g6_i1	TRINITY_DN308412_c1_g6	Transcript_188667	seq3786	Procambarus_clarkii_4	94.004	467	24	3	49	512	1435	970	0	704	TEP	Recognition	Name=A2M_recep
TRINITY_DN285963_c1_g2_i3	TRINITY_DN285963_c1_g2	Transcript_144177	seq5340	5128_ENA_GBEV01005129_GBEV010051291_TSA:_Procambarus_clarkii_Pc_5151_transcribed_RNA_sequence	95.132	493	24	0	181	673	493	1	0	778	Clip SP	Prophenoloxidase pathway	Name=Trypsin
TRINITY_DN480108_c0_g1_i1	TRINITY_DN480108_c0_g1	Transcript_286077	seq4051	13122_ENA_GARH01013123_GARH010131231_TSA:_Procambarus_clarkii_Prcla_ES_45053_0_transcribed_RNA_sequence	95.091	550	24	2	4	553	884	338	0	863	C-type lectins	Recognition	Name=Lectin_C
TRINITY_DN309419_c0_g1_i2	TRINITY_DN309419_c0_g1	Transcript_191914	seq5345	8738_ENA_GBEV01008739_GBEV010087391_TSA:_Procambarus_clarkii_Pc_8765_transcribed_RNA_sequence	96.098	615	24	0	1	615	196	810	0	1003	Clip SP	Prophenoloxidase pathway	Name=Trypsin
TRINITY_DN273207_c0_g2_i1	TRINITY_DN273207_c0_g2	Transcript_127501	seq2092	Procambarus_clarkii_9	95.046	646	24	3	82	722	22	664	0	1009	ALFs	Antimicrobial peptides	Name=DUF3254
TRINITY_DN266461_c1_g1_i1	TRINITY_DN266461_c1_g1	Transcript_119839	seq2959	Procambarus_clarkii_Piwi-1_ENA_GBEV01070037_GBEV010700371_TSA:_Procambarus_clarkii_Pc_70107_transcribed_RNA_sequence	96.193	683	24	1	1	683	3167	3847	0	1116	Argonaute-Piwi	Antiviral RNAi	NA
TRINITY_DN305501_c0_g1_i1	TRINITY_DN305501_c0_g1	Transcript_180840	seq5333	1692_ENA_GBEV01001693_GBEV010016931_TSA:_Procambarus_clarkii_Pc_1710_transcribed_RNA_sequence	94.403	804	24	4	54	839	8442	7642	0	1216	Clip SP	Prophenoloxidase pathway	Name=Trypsin
TRINITY_DN320730_c1_g1_i1	TRINITY_DN320730_c1_g1	Transcript_244409	seq4802	29486_ENA_GBEV01029487_GBEV010294871_TSA:_Procambarus_clarkii_Pc_29534_transcribed_RNA_sequence	97.348	905	24	0	7453	8357	905	1	0	1539	Scavenger A	Recognition	Name=SRCR
TRINITY_DN320730_c1_g1_i2	TRINITY_DN320730_c1_g1	Transcript_244410	seq4802	29486_ENA_GBEV01029487_GBEV010294871_TSA:_Procambarus_clarkii_Pc_29534_transcribed_RNA_sequence	97.348	905	24	0	7453	8357	905	1	0	1539	Scavenger A	Recognition	Name=SRCR
TRINITY_DN319884_c5_g2_i18	TRINITY_DN319884_c5_g2	Transcript_238697	seq3793	Procambarus_clarkii_11_ENA_GBEV01013214_GBEV010132141_TSA:_Procambarus_clarkii_Pc_13243_transcribed_RNA_sequence	98.638	1762	24	0	699	2460	4687	2926	0	3121	TEP	Recognition	Name=A2M_recep
TRINITY_DN319884_c5_g2_i22	TRINITY_DN319884_c5_g2	Transcript_238699	seq3793	Procambarus_clarkii_11_ENA_GBEV01013214_GBEV010132141_TSA:_Procambarus_clarkii_Pc_13243_transcribed_RNA_sequence	98.638	1762	24	0	699	2460	4687	2926	0	3121	TEP	Recognition	Name=A2M_recep
TRINITY_DN309510_c1_g3_i9	TRINITY_DN309510_c1_g3	Transcript_192283	seq1714	Cherax_quadricarinatus_3_ENA_HACK01013172_HACK010131721_TSA:_Cherax_quadricarinatus__contig_transcript-80_13171	91.078	269	23	1	5178	5445	5700	5968	5.83e-99	363	Dscam	Recognition	Name=I-set
TRINITY_DN303410_c0_g1_i1	TRINITY_DN303410_c0_g1	Transcript_175714	seq4054	22687_ENA_GARH01022688_GARH010226881_TSA:_Procambarus_clarkii_Prcla_ES_1936_1_transcribed_RNA_sequence	93.75	432	23	4	3082	3513	2268	2695	0	645	C-type lectins	Recognition	Name=ENSDARP00000106918
TRINITY_DN303410_c0_g1_i2	TRINITY_DN303410_c0_g1	Transcript_175715	seq4054	22687_ENA_GARH01022688_GARH010226881_TSA:_Procambarus_clarkii_Prcla_ES_1936_1_transcribed_RNA_sequence	93.75	432	23	4	3082	3513	2268	2695	0	645	C-type lectins	Recognition	NA
TRINITY_DN313535_c16_g15_i1	TRINITY_DN313535_c16_g15	Transcript_206683	seq2085	Procambarus_clarkii_2	94.972	537	23	4	12	544	1410	874	0	839	ALFs	Antimicrobial peptides	Name=DUF3254
TRINITY_DN310324_c5_g3_i1	TRINITY_DN310324_c5_g3	Transcript_194964	seq4055	27463_ENA_GARH01027464_GARH010274641_TSA:_Procambarus_clarkii_Prcla_ES_9186_0_transcribed_RNA_sequence	89.57	604	23	18	148	746	1	569	0	730	C-type lectins	Recognition	NA
TRINITY_DN316846_c1_g2_i5	TRINITY_DN316846_c1_g2	Transcript_221610	seq5337	3296_ENA_GBEV01003297_GBEV010032971_TSA:_Procambarus_clarkii_Pc_3319_transcribed_RNA_sequence	97.07	785	23	0	554	1338	1253	469	0	1323	Clip SP	Prophenoloxidase pathway	Name=Trypsin
TRINITY_DN316846_c1_g2_i7	TRINITY_DN316846_c1_g2	Transcript_221612	seq5337	3296_ENA_GBEV01003297_GBEV010032971_TSA:_Procambarus_clarkii_Pc_3319_transcribed_RNA_sequence	97.07	785	23	0	554	1338	1253	469	0	1323	Clip SP	Prophenoloxidase pathway	Name=Trypsin
TRINITY_DN318206_c0_g3_i4	TRINITY_DN318206_c0_g3	Transcript_228814	seq3805	Procambarus_clarkii_23	97.744	1064	23	1	1	1063	19	1082	0	1831	TEP	Recognition	Name=A2M_N
TRINITY_DN318880_c2_g11_i5	TRINITY_DN318880_c2_g11	Transcript_232626	seq1384	Procambarus_clarkii_ENA_GARH01005446_GARH010054461_TSA:_Procambarus_clarkii_Prcla_ES_21068_0_transcribed_RNA_sequence	98.935	2160	23	0	969	3128	1451	3610	0	3862	JAK	JAK-STAT pathway	Name=Pkinase_Tyr
TRINITY_DN318880_c2_g11_i6	TRINITY_DN318880_c2_g11	Transcript_232627	seq1384	Procambarus_clarkii_ENA_GARH01005446_GARH010054461_TSA:_Procambarus_clarkii_Prcla_ES_21068_0_transcribed_RNA_sequence	98.935	2160	23	0	1603	3762	1451	3610	0	3862	JAK	JAK-STAT pathway	Name=Pkinase_Tyr
TRINITY_DN208521_c0_g1_i1	TRINITY_DN208521_c0_g1	Transcript_76673	seq7426	tr|Q26058|Q26058_PACLE Putative serine proteinase inhibitor OS=Pacifastacus leniusculus OX=6720 GN=PAPI 2 PE=2 SV=1	75.281	89	22	0	911	645	17	105	2.97e-36	129	Serpin	Prophenoloxidase pathway	Name=Serpin
TRINITY_DN313535_c16_g15_i1	TRINITY_DN313535_c16_g15	Transcript_206683	seq2085	Procambarus_clarkii_2	95.445	483	22	0	541	1023	507	25	0	771	ALFs	Antimicrobial peptides	Name=DUF3254
TRINITY_DN309419_c0_g1_i2	TRINITY_DN309419_c0_g1	Transcript_191914	seq5345	8738_ENA_GBEV01008739_GBEV010087391_TSA:_Procambarus_clarkii_Pc_8765_transcribed_RNA_sequence	95.483	487	22	0	886	1372	808	1294	0	778	Clip SP	Prophenoloxidase pathway	Name=Trypsin
TRINITY_DN316811_c0_g1_i4	TRINITY_DN316811_c0_g1	Transcript_221259	seq3792	Procambarus_clarkii_10_ENA_GBEV01001495_GBEV010014951_TSA:_Procambarus_clarkii_Pc_1512_transcribed_RNA_sequence	94.346	566	22	7	49	607	6288	6850	0	859	TEP	Recognition	NA
TRINITY_DN308809_c1_g1_i1	TRINITY_DN308809_c1_g1	Transcript_190126	seq2596	Procambarus_clarkii_1_ENA_GBEV01000038_GBEV010000381_TSA:_Procambarus_clarkii_Pc_40_transcribed_RNA_sequence	97.4	923	22	2	804	1724	3810	2888	0	1570	Crustin	Antimicrobial peptides	Name=TPH
TRINITY_DN308809_c1_g1_i10	TRINITY_DN308809_c1_g1	Transcript_190132	seq2596	Procambarus_clarkii_1_ENA_GBEV01000038_GBEV010000381_TSA:_Procambarus_clarkii_Pc_40_transcribed_RNA_sequence	97.4	923	22	2	804	1724	3810	2888	0	1570	Crustin	Antimicrobial peptides	Name=TPH
TRINITY_DN308809_c1_g1_i3	TRINITY_DN308809_c1_g1	Transcript_190128	seq2596	Procambarus_clarkii_1_ENA_GBEV01000038_GBEV010000381_TSA:_Procambarus_clarkii_Pc_40_transcribed_RNA_sequence	97.4	923	22	2	804	1724	3810	2888	0	1570	Crustin	Antimicrobial peptides	Name=TPH
TRINITY_DN313705_c0_g2_i3	TRINITY_DN313705_c0_g2	Transcript_207410	seq3064	Procambarus_clarkii_ENA_GBEV01042247_GBEV010422471_TSA:_Procambarus_clarkii_Pc_42305_transcribed_RNA_sequence	97.821	1193	22	2	509	1697	1519	2711	0	2056	Pasha	Antiviral RNAi	Name=EFX80540
TRINITY_DN265303_c0_g1_i1	TRINITY_DN265303_c0_g1	Transcript_118557	seq474	27413_ENA_GARH01027414_GARH010274141_TSA:_Procambarus_clarkii_Prcla_ES_16460_0_transcribed_RNA_sequence	98.625	1746	22	1	495	2238	1	1746	0	3090	Tube	Toll Pathway	Name=Death_2
TRINITY_DN320524_c3_g41_i1	TRINITY_DN320524_c3_g41	Transcript_242977	seq3316	Procambarus_clarkii_5_ENA_GARH01023907_GARH010239071_TSA:_Procambarus_clarkii_Prcla_ES_2701_0_transcribed_RNA_sequence	98.784	1809	22	0	1	1809	1977	3785	0	3219	von Willebrand factor A	Other	NA
TRINITY_DN319359_c0_g3_i1	TRINITY_DN319359_c0_g3	Transcript_235366	seq3799	Procambarus_clarkii_17_ENA_GBEV01003127_GBEV010031271_TSA:_Procambarus_clarkii_Pc_3149_transcribed_RNA_sequence	94.878	410	21	0	1	410	3839	3430	0	641	TEP	Recognition	Name=EDAN016556-RA
TRINITY_DN319359_c0_g4_i1	TRINITY_DN319359_c0_g4	Transcript_235367	seq3799	Procambarus_clarkii_17_ENA_GBEV01003127_GBEV010031271_TSA:_Procambarus_clarkii_Pc_3149_transcribed_RNA_sequence	94.878	410	21	0	1	410	3839	3430	0	641	TEP	Recognition	Name=EDAN016556-RA
TRINITY_DN531664_c0_g1_i1	TRINITY_DN531664_c0_g1	Transcript_300200	seq3785	Procambarus_clarkii_3_ENA_GBEV01001267_GBEV010012671_TSA:_Procambarus_clarkii_Pc_1282_transcribed_RNA_sequence	92.76	442	21	6	1	432	1728	2168	2.41e-180	628	TEP	Recognition	Name=A2M_N_2
TRINITY_DN293487_c0_g1_i1	TRINITY_DN293487_c0_g1	Transcript_156034	seq2091	Procambarus_clarkii_8	95.748	635	21	4	543	1172	643	10	0	1018	ALFs	Antimicrobial peptides	Name=DUF3254
TRINITY_DN523578_c0_g1_i1	TRINITY_DN523578_c0_g1	Transcript_297626	seq701	21971_ENA_GARH01021972_GARH010219721_TSA:_Procambarus_clarkii_Prcla_ES_3142_0_transcribed_RNA_sequence	96.652	687	21	2	1	686	179	864	0	1140	Spatzle	Toll Pathway	Name=Spaetzle
TRINITY_DN264699_c0_g1_i1	TRINITY_DN264699_c0_g1	Transcript_117866	seq5359	32265_ENA_GBEV01032266_GBEV010322661_TSA:_Procambarus_clarkii_Pc_32315_transcribed_RNA_sequence	98.077	1092	21	0	1	1092	17	1108	0	1901	Clip SP	Prophenoloxidase pathway	Name=Trypsin
TRINITY_DN264739_c0_g1_i2	TRINITY_DN264739_c0_g1	Transcript_117948	seq5368	65293_ENA_GBEV01065294_GBEV010652941_TSA:_Procambarus_clarkii_Pc_65362_transcribed_RNA_sequence	98.105	1108	21	0	60	1167	1809	2916	0	1930	Clip SP	Prophenoloxidase pathway	Name=Trypsin
TRINITY_DN296669_c0_g1_i1	TRINITY_DN296669_c0_g1	Transcript_161737	seq4083	1626_ENA_GBEV01001627_GBEV010016271_TSA:_Procambarus_clarkii_Pc_1644_transcribed_RNA_sequence	91.078	269	20	3	811	1079	399	135	4.47e-99	361	C-type lectins	Recognition	Name=Lectin_C
TRINITY_DN296669_c0_g1_i2	TRINITY_DN296669_c0_g1	Transcript_161738	seq4083	1626_ENA_GBEV01001627_GBEV010016271_TSA:_Procambarus_clarkii_Pc_1644_transcribed_RNA_sequence	91.078	269	20	3	811	1079	399	135	2.71e-99	361	C-type lectins	Recognition	Name=Lectin_C
TRINITY_DN237834_c0_g1_i1	TRINITY_DN237834_c0_g1	Transcript_94864	seq2087	Procambarus_clarkii_4	96.289	539	20	0	232	770	564	26	0	885	ALFs	Antimicrobial peptides	Name=DUF3254
TRINITY_DN237834_c0_g1_i2	TRINITY_DN237834_c0_g1	Transcript_94865	seq2087	Procambarus_clarkii_4	96.289	539	20	0	275	813	564	26	0	885	ALFs	Antimicrobial peptides	Name=DUF3254
TRINITY_DN282468_c0_g1_i2	TRINITY_DN282468_c0_g1	Transcript_139511	seq4054	22687_ENA_GARH01022688_GARH010226881_TSA:_Procambarus_clarkii_Prcla_ES_1936_1_transcribed_RNA_sequence	96.161	547	20	1	273	819	3523	2978	0	893	C-type lectins	Recognition	NA
TRINITY_DN318206_c0_g3_i1	TRINITY_DN318206_c0_g3	Transcript_228812	seq3805	Procambarus_clarkii_23	97.868	938	20	0	87	1024	145	1082	0	1622	TEP	Recognition	Name=A2M_N
TRINITY_DN307422_c0_g1_i6	TRINITY_DN307422_c0_g1	Transcript_185812	seq7419	TRINITY_DN144281_c2_g2_i1 len=880 path=[5628:0-135 5629:136-157 5855:158-389 5686:390-412 5687:413-482 5688:483-502 5857:503-635 5841:636-761 5554:762-879] [-1, 5628, 5629, 5855, 5686, 5687, 5688, 5857, 5841, 5554, -2]	93.706	143	9	0	3503	3645	762	620	2.51e-57	215	Innexin	Novel	Name=Innexin
TRINITY_DN307422_c0_g1_i7	TRINITY_DN307422_c0_g1	Transcript_185813	seq7419	TRINITY_DN144281_c2_g2_i1 len=880 path=[5628:0-135 5629:136-157 5855:158-389 5686:390-412 5687:413-482 5688:483-502 5857:503-635 5841:636-761 5554:762-879] [-1, 5628, 5629, 5855, 5686, 5687, 5688, 5857, 5841, 5554, -2]	92.692	260	19	0	3117	3376	879	620	1.01e-105	375	Innexin	Novel	Name=Innexin
TRINITY_DN320820_c601_g3_i4	TRINITY_DN320820_c601_g3	Transcript_244747	seq69	55768_ENA_GBEV01055769_GBEV010557691_TSA:_Procambarus_clarkii_Pc_55831_transcribed_RNA_sequence	94.309	369	19	2	85	452	1	368	7.24e-161	564	Hemocyanin	Prophenoloxidase pathway	Name=Hemocyanin_C
TRINITY_DN296669_c0_g1_i1	TRINITY_DN296669_c0_g1	Transcript_161737	seq4083	1626_ENA_GBEV01001627_GBEV010016271_TSA:_Procambarus_clarkii_Pc_1644_transcribed_RNA_sequence	97.254	692	19	0	1	692	1141	450	0	1173	C-type lectins	Recognition	Name=Lectin_C
TRINITY_DN296669_c0_g1_i2	TRINITY_DN296669_c0_g1	Transcript_161738	seq4083	1626_ENA_GBEV01001627_GBEV010016271_TSA:_Procambarus_clarkii_Pc_1644_transcribed_RNA_sequence	97.254	692	19	0	1	692	1141	450	0	1173	C-type lectins	Recognition	Name=Lectin_C
TRINITY_DN267210_c0_g2_i2	TRINITY_DN267210_c0_g2	Transcript_120631	seq3791	Procambarus_clarkii_9	97.708	829	19	0	3371	4199	2126	1298	0	1426	TEP	Recognition	Name=Thiol-ester_cl
TRINITY_DN310848_c3_g1_i1	TRINITY_DN310848_c3_g1	Transcript_196718	seq4086	2945_ENA_GBEV01002946_GBEV010029461_TSA:_Procambarus_clarkii_Pc_2968_transcribed_RNA_sequence	97.702	1088	19	3	45	1132	192	1273	0	1866	C-type lectins	Recognition	Name=Lectin_C
TRINITY_DN310848_c3_g1_i4	TRINITY_DN310848_c3_g1	Transcript_196719	seq4086	2945_ENA_GBEV01002946_GBEV010029461_TSA:_Procambarus_clarkii_Pc_2968_transcribed_RNA_sequence	97.702	1088	19	3	360	1447	192	1273	0	1866	C-type lectins	Recognition	Name=Lectin_C
TRINITY_DN102286_c0_g1_i1	TRINITY_DN102286_c0_g1	Transcript_32475	seq2959	Procambarus_clarkii_Piwi-1_ENA_GBEV01070037_GBEV010700371_TSA:_Procambarus_clarkii_Pc_70107_transcribed_RNA_sequence	98.514	1279	19	0	1	1279	319	1597	0	2257	Argonaute-Piwi	Antiviral RNAi	Name=PAZ
TRINITY_DN308412_c2_g2_i2	TRINITY_DN308412_c2_g2	Transcript_188670	seq3804	Procambarus_clarkii_22	95.843	433	18	0	1	433	1487	1919	0	701	TEP	Recognition	Name=A2M_N_2
TRINITY_DN320655_c6_g2_i6	TRINITY_DN320655_c6_g2	Transcript_244448	seq2957	Procambarus_clarkii_Ago-2b_ENA_GBEV01014452_GBEV010144521_TSA:_Procambarus_clarkii_Pc_14483_transcribed_RNA_sequence	96.604	530	18	0	1	530	423	952	0	880	Argonaute-Piwi	Antiviral RNAi	Name=ArgoL1
TRINITY_DN267422_c0_g1_i2	TRINITY_DN267422_c0_g1	Transcript_120916	seq5348	11128_ENA_GBEV01011129_GBEV010111291_TSA:_Procambarus_clarkii_Pc_11157_transcribed_RNA_sequence	96.392	582	18	2	2524	3102	582	1	0	955	Clip SP	Prophenoloxidase pathway	Name=Trypsin
TRINITY_DN267422_c0_g1_i5	TRINITY_DN267422_c0_g1	Transcript_120917	seq5348	11128_ENA_GBEV01011129_GBEV010111291_TSA:_Procambarus_clarkii_Pc_11157_transcribed_RNA_sequence	96.392	582	18	2	2575	3153	582	1	0	955	Clip SP	Prophenoloxidase pathway	Name=Trypsin
TRINITY_DN190057_c1_g1_i1	TRINITY_DN190057_c1_g1	Transcript_67150	seq4800	4657_ENA_GBEV01004658_GBEV010046581_TSA:_Procambarus_clarkii_Pc_4680_transcribed_RNA_sequence	94.298	684	18	3	124	786	1	684	0	1027	Scavenger A	Recognition	Name=CBM_14
TRINITY_DN264739_c0_g1_i8	TRINITY_DN264739_c0_g1	Transcript_117954	seq5368	65293_ENA_GBEV01065294_GBEV010652941_TSA:_Procambarus_clarkii_Pc_65362_transcribed_RNA_sequence	97.831	830	18	0	60	889	1809	2638	0	1434	Clip SP	Prophenoloxidase pathway	Name=Trypsin
TRINITY_DN318785_c3_g1_i3	TRINITY_DN318785_c3_g1	Transcript_231731	seq4092	77730_ENA_GBEV01077731_GBEV010777311_TSA:_Procambarus_clarkii_Pc_77806_transcribed_RNA_sequence	97.848	883	18	1	626	1507	883	1	0	1524	C-type lectins	Recognition	Name=Lectin_C
TRINITY_DN318880_c2_g11_i6	TRINITY_DN318880_c2_g11	Transcript_232627	seq1384	Procambarus_clarkii_ENA_GARH01005446_GARH010054461_TSA:_Procambarus_clarkii_Prcla_ES_21068_0_transcribed_RNA_sequence	98.759	1451	18	0	3	1453	4	1454	0	2580	JAK	JAK-STAT pathway	Name=Pkinase_Tyr
TRINITY_DN2935_c0_g1_i1	TRINITY_DN2935_c0_g1	Transcript_1053	seq469	Procambarus_clarkii_7	98.801	1501	18	0	1	1501	1220	2720	0	2673	TLR	Toll Pathway	Name=LRR_8
TRINITY_DN293487_c0_g1_i1	TRINITY_DN293487_c0_g1	Transcript_156034	seq2091	Procambarus_clarkii_8	92.803	264	17	2	114	377	923	662	2.09e-105	381	ALFs	Antimicrobial peptides	Name=DUF3254
TRINITY_DN282616_c0_g1_i3	TRINITY_DN282616_c0_g1	Transcript_139675	seq2093	Procambarus_clarkii_10	94.551	312	17	0	522	833	1	312	4.45e-136	483	ALFs	Antimicrobial peptides	Name=DUF3254
TRINITY_DN282616_c0_g1_i1	TRINITY_DN282616_c0_g1	Transcript_139673	seq2093	Procambarus_clarkii_10	94.551	312	17	0	383	694	1	312	3.78e-136	483	ALFs	Antimicrobial peptides	Name=DUF3254
TRINITY_DN302737_c0_g2_i2	TRINITY_DN302737_c0_g2	Transcript_174156	seq2600	Procambarus_clarkii_5_ENA_GARH01002669_GARH010026691_TSA:_Procambarus_clarkii_Prcla_ES_13741_0_transcribed_RNA_sequence	92.663	368	17	4	410	777	8	365	7.75e-148	521	Crustin	Antimicrobial peptides	Name=WAP
TRINITY_DN302737_c0_g2_i3	TRINITY_DN302737_c0_g2	Transcript_174157	seq2600	Procambarus_clarkii_5_ENA_GARH01002669_GARH010026691_TSA:_Procambarus_clarkii_Prcla_ES_13741_0_transcribed_RNA_sequence	92.663	368	17	4	383	750	8	365	7.48e-148	521	Crustin	Antimicrobial peptides	Name=81206
TRINITY_DN302737_c0_g2_i1	TRINITY_DN302737_c0_g2	Transcript_174155	seq2600	Procambarus_clarkii_5_ENA_GARH01002669_GARH010026691_TSA:_Procambarus_clarkii_Prcla_ES_13741_0_transcribed_RNA_sequence	92.663	368	17	4	377	744	8	365	7.43e-148	521	Crustin	Antimicrobial peptides	Name=WAP
TRINITY_DN298594_c0_g2_i2	TRINITY_DN298594_c0_g2	Transcript_165425	seq5330	820_ENA_GBEV01000821_GBEV010008211_TSA:_Procambarus_clarkii_Pc_831_transcribed_RNA_sequence	94.749	419	17	2	1453	1870	1112	1526	0	647	Clip SP	Prophenoloxidase pathway	Name=Trypsin
TRINITY_DN316846_c1_g2_i2	TRINITY_DN316846_c1_g2	Transcript_221607	seq5337	3296_ENA_GBEV01003297_GBEV010032971_TSA:_Procambarus_clarkii_Pc_3319_transcribed_RNA_sequence	96.136	440	17	0	554	993	1253	814	0	719	Clip SP	Prophenoloxidase pathway	Name=Trypsin
TRINITY_DN299086_c0_g1_i1	TRINITY_DN299086_c0_g1	Transcript_166345	seq2604	Procambarus_clarkii_9_ENA_GARH01032321_GARH010323211_TSA:_Procambarus_clarkii_Prcla_ES_1281_0_transcribed_RNA_sequence	96.008	501	17	1	1	498	523	23	0	811	Crustin	Antimicrobial peptides	Name=FBpp0269440
TRINITY_DN121949_c0_g1_i1	TRINITY_DN121949_c0_g1	Transcript_38383	seq4087	12873_ENA_GBEV01012874_GBEV010128741_TSA:_Procambarus_clarkii_Pc_12903_transcribed_RNA_sequence	95.833	552	17	3	1	552	253	798	0	887	C-type lectins	Recognition	Name=Lectin_C
TRINITY_DN190057_c1_g2_i1	TRINITY_DN190057_c1_g2	Transcript_67151	seq4800	4657_ENA_GBEV01004658_GBEV010046581_TSA:_Procambarus_clarkii_Pc_4680_transcribed_RNA_sequence	96.637	684	17	2	124	801	1	684	0	1131	Scavenger A	Recognition	Name=CBM_14
TRINITY_DN264739_c0_g1_i3	TRINITY_DN264739_c0_g1	Transcript_117949	seq5368	65293_ENA_GBEV01065294_GBEV010652941_TSA:_Procambarus_clarkii_Pc_65362_transcribed_RNA_sequence	98.3	1000	17	0	256	1255	1917	2916	0	1753	Clip SP	Prophenoloxidase pathway	Name=Trypsin
TRINITY_DN303922_c3_g1_i1	TRINITY_DN303922_c3_g1	Transcript_176938	seq4801	28632_ENA_GBEV01028633_GBEV010286331_TSA:_Procambarus_clarkii_Pc_28679_transcribed_RNA_sequence	98.512	1210	17	1	160	1368	1652	2861	0	2134	Scavenger A	Recognition	Name=SRCR
TRINITY_DN303922_c3_g1_i3	TRINITY_DN303922_c3_g1	Transcript_176940	seq4801	28632_ENA_GBEV01028633_GBEV010286331_TSA:_Procambarus_clarkii_Pc_28679_transcribed_RNA_sequence	98.596	1211	17	0	212	1422	1651	2861	0	2143	Scavenger A	Recognition	Name=SRCR
TRINITY_DN303922_c3_g1_i5	TRINITY_DN303922_c3_g1	Transcript_176942	seq4801	28632_ENA_GBEV01028633_GBEV010286331_TSA:_Procambarus_clarkii_Pc_28679_transcribed_RNA_sequence	98.597	1212	17	0	157	1368	1650	2861	0	2145	Scavenger A	Recognition	Name=SRCR
TRINITY_DN309510_c1_g3_i3	TRINITY_DN309510_c1_g3	Transcript_192277	seq1705	Astacus_leptodactylus_ENA_GAFS01003707_GAFS010037071_TSA:_Pontastacus_leptodactylus_Pastle_hypoyo_c3770_transcribed_RNA_sequence	95.025	402	16	1	5116	5513	4886	5287	5.13e-179	628	Dscam	Recognition	Name=I-set
TRINITY_DN309510_c1_g3_i16	TRINITY_DN309510_c1_g3	Transcript_192290	seq1705	Astacus_leptodactylus_ENA_GAFS01003707_GAFS010037071_TSA:_Pontastacus_leptodactylus_Pastle_hypoyo_c3770_transcribed_RNA_sequence	95.025	402	16	1	5035	5432	4886	5287	5.08e-179	628	Dscam	Recognition	Name=I-set
TRINITY_DN479920_c0_g1_i1	TRINITY_DN479920_c0_g1	Transcript_286012	seq4071	1705_ENA_GBEI01001706_GBEI010017061_TSA:_Pontastacus_leptodactylus_Pl_CLC_1708_transcribed_RNA_sequence	96.04	404	16	0	1	404	1111	708	0	658	C-type lectins	Recognition	Name=Lectin_C
TRINITY_DN267422_c0_g1_i5	TRINITY_DN267422_c0_g1	Transcript_120917	seq5348	11128_ENA_GBEV01011129_GBEV010111291_TSA:_Procambarus_clarkii_Pc_11157_transcribed_RNA_sequence	93.735	415	16	3	1	414	3160	2755	6.11e-175	614	Clip SP	Prophenoloxidase pathway	Name=Trypsin
TRINITY_DN69929_c1_g1_i1	TRINITY_DN69929_c1_g1	Transcript_22186	seq4082	899_ENA_GBEV01000900_GBEV010009001_TSA:_Procambarus_clarkii_Pc_910_transcribed_RNA_sequence	94.845	582	16	3	88	669	1414	847	0	896	C-type lectins	Recognition	NA
TRINITY_DN320600_c1_g2_i4	TRINITY_DN320600_c1_g2	Transcript_243501	seq3792	Procambarus_clarkii_10_ENA_GBEV01001495_GBEV010014951_TSA:_Procambarus_clarkii_Pc_1512_transcribed_RNA_sequence	94.945	633	16	4	111	743	5604	4988	0	977	TEP	Recognition	Name=EFX78836
TRINITY_DN296147_c1_g1_i2	TRINITY_DN296147_c1_g1	Transcript_160745	seq4082	899_ENA_GBEV01000900_GBEV010009001_TSA:_Procambarus_clarkii_Pc_910_transcribed_RNA_sequence	97.493	678	16	1	43	719	678	1	0	1158	C-type lectins	Recognition	Name=Lectin_C
TRINITY_DN308581_c0_g1_i1	TRINITY_DN308581_c0_g1	Transcript_189406	seq1162	Procambarus_clarkii_ENA_GBEV01019740_GBEV010197401_TSA:_Procambarus_clarkii_Pc_19776_transcribed_RNA_sequence	93.922	691	16	7	217	882	1360	671	0	1020	IMD	IMD pathway	Name=Death
TRINITY_DN308581_c0_g1_i2	TRINITY_DN308581_c0_g1	Transcript_189407	seq1162	Procambarus_clarkii_ENA_GBEV01019740_GBEV010197401_TSA:_Procambarus_clarkii_Pc_19776_transcribed_RNA_sequence	93.922	691	16	7	217	882	1360	671	0	1020	IMD	IMD pathway	Name=Death
TRINITY_DN189588_c0_g1_i1	TRINITY_DN189588_c0_g1	Transcript_66937	seq3315	Procambarus_clarkii_4_ENA_GBEV01023274_GBEV010232741_TSA:_Procambarus_clarkii_Pc_23315_transcribed_RNA_sequence	97.814	732	16	0	1	732	1415	2146	0	1264	von Willebrand factor A	Other	NA
TRINITY_DN320655_c6_g2_i1	TRINITY_DN320655_c6_g2	Transcript_244443	seq2957	Procambarus_clarkii_Ago-2b_ENA_GBEV01014452_GBEV010144521_TSA:_Procambarus_clarkii_Pc_14483_transcribed_RNA_sequence	98.27	925	16	0	1	925	873	1797	0	1620	Argonaute-Piwi	Antiviral RNAi	Name=PAZ
TRINITY_DN303922_c3_g1_i4	TRINITY_DN303922_c3_g1	Transcript_176941	seq4801	28632_ENA_GBEV01028633_GBEV010286331_TSA:_Procambarus_clarkii_Pc_28679_transcribed_RNA_sequence	98.332	959	16	0	212	1170	1651	2609	0	1683	Scavenger A	Recognition	Name=SRCR
TRINITY_DN303922_c3_g1_i2	TRINITY_DN303922_c3_g1	Transcript_176939	seq4801	28632_ENA_GBEV01028633_GBEV010286331_TSA:_Procambarus_clarkii_Pc_28679_transcribed_RNA_sequence	98.333	960	16	0	157	1116	1650	2609	0	1685	Scavenger A	Recognition	Name=SRCR
TRINITY_DN317979_c4_g2_i1	TRINITY_DN317979_c4_g2	Transcript_227853	seq2955	Procambarus_clarkii_Ago-1_ENA_GBEV01001147_GBEV010011471_TSA:_Procambarus_clarkii_Pc_1162_transcribed_RNA_sequence	99.324	2367	16	0	180	2546	1	2367	0	4283	Argonaute-Piwi	Antiviral RNAi	Name=ArgoL2
TRINITY_DN320372_c93_g1_i1	TRINITY_DN320372_c93_g1	Transcript_241794	seq2960	Procambarus_clarkii_Piwi-2_ENA_GBEV01076902_GBEV010769021_TSA:_Procambarus_clarkii_Pc_76977_transcribed_RNA_sequence	94.611	334	15	1	10	340	1	334	6.02e-145	514	Argonaute-Piwi	Antiviral RNAi	Name=Piwi
TRINITY_DN320372_c93_g1_i2	TRINITY_DN320372_c93_g1	Transcript_241795	seq2960	Procambarus_clarkii_Piwi-2_ENA_GBEV01076902_GBEV010769021_TSA:_Procambarus_clarkii_Pc_76977_transcribed_RNA_sequence	94.611	334	15	1	10	340	1	334	5.99e-145	514	Argonaute-Piwi	Antiviral RNAi	Name=Piwi
TRINITY_DN91507_c0_g1_i1	TRINITY_DN91507_c0_g1	Transcript_29132	seq2598	Procambarus_clarkii_3_ENA_GBEV01001507_GBEV010015071_TSA:_Procambarus_clarkii_Pc_1524_transcribed_RNA_sequence	96.647	507	15	2	52	556	58	564	0	841	Crustin	Antimicrobial peptides	Name=WAP
TRINITY_DN320520_c1_g2_i1	TRINITY_DN320520_c1_g2	Transcript_243054	seq4936	11345_ENA_GBEV01011346_GBEV010113461_TSA:_Procambarus_clarkii_Pc_11374_transcribed_RNA_sequence	96.045	531	15	1	9	539	1	525	0	859	Scavenger B	Recognition	Name=CD36
TRINITY_DN243744_c0_g2_i1	TRINITY_DN243744_c0_g2	Transcript_99071	seq2603	Procambarus_clarkii_8	97.302	556	15	0	1	556	556	1	0	944	Crustin	Antimicrobial peptides	Name=ENSGALP00000006097
TRINITY_DN314567_c1_g2_i3	TRINITY_DN314567_c1_g2	Transcript_211027	seq3408	Procambarus_clarkii_ENA_GARH01000893_GARH010008931_TSA:_Procambarus_clarkii_Prcla_ES_9884_0_transcribed_RNA_sequence	98.055	874	15	1	2795	3668	878	7	0	1519	Galectin	Recognition	Name=Gal-bind_lectin
TRINITY_DN266461_c0_g2_i1	TRINITY_DN266461_c0_g2	Transcript_119838	seq2959	Procambarus_clarkii_Piwi-1_ENA_GBEV01070037_GBEV010700371_TSA:_Procambarus_clarkii_Pc_70107_transcribed_RNA_sequence	98.458	973	15	0	1	973	1575	2547	0	1714	Argonaute-Piwi	Antiviral RNAi	Name=Piwi
TRINITY_DN319884_c5_g2_i12	TRINITY_DN319884_c5_g2	Transcript_238691	seq3793	Procambarus_clarkii_11_ENA_GBEV01013214_GBEV010132141_TSA:_Procambarus_clarkii_Pc_13243_transcribed_RNA_sequence	98.705	1158	15	0	699	1856	4687	3530	0	2056	TEP	Recognition	Name=A2M_comp
TRINITY_DN281589_c0_g1_i1	TRINITY_DN281589_c0_g1	Transcript_138200	seq4938	27338_ENA_GBEV01027339_GBEV010273391_TSA:_Procambarus_clarkii_Pc_27384_transcribed_RNA_sequence	98.033	1271	15	4	1056	2326	3461	4721	0	2200	Scavenger B	Recognition	Name=CD36
TRINITY_DN255100_c0_g1_i5	TRINITY_DN255100_c0_g1	Transcript_109002	seq7426	tr|Q26058|Q26058_PACLE Putative serine proteinase inhibitor OS=Pacifastacus leniusculus OX=6720 GN=PAPI 2 PE=2 SV=1	83.333	84	14	0	1631	1380	151	234	4.15e-43	152	Serpin	Prophenoloxidase pathway	Name=Serpin
TRINITY_DN255100_c0_g1_i4	TRINITY_DN255100_c0_g1	Transcript_109001	seq7426	tr|Q26058|Q26058_PACLE Putative serine proteinase inhibitor OS=Pacifastacus leniusculus OX=6720 GN=PAPI 2 PE=2 SV=1	83.333	84	14	0	1175	924	151	234	1.84e-43	151	Serpin	Prophenoloxidase pathway	Name=Serpin
TRINITY_DN255100_c0_g1_i2	TRINITY_DN255100_c0_g1	Transcript_108999	seq7426	tr|Q26058|Q26058_PACLE Putative serine proteinase inhibitor OS=Pacifastacus leniusculus OX=6720 GN=PAPI 2 PE=2 SV=1	83.333	84	14	0	840	589	151	234	2.72e-44	151	Serpin	Prophenoloxidase pathway	Name=Serpin
TRINITY_DN312836_c4_g5_i1	TRINITY_DN312836_c4_g5	Transcript_204072	seq4067	156_ENA_GBEI01000157_GBEI010001571_TSA:_Pontastacus_leptodactylus_Pl_CLC_158_transcribed_RNA_sequence	93.458	214	14	0	888	1101	835	1048	1.57e-86	318	C-type lectins	Recognition	Name=Lectin_C
TRINITY_DN312836_c4_g5_i3	TRINITY_DN312836_c4_g5	Transcript_204074	seq4067	156_ENA_GBEI01000157_GBEI010001571_TSA:_Pontastacus_leptodactylus_Pl_CLC_158_transcribed_RNA_sequence	93.458	214	14	0	870	1083	835	1048	1.55e-86	318	C-type lectins	Recognition	Name=Lectin_C
TRINITY_DN273375_c0_g1_i2	TRINITY_DN273375_c0_g1	Transcript_127650	seq2606	Procambarus_clarkii_11_ENA_GARH01034249_GARH010342491_TSA:_Procambarus_clarkii_Prcla_ES_15954_0_transcribed_RNA_sequence	96.316	380	14	0	1	380	700	321	1.59e-178	625	Crustin	Antimicrobial peptides	Name=augustus-LSalAtl2s95-processed-gene-0.9-mRNA-1
TRINITY_DN273375_c0_g1_i1	TRINITY_DN273375_c0_g1	Transcript_127649	seq2606	Procambarus_clarkii_11_ENA_GARH01034249_GARH010342491_TSA:_Procambarus_clarkii_Prcla_ES_15954_0_transcribed_RNA_sequence	96.316	380	14	0	1	380	700	321	1.34e-178	625	Crustin	Antimicrobial peptides	Name=augustus-LSalAtl2s95-processed-gene-0.9-mRNA-1
TRINITY_DN15313_c0_g2_i1	TRINITY_DN15313_c0_g2	Transcript_4654	seq67	172_ENA_GBEI01000173_GBEI010001731_TSA:_Pontastacus_leptodactylus_Pl_CLC_174_transcribed_RNA_sequence	96.646	477	14	2	67	542	650	1125	0	791	Hemocyanin	Prophenoloxidase pathway	Name=Hemocyanin_M
TRINITY_DN267210_c0_g2_i1	TRINITY_DN267210_c0_g2	Transcript_120630	seq3791	Procambarus_clarkii_9	97.631	591	14	0	3371	3961	2126	1536	0	1014	TEP	Recognition	Name=Thiol-ester_cl
TRINITY_DN264739_c0_g1_i6	TRINITY_DN264739_c0_g1	Transcript_117952	seq5368	65293_ENA_GBEV01065294_GBEV010652941_TSA:_Procambarus_clarkii_Pc_65362_transcribed_RNA_sequence	98.061	722	14	0	256	977	1917	2638	0	1256	Clip SP	Prophenoloxidase pathway	Name=Trypsin
TRINITY_DN170383_c0_g1_i1	TRINITY_DN170383_c0_g1	Transcript_58716	seq5339	4712_pcla_ENA_GBEV01004713_GBEV010047131_TSA:_Procambarus_clarkii_Pc_4735_transcribed_RNA_sequence	97.433	818	14	2	1	817	813	2	0	1387	Clip SP	Prophenoloxidase pathway	Name=Trypsin
TRINITY_DN318880_c2_g11_i3	TRINITY_DN318880_c2_g11	Transcript_232622	seq1384	Procambarus_clarkii_ENA_GARH01005446_GARH010054461_TSA:_Procambarus_clarkii_Prcla_ES_21068_0_transcribed_RNA_sequence	98.592	994	14	0	3	996	4	997	0	1759	JAK	JAK-STAT pathway	NA
TRINITY_DN307025_c1_g1_i2	TRINITY_DN307025_c1_g1	Transcript_184709	seq1518	Procambarus_clarkii_ENA_GARH01039314_GARH010393141_TSA:_Procambarus_clarkii_Prcla_ES_26392_0_transcribed_RNA_sequence	95.037	1088	14	6	790	1859	3238	2173	0	1674	PIAS	JAK-STAT pathway	Name=mir-569
TRINITY_DN307025_c1_g1_i2	TRINITY_DN307025_c1_g1	Transcript_184709	seq1518	Procambarus_clarkii_ENA_GARH01039314_GARH010393141_TSA:_Procambarus_clarkii_Prcla_ES_26392_0_transcribed_RNA_sequence	95.037	1088	14	6	1836	2905	2173	3238	0	1674	PIAS	JAK-STAT pathway	Name=mir-569
TRINITY_DN307025_c1_g1_i4	TRINITY_DN307025_c1_g1	Transcript_184711	seq1518	Procambarus_clarkii_ENA_GARH01039314_GARH010393141_TSA:_Procambarus_clarkii_Prcla_ES_26392_0_transcribed_RNA_sequence	94.949	1089	14	7	1838	2908	2173	3238	0	1668	PIAS	JAK-STAT pathway	Name=mir-569
TRINITY_DN307025_c1_g1_i4	TRINITY_DN307025_c1_g1	Transcript_184711	seq1518	Procambarus_clarkii_ENA_GARH01039314_GARH010393141_TSA:_Procambarus_clarkii_Prcla_ES_26392_0_transcribed_RNA_sequence	94.949	1089	14	7	791	1861	3238	2173	0	1668	PIAS	JAK-STAT pathway	Name=mir-569
TRINITY_DN318880_c2_g11_i8	TRINITY_DN318880_c2_g11	Transcript_232631	seq1384	Procambarus_clarkii_ENA_GARH01005446_GARH010054461_TSA:_Procambarus_clarkii_Prcla_ES_21068_0_transcribed_RNA_sequence	98.72	1094	14	0	3	1096	4	1097	0	1943	JAK	JAK-STAT pathway	Name=EFX87846
TRINITY_DN290535_c0_g1_i1	TRINITY_DN290535_c0_g1	Transcript_151057	seq4938	27338_ENA_GBEV01027339_GBEV010273391_TSA:_Procambarus_clarkii_Pc_27384_transcribed_RNA_sequence	94.758	248	13	0	634	881	1	248	4.19e-107	387	Scavenger B	Recognition	Name=FBpp0133697
TRINITY_DN287419_c0_g1_i1	TRINITY_DN287419_c0_g1	Transcript_146180	seq7436	ACA28963.1 melanization interactin protein [Pacifastacus leniusculus]	95.38	303	13	1	1087	182	24	326	0	534	MIP	Prophenoloxidase pathway	Name=Fibrinogen_C
TRINITY_DN287419_c0_g1_i2	TRINITY_DN287419_c0_g1	Transcript_146181	seq7436	ACA28963.1 melanization interactin protein [Pacifastacus leniusculus]	95.38	303	13	1	1114	209	24	326	0	534	MIP	Prophenoloxidase pathway	Name=Fibrinogen_C
TRINITY_DN319884_c5_g2_i2	TRINITY_DN319884_c5_g2	Transcript_238683	seq3793	Procambarus_clarkii_11_ENA_GBEV01013214_GBEV010132141_TSA:_Procambarus_clarkii_Pc_13243_transcribed_RNA_sequence	96.188	341	13	0	92	432	554	214	3.21e-159	558	TEP	Recognition	NA
TRINITY_DN362172_c0_g1_i1	TRINITY_DN362172_c0_g1	Transcript_256122	seq3790	Procambarus_clarkii_8	96.822	409	13	0	1	409	3343	2935	0	684	TEP	Recognition	Name=A2M_comp
TRINITY_DN293099_c3_g1_i1	TRINITY_DN293099_c3_g1	Transcript_155331	seq7412	TRINITY_DN150860_c2_g4_i1 len=2448 path=[15102:0-1605 15103:1606-1620 15104:1621-1679 15105:1680-1690 15106:1691-1691 15107:1692-1697 15108:1698-2447] [-1, 15102, 15103, 15104, 15105, 15106, 15107, 15108, -2]	92.814	167	12	0	547	713	1064	898	9.69e-66	243	AaARSH	Prophenoloxidase pathway	Name=Sulfatase_C
TRINITY_DN309510_c1_g3_i1	TRINITY_DN309510_c1_g3	Transcript_192275	seq1705	Astacus_leptodactylus_ENA_GAFS01003707_GAFS010037071_TSA:_Pontastacus_leptodactylus_Pastle_hypoyo_c3770_transcribed_RNA_sequence	94.706	340	12	1	4643	4976	4546	4885	2.51e-147	523	Dscam	Recognition	Name=I-set
TRINITY_DN309510_c1_g3_i3	TRINITY_DN309510_c1_g3	Transcript_192277	seq1705	Astacus_leptodactylus_ENA_GAFS01003707_GAFS010037071_TSA:_Pontastacus_leptodactylus_Pastle_hypoyo_c3770_transcribed_RNA_sequence	94.706	340	12	1	4643	4976	4546	4885	2.49e-147	523	Dscam	Recognition	Name=I-set
TRINITY_DN309510_c1_g3_i14	TRINITY_DN309510_c1_g3	Transcript_192288	seq1705	Astacus_leptodactylus_ENA_GAFS01003707_GAFS010037071_TSA:_Pontastacus_leptodactylus_Pastle_hypoyo_c3770_transcribed_RNA_sequence	94.706	340	12	1	4643	4976	4546	4885	2.48e-147	523	Dscam	Recognition	Name=I-set
TRINITY_DN309510_c1_g3_i16	TRINITY_DN309510_c1_g3	Transcript_192290	seq1705	Astacus_leptodactylus_ENA_GAFS01003707_GAFS010037071_TSA:_Pontastacus_leptodactylus_Pastle_hypoyo_c3770_transcribed_RNA_sequence	94.706	340	12	1	4643	4976	4546	4885	2.47e-147	523	Dscam	Recognition	Name=I-set
TRINITY_DN309510_c1_g3_i15	TRINITY_DN309510_c1_g3	Transcript_192289	seq1705	Astacus_leptodactylus_ENA_GAFS01003707_GAFS010037071_TSA:_Pontastacus_leptodactylus_Pastle_hypoyo_c3770_transcribed_RNA_sequence	94.706	340	12	1	4643	4976	4546	4885	2.46e-147	523	Dscam	Recognition	Name=I-set
TRINITY_DN307801_c0_g2_i1	TRINITY_DN307801_c0_g2	Transcript_187036	seq4080	294_ENA_GBEV01000295_GBEV010002951_TSA:_Procambarus_clarkii_Pc_301_transcribed_RNA_sequence	96.62	355	12	0	503	857	2156	1802	2.34e-168	590	C-type lectins	Recognition	Name=Lectin_C
TRINITY_DN317152_c2_g1_i5	TRINITY_DN317152_c2_g1	Transcript_223406	seq1692	Procambarus_clarkii_4_ENA_GBEV01011347_GBEV010113471_TSA:_Procambarus_clarkii_Pc_11375_transcribed_RNA_sequence	97.314	484	12	1	7460	7943	8280	8762	0	821	SOCS	JAK-STAT pathway	Name=SH2
TRINITY_DN319884_c5_g2_i5	TRINITY_DN319884_c5_g2	Transcript_238685	seq3793	Procambarus_clarkii_11_ENA_GBEV01013214_GBEV010132141_TSA:_Procambarus_clarkii_Pc_13243_transcribed_RNA_sequence	97.619	504	12	0	711	1214	4033	3530	0	865	TEP	Recognition	Name=A2M_comp
TRINITY_DN319592_c0_g1_i2	TRINITY_DN319592_c0_g1	Transcript_236633	seq2675	Procambarus_clarkii_Dcr-1_ENA_GBEV01001878_GBEV010018781_TSA:_Procambarus_clarkii_Pc_1895_transcribed_RNA_sequence	97.891	569	12	0	5130	5698	5056	5624	0	985	Dicer-1	Antiviral RNAi	Name=Helicase_C
TRINITY_DN319884_c5_g2_i8	TRINITY_DN319884_c5_g2	Transcript_238687	seq3793	Procambarus_clarkii_11_ENA_GBEV01013214_GBEV010132141_TSA:_Procambarus_clarkii_Pc_13243_transcribed_RNA_sequence	98.662	897	12	0	699	1595	4687	3791	0	1591	TEP	Recognition	Name=A2M_comp
TRINITY_DN314146_c1_g1_i2	TRINITY_DN314146_c1_g1	Transcript_209512	seq1460	Procambarus_clarkii_ENA_GARH01042923_GARH010429231_TSA:_Procambarus_clarkii_Prcla_ES_14220_0_transcribed_RNA_sequence	99.053	1373	12	1	1108	2479	2439	3811	0	2462	STAT	JAK-STAT pathway	NA
TRINITY_DN255100_c0_g1_i3	TRINITY_DN255100_c0_g1	Transcript_109000	seq7426	tr|Q26058|Q26058_PACLE Putative serine proteinase inhibitor OS=Pacifastacus leniusculus OX=6720 GN=PAPI 2 PE=2 SV=1	85.526	76	11	0	449	222	151	226	4.61e-41	139	Serpin	Prophenoloxidase pathway	Name=Serpin
TRINITY_DN307422_c0_g2_i1	TRINITY_DN307422_c0_g2	Transcript_185814	seq7419	TRINITY_DN144281_c2_g2_i1 len=880 path=[5628:0-135 5629:136-157 5855:158-389 5686:390-412 5687:413-482 5688:483-502 5857:503-635 5841:636-761 5554:762-879] [-1, 5628, 5629, 5855, 5686, 5687, 5688, 5857, 5841, 5554, -2]	88.072	612	72	1	1	611	33	644	0	725	Innexin	Novel	Name=Innexin
TRINITY_DN298482_c0_g1_i6	TRINITY_DN298482_c0_g1	Transcript_165186	seq7428	tr|A0A386H790|A0A386H790_PROCL Pacifastin light chain-like protein serine proteinase inhibitor (Fragment) OS=Procambarus clarkii OX=6728 PE=2 SV=1	94.495	218	11	1	86	739	1	217	1.27e-140	414	Pacifastin-LC	Prophenoloxidase pathway	Name=Pacifastin_I
TRINITY_DN315842_c4_g2_i3	TRINITY_DN315842_c4_g2	Transcript_216842	seq1774	Procambarus_clarkii_ENA_GBEV01001246_GBEV010012461_TSA:_Procambarus_clarkii_Pc_1261_transcribed_RNA_sequence	93.833	454	11	1	273	709	7037	6584	0	667	Dscam	Recognition	Name=I-set
TRINITY_DN521241_c0_g2_i1	TRINITY_DN521241_c0_g2	Transcript_296909	seq4070	673_ENA_GBEI01000674_GBEI010006741_TSA:_Pontastacus_leptodactylus_Pl_CLC_675_transcribed_RNA_sequence	97.582	455	11	0	1	455	525	71	0	780	C-type lectins	Recognition	NA
TRINITY_DN315714_c0_g1_i2	TRINITY_DN315714_c0_g1	Transcript_216047	seq1693	Procambarus_clarkii_5_ENA_GBEV01034702_GBEV010347021_TSA:_Procambarus_clarkii_Pc_34754_transcribed_RNA_sequence	97.669	472	11	0	47	518	1	472	0	811	SOCS	JAK-STAT pathway	NA
TRINITY_DN320655_c6_g2_i3	TRINITY_DN320655_c6_g2	Transcript_244445	seq2957	Procambarus_clarkii_Ago-2b_ENA_GBEV01014452_GBEV010144521_TSA:_Procambarus_clarkii_Pc_14483_transcribed_RNA_sequence	98.022	556	11	0	1	556	397	952	0	966	Argonaute-Piwi	Antiviral RNAi	Name=ArgoL1
TRINITY_DN314567_c1_g2_i1	TRINITY_DN314567_c1_g2	Transcript_211025	seq3408	Procambarus_clarkii_ENA_GARH01000893_GARH010008931_TSA:_Procambarus_clarkii_Prcla_ES_9884_0_transcribed_RNA_sequence	98.2	611	11	0	1234	1844	1081	471	0	1068	Galectin	Recognition	Name=HelroP183325
TRINITY_DN317152_c1_g1_i1	TRINITY_DN317152_c1_g1	Transcript_223403	seq1692	Procambarus_clarkii_4_ENA_GBEV01011347_GBEV010113471_TSA:_Procambarus_clarkii_Pc_11375_transcribed_RNA_sequence	98.45	903	11	1	1	903	902	3	0	1587	SOCS	JAK-STAT pathway	NA
TRINITY_DN121949_c0_g1_i1	TRINITY_DN121949_c0_g1	Transcript_38383	seq4087	12873_ENA_GBEV01012874_GBEV010128741_TSA:_Procambarus_clarkii_Pc_12903_transcribed_RNA_sequence	92.086	139	10	1	1012	1149	1479	1617	3.26e-49	195	C-type lectins	Recognition	Name=Lectin_C
TRINITY_DN121949_c0_g1_i1	TRINITY_DN121949_c0_g1	Transcript_38383	seq4087	12873_ENA_GBEV01012874_GBEV010128741_TSA:_Procambarus_clarkii_Pc_12903_transcribed_RNA_sequence	96.238	319	10	2	692	1008	1124	1442	1.32e-147	521	C-type lectins	Recognition	Name=Lectin_C
TRINITY_DN317152_c2_g1_i3	TRINITY_DN317152_c2_g1	Transcript_223404	seq1692	Procambarus_clarkii_4_ENA_GBEV01011347_GBEV010113471_TSA:_Procambarus_clarkii_Pc_11375_transcribed_RNA_sequence	95.531	358	10	5	61	412	879	1236	7.53e-161	568	SOCS	JAK-STAT pathway	Name=SH2
TRINITY_DN296147_c1_g1_i1	TRINITY_DN296147_c1_g1	Transcript_160744	seq4082	899_ENA_GBEV01000900_GBEV010009001_TSA:_Procambarus_clarkii_Pc_910_transcribed_RNA_sequence	97.33	412	10	1	48	458	412	1	0	701	C-type lectins	Recognition	Name=Lectin_C
TRINITY_DN287266_c0_g1_i3	TRINITY_DN287266_c0_g1	Transcript_146095	seq5354	18021_ENA_GBEV01018022_GBEV010180221_TSA:_Procambarus_clarkii_Pc_18057_transcribed_RNA_sequence	96.386	415	10	2	151	560	614	200	0	678	Clip SP	Prophenoloxidase pathway	Name=CLIP
TRINITY_DN319878_c65_g9_i1	TRINITY_DN319878_c65_g9	Transcript_238378	seq3316	Procambarus_clarkii_5_ENA_GARH01023907_GARH010239071_TSA:_Procambarus_clarkii_Prcla_ES_2701_0_transcribed_RNA_sequence	95.444	439	10	5	98	531	4327	3894	0	691	von Willebrand factor A	Other	NA
TRINITY_DN519127_c0_g1_i1	TRINITY_DN519127_c0_g1	Transcript_296231	seq466	Procambarus_clarkii_4_ENA_GBEV01007618_GBEV010076181_TSA:_Procambarus_clarkii_Pc_7644_transcribed_RNA_sequence	98.276	580	10	0	1	580	2924	2345	0	1016	TLR	Toll Pathway	Name=LRR_8
TRINITY_DN529446_c0_g1_i1	TRINITY_DN529446_c0_g1	Transcript_299533	seq5343	7246_ENA_GBEV01007247_GBEV010072471_TSA:_Procambarus_clarkii_Pc_7272_transcribed_RNA_sequence	98.374	615	10	0	1	615	727	1341	0	1081	Clip SP	Prophenoloxidase pathway	Name=Trypsin
TRINITY_DN316072_c4_g1_i1	TRINITY_DN316072_c4_g1	Transcript_217993	seq7417	TRINITY_DN233465_c0_g1_i1 len=435 path=[825:0-434] [-1, 825, -2]	79.452	292	56	4	2529	2818	51	340	4.83e-54	204	Innexin	Novel	Name=Innexin
TRINITY_DN310848_c3_g1_i4	TRINITY_DN310848_c3_g1	Transcript_196719	seq4086	2945_ENA_GBEV01002946_GBEV010029461_TSA:_Procambarus_clarkii_Pc_2968_transcribed_RNA_sequence	94.886	176	9	0	1540	1715	1276	1451	2.3e-73	276	C-type lectins	Recognition	Name=Lectin_C
TRINITY_DN310848_c3_g1_i1	TRINITY_DN310848_c3_g1	Transcript_196718	seq4086	2945_ENA_GBEV01002946_GBEV010029461_TSA:_Procambarus_clarkii_Pc_2968_transcribed_RNA_sequence	94.886	176	9	0	1225	1400	1276	1451	2.02e-73	276	C-type lectins	Recognition	Name=Lectin_C
TRINITY_DN309510_c1_g3_i1	TRINITY_DN309510_c1_g3	Transcript_192275	seq1705	Astacus_leptodactylus_ENA_GAFS01003707_GAFS010037071_TSA:_Pontastacus_leptodactylus_Pastle_hypoyo_c3770_transcribed_RNA_sequence	95.61	205	9	0	5116	5320	4886	5090	5.88e-89	329	Dscam	Recognition	Name=I-set
TRINITY_DN308809_c1_g1_i1	TRINITY_DN308809_c1_g1	Transcript_190126	seq2596	Procambarus_clarkii_1_ENA_GBEV01000038_GBEV010000381_TSA:_Procambarus_clarkii_Pc_40_transcribed_RNA_sequence	97.429	389	9	1	80	467	4198	3810	0	662	Crustin	Antimicrobial peptides	Name=TPH
TRINITY_DN308809_c1_g1_i10	TRINITY_DN308809_c1_g1	Transcript_190132	seq2596	Procambarus_clarkii_1_ENA_GBEV01000038_GBEV010000381_TSA:_Procambarus_clarkii_Pc_40_transcribed_RNA_sequence	97.429	389	9	1	80	467	4198	3810	0	662	Crustin	Antimicrobial peptides	Name=TPH
TRINITY_DN308809_c1_g1_i3	TRINITY_DN308809_c1_g1	Transcript_190128	seq2596	Procambarus_clarkii_1_ENA_GBEV01000038_GBEV010000381_TSA:_Procambarus_clarkii_Pc_40_transcribed_RNA_sequence	97.429	389	9	1	80	467	4198	3810	0	662	Crustin	Antimicrobial peptides	Name=TPH
TRINITY_DN102286_c0_g2_i1	TRINITY_DN102286_c0_g2	Transcript_32476	seq2959	Procambarus_clarkii_Piwi-1_ENA_GBEV01070037_GBEV010700371_TSA:_Procambarus_clarkii_Pc_70107_transcribed_RNA_sequence	98.013	453	9	0	83	535	1145	1597	0	787	Argonaute-Piwi	Antiviral RNAi	Name=PAZ
TRINITY_DN255100_c0_g1_i3	TRINITY_DN255100_c0_g1	Transcript_109000	seq7426	tr|Q26058|Q26058_PACLE Putative serine proteinase inhibitor OS=Pacifastacus leniusculus OX=6720 GN=PAPI 2 PE=2 SV=1	77.143	35	8	0	195	91	288	322	1.73e-11	55.5	Serpin	Prophenoloxidase pathway	Name=Serpin
TRINITY_DN319884_c5_g2_i14	TRINITY_DN319884_c5_g2	Transcript_238693	seq3793	Procambarus_clarkii_11_ENA_GBEV01013214_GBEV010132141_TSA:_Procambarus_clarkii_Pc_13243_transcribed_RNA_sequence	96.708	243	8	0	711	953	4033	3791	1.33e-112	405	TEP	Recognition	Name=A2M_comp
TRINITY_DN317620_c1_g1_i7	TRINITY_DN317620_c1_g1	Transcript_225564	seq5341	5393_ENA_GBEV01005394_GBEV010053941_TSA:_Procambarus_clarkii_Pc_5416_transcribed_RNA_sequence	96.721	244	8	0	801	1044	1869	1626	3.08e-113	407	Clip SP	Prophenoloxidase pathway	Name=Trypsin
TRINITY_DN317620_c1_g1_i3	TRINITY_DN317620_c1_g1	Transcript_225560	seq5341	5393_ENA_GBEV01005394_GBEV010053941_TSA:_Procambarus_clarkii_Pc_5416_transcribed_RNA_sequence	96.721	244	8	0	378	621	1869	1626	1.81e-113	407	Clip SP	Prophenoloxidase pathway	Name=Trypsin
TRINITY_DN280336_c0_g1_i1	TRINITY_DN280336_c0_g1	Transcript_136422	seq3797	Procambarus_clarkii_15	97.586	497	8	1	242	734	2460	1964	0	848	TEP	Recognition	Name=A2M_recep
TRINITY_DN308412_c2_g1_i1	TRINITY_DN308412_c2_g1	Transcript_188668	seq3797	Procambarus_clarkii_15	99.018	815	8	0	1	815	2052	1238	0	1461	TEP	Recognition	Name=A2M_comp
TRINITY_DN310206_c0_g1_i1	TRINITY_DN310206_c0_g1	Transcript_194581	seq1377	Procambarus_clarkii_ENA_GBEV01015160_GBEV010151601_TSA:_Procambarus_clarkii_Pc_15192_transcribed_RNA_sequence	99.49	1568	8	0	5	1572	1	1568	0	2852	TAK1	IMD pathway	Name=Pkinase
TRINITY_DN287266_c0_g1_i4	TRINITY_DN287266_c0_g1	Transcript_146096	seq5354	18021_ENA_GBEV01018022_GBEV010180221_TSA:_Procambarus_clarkii_Pc_18057_transcribed_RNA_sequence	96.335	191	7	0	1	191	734	544	1.12e-85	315	Clip SP	Prophenoloxidase pathway	Name=CLIP
TRINITY_DN287266_c0_g1_i3	TRINITY_DN287266_c0_g1	Transcript_146095	seq5354	18021_ENA_GBEV01018022_GBEV010180221_TSA:_Procambarus_clarkii_Pc_18057_transcribed_RNA_sequence	96.335	191	7	0	1	191	734	544	1.01e-85	315	Clip SP	Prophenoloxidase pathway	Name=CLIP
TRINITY_DN319812_c0_g1_i1	TRINITY_DN319812_c0_g1	Transcript_238015	seq3230	Procambarus_clarkii_ENA_GARH01011234_GARH010112341_TSA:_Procambarus_clarkii_Prcla_ES_5406_0_transcribed_RNA_sequence	97.34	376	7	3	6348	6720	378	3	0	636	Domeless	Recognition	Name=fn3
TRINITY_DN319812_c0_g1_i3	TRINITY_DN319812_c0_g1	Transcript_238017	seq3230	Procambarus_clarkii_ENA_GARH01011234_GARH010112341_TSA:_Procambarus_clarkii_Prcla_ES_5406_0_transcribed_RNA_sequence	97.34	376	7	3	6314	6686	378	3	0	636	Domeless	Recognition	Name=fn3
TRINITY_DN319812_c0_g1_i4	TRINITY_DN319812_c0_g1	Transcript_238018	seq3230	Procambarus_clarkii_ENA_GARH01011234_GARH010112341_TSA:_Procambarus_clarkii_Prcla_ES_5406_0_transcribed_RNA_sequence	97.34	376	7	3	6344	6716	378	3	0	636	Domeless	Recognition	Name=fn3
TRINITY_DN319812_c0_g1_i7	TRINITY_DN319812_c0_g1	Transcript_238020	seq3230	Procambarus_clarkii_ENA_GARH01011234_GARH010112341_TSA:_Procambarus_clarkii_Prcla_ES_5406_0_transcribed_RNA_sequence	97.34	376	7	3	6318	6690	378	3	0	636	Domeless	Recognition	Name=fn3
TRINITY_DN110951_c0_g1_i1	TRINITY_DN110951_c0_g1	Transcript_34948	seq3790	Procambarus_clarkii_8	98.566	488	7	0	23	510	3649	4136	0	863	TEP	Recognition	Name=A2M_comp
TRINITY_DN480679_c0_g1_i1	TRINITY_DN480679_c0_g1	Transcript_286275	seq466	Procambarus_clarkii_4_ENA_GBEV01007618_GBEV010076181_TSA:_Procambarus_clarkii_Pc_7644_transcribed_RNA_sequence	98.641	515	7	0	1	515	5235	4721	0	913	TLR	Toll Pathway	NA
TRINITY_DN319812_c0_g1_i6	TRINITY_DN319812_c0_g1	Transcript_238019	seq3230	Procambarus_clarkii_ENA_GARH01011234_GARH010112341_TSA:_Procambarus_clarkii_Prcla_ES_5406_0_transcribed_RNA_sequence	98.845	606	7	0	5938	6543	832	227	0	1081	Domeless	Recognition	Name=fn3
TRINITY_DN319812_c0_g1_i8	TRINITY_DN319812_c0_g1	Transcript_238022	seq3230	Procambarus_clarkii_ENA_GARH01011234_GARH010112341_TSA:_Procambarus_clarkii_Prcla_ES_5406_0_transcribed_RNA_sequence	98.845	606	7	0	5942	6547	832	227	0	1081	Domeless	Recognition	Name=fn3
TRINITY_DN314792_c0_g1_i5	TRINITY_DN314792_c0_g1	Transcript_212080	seq2961	Procambarus_clarkii_Piwi-2a_ENA_GBEV01036201_GBEV010362011_TSA:_Procambarus_clarkii_Pc_36253_transcribed_RNA_sequence	97.368	228	6	0	1260	1487	1075	1302	1.59e-107	388	Argonaute-Piwi	Antiviral RNAi	Name=ArgoN
TRINITY_DN287266_c0_g1_i4	TRINITY_DN287266_c0_g1	Transcript_146096	seq5354	18021_ENA_GBEV01018022_GBEV010180221_TSA:_Procambarus_clarkii_Pc_18057_transcribed_RNA_sequence	98.058	309	6	0	151	459	614	306	6.13e-153	538	Clip SP	Prophenoloxidase pathway	Name=CLIP
TRINITY_DN315842_c4_g2_i3	TRINITY_DN315842_c4_g2	Transcript_216842	seq1774	Procambarus_clarkii_ENA_GBEV01001246_GBEV010012461_TSA:_Procambarus_clarkii_Pc_1261_transcribed_RNA_sequence	99.553	1341	6	0	710	2050	5978	4638	0	2444	Dscam	Recognition	Name=I-set
TRINITY_DN287266_c0_g1_i2	TRINITY_DN287266_c0_g1	Transcript_146094	seq5354	18021_ENA_GBEV01018022_GBEV010180221_TSA:_Procambarus_clarkii_Pc_18057_transcribed_RNA_sequence	97.807	228	5	0	1	228	535	308	9.94e-110	394	Clip SP	Prophenoloxidase pathway	Name=CLIP
TRINITY_DN310848_c3_g1_i4	TRINITY_DN310848_c3_g1	Transcript_196719	seq4086	2945_ENA_GBEV01002946_GBEV010029461_TSA:_Procambarus_clarkii_Pc_2968_transcribed_RNA_sequence	98.083	313	5	1	1703	2014	1488	1800	5.71e-154	544	C-type lectins	Recognition	Name=Lectin_C
TRINITY_DN310848_c3_g1_i1	TRINITY_DN310848_c3_g1	Transcript_196718	seq4086	2945_ENA_GBEV01002946_GBEV010029461_TSA:_Procambarus_clarkii_Pc_2968_transcribed_RNA_sequence	98.083	313	5	1	1388	1699	1488	1800	5e-154	544	C-type lectins	Recognition	Name=Lectin_C
TRINITY_DN316571_c0_g1_i2	TRINITY_DN316571_c0_g1	Transcript_220059	seq5344	7841_ENA_GBEV01007842_GBEV010078421_TSA:_Procambarus_clarkii_Pc_7868_transcribed_RNA_sequence	99.06	532	5	0	193	724	309	840	0	955	Clip SP	Prophenoloxidase pathway	Name=Trypsin
TRINITY_DN287266_c0_g1_i4	TRINITY_DN287266_c0_g1	Transcript_146096	seq5354	18021_ENA_GBEV01018022_GBEV010180221_TSA:_Procambarus_clarkii_Pc_18057_transcribed_RNA_sequence	95.192	104	4	1	518	620	303	200	4.31e-40	163	Clip SP	Prophenoloxidase pathway	Name=CLIP
TRINITY_DN287266_c0_g1_i2	TRINITY_DN287266_c0_g1	Transcript_146094	seq5354	18021_ENA_GBEV01018022_GBEV010180221_TSA:_Procambarus_clarkii_Pc_18057_transcribed_RNA_sequence	95.192	104	4	1	343	445	303	200	3.05e-40	163	Clip SP	Prophenoloxidase pathway	Name=CLIP
TRINITY_DN121949_c0_g1_i1	TRINITY_DN121949_c0_g1	Transcript_38383	seq4087	12873_ENA_GBEV01012874_GBEV010128741_TSA:_Procambarus_clarkii_Pc_12903_transcribed_RNA_sequence	97.674	172	4	0	545	716	867	1038	8.69e-80	296	C-type lectins	Recognition	Name=Lectin_C
TRINITY_DN318206_c0_g3_i2	TRINITY_DN318206_c0_g3	Transcript_228813	seq3805	Procambarus_clarkii_23	98.298	235	4	0	215	449	4905	5139	4.41e-115	412	TEP	Recognition	Name=EFX78838
TRINITY_DN318880_c2_g11_i5	TRINITY_DN318880_c2_g11	Transcript_232626	seq1384	Procambarus_clarkii_ENA_GARH01005446_GARH010054461_TSA:_Procambarus_clarkii_Prcla_ES_21068_0_transcribed_RNA_sequence	99.132	461	4	0	359	819	994	1454	0	830	JAK	JAK-STAT pathway	Name=Pkinase_Tyr
TRINITY_DN319812_c0_g1_i3	TRINITY_DN319812_c0_g1	Transcript_238017	seq3230	Procambarus_clarkii_ENA_GARH01011234_GARH010112341_TSA:_Procambarus_clarkii_Prcla_ES_5406_0_transcribed_RNA_sequence	99.202	376	3	0	5938	6313	832	457	0	678	Domeless	Recognition	Name=fn3
TRINITY_DN319812_c0_g1_i7	TRINITY_DN319812_c0_g1	Transcript_238020	seq3230	Procambarus_clarkii_ENA_GARH01011234_GARH010112341_TSA:_Procambarus_clarkii_Prcla_ES_5406_0_transcribed_RNA_sequence	99.202	376	3	0	5942	6317	832	457	0	678	Domeless	Recognition	Name=fn3
TRINITY_DN319878_c65_g13_i1	TRINITY_DN319878_c65_g13	Transcript_238379	seq3316	Procambarus_clarkii_5_ENA_GARH01023907_GARH010239071_TSA:_Procambarus_clarkii_Prcla_ES_2701_0_transcribed_RNA_sequence	96.998	433	3	5	1	428	4231	3804	0	719	von Willebrand factor A	Other	NA
TRINITY_DN315842_c4_g2_i13	TRINITY_DN315842_c4_g2	Transcript_216851	seq1774	Procambarus_clarkii_ENA_GBEV01001246_GBEV010012461_TSA:_Procambarus_clarkii_Pc_1261_transcribed_RNA_sequence	99.32	441	3	0	67	507	4660	4220	0	798	Dscam	Recognition	Name=fn3
TRINITY_DN315842_c4_g2_i2	TRINITY_DN315842_c4_g2	Transcript_216841	seq1774	Procambarus_clarkii_ENA_GBEV01001246_GBEV010012461_TSA:_Procambarus_clarkii_Pc_1261_transcribed_RNA_sequence	99.32	441	3	0	344	784	4660	4220	0	798	Dscam	Recognition	Name=fn3
TRINITY_DN89852_c0_g1_i1	TRINITY_DN89852_c0_g1	Transcript_28578	seq4190	Astacus_astacus_1_ENA_GEDF01000339_GEDF010003391_TSA:_Astacus_astacus_TR984_c0_g1_i1_transcribed_RNA_sequence	99.408	507	3	0	1	507	282	788	0	920	C-type lectins	Recognition	NA
TRINITY_DN101633_c0_g1_i1	TRINITY_DN101633_c0_g1	Transcript_32301	seq4192	Astacus_astacus_3_ENA_GEDF01007036_GEDF010070361_TSA:_Astacus_astacus_TR18137_c0_g1_i1_transcribed_RNA_sequence	99.424	521	3	0	1	521	768	248	0	946	C-type lectins	Recognition	Name=Lectin_C
TRINITY_DN310848_c3_g1_i4	TRINITY_DN310848_c3_g1	Transcript_196719	seq4086	2945_ENA_GBEV01002946_GBEV010029461_TSA:_Procambarus_clarkii_Pc_2968_transcribed_RNA_sequence	96.97	165	2	1	1	165	25	186	8.27e-73	274	C-type lectins	Recognition	Name=Lectin_C
TRINITY_DN530101_c0_g1_i1	TRINITY_DN530101_c0_g1	Transcript_299750	seq954	18355_(reversed)_ENA_GEDF01018356_GEDF010183561_TSA:_Astacus_astacus_TR30149_c0_g1_i1_transcribed_RNA_sequence	99.627	536	2	0	1	536	1540	1005	0	979	GNBP	Recognition	NA
TRINITY_DN179975_c0_g1_i1	TRINITY_DN179975_c0_g1	Transcript_62963	seq98	33641_ENA_GEDF01033642_GEDF010336421_TSA:_Astacus_astacus_TR36399_c0_g1_i2_transcribed_RNA_sequence	99.653	576	2	0	1	576	579	4	0	1053	Hemocyanin	Prophenoloxidase pathway	NA
TRINITY_DN319161_c1_g1_i2	TRINITY_DN319161_c1_g1	Transcript_234203	seq3020	Procambarus_clarkii_ENA_GARH01009473_GARH010094731_TSA:_Procambarus_clarkii_Prcla_ES_1154_0_transcribed_RNA_sequence	99.76	835	2	0	4541	5375	869	35	0	1531	TRBP	Antiviral RNAi	Name=DND1_DSRM
TRINITY_DN299541_c0_g1_i1	TRINITY_DN299541_c0_g1	Transcript_167411	seq463	Procambarus_clarkii_1_ENA_GBEV01004556_GBEV010045561_TSA:_Procambarus_clarkii_Pc_4578_transcribed_RNA_sequence	99.764	848	2	0	10	857	4602	3755	0	1555	TLR	Toll Pathway	Name=LRR_5
TRINITY_DN103001_c0_g1_i1	TRINITY_DN103001_c0_g1	Transcript_32739	seq953	12903_(reversed)_ENA_GEDF01012904_GEDF010129041_TSA:_Astacus_astacus_TR25488_c0_g1_i2_transcribed_RNA_sequence	99.755	408	1	0	1	408	10141	9734	0	749	GNBP	Recognition	NA
TRINITY_DN375445_c0_g1_i1	TRINITY_DN375445_c0_g1	Transcript_260064	seq953	12903_(reversed)_ENA_GEDF01012904_GEDF010129041_TSA:_Astacus_astacus_TR25488_c0_g1_i2_transcribed_RNA_sequence	99.757	411	1	0	1	411	10196	10606	0	754	GNBP	Recognition	NA
TRINITY_DN319884_c5_g2_i15	TRINITY_DN319884_c5_g2	Transcript_238694	seq3793	Procambarus_clarkii_11_ENA_GBEV01013214_GBEV010132141_TSA:_Procambarus_clarkii_Pc_13243_transcribed_RNA_sequence	99.798	495	1	0	699	1193	4687	4193	0	909	TEP	Recognition	Name=A2M_recep
TRINITY_DN14746_c0_g1_i1	TRINITY_DN14746_c0_g1	Transcript_4494	seq953	12903_(reversed)_ENA_GEDF01012904_GEDF010129041_TSA:_Astacus_astacus_TR25488_c0_g1_i2_transcribed_RNA_sequence	99.806	515	1	0	1	515	4647	5161	0	946	GNBP	Recognition	NA
TRINITY_DN319884_c5_g2_i1	TRINITY_DN319884_c5_g2	Transcript_238682	seq3793	Procambarus_clarkii_11_ENA_GBEV01013214_GBEV010132141_TSA:_Procambarus_clarkii_Pc_13243_transcribed_RNA_sequence	100	299	0	0	699	997	4687	4389	6.27e-157	553	TEP	Recognition	Name=A2M_recep
TRINITY_DN319884_c5_g2_i9	TRINITY_DN319884_c5_g2	Transcript_238688	seq3793	Procambarus_clarkii_11_ENA_GBEV01013214_GBEV010132141_TSA:_Procambarus_clarkii_Pc_13243_transcribed_RNA_sequence	100	299	0	0	699	997	4687	4389	6.17e-157	553	TEP	Recognition	Name=A2M_recep
TRINITY_DN319884_c5_g2_i13	TRINITY_DN319884_c5_g2	Transcript_238692	seq3793	Procambarus_clarkii_11_ENA_GBEV01013214_GBEV010132141_TSA:_Procambarus_clarkii_Pc_13243_transcribed_RNA_sequence	100	299	0	0	699	997	4687	4389	4.55e-157	553	TEP	Recognition	Name=A2M_recep
TRINITY_DN170859_c0_g1_i1	TRINITY_DN170859_c0_g1	Transcript_58931	seq4200	Astacus_astacus_11_ENA_GEDF01026545_GEDF010265451_TSA:_Astacus_astacus_TR34894_c5_g1_i1_transcribed_RNA_sequence	100	343	0	0	70	412	1	343	0	634	C-type lectins	Recognition	NA
TRINITY_DN457388_c0_g1_i1	TRINITY_DN457388_c0_g1	Transcript_281227	seq4193	Astacus_astacus_4_ENA_GEDF01010986_GEDF010109861_TSA:_Astacus_astacus_TR24018_c0_g1_i1_transcribed_RNA_sequence	100	450	0	0	1	450	448	897	0	832	C-type lectins	Recognition	NA
TRINITY_DN60561_c0_g2_i1	TRINITY_DN60561_c0_g2	Transcript_19182	seq4200	Astacus_astacus_11_ENA_GEDF01026545_GEDF010265451_TSA:_Astacus_astacus_TR34894_c5_g1_i1_transcribed_RNA_sequence	100	527	0	0	1	527	916	390	0	974	C-type lectins	Recognition	NA
TRINITY_DN294907_c0_g1_i2	TRINITY_DN294907_c0_g1	Transcript_158473	seq7491	tr|A0A0M4FBH5|A0A0M4FBH5_PENVA Alkaline phosphatase OS=Penaeus vannamei OX=6689 PE=2 SV=1	57.35	483	198	6	1513	74	151	628	0	548	AP	Lysosomal degradation
TRINITY_DN294907_c0_g1_i3	TRINITY_DN294907_c0_g1	Transcript_158474	seq7491	tr|A0A0M4FBH5|A0A0M4FBH5_PENVA Alkaline phosphatase OS=Penaeus vannamei OX=6689 PE=2 SV=1	57.35	483	198	6	1513	74	151	628	0	548	AP	Lysosomal degradation
TRINITY_DN307108_c0_g2_i1	TRINITY_DN307108_c0_g2	Transcript_185154	seq7488	Transcript_214606	62.33	515	188	4	237	1772	1	512	0	596	AP	Lysosomal degradation
TRINITY_DN315340_c1_g1_i1	TRINITY_DN315340_c1_g1	Transcript_214602	seq7488	Transcript_214606	94.757	515	26	1	365	1906	1	515	0	919	AP	Lysosomal degradation
TRINITY_DN315340_c1_g1_i3	TRINITY_DN315340_c1_g1	Transcript_214604	seq7488	Transcript_214606	100	243	0	0	198	926	1	243	0	507	AP	Lysosomal degradation
TRINITY_DN315340_c1_g1_i5	TRINITY_DN315340_c1_g1	Transcript_214605	seq7488	Transcript_214606	97.938	291	6	0	84	956	18	308	0	593	AP	Lysosomal degradation
TRINITY_DN315340_c1_g1_i6	TRINITY_DN315340_c1_g1	Transcript_214606	seq7488	Transcript_214606	100	515	0	0	365	1909	1	515	0	978	AP	Lysosomal degradation
TRINITY_DN315340_c1_g1_i8	TRINITY_DN315340_c1_g1	Transcript_214607	seq7488	Transcript_214606	93.333	465	31	0	365	1759	1	465	0	867	AP	Lysosomal degradation
TRINITY_DN395603_c0_g1_i1	TRINITY_DN395603_c0_g1	Transcript_264399	seq7491	tr|A0A0M4FBH5|A0A0M4FBH5_PENVA Alkaline phosphatase OS=Penaeus vannamei OX=6689 PE=2 SV=1	71.24	379	108	1	1136	3	251	629	0	548	AP	Lysosomal degradation
TRINITY_DN315340_c1_g1_i2	TRINITY_DN315340_c1_g1	Transcript_214603	seq7488	Transcript_214606	100	226	0	0	84	761	18	243	3.51e-169	471	AP	Lysosomal degradation
TRINITY_DN229931_c1_g5_i1	TRINITY_DN229931_c1_g5	Transcript_90042	seq7491	tr|A0A0M4FBH5|A0A0M4FBH5_PENVA Alkaline phosphatase OS=Penaeus vannamei OX=6689 PE=2 SV=1	51.423	492	214	11	563	2008	149	625	7.48e-164	481	AP	Lysosomal degradation
TRINITY_DN297181_c0_g2_i4	TRINITY_DN297181_c0_g2	Transcript_162702	seq7491	tr|A0A0M4FBH5|A0A0M4FBH5_PENVA Alkaline phosphatase OS=Penaeus vannamei OX=6689 PE=2 SV=1	46.737	475	239	8	606	2009	139	606	5.19e-133	404	AP	Lysosomal degradation
TRINITY_DN297181_c0_g2_i11	TRINITY_DN297181_c0_g2	Transcript_162709	seq7491	tr|A0A0M4FBH5|A0A0M4FBH5_PENVA Alkaline phosphatase OS=Penaeus vannamei OX=6689 PE=2 SV=1	46.737	475	239	8	608	2011	139	606	5.33e-133	404	AP	Lysosomal degradation
TRINITY_DN297181_c0_g2_i12	TRINITY_DN297181_c0_g2	Transcript_162710	seq7491	tr|A0A0M4FBH5|A0A0M4FBH5_PENVA Alkaline phosphatase OS=Penaeus vannamei OX=6689 PE=2 SV=1	46.737	475	239	8	648	2051	139	606	7.49e-133	404	AP	Lysosomal degradation
TRINITY_DN297181_c0_g2_i8	TRINITY_DN297181_c0_g2	Transcript_162706	seq7491	tr|A0A0M4FBH5|A0A0M4FBH5_PENVA Alkaline phosphatase OS=Penaeus vannamei OX=6689 PE=2 SV=1	46.737	475	239	8	646	2049	139	606	7.49e-133	404	AP	Lysosomal degradation
TRINITY_DN297181_c0_g2_i1	TRINITY_DN297181_c0_g2	Transcript_162699	seq7491	tr|A0A0M4FBH5|A0A0M4FBH5_PENVA Alkaline phosphatase OS=Penaeus vannamei OX=6689 PE=2 SV=1	47.158	475	237	8	606	2009	139	606	3.05e-132	402	AP	Lysosomal degradation
TRINITY_DN297181_c0_g2_i5	TRINITY_DN297181_c0_g2	Transcript_162703	seq7491	tr|A0A0M4FBH5|A0A0M4FBH5_PENVA Alkaline phosphatase OS=Penaeus vannamei OX=6689 PE=2 SV=1	47.158	475	237	8	608	2011	139	606	3.13e-132	402	AP	Lysosomal degradation
TRINITY_DN297181_c0_g2_i2	TRINITY_DN297181_c0_g2	Transcript_162700	seq7491	tr|A0A0M4FBH5|A0A0M4FBH5_PENVA Alkaline phosphatase OS=Penaeus vannamei OX=6689 PE=2 SV=1	47.158	475	237	8	648	2051	139	606	4.4e-132	402	AP	Lysosomal degradation
TRINITY_DN297181_c0_g2_i3	TRINITY_DN297181_c0_g2	Transcript_162701	seq7491	tr|A0A0M4FBH5|A0A0M4FBH5_PENVA Alkaline phosphatase OS=Penaeus vannamei OX=6689 PE=2 SV=1	47.158	475	237	8	646	2049	139	606	4.4e-132	402	AP	Lysosomal degradation
TRINITY_DN297181_c0_g2_i7	TRINITY_DN297181_c0_g2	Transcript_162705	seq7488	Transcript_214606	50	374	174	4	695	1789	1	370	1.15e-114	343	AP	Lysosomal degradation
TRINITY_DN297181_c0_g2_i6	TRINITY_DN297181_c0_g2	Transcript_162704	seq7488	Transcript_214606	50	374	174	4	735	1829	1	370	1.65e-114	343	AP	Lysosomal degradation
TRINITY_DN297181_c0_g2_i10	TRINITY_DN297181_c0_g2	Transcript_162708	seq7491	tr|A0A0M4FBH5|A0A0M4FBH5_PENVA Alkaline phosphatase OS=Penaeus vannamei OX=6689 PE=2 SV=1	48.338	391	190	6	636	1787	221	606	1.04e-108	338	AP	Lysosomal degradation
TRINITY_DN297181_c0_g2_i9	TRINITY_DN297181_c0_g2	Transcript_162707	seq7491	tr|A0A0M4FBH5|A0A0M4FBH5_PENVA Alkaline phosphatase OS=Penaeus vannamei OX=6689 PE=2 SV=1	48.338	391	190	6	676	1827	221	606	1.47e-108	338	AP	Lysosomal degradation
TRINITY_DN126050_c0_g1_i1	TRINITY_DN126050_c0_g1	Transcript_39974	seq7489	tr|Q9BHT8|Q9BHT8_PANBO Alkaline phosphatase (Fragment) OS=Pandalus borealis OX=6703 GN=sap PE=1 SV=1	36.226	265	110	9	681	1	26	269	8.84e-20	77.4	AP	Lysosomal degradation
TRINITY_DN323619_c0_g2_i1	TRINITY_DN323619_c0_g2	Transcript_246099	seq7491	tr|A0A0M4FBH5|A0A0M4FBH5_PENVA Alkaline phosphatase OS=Penaeus vannamei OX=6689 PE=2 SV=1	40.845	142	71	4	3	410	480	614	4.87e-19	78.6	AP	Lysosomal degradation
TRINITY_DN295022_c3_g1_i1	TRINITY_DN295022_c3_g1	Transcript_158566	seq7494	tr|A0A5B7CSU9|A0A5B7CSU9_PORTR Beta-glucuronidase OS=Portunus trituberculatus OX=210409 GN=GUSB_0 PE=4 SV=1	50.161	620	290	7	6829	5021	22	639	0	635	GUSB	Lysosomal degradation
TRINITY_DN295022_c3_g1_i2	TRINITY_DN295022_c3_g1	Transcript_158567	seq7494	tr|A0A5B7CSU9|A0A5B7CSU9_PORTR Beta-glucuronidase OS=Portunus trituberculatus OX=210409 GN=GUSB_0 PE=4 SV=1	49.919	619	291	7	3988	2183	22	638	0	638	GUSB	Lysosomal degradation
TRINITY_DN51858_c0_g1_i1	TRINITY_DN51858_c0_g1	Transcript_16979	seq7494	tr|A0A5B7CSU9|A0A5B7CSU9_PORTR Beta-glucuronidase OS=Portunus trituberculatus OX=210409 GN=GUSB_0 PE=4 SV=1	39.516	124	70	2	875	519	515	638	2.58e-25	93.2	GUSB	Lysosomal degradation
TRINITY_DN295022_c3_g1_i1	TRINITY_DN295022_c3_g1	Transcript_158566	seq7494	tr|A0A5B7CSU9|A0A5B7CSU9_PORTR Beta-glucuronidase OS=Portunus trituberculatus OX=210409 GN=GUSB_0 PE=4 SV=1	54.286	35	16	0	2287	2183	604	638	7.35e-08	44.3	GUSB	Lysosomal degradation
TRINITY_DN319387_c13_g7_i1	TRINITY_DN319387_c13_g7	Transcript_235841	seq7492	Transcript_235841	100	376	0	0	1585	458	1	376	0	747	HYA	Lysosomal degradation
TRINITY_DN309848_c2_g2_i1	TRINITY_DN309848_c2_g2	Transcript_193540	seq7487	Transcript_193540	100	486	0	0	3895	2438	1	486	0	993	Ig/Fn	Novel
TRINITY_DN309848_c2_g2_i2	TRINITY_DN309848_c2_g2	Transcript_193541	seq7487	Transcript_193540	98.765	486	0	1	3877	2438	1	486	0	972	Ig/Fn	Novel
TRINITY_DN309848_c2_g2_i3	TRINITY_DN309848_c2_g2	Transcript_193542	seq7487	Transcript_193540	94.553	514	0	1	3979	2438	1	486	0	976	Ig/Fn	Novel
TRINITY_DN309848_c2_g2_i4	TRINITY_DN309848_c2_g2	Transcript_193543	seq7487	Transcript_193540	93.385	514	0	2	3961	2438	1	486	0	957	Ig/Fn	Novel
TRINITY_DN318992_c2_g1_i4	TRINITY_DN318992_c2_g1	Transcript_233351	seq7487	Transcript_193540	43.629	463	231	6	2601	1219	53	487	1.98e-127	381	Ig/Fn	Novel
TRINITY_DN318992_c2_g1_i1	TRINITY_DN318992_c2_g1	Transcript_233348	seq7487	Transcript_193540	43.681	451	222	6	2565	1222	66	487	1.02e-123	375	Ig/Fn	Novel
TRINITY_DN318992_c2_g1_i2	TRINITY_DN318992_c2_g1	Transcript_233349	seq7487	Transcript_193540	43.681	451	222	6	2565	1222	66	487	1.11e-123	375	Ig/Fn	Novel
TRINITY_DN307180_c0_g1_i2	TRINITY_DN307180_c0_g1	Transcript_185267	seq7487	Transcript_193540	41.628	430	217	4	580	1869	67	462	1.28e-115	344	Ig/Fn	Novel
TRINITY_DN307180_c0_g1_i1	TRINITY_DN307180_c0_g1	Transcript_185266	seq7487	Transcript_193540	41.784	426	214	4	580	1857	67	458	5.33e-114	342	Ig/Fn	Novel
TRINITY_DN201458_c2_g2_i1	TRINITY_DN201458_c2_g2	Transcript_72340	seq7487	Transcript_193540	38.182	495	233	6	463	1947	67	488	7.89e-103	311	Ig/Fn	Novel
TRINITY_DN251937_c0_g1_i1	TRINITY_DN251937_c0_g1	Transcript_106299	seq7450	tr|Q2MCL5|Q2MCL5_HOMGA Innexin OS=Homarus gammarus OX=6707 GN=inx1 PE=2 SV=1	91.636	275	22	1	827	3	14	287	0	539	Innexin	Novel
TRINITY_DN251937_c0_g1_i1	TRINITY_DN251937_c0_g1	Transcript_106299	seq7457	XP_027217928.1	91.636	275	22	1	827	3	14	287	0	537	Innexin	Novel
TRINITY_DN276744_c0_g1_i1	TRINITY_DN276744_c0_g1	Transcript_131594	seq7454	XP_027239059.1	90.951	431	38	1	435	1724	14	444	0	781	Innexin	Novel
TRINITY_DN276744_c0_g1_i1	TRINITY_DN276744_c0_g1	Transcript_131594	seq7455	MPC21992.1	67.056	428	119	7	456	1724	1	411	0	581	Innexin	Novel
TRINITY_DN276744_c0_g1_i2	TRINITY_DN276744_c0_g1	Transcript_131595	seq7454	XP_027239059.1	90.951	431	38	1	574	1863	14	444	0	781	Innexin	Novel
TRINITY_DN276744_c0_g1_i2	TRINITY_DN276744_c0_g1	Transcript_131595	seq7455	MPC21992.1	67.056	428	119	7	595	1863	1	411	0	581	Innexin	Novel
TRINITY_DN276744_c0_g1_i3	TRINITY_DN276744_c0_g1	Transcript_131596	seq7454	XP_027239059.1	90.951	431	38	1	444	1733	14	444	0	781	Innexin	Novel
TRINITY_DN276744_c0_g1_i3	TRINITY_DN276744_c0_g1	Transcript_131596	seq7455	MPC21992.1	67.056	428	119	7	465	1733	1	411	0	581	Innexin	Novel
TRINITY_DN276744_c0_g1_i4	TRINITY_DN276744_c0_g1	Transcript_131597	seq7454	XP_027239059.1	90.441	408	39	0	444	1667	14	421	0	741	Innexin	Novel
TRINITY_DN276744_c0_g1_i4	TRINITY_DN276744_c0_g1	Transcript_131597	seq7455	MPC21992.1	69.114	395	107	4	465	1646	1	381	0	570	Innexin	Novel
TRINITY_DN276744_c0_g1_i4	TRINITY_DN276744_c0_g1	Transcript_131597	seq7454	XP_027239059.1	66.125	431	128	6	1658	2905	17	444	0	586	Innexin	Novel
TRINITY_DN276744_c0_g1_i4	TRINITY_DN276744_c0_g1	Transcript_131597	seq7455	MPC21992.1	95.388	412	18	1	1670	2905	1	411	0	827	Innexin	Novel
TRINITY_DN276744_c0_g1_i5	TRINITY_DN276744_c0_g1	Transcript_131598	seq7454	XP_027239059.1	66.125	431	128	6	394	1641	17	444	0	586	Innexin	Novel
TRINITY_DN276744_c0_g1_i5	TRINITY_DN276744_c0_g1	Transcript_131598	seq7455	MPC21992.1	95.388	412	18	1	406	1641	1	411	0	827	Innexin	Novel
TRINITY_DN276744_c0_g1_i6	TRINITY_DN276744_c0_g1	Transcript_131599	seq7455	MPC21992.1	95.388	412	18	1	536	1771	1	411	0	827	Innexin	Novel
TRINITY_DN276744_c0_g1_i6	TRINITY_DN276744_c0_g1	Transcript_131599	seq7454	XP_027239059.1	66.125	431	128	6	524	1771	17	444	0	586	Innexin	Novel
TRINITY_DN276744_c0_g1_i7	TRINITY_DN276744_c0_g1	Transcript_131600	seq7455	MPC21992.1	95.388	412	18	1	397	1632	1	411	0	827	Innexin	Novel
TRINITY_DN276744_c0_g1_i7	TRINITY_DN276744_c0_g1	Transcript_131600	seq7454	XP_027239059.1	66.125	431	128	6	385	1632	17	444	0	586	Innexin	Novel
TRINITY_DN276744_c0_g1_i8	TRINITY_DN276744_c0_g1	Transcript_131601	seq7455	MPC21992.1	69.114	395	107	4	456	1637	1	381	0	570	Innexin	Novel
TRINITY_DN276744_c0_g1_i8	TRINITY_DN276744_c0_g1	Transcript_131601	seq7454	XP_027239059.1	66.125	431	128	6	1649	2896	17	444	0	586	Innexin	Novel
TRINITY_DN276744_c0_g1_i8	TRINITY_DN276744_c0_g1	Transcript_131601	seq7455	MPC21992.1	95.388	412	18	1	1661	2896	1	411	0	827	Innexin	Novel
TRINITY_DN276744_c0_g1_i8	TRINITY_DN276744_c0_g1	Transcript_131601	seq7454	XP_027239059.1	90.441	408	39	0	435	1658	14	421	0	741	Innexin	Novel
TRINITY_DN282169_c0_g1_i1	TRINITY_DN282169_c0_g1	Transcript_139058	seq7501	TRINITY_DN250077_c0_g1_i1 len=2201 path=[4357:0-2200] [-1, 4357, -2]	90.026	381	38	0	166	1308	16	396	0	738	Innexin	Novel
TRINITY_DN294084_c0_g1_i1	TRINITY_DN294084_c0_g1	Transcript_156966	seq7468	ROT82405.1	70.933	375	100	4	1580	468	15	384	0	554	Innexin	Novel
TRINITY_DN294084_c0_g1_i1	TRINITY_DN294084_c0_g1	Transcript_156966	seq7456	XP_027207462.1	83.469	369	61	0	1574	468	20	388	0	657	Innexin	Novel
TRINITY_DN311097_c0_g1_i1	TRINITY_DN311097_c0_g1	Transcript_197649	seq7465	AIT97133.1	92.308	377	29	0	144	1274	3	379	0	721	Innexin	Novel
TRINITY_DN311097_c0_g1_i2	TRINITY_DN311097_c0_g1	Transcript_197650	seq7465	AIT97133.1	92.308	377	29	0	144	1274	3	379	0	721	Innexin	Novel
TRINITY_DN313424_c0_g4_i3	TRINITY_DN313424_c0_g4	Transcript_206161	seq7458	AIT97136.1	98.898	363	4	0	248	1336	1	363	0	662	Innexin	Novel
TRINITY_DN313424_c0_g4_i5	TRINITY_DN313424_c0_g4	Transcript_206163	seq7458	AIT97136.1	98.898	363	4	0	248	1336	1	363	0	662	Innexin	Novel
TRINITY_DN316072_c4_g1_i1	TRINITY_DN316072_c4_g1	Transcript_217993	seq7452	XP_027207474.1	93.094	362	25	0	2809	1724	1	362	0	719	Innexin	Novel
TRINITY_DN316072_c4_g1_i1	TRINITY_DN316072_c4_g1	Transcript_217993	seq7466	AIT97134.1	96.409	362	13	0	2809	1724	1	362	0	734	Innexin	Novel
TRINITY_DN318655_c0_g1_i8	TRINITY_DN318655_c0_g1	Transcript_231547	seq7461	XP_027232619.1	85.355	437	62	2	2398	1091	9	444	0	796	Innexin	Novel
TRINITY_DN318655_c0_g1_i8	TRINITY_DN318655_c0_g1	Transcript_231547	seq7453	XP_027232620.1	85.287	435	62	2	2392	1091	1	434	0	793	Innexin	Novel
TRINITY_DN313646_c1_g1_i1	TRINITY_DN313646_c1_g1	Transcript_207189	seq7459	XP_027221824.1	65.574	366	117	2	352	1446	1	358	2.83e-179	498	Innexin	Novel
TRINITY_DN316284_c1_g25_i1	TRINITY_DN316284_c1_g25	Transcript_218701	seq7460	XP_027207472.1	64.85	367	129	0	453	1553	1	367	3.73e-174	487	Innexin	Novel
TRINITY_DN313646_c1_g1_i1	TRINITY_DN313646_c1_g1	Transcript_207189	seq7466	AIT97134.1	63.836	365	125	2	352	1443	1	359	1.69e-172	481	Innexin	Novel
TRINITY_DN316284_c1_g25_i2	TRINITY_DN316284_c1_g25	Transcript_218702	seq7460	XP_027207472.1	65.217	368	128	0	215	1318	1	368	3.84e-172	496	Innexin	Novel
TRINITY_DN294084_c0_g1_i5	TRINITY_DN294084_c0_g1	Transcript_156968	seq7468	ROT82405.1	84.351	262	41	0	1253	468	123	384	1.45e-169	473	Innexin	Novel
TRINITY_DN294084_c0_g1_i5	TRINITY_DN294084_c0_g1	Transcript_156968	seq7456	XP_027207462.1	84.351	262	41	0	1253	468	127	388	6.76e-169	471	Innexin	Novel
TRINITY_DN313646_c1_g1_i2	TRINITY_DN313646_c1_g1	Transcript_207190	seq7459	XP_027221824.1	66.393	366	114	2	352	1446	1	358	2.85e-166	477	Innexin	Novel
TRINITY_DN276757_c0_g1_i1	TRINITY_DN276757_c0_g1	Transcript_131697	seq7453	XP_027232620.1	65.455	330	109	3	1	978	106	434	2.88e-162	452	Innexin	Novel
TRINITY_DN276757_c0_g1_i1	TRINITY_DN276757_c0_g1	Transcript_131697	seq7461	XP_027232619.1	65.455	330	109	3	1	978	116	444	4.1e-162	452	Innexin	Novel
TRINITY_DN313646_c1_g1_i2	TRINITY_DN313646_c1_g1	Transcript_207190	seq7466	AIT97134.1	64.903	359	119	2	352	1425	1	353	4.21e-161	464	Innexin	Novel
TRINITY_DN313424_c0_g4_i6	TRINITY_DN313424_c0_g4	Transcript_206164	seq7458	AIT97136.1	99.18	244	2	0	154	885	119	362	2.04e-149	419	Innexin	Novel
TRINITY_DN313424_c0_g4_i4	TRINITY_DN313424_c0_g4	Transcript_206162	seq7458	AIT97136.1	99.18	244	2	0	154	885	119	362	3.79e-149	419	Innexin	Novel
TRINITY_DN266569_c1_g1_i1	TRINITY_DN266569_c1_g1	Transcript_120007	seq7452	XP_027207474.1	75.172	290	69	1	2	871	73	359	1.85e-140	397	Innexin	Novel
TRINITY_DN266569_c1_g1_i1	TRINITY_DN266569_c1_g1	Transcript_120007	seq7466	AIT97134.1	73.103	290	75	1	2	871	73	359	3.29e-137	389	Innexin	Novel
TRINITY_DN116518_c0_g1_i1	TRINITY_DN116518_c0_g1	Transcript_36645	seq7453	XP_027232620.1	74.429	219	55	1	654	1	68	286	8.81e-128	359	Innexin	Novel
TRINITY_DN116518_c0_g1_i1	TRINITY_DN116518_c0_g1	Transcript_36645	seq7461	XP_027232619.1	74.429	219	55	1	654	1	78	296	1.23e-127	359	Innexin	Novel
TRINITY_DN307422_c0_g2_i1	TRINITY_DN307422_c0_g2	Transcript_185814	seq7500	TRINITY_DN144281_c2_g2_i1 len=880 path=[5628:0-135 5629:136-157 5855:158-389 5686:390-412 5687:413-482 5688:483-502 5857:503-635 5841:636-761 5554:762-879] [-1, 5628, 5629, 5855, 5686, 5687, 5688, 5857, 5841, 5554, -2]	91.558	154	13	0	150	611	16	169	4.35e-111	309	Innexin	Novel
TRINITY_DN313424_c0_g4_i3	TRINITY_DN313424_c0_g4	Transcript_206161	seq7452	XP_027207474.1	46.927	358	183	3	248	1306	1	356	3.08e-106	314	Innexin	Novel
TRINITY_DN313424_c0_g4_i5	TRINITY_DN313424_c0_g4	Transcript_206163	seq7452	XP_027207474.1	46.927	358	183	3	248	1306	1	356	5.06e-106	314	Innexin	Novel
TRINITY_DN316284_c1_g25_i2	TRINITY_DN316284_c1_g25	Transcript_218702	seq7457	XP_027217928.1	46.594	367	187	4	218	1318	1	358	1.12e-104	321	Innexin	Novel
TRINITY_DN311097_c0_g1_i1	TRINITY_DN311097_c0_g1	Transcript_197649	seq7452	XP_027207474.1	42.529	348	198	2	177	1217	11	357	5.55e-101	319	Innexin	Novel
TRINITY_DN311097_c0_g1_i2	TRINITY_DN311097_c0_g1	Transcript_197650	seq7452	XP_027207474.1	42.529	348	198	2	177	1217	11	357	5.92e-101	319	Innexin	Novel
TRINITY_DN316284_c1_g25_i1	TRINITY_DN316284_c1_g25	Transcript_218701	seq7457	XP_027217928.1	45.405	370	179	5	456	1553	7	357	9.54e-99	295	Innexin	Novel
TRINITY_DN282169_c0_g1_i1	TRINITY_DN282169_c0_g1	Transcript_139058	seq7500	TRINITY_DN144281_c2_g2_i1 len=880 path=[5628:0-135 5629:136-157 5855:158-389 5686:390-412 5687:413-482 5688:483-502 5857:503-635 5841:636-761 5554:762-879] [-1, 5628, 5629, 5855, 5686, 5687, 5688, 5857, 5841, 5554, -2]	53.659	246	99	4	166	900	16	247	1.82e-91	273	Innexin	Novel
TRINITY_DN274429_c0_g1_i1	TRINITY_DN274429_c0_g1	Transcript_128792	seq7453	XP_027232620.1	65.128	195	61	4	8	574	241	434	3.13e-83	246	Innexin	Novel
TRINITY_DN274429_c0_g1_i1	TRINITY_DN274429_c0_g1	Transcript_128792	seq7461	XP_027232619.1	65.128	195	61	4	8	574	251	444	3.81e-83	246	Innexin	Novel
TRINITY_DN302095_c0_g1_i1	TRINITY_DN302095_c0_g1	Transcript_172733	seq7457	XP_027217928.1	95.276	127	6	0	3	383	241	367	1.27e-80	258	Innexin	Novel
TRINITY_DN302095_c0_g1_i1	TRINITY_DN302095_c0_g1	Transcript_172733	seq7450	tr|Q2MCL5|Q2MCL5_HOMGA Innexin OS=Homarus gammarus OX=6707 GN=inx1 PE=2 SV=1	91.339	127	11	0	3	383	241	367	1.25e-75	244	Innexin	Novel
TRINITY_DN258636_c1_g12_i1	TRINITY_DN258636_c1_g12	Transcript_112176	seq7466	AIT97134.1	35.714	350	209	6	1178	147	1	340	2.21e-72	225	Innexin	Novel
TRINITY_DN258636_c1_g12_i1	TRINITY_DN258636_c1_g12	Transcript_112176	seq7457	XP_027217928.1	36.607	336	193	6	1088	105	28	351	2.69e-72	224	Innexin	Novel
TRINITY_DN333989_c0_g1_i1	TRINITY_DN333989_c0_g1	Transcript_249393	seq7464	XP_027232620.1	65.926	135	46	0	3	407	42	176	1.22e-66	192	Innexin	Novel
TRINITY_DN274429_c0_g2_i1	TRINITY_DN274429_c0_g2	Transcript_128793	seq7453	XP_027232620.1	61.905	168	57	4	21	506	268	434	5.2e-65	198	Innexin	Novel
TRINITY_DN274429_c0_g2_i1	TRINITY_DN274429_c0_g2	Transcript_128793	seq7461	XP_027232619.1	61.905	168	57	4	21	506	278	444	5.85e-65	198	Innexin	Novel
TRINITY_DN313424_c0_g4_i6	TRINITY_DN313424_c0_g4	Transcript_206164	seq7452	XP_027207474.1	48.117	239	123	1	142	858	119	356	1.45e-64	202	Innexin	Novel
TRINITY_DN313424_c0_g4_i4	TRINITY_DN313424_c0_g4	Transcript_206162	seq7452	XP_027207474.1	48.117	239	123	1	142	858	119	356	2.31e-64	202	Innexin	Novel
TRINITY_DN307422_c0_g2_i1	TRINITY_DN307422_c0_g2	Transcript_185814	seq7501	TRINITY_DN250077_c0_g1_i1 len=2201 path=[4357:0-2200] [-1, 4357, -2]	54.545	165	63	2	150	608	16	180	2.24e-59	182	Innexin	Novel
TRINITY_DN333989_c0_g1_i1	TRINITY_DN333989_c0_g1	Transcript_249393	seq7459	XP_027221824.1	61.069	131	50	1	18	407	101	231	1.08e-56	171	Innexin	Novel
TRINITY_DN307422_c0_g1_i7	TRINITY_DN307422_c0_g1	Transcript_185813	seq7501	TRINITY_DN250077_c0_g1_i1 len=2201 path=[4357:0-2200] [-1, 4357, -2]	50.265	189	93	1	3375	2812	174	362	5.73e-43	152	Innexin	Novel
TRINITY_DN307422_c0_g1_i5	TRINITY_DN307422_c0_g1	Transcript_185811	seq7501	TRINITY_DN250077_c0_g1_i1 len=2201 path=[4357:0-2200] [-1, 4357, -2]	50.265	189	93	1	3406	2843	174	362	5.8e-43	152	Innexin	Novel
TRINITY_DN307422_c0_g1_i7	TRINITY_DN307422_c0_g1	Transcript_185813	seq7500	TRINITY_DN144281_c2_g2_i1 len=880 path=[5628:0-135 5629:136-157 5855:158-389 5686:390-412 5687:413-482 5688:483-502 5857:503-635 5841:636-761 5554:762-879] [-1, 5628, 5629, 5855, 5686, 5687, 5688, 5857, 5841, 5554, -2]	97.674	86	2	0	3375	3118	162	247	8.27e-41	141	Innexin	Novel
TRINITY_DN307422_c0_g1_i5	TRINITY_DN307422_c0_g1	Transcript_185811	seq7500	TRINITY_DN144281_c2_g2_i1 len=880 path=[5628:0-135 5629:136-157 5855:158-389 5686:390-412 5687:413-482 5688:483-502 5857:503-635 5841:636-761 5554:762-879] [-1, 5628, 5629, 5855, 5686, 5687, 5688, 5857, 5841, 5554, -2]	97.674	86	2	0	3406	3149	162	247	8.36e-41	141	Innexin	Novel
TRINITY_DN307422_c0_g1_i6	TRINITY_DN307422_c0_g1	Transcript_185812	seq7501	TRINITY_DN250077_c0_g1_i1 len=2201 path=[4357:0-2200] [-1, 4357, -2]	45.333	150	81	1	3249	2803	213	362	6.91e-33	122	Innexin	Novel
TRINITY_DN307422_c0_g1_i6	TRINITY_DN307422_c0_g1	Transcript_185812	seq7468	ROT82405.1	39.437	142	86	0	3249	2824	209	350	6.3e-26	101	Innexin	Novel
TRINITY_DN307422_c0_g1_i6	TRINITY_DN307422_c0_g1	Transcript_185812	seq7501	TRINITY_DN250077_c0_g1_i1 len=2201 path=[4357:0-2200] [-1, 4357, -2]	45.946	74	37	1	3644	3432	174	247	2.08e-06	41.2	Innexin	Novel
TRINITY_DN159260_c0_g1_i1	TRINITY_DN159260_c0_g1	Transcript_53578	seq7499	tr|A0A2P1CXQ0|A0A2P1CXQ0_PROCL Lysozyme OS=Procambarus clarkii OX=6728 GN=Lys-i3 PE=2 SV=1	80.282	142	19	2	1534	1109	18	150	4.96e-77	228	LYS	Lysosomal degradation
TRINITY_DN159260_c0_g1_i2	TRINITY_DN159260_c0_g1	Transcript_53579	seq7499	tr|A0A2P1CXQ0|A0A2P1CXQ0_PROCL Lysozyme OS=Procambarus clarkii OX=6728 GN=Lys-i3 PE=2 SV=1	75.439	114	19	2	1450	1109	46	150	2.11e-56	174	LYS	Lysosomal degradation
TRINITY_DN313134_c1_g3_i1	TRINITY_DN313134_c1_g3	Transcript_205101	seq7499	tr|A0A2P1CXQ0|A0A2P1CXQ0_PROCL Lysozyme OS=Procambarus clarkii OX=6728 GN=Lys-i3 PE=2 SV=1	57.258	124	45	3	369	1	1	117	4.97e-48	142	LYS	Lysosomal degradation
TRINITY_DN159260_c0_g1_i1	TRINITY_DN159260_c0_g1	Transcript_53578	seq7498	tr|A0A1W5RN49|A0A1W5RN49_SCYPA Lysozyme OS=Scylla paramamosain OX=85552 GN=lys-i2 PE=2 SV=1	52.817	142	58	3	1528	1103	20	152	2.28e-47	150	LYS	Lysosomal degradation
TRINITY_DN313134_c1_g2_i7	TRINITY_DN313134_c1_g2	Transcript_205099	seq7499	tr|A0A2P1CXQ0|A0A2P1CXQ0_PROCL Lysozyme OS=Procambarus clarkii OX=6728 GN=Lys-i3 PE=2 SV=1	53.077	130	58	2	322	705	22	150	8.34e-46	141	LYS	Lysosomal degradation
TRINITY_DN303808_c0_g1_i1	TRINITY_DN303808_c0_g1	Transcript_176711	seq7499	tr|A0A2P1CXQ0|A0A2P1CXQ0_PROCL Lysozyme OS=Procambarus clarkii OX=6728 GN=Lys-i3 PE=2 SV=1	50.641	156	72	2	881	429	1	156	3.98e-44	137	LYS	Lysosomal degradation
TRINITY_DN313134_c1_g2_i1	TRINITY_DN313134_c1_g2	Transcript_205094	seq7499	tr|A0A2P1CXQ0|A0A2P1CXQ0_PROCL Lysozyme OS=Procambarus clarkii OX=6728 GN=Lys-i3 PE=2 SV=1	49.231	130	63	2	322	705	22	150	1.4e-42	136	LYS	Lysosomal degradation
TRINITY_DN303808_c0_g1_i1	TRINITY_DN303808_c0_g1	Transcript_176711	seq7498	tr|A0A1W5RN49|A0A1W5RN49_SCYPA Lysozyme OS=Scylla paramamosain OX=85552 GN=lys-i2 PE=2 SV=1	48.062	129	62	2	800	429	28	156	7.74e-41	129	LYS	Lysosomal degradation
TRINITY_DN171092_c0_g1_i1	TRINITY_DN171092_c0_g1	Transcript_58994	seq7496	sp|C1IIX1|LYSC_PENME Lysozyme C OS=Penaeus merguiensis OX=71412 PE=2 SV=1	47.328	131	60	2	124	492	19	148	8.7e-41	125	LYS	Lysosomal degradation
TRINITY_DN279930_c0_g1_i1	TRINITY_DN279930_c0_g1	Transcript_135772	seq7496	sp|C1IIX1|LYSC_PENME Lysozyme C OS=Penaeus merguiensis OX=71412 PE=2 SV=1	46.269	134	62	2	99	476	16	147	6.4e-40	124	LYS	Lysosomal degradation
TRINITY_DN313134_c1_g2_i7	TRINITY_DN313134_c1_g2	Transcript_205099	seq7498	tr|A0A1W5RN49|A0A1W5RN49_SCYPA Lysozyme OS=Scylla paramamosain OX=85552 GN=lys-i2 PE=2 SV=1	43.59	156	82	4	274	726	3	157	1.2e-39	125	LYS	Lysosomal degradation
TRINITY_DN159260_c0_g1_i2	TRINITY_DN159260_c0_g1	Transcript_53579	seq7498	tr|A0A1W5RN49|A0A1W5RN49_SCYPA Lysozyme OS=Scylla paramamosain OX=85552 GN=lys-i2 PE=2 SV=1	53.39	118	46	3	1456	1103	44	152	1.08e-36	121	LYS	Lysosomal degradation
TRINITY_DN313134_c1_g2_i1	TRINITY_DN313134_c1_g2	Transcript_205094	seq7498	tr|A0A1W5RN49|A0A1W5RN49_SCYPA Lysozyme OS=Scylla paramamosain OX=85552 GN=lys-i2 PE=2 SV=1	41.026	156	86	4	274	726	3	157	1.11e-36	120	LYS	Lysosomal degradation
TRINITY_DN313134_c1_g3_i1	TRINITY_DN313134_c1_g3	Transcript_205101	seq7498	tr|A0A1W5RN49|A0A1W5RN49_SCYPA Lysozyme OS=Scylla paramamosain OX=85552 GN=lys-i2 PE=2 SV=1	37.097	124	69	3	369	1	1	116	1.6e-28	92.8	LYS	Lysosomal degradation
TRINITY_DN159260_c0_g1_i2	TRINITY_DN159260_c0_g1	Transcript_53579	seq7499	tr|A0A2P1CXQ0|A0A2P1CXQ0_PROCL Lysozyme OS=Procambarus clarkii OX=6728 GN=Lys-i3 PE=2 SV=1	96	25	1	0	1458	1532	1	25	7.65e-11	48.1	LYS	Lysosomal degradation
TRINITY_DN161635_c0_g1_i1	TRINITY_DN161635_c0_g1	Transcript_54666	seq7472	tr|A0A3R7NV90|A0A3R7NV90_PENVA Pentaxin OS=Penaeus vannamei OX=6689 GN=C7M84_014274 PE=3 SV=1	49.704	169	84	1	651	145	20	187	3.18e-53	162	Pentraxin	Recognition
TRINITY_DN161635_c0_g1_i1	TRINITY_DN161635_c0_g1	Transcript_54666	seq7478	sp|P47972|NPTX2_HUMAN Neuronal pentraxin-2 OS=Homo sapiens OX=9606 GN=NPTX2 PE=1 SV=2	26.923	182	132	1	609	64	237	417	4.92e-12	55.1	Pentraxin	Recognition
TRINITY_DN165285_c0_g1_i1	TRINITY_DN165285_c0_g1	Transcript_56452	seq7484	Noble_TRINITY_DN38855_c0_g1	86.364	242	33	0	324	1049	13	254	8.04e-145	406	Pentraxin	Recognition
TRINITY_DN165285_c0_g1_i1	TRINITY_DN165285_c0_g1	Transcript_56452	seq7475	sp|P06206|CRP4_LIMPO C-reactive protein 1.4 OS=Limulus polyphemus OX=6850 PE=1 SV=3	26.108	203	133	6	447	1043	53	242	1.33e-14	63.5	Pentraxin	Recognition
TRINITY_DN173047_c0_g1_i1	TRINITY_DN173047_c0_g1	Transcript_59869	seq7479	sp|Q15818|NPTX1_HUMAN Neuronal pentraxin-1 OS=Homo sapiens OX=9606 GN=NPTX1 PE=1 SV=2	40.984	61	36	0	548	366	349	409	1.79e-12	57	Pentraxin	Recognition
TRINITY_DN173047_c0_g1_i1	TRINITY_DN173047_c0_g1	Transcript_59869	seq7472	tr|A0A3R7NV90|A0A3R7NV90_PENVA Pentaxin OS=Penaeus vannamei OX=6689 GN=C7M84_014274 PE=3 SV=1	44.643	56	24	1	545	378	144	192	1.22e-11	52.8	Pentraxin	Recognition
TRINITY_DN173047_c1_g1_i1	TRINITY_DN173047_c1_g1	Transcript_59870	seq7470	tr|A0A3R7SVF6|A0A3R7SVF6_PENVA C-reactive protein OS=Penaeus vannamei OX=6689 GN=C7M84_004359 PE=4 SV=1	29.221	308	190	11	46	915	325	622	7.91e-33	119	Pentraxin	Recognition
TRINITY_DN173047_c1_g1_i1	TRINITY_DN173047_c1_g1	Transcript_59870	seq7469	tr|A0A423TS65|A0A423TS65_PENVA C-reactive protein-1 OS=Penaeus vannamei OX=6689 GN=C7M84_001984 PE=4 SV=1	34.444	180	103	5	172	684	435	608	4.47e-26	99.4	Pentraxin	Recognition
TRINITY_DN289456_c1_g1_i2	TRINITY_DN289456_c1_g1	Transcript_149446	seq7470	tr|A0A3R7SVF6|A0A3R7SVF6_PENVA C-reactive protein OS=Penaeus vannamei OX=6689 GN=C7M84_004359 PE=4 SV=1	27.778	324	213	9	479	1423	255	566	6.63e-33	125	Pentraxin	Recognition
TRINITY_DN289456_c1_g1_i2	TRINITY_DN289456_c1_g1	Transcript_149446	seq7469	tr|A0A423TS65|A0A423TS65_PENVA C-reactive protein-1 OS=Penaeus vannamei OX=6689 GN=C7M84_001984 PE=4 SV=1	27.941	272	181	6	662	1462	389	650	6.7e-29	112	Pentraxin	Recognition
TRINITY_DN308560_c0_g1_i1	TRINITY_DN308560_c0_g1	Transcript_189316	seq7471	tr|A0A423T6X2|A0A423T6X2_PENVA Putative neuronal pentraxin-2 OS=Penaeus vannamei OX=6689 GN=C7M84_009388 PE=4 SV=1	30.108	372	251	6	2849	1755	156	525	3.04e-58	206	Pentraxin	Recognition
TRINITY_DN308560_c0_g1_i1	TRINITY_DN308560_c0_g1	Transcript_189316	seq7469	tr|A0A423TS65|A0A423TS65_PENVA C-reactive protein-1 OS=Penaeus vannamei OX=6689 GN=C7M84_001984 PE=4 SV=1	28.261	368	246	8	2846	1752	174	526	7.87e-44	159	Pentraxin	Recognition
TRINITY_DN308560_c0_g1_i1	TRINITY_DN308560_c0_g1	Transcript_189316	seq7469	tr|A0A423TS65|A0A423TS65_PENVA C-reactive protein-1 OS=Penaeus vannamei OX=6689 GN=C7M84_001984 PE=4 SV=1	32.258	93	62	1	1545	1270	558	650	1.37e-10	54.7	Pentraxin	Recognition
TRINITY_DN309409_c0_g1_i1	TRINITY_DN309409_c0_g1	Transcript_191892	seq7471	tr|A0A423T6X2|A0A423T6X2_PENVA Putative neuronal pentraxin-2 OS=Penaeus vannamei OX=6689 GN=C7M84_009388 PE=4 SV=1	37.349	83	52	0	266	514	651	733	2.17e-13	61.2	Pentraxin	Recognition
TRINITY_DN309409_c0_g1_i1	TRINITY_DN309409_c0_g1	Transcript_191892	seq7470	tr|A0A3R7SVF6|A0A3R7SVF6_PENVA C-reactive protein OS=Penaeus vannamei OX=6689 GN=C7M84_004359 PE=4 SV=1	42.424	66	34	1	254	439	575	640	3.15e-11	54.3	Pentraxin	Recognition
TRINITY_DN309409_c0_g1_i2	TRINITY_DN309409_c0_g1	Transcript_191893	seq7471	tr|A0A423T6X2|A0A423T6X2_PENVA Putative neuronal pentraxin-2 OS=Penaeus vannamei OX=6689 GN=C7M84_009388 PE=4 SV=1	36.607	112	71	0	266	601	651	762	3.09e-19	79.7	Pentraxin	Recognition
TRINITY_DN309409_c0_g1_i2	TRINITY_DN309409_c0_g1	Transcript_191893	seq7470	tr|A0A3R7SVF6|A0A3R7SVF6_PENVA C-reactive protein OS=Penaeus vannamei OX=6689 GN=C7M84_004359 PE=4 SV=1	42.424	66	34	1	254	439	575	640	6.37e-11	53.5	Pentraxin	Recognition
TRINITY_DN309409_c0_g1_i3	TRINITY_DN309409_c0_g1	Transcript_191894	seq7469	tr|A0A423TS65|A0A423TS65_PENVA C-reactive protein-1 OS=Penaeus vannamei OX=6689 GN=C7M84_001984 PE=4 SV=1	48.976	537	270	2	227	1834	115	648	4.58e-172	504	Pentraxin	Recognition
TRINITY_DN309409_c0_g1_i3	TRINITY_DN309409_c0_g1	Transcript_191894	seq7470	tr|A0A3R7SVF6|A0A3R7SVF6_PENVA C-reactive protein OS=Penaeus vannamei OX=6689 GN=C7M84_004359 PE=4 SV=1	39.924	526	308	4	458	2011	115	640	5.87e-136	411	Pentraxin	Recognition
TRINITY_DN309409_c0_g1_i6	TRINITY_DN309409_c0_g1	Transcript_191895	seq7469	tr|A0A423TS65|A0A423TS65_PENVA C-reactive protein-1 OS=Penaeus vannamei OX=6689 GN=C7M84_001984 PE=4 SV=1	48.976	537	270	2	227	1834	115	648	1.84e-171	504	Pentraxin	Recognition
TRINITY_DN309409_c0_g1_i6	TRINITY_DN309409_c0_g1	Transcript_191895	seq7470	tr|A0A3R7SVF6|A0A3R7SVF6_PENVA C-reactive protein OS=Penaeus vannamei OX=6689 GN=C7M84_004359 PE=4 SV=1	39.924	526	308	4	458	2011	115	640	2.12e-135	411	Pentraxin	Recognition
TRINITY_DN309781_c0_g1_i1	TRINITY_DN309781_c0_g1	Transcript_193138	seq7469	tr|A0A423TS65|A0A423TS65_PENVA C-reactive protein-1 OS=Penaeus vannamei OX=6689 GN=C7M84_001984 PE=4 SV=1	32.283	127	82	4	862	1236	41	165	6.99e-16	69.3	Pentraxin	Recognition
TRINITY_DN309781_c0_g1_i3	TRINITY_DN309781_c0_g1	Transcript_193139	seq7469	tr|A0A423TS65|A0A423TS65_PENVA C-reactive protein-1 OS=Penaeus vannamei OX=6689 GN=C7M84_001984 PE=4 SV=1	31.452	124	82	3	283	651	44	165	4.08e-17	69.7	Pentraxin	Recognition
TRINITY_DN312127_c2_g1_i2	TRINITY_DN312127_c2_g1	Transcript_200981	seq7469	tr|A0A423TS65|A0A423TS65_PENVA C-reactive protein-1 OS=Penaeus vannamei OX=6689 GN=C7M84_001984 PE=4 SV=1	36.047	602	381	4	3118	1319	46	645	3.52e-124	391	Pentraxin	Recognition
TRINITY_DN312127_c2_g1_i2	TRINITY_DN312127_c2_g1	Transcript_200981	seq7470	tr|A0A3R7SVF6|A0A3R7SVF6_PENVA C-reactive protein OS=Penaeus vannamei OX=6689 GN=C7M84_004359 PE=4 SV=1	33.543	635	406	9	3031	1154	2	629	1.94e-115	368	Pentraxin	Recognition
TRINITY_DN312295_c0_g1_i2	TRINITY_DN312295_c0_g1	Transcript_201882	seq7469	tr|A0A423TS65|A0A423TS65_PENVA C-reactive protein-1 OS=Penaeus vannamei OX=6689 GN=C7M84_001984 PE=4 SV=1	26.531	196	130	6	757	179	264	448	2.05e-17	72.4	Pentraxin	Recognition
TRINITY_DN312295_c0_g1_i2	TRINITY_DN312295_c0_g1	Transcript_201882	seq7471	tr|A0A423T6X2|A0A423T6X2_PENVA Putative neuronal pentraxin-2 OS=Penaeus vannamei OX=6689 GN=C7M84_009388 PE=4 SV=1	26.486	185	123	6	757	224	247	425	4.21e-15	65.5	Pentraxin	Recognition
TRINITY_DN312295_c0_g1_i4	TRINITY_DN312295_c0_g1	Transcript_201885	seq7471	tr|A0A423T6X2|A0A423T6X2_PENVA Putative neuronal pentraxin-2 OS=Penaeus vannamei OX=6689 GN=C7M84_009388 PE=4 SV=1	27.984	511	330	14	1855	389	247	741	1.56e-59	204	Pentraxin	Recognition
TRINITY_DN312295_c0_g1_i4	TRINITY_DN312295_c0_g1	Transcript_201885	seq7470	tr|A0A3R7SVF6|A0A3R7SVF6_PENVA C-reactive protein OS=Penaeus vannamei OX=6689 GN=C7M84_004359 PE=4 SV=1	26.709	468	322	11	1900	515	175	627	2.09e-56	193	Pentraxin	Recognition
TRINITY_DN312295_c0_g1_i5	TRINITY_DN312295_c0_g1	Transcript_201887	seq7471	tr|A0A423T6X2|A0A423T6X2_PENVA Putative neuronal pentraxin-2 OS=Penaeus vannamei OX=6689 GN=C7M84_009388 PE=4 SV=1	28.427	496	317	14	1829	408	247	726	2.67e-58	200	Pentraxin	Recognition
TRINITY_DN312295_c0_g1_i5	TRINITY_DN312295_c0_g1	Transcript_201887	seq7470	tr|A0A3R7SVF6|A0A3R7SVF6_PENVA C-reactive protein OS=Penaeus vannamei OX=6689 GN=C7M84_004359 PE=4 SV=1	26.552	467	324	10	1874	489	175	627	2.16e-56	193	Pentraxin	Recognition
TRINITY_DN312295_c0_g5_i1	TRINITY_DN312295_c0_g5	Transcript_201889	seq7472	tr|A0A3R7NV90|A0A3R7NV90_PENVA Pentaxin OS=Penaeus vannamei OX=6689 GN=C7M84_014274 PE=3 SV=1	49.091	110	56	0	256	585	80	189	8.69e-38	120	Pentraxin	Recognition
TRINITY_DN312295_c0_g5_i1	TRINITY_DN312295_c0_g5	Transcript_201889	seq7483	sp|O95502|NPTXR_HUMAN Neuronal pentraxin receptor OS=Homo sapiens OX=9606 GN=NPTXR PE=3 SV=2	40.23	87	52	0	334	594	379	465	2.15e-18	72.8	Pentraxin	Recognition
TRINITY_DN312295_c0_g5_i2	TRINITY_DN312295_c0_g5	Transcript_201890	seq7472	tr|A0A3R7NV90|A0A3R7NV90_PENVA Pentaxin OS=Penaeus vannamei OX=6689 GN=C7M84_014274 PE=3 SV=1	54.07	172	79	0	733	1248	17	188	4.95e-68	206	Pentraxin	Recognition
TRINITY_DN312295_c0_g5_i2	TRINITY_DN312295_c0_g5	Transcript_201890	seq7483	sp|O95502|NPTXR_HUMAN Neuronal pentraxin receptor OS=Homo sapiens OX=9606 GN=NPTXR PE=3 SV=2	30.539	167	109	2	772	1260	302	465	6.92e-22	87.8	Pentraxin	Recognition
TRINITY_DN313986_c2_g2_i1	TRINITY_DN313986_c2_g2	Transcript_208622	seq7470	tr|A0A3R7SVF6|A0A3R7SVF6_PENVA C-reactive protein OS=Penaeus vannamei OX=6689 GN=C7M84_004359 PE=4 SV=1	36	625	384	8	121	1965	2	620	9.7e-137	416	Pentraxin	Recognition
TRINITY_DN313986_c2_g2_i1	TRINITY_DN313986_c2_g2	Transcript_208622	seq7469	tr|A0A423TS65|A0A423TS65_PENVA C-reactive protein-1 OS=Penaeus vannamei OX=6689 GN=C7M84_001984 PE=4 SV=1	34.957	575	357	7	121	1815	74	641	6.16e-119	369	Pentraxin	Recognition
TRINITY_DN313986_c2_g2_i2	TRINITY_DN313986_c2_g2	Transcript_208623	seq7470	tr|A0A3R7SVF6|A0A3R7SVF6_PENVA C-reactive protein OS=Penaeus vannamei OX=6689 GN=C7M84_004359 PE=4 SV=1	35.84	625	385	8	575	2419	2	620	1.08e-134	415	Pentraxin	Recognition
TRINITY_DN313986_c2_g2_i2	TRINITY_DN313986_c2_g2	Transcript_208623	seq7469	tr|A0A423TS65|A0A423TS65_PENVA C-reactive protein-1 OS=Penaeus vannamei OX=6689 GN=C7M84_001984 PE=4 SV=1	35.112	581	360	7	557	2269	68	641	5.76e-120	375	Pentraxin	Recognition
TRINITY_DN313986_c2_g2_i3	TRINITY_DN313986_c2_g2	Transcript_208624	seq7470	tr|A0A3R7SVF6|A0A3R7SVF6_PENVA C-reactive protein OS=Penaeus vannamei OX=6689 GN=C7M84_004359 PE=4 SV=1	35.84	625	385	8	572	2416	2	620	1.06e-134	415	Pentraxin	Recognition
TRINITY_DN313986_c2_g2_i3	TRINITY_DN313986_c2_g2	Transcript_208624	seq7469	tr|A0A423TS65|A0A423TS65_PENVA C-reactive protein-1 OS=Penaeus vannamei OX=6689 GN=C7M84_001984 PE=4 SV=1	35.112	581	360	7	554	2266	68	641	5.66e-120	375	Pentraxin	Recognition
TRINITY_DN313986_c2_g2_i4	TRINITY_DN313986_c2_g2	Transcript_208625	seq7471	tr|A0A423T6X2|A0A423T6X2_PENVA Putative neuronal pentraxin-2 OS=Penaeus vannamei OX=6689 GN=C7M84_009388 PE=4 SV=1	33.036	112	71	2	324	647	651	762	7.76e-15	66.6	Pentraxin	Recognition
TRINITY_DN318016_c0_g1_i1	TRINITY_DN318016_c0_g1	Transcript_227813	seq7472	tr|A0A3R7NV90|A0A3R7NV90_PENVA Pentaxin OS=Penaeus vannamei OX=6689 GN=C7M84_014274 PE=3 SV=1	66.667	63	21	0	544	356	20	82	3.6e-26	91.3	Pentraxin	Recognition
TRINITY_DN318016_c0_g1_i3	TRINITY_DN318016_c0_g1	Transcript_227814	seq7472	tr|A0A3R7NV90|A0A3R7NV90_PENVA Pentaxin OS=Penaeus vannamei OX=6689 GN=C7M84_014274 PE=3 SV=1	68.852	61	19	0	2913	2731	20	80	1.12e-58	92.4	Pentraxin	Recognition
TRINITY_DN318016_c0_g1_i3	TRINITY_DN318016_c0_g1	Transcript_227814	seq7472	tr|A0A3R7NV90|A0A3R7NV90_PENVA Pentaxin OS=Penaeus vannamei OX=6689 GN=C7M84_014274 PE=3 SV=1	56.303	119	46	1	2705	2349	80	192	1.12e-58	144	Pentraxin	Recognition
TRINITY_DN318016_c0_g1_i3	TRINITY_DN318016_c0_g1	Transcript_227814	seq7471	tr|A0A423T6X2|A0A423T6X2_PENVA Putative neuronal pentraxin-2 OS=Penaeus vannamei OX=6689 GN=C7M84_009388 PE=4 SV=1	28.302	53	38	0	2907	2749	39	91	1.41e-31	30.8	Pentraxin	Recognition
TRINITY_DN318016_c0_g1_i3	TRINITY_DN318016_c0_g1	Transcript_227814	seq7471	tr|A0A423T6X2|A0A423T6X2_PENVA Putative neuronal pentraxin-2 OS=Penaeus vannamei OX=6689 GN=C7M84_009388 PE=4 SV=1	26.562	320	208	10	2651	1737	118	425	1.41e-31	115	Pentraxin	Recognition
TRINITY_DN318016_c0_g1_i3	TRINITY_DN318016_c0_g1	Transcript_227814	seq7471	tr|A0A423T6X2|A0A423T6X2_PENVA Putative neuronal pentraxin-2 OS=Penaeus vannamei OX=6689 GN=C7M84_009388 PE=4 SV=1	30.508	236	145	6	1775	1089	540	763	2.12e-21	89.7	Pentraxin	Recognition
TRINITY_DN318016_c0_g1_i4	TRINITY_DN318016_c0_g1	Transcript_227815	seq7471	tr|A0A423T6X2|A0A423T6X2_PENVA Putative neuronal pentraxin-2 OS=Penaeus vannamei OX=6689 GN=C7M84_009388 PE=4 SV=1	28.678	673	421	18	3011	1089	118	763	5.82e-79	269	Pentraxin	Recognition
TRINITY_DN318016_c0_g1_i4	TRINITY_DN318016_c0_g1	Transcript_227815	seq7470	tr|A0A3R7SVF6|A0A3R7SVF6_PENVA C-reactive protein OS=Penaeus vannamei OX=6689 GN=C7M84_004359 PE=4 SV=1	25.939	586	398	18	3002	1293	63	628	1.64e-62	217	Pentraxin	Recognition
TRINITY_DN318016_c0_g1_i5	TRINITY_DN318016_c0_g1	Transcript_227816	seq7471	tr|A0A423T6X2|A0A423T6X2_PENVA Putative neuronal pentraxin-2 OS=Penaeus vannamei OX=6689 GN=C7M84_009388 PE=4 SV=1	28.678	537	335	14	2764	1235	166	681	1.39e-58	208	Pentraxin	Recognition
TRINITY_DN318016_c0_g1_i5	TRINITY_DN318016_c0_g1	Transcript_227816	seq7470	tr|A0A3R7SVF6|A0A3R7SVF6_PENVA C-reactive protein OS=Penaeus vannamei OX=6689 GN=C7M84_004359 PE=4 SV=1	26.386	523	355	15	2761	1226	109	612	4.68e-58	204	Pentraxin	Recognition
TRINITY_DN318016_c0_g1_i5	TRINITY_DN318016_c0_g1	Transcript_227816	seq7471	tr|A0A423T6X2|A0A423T6X2_PENVA Putative neuronal pentraxin-2 OS=Penaeus vannamei OX=6689 GN=C7M84_009388 PE=4 SV=1	27.941	136	91	4	3751	3362	39	173	8.29e-12	59.7	Pentraxin	Recognition
TRINITY_DN318016_c0_g1_i6	TRINITY_DN318016_c0_g1	Transcript_227817	seq7471	tr|A0A423T6X2|A0A423T6X2_PENVA Putative neuronal pentraxin-2 OS=Penaeus vannamei OX=6689 GN=C7M84_009388 PE=4 SV=1	29.352	586	362	16	2902	1235	118	681	1.8e-67	235	Pentraxin	Recognition
TRINITY_DN318016_c0_g1_i6	TRINITY_DN318016_c0_g1	Transcript_227817	seq7470	tr|A0A3R7SVF6|A0A3R7SVF6_PENVA C-reactive protein OS=Penaeus vannamei OX=6689 GN=C7M84_004359 PE=4 SV=1	25.614	570	390	17	2893	1226	63	612	5.35e-60	209	Pentraxin	Recognition
TRINITY_DN319533_c5_g2_i1	TRINITY_DN319533_c5_g2	Transcript_236411	seq7470	tr|A0A3R7SVF6|A0A3R7SVF6_PENVA C-reactive protein OS=Penaeus vannamei OX=6689 GN=C7M84_004359 PE=4 SV=1	42.584	209	118	2	1572	949	410	617	2.88e-45	162	Pentraxin	Recognition
TRINITY_DN319533_c5_g2_i1	TRINITY_DN319533_c5_g2	Transcript_236411	seq7471	tr|A0A423T6X2|A0A423T6X2_PENVA Putative neuronal pentraxin-2 OS=Penaeus vannamei OX=6689 GN=C7M84_009388 PE=4 SV=1	31.818	286	183	5	1572	739	481	762	1.62e-33	127	Pentraxin	Recognition
TRINITY_DN319533_c5_g2_i10	TRINITY_DN319533_c5_g2	Transcript_236419	seq7471	tr|A0A423T6X2|A0A423T6X2_PENVA Putative neuronal pentraxin-2 OS=Penaeus vannamei OX=6689 GN=C7M84_009388 PE=4 SV=1	30.631	111	74	1	1062	739	652	762	1.4e-12	59.3	Pentraxin	Recognition
TRINITY_DN319533_c5_g2_i11	TRINITY_DN319533_c5_g2	Transcript_236420	seq7470	tr|A0A3R7SVF6|A0A3R7SVF6_PENVA C-reactive protein OS=Penaeus vannamei OX=6689 GN=C7M84_004359 PE=4 SV=1	42.584	209	118	2	1064	441	410	617	4.38e-46	161	Pentraxin	Recognition
TRINITY_DN319533_c5_g2_i11	TRINITY_DN319533_c5_g2	Transcript_236420	seq7471	tr|A0A423T6X2|A0A423T6X2_PENVA Putative neuronal pentraxin-2 OS=Penaeus vannamei OX=6689 GN=C7M84_009388 PE=4 SV=1	34.855	241	145	5	1064	366	481	717	7.78e-30	114	Pentraxin	Recognition
TRINITY_DN319533_c5_g2_i13	TRINITY_DN319533_c5_g2	Transcript_236421	seq7470	tr|A0A3R7SVF6|A0A3R7SVF6_PENVA C-reactive protein OS=Penaeus vannamei OX=6689 GN=C7M84_004359 PE=4 SV=1	41.975	162	92	2	1411	929	410	570	2.79e-31	119	Pentraxin	Recognition
TRINITY_DN319533_c5_g2_i13	TRINITY_DN319533_c5_g2	Transcript_236421	seq7469	tr|A0A423TS65|A0A423TS65_PENVA C-reactive protein-1 OS=Penaeus vannamei OX=6689 GN=C7M84_001984 PE=4 SV=1	36.42	162	101	2	1411	929	481	641	6.05e-26	102	Pentraxin	Recognition
TRINITY_DN319533_c5_g2_i2	TRINITY_DN319533_c5_g2	Transcript_236412	seq7470	tr|A0A3R7SVF6|A0A3R7SVF6_PENVA C-reactive protein OS=Penaeus vannamei OX=6689 GN=C7M84_004359 PE=4 SV=1	32.432	148	95	2	2662	2219	50	192	2.69e-92	85.9	Pentraxin	Recognition
TRINITY_DN319533_c5_g2_i2	TRINITY_DN319533_c5_g2	Transcript_236412	seq7470	tr|A0A3R7SVF6|A0A3R7SVF6_PENVA C-reactive protein OS=Penaeus vannamei OX=6689 GN=C7M84_004359 PE=4 SV=1	35.116	430	275	3	2229	949	189	617	2.69e-92	263	Pentraxin	Recognition
TRINITY_DN319533_c5_g2_i2	TRINITY_DN319533_c5_g2	Transcript_236412	seq7469	tr|A0A423TS65|A0A423TS65_PENVA C-reactive protein-1 OS=Penaeus vannamei OX=6689 GN=C7M84_001984 PE=4 SV=1	32.88	368	245	2	2190	1090	275	641	1.03e-79	208	Pentraxin	Recognition
TRINITY_DN319533_c5_g2_i2	TRINITY_DN319533_c5_g2	Transcript_236412	seq7469	tr|A0A423TS65|A0A423TS65_PENVA C-reactive protein-1 OS=Penaeus vannamei OX=6689 GN=C7M84_001984 PE=4 SV=1	34.641	153	97	3	2668	2213	118	268	1.03e-79	98.2	Pentraxin	Recognition
TRINITY_DN319533_c5_g2_i3	TRINITY_DN319533_c5_g2	Transcript_236413	seq7470	tr|A0A3R7SVF6|A0A3R7SVF6_PENVA C-reactive protein OS=Penaeus vannamei OX=6689 GN=C7M84_004359 PE=4 SV=1	40.909	176	102	2	1530	1006	410	584	1.23e-32	123	Pentraxin	Recognition
TRINITY_DN319533_c5_g2_i3	TRINITY_DN319533_c5_g2	Transcript_236413	seq7469	tr|A0A423TS65|A0A423TS65_PENVA C-reactive protein-1 OS=Penaeus vannamei OX=6689 GN=C7M84_001984 PE=4 SV=1	36.257	171	107	2	1530	1021	481	650	1.43e-26	104	Pentraxin	Recognition
TRINITY_DN319533_c5_g2_i4	TRINITY_DN319533_c5_g2	Transcript_236414	seq7470	tr|A0A3R7SVF6|A0A3R7SVF6_PENVA C-reactive protein OS=Penaeus vannamei OX=6689 GN=C7M84_004359 PE=4 SV=1	40.331	181	106	2	1456	917	405	584	1.37e-34	127	Pentraxin	Recognition
TRINITY_DN319533_c5_g2_i4	TRINITY_DN319533_c5_g2	Transcript_236414	seq7469	tr|A0A423TS65|A0A423TS65_PENVA C-reactive protein-1 OS=Penaeus vannamei OX=6689 GN=C7M84_001984 PE=4 SV=1	36.932	176	109	2	1456	932	476	650	2e-28	108	Pentraxin	Recognition
TRINITY_DN319533_c5_g2_i6	TRINITY_DN319533_c5_g2	Transcript_236416	seq7470	tr|A0A3R7SVF6|A0A3R7SVF6_PENVA C-reactive protein OS=Penaeus vannamei OX=6689 GN=C7M84_004359 PE=4 SV=1	33.972	574	370	5	2741	1029	50	617	5.4e-104	328	Pentraxin	Recognition
TRINITY_DN319533_c5_g2_i6	TRINITY_DN319533_c5_g2	Transcript_236416	seq7469	tr|A0A423TS65|A0A423TS65_PENVA C-reactive protein-1 OS=Penaeus vannamei OX=6689 GN=C7M84_001984 PE=4 SV=1	32.955	528	348	6	2747	1170	118	641	6.98e-89	287	Pentraxin	Recognition
TRINITY_DN319533_c5_g2_i8	TRINITY_DN319533_c5_g2	Transcript_236418	seq7470	tr|A0A3R7SVF6|A0A3R7SVF6_PENVA C-reactive protein OS=Penaeus vannamei OX=6689 GN=C7M84_004359 PE=4 SV=1	41.975	162	92	2	1491	1009	410	570	3.28e-31	119	Pentraxin	Recognition
TRINITY_DN319533_c5_g2_i8	TRINITY_DN319533_c5_g2	Transcript_236418	seq7469	tr|A0A423TS65|A0A423TS65_PENVA C-reactive protein-1 OS=Penaeus vannamei OX=6689 GN=C7M84_001984 PE=4 SV=1	36.42	162	101	2	1491	1009	481	641	6.82e-26	102	Pentraxin	Recognition
TRINITY_DN319572_c0_g1_i1	TRINITY_DN319572_c0_g1	Transcript_236706	seq7470	tr|A0A3R7SVF6|A0A3R7SVF6_PENVA C-reactive protein OS=Penaeus vannamei OX=6689 GN=C7M84_004359 PE=4 SV=1	26.064	564	384	12	255	1886	67	617	1.63e-60	210	Pentraxin	Recognition
TRINITY_DN319572_c0_g1_i1	TRINITY_DN319572_c0_g1	Transcript_236706	seq7471	tr|A0A423T6X2|A0A423T6X2_PENVA Putative neuronal pentraxin-2 OS=Penaeus vannamei OX=6689 GN=C7M84_009388 PE=4 SV=1	25.678	627	416	17	330	2102	151	763	1.08e-54	195	Pentraxin	Recognition
TRINITY_DN319674_c2_g2_i1	TRINITY_DN319674_c2_g2	Transcript_237452	seq7471	tr|A0A423T6X2|A0A423T6X2_PENVA Putative neuronal pentraxin-2 OS=Penaeus vannamei OX=6689 GN=C7M84_009388 PE=4 SV=1	25.182	687	440	18	1094	2998	99	763	1.85e-50	182	Pentraxin	Recognition
TRINITY_DN319674_c2_g2_i1	TRINITY_DN319674_c2_g2	Transcript_237452	seq7470	tr|A0A3R7SVF6|A0A3R7SVF6_PENVA C-reactive protein OS=Penaeus vannamei OX=6689 GN=C7M84_004359 PE=4 SV=1	30.448	335	206	11	1859	2821	316	637	5.67e-39	145	Pentraxin	Recognition
TRINITY_DN319674_c2_g2_i2	TRINITY_DN319674_c2_g2	Transcript_237453	seq7471	tr|A0A423T6X2|A0A423T6X2_PENVA Putative neuronal pentraxin-2 OS=Penaeus vannamei OX=6689 GN=C7M84_009388 PE=4 SV=1	25.182	687	440	18	1094	2998	99	763	2.64e-50	182	Pentraxin	Recognition
TRINITY_DN319674_c2_g2_i2	TRINITY_DN319674_c2_g2	Transcript_237453	seq7470	tr|A0A3R7SVF6|A0A3R7SVF6_PENVA C-reactive protein OS=Penaeus vannamei OX=6689 GN=C7M84_004359 PE=4 SV=1	30.448	335	206	11	1859	2821	316	637	6.6e-39	145	Pentraxin	Recognition
TRINITY_DN319674_c2_g2_i3	TRINITY_DN319674_c2_g2	Transcript_237454	seq7471	tr|A0A423T6X2|A0A423T6X2_PENVA Putative neuronal pentraxin-2 OS=Penaeus vannamei OX=6689 GN=C7M84_009388 PE=4 SV=1	25.032	783	497	23	472	2631	8	763	3.05e-54	194	Pentraxin	Recognition
TRINITY_DN319674_c2_g2_i3	TRINITY_DN319674_c2_g2	Transcript_237454	seq7470	tr|A0A3R7SVF6|A0A3R7SVF6_PENVA C-reactive protein OS=Penaeus vannamei OX=6689 GN=C7M84_004359 PE=4 SV=1	30.448	335	206	11	1492	2454	316	637	5.78e-39	145	Pentraxin	Recognition
TRINITY_DN319674_c2_g2_i5	TRINITY_DN319674_c2_g2	Transcript_237456	seq7471	tr|A0A423T6X2|A0A423T6X2_PENVA Putative neuronal pentraxin-2 OS=Penaeus vannamei OX=6689 GN=C7M84_009388 PE=4 SV=1	25	784	497	24	472	2634	8	763	8.61e-53	189	Pentraxin	Recognition
TRINITY_DN319674_c2_g2_i5	TRINITY_DN319674_c2_g2	Transcript_237456	seq7470	tr|A0A3R7SVF6|A0A3R7SVF6_PENVA C-reactive protein OS=Penaeus vannamei OX=6689 GN=C7M84_004359 PE=4 SV=1	30.448	335	206	11	1492	2454	316	637	4.05e-39	145	Pentraxin	Recognition
TRINITY_DN319674_c2_g2_i6	TRINITY_DN319674_c2_g2	Transcript_237457	seq7471	tr|A0A423T6X2|A0A423T6X2_PENVA Putative neuronal pentraxin-2 OS=Penaeus vannamei OX=6689 GN=C7M84_009388 PE=4 SV=1	25.49	663	419	19	699	2531	118	757	1.49e-47	172	Pentraxin	Recognition
TRINITY_DN319674_c2_g2_i6	TRINITY_DN319674_c2_g2	Transcript_237457	seq7470	tr|A0A3R7SVF6|A0A3R7SVF6_PENVA C-reactive protein OS=Penaeus vannamei OX=6689 GN=C7M84_004359 PE=4 SV=1	30.448	335	206	11	1407	2369	316	637	1.99e-39	145	Pentraxin	Recognition
TRINITY_DN319674_c2_g2_i8	TRINITY_DN319674_c2_g2	Transcript_237459	seq7471	tr|A0A423T6X2|A0A423T6X2_PENVA Putative neuronal pentraxin-2 OS=Penaeus vannamei OX=6689 GN=C7M84_009388 PE=4 SV=1	24.933	746	479	22	444	2522	40	757	2.68e-51	183	Pentraxin	Recognition
TRINITY_DN319674_c2_g2_i8	TRINITY_DN319674_c2_g2	Transcript_237459	seq7470	tr|A0A3R7SVF6|A0A3R7SVF6_PENVA C-reactive protein OS=Penaeus vannamei OX=6689 GN=C7M84_004359 PE=4 SV=1	30.448	335	206	11	1398	2360	316	637	1.97e-39	145	Pentraxin	Recognition
TRINITY_DN320645_c0_g1_i1	TRINITY_DN320645_c0_g1	Transcript_243980	seq7479	sp|Q15818|NPTX1_HUMAN Neuronal pentraxin-1 OS=Homo sapiens OX=9606 GN=NPTX1 PE=1 SV=2	33.005	203	133	2	5219	4620	227	429	1.31e-32	124	Pentraxin	Recognition
TRINITY_DN320645_c0_g1_i1	TRINITY_DN320645_c0_g1	Transcript_243980	seq7478	sp|P47972|NPTX2_HUMAN Neuronal pentraxin-2 OS=Homo sapiens OX=9606 GN=NPTX2 PE=1 SV=2	31.606	193	130	1	5225	4653	222	414	5.1e-29	113	Pentraxin	Recognition
TRINITY_DN318304_c0_g2_i1	TRINITY_DN318304_c0_g2	Transcript_229501	seq7485	Marbled_Transcript_229501	100	491	0	0	2683	1211	1	491	0	950	TNF	Other
TRINITY_DN318304_c0_g2_i1	TRINITY_DN318304_c0_g2	Transcript_229501	seq7486	sp|Q8MUJ1|EIGER_DROME Protein eiger OS=Drosophila melanogaster OX=7227 GN=egr PE=1 SV=1	34.375	96	57	3	1519	1250	320	415	2.49e-16	69.7	TNF	Other
TRINITY_DN318304_c0_g2_i3	TRINITY_DN318304_c0_g2	Transcript_229503	seq7485	Marbled_Transcript_229501	95.604	364	0	1	2302	1211	144	491	0	640	TNF	Other
TRINITY_DN318304_c0_g2_i3	TRINITY_DN318304_c0_g2	Transcript_229503	seq7486	sp|Q8MUJ1|EIGER_DROME Protein eiger OS=Drosophila melanogaster OX=7227 GN=egr PE=1 SV=1	34.375	96	57	3	1519	1250	320	415	1.99e-16	69.3	TNF	Other
TRINITY_DN318304_c0_g2_i4	TRINITY_DN318304_c0_g2	Transcript_229504	seq7485	Marbled_Transcript_229501	92.872	491	1	1	2581	1211	1	491	0	863	TNF	Other
TRINITY_DN318304_c0_g2_i4	TRINITY_DN318304_c0_g2	Transcript_229504	seq7486	sp|Q8MUJ1|EIGER_DROME Protein eiger OS=Drosophila melanogaster OX=7227 GN=egr PE=1 SV=1	34.375	96	57	3	1519	1250	320	415	1.99e-16	69.7	TNF	Other
