# Supplementary material for: Host-pathogen coevolution drives innate immune response to Aphanomyces astaci infection in freshwater crayfish: transcriptomic evidence
Source: BMC Genomics. 2022 Aug 22;23:600. doi: 10.1186/s12864-022-08571-z (PMC9394032; doi:10.1186/s12864-022-08571-z)
Supplement: Supplementary file 1 — Additional file 1: Table S1. List of sequences used in the BLAST analysis for identification of the innate immunity genes in noble and marbled crayfish and their respective gene accession numbers. Table S2. Innate immunity genes identified through the BLAST search with their respective match length, %identity, e- values and Dammit! annotations in the noble crayfish. Table S3. Innate immunity genes identified through the BLAST search with their respective match length, %identity, e- values and Dammit! annotations in the marbled crayfish. Table S4. Raw and post pre-processing Illumina sequence data statistics and mapping results of the read pseudo-alignment with Salmon against the de novo assembled transcriptome assemblies for noble crayfish and marbled crayfish. Table S5. List of differentially expressed genes in the response of the noble crayfish to the challenge with A. astaci. Table S6. List of differentially expressed genes and their respective annotations in the response of the marbled crayfish to the challenge with A. astaci. Figure S1. Results of the principal component analysis (PCA) analysis for (a) noble crayfish and (b) marbled crayfish on the rlog transformed datasets, indicating batch effect related to differences between males (blue) and females (red) in noble crayfish and reproduction (reproducing- green, non-reproducing- purple) in marbled crayfish. The PCA with batch effect removal using removeBatchEffect() function implemented in limma R package (Ritchie et al., 2015) for (c) noble crayfish and (d) marbled crayfish. Figure S2. Results of the Gene set enrichment analysis for (a) Hap A challenged noble crayfish (Day 3), (b) Hap A challenged noble crayfish (Day 21), (c) Hap B challenged marbled crayfish (Day 3), (d) Hap B challenged marbled crayfish (Day 21). Adjusted p- values, and Normalized enrichment scores (NES) are shown. AMPs- antimicrobial peptides, ProPO- prophenoloxidase pathway. File S1. FASTA sequences used in the BLAST analysis for identif [file 12864_2022_8571_MOESM1_ESM.zip › Supplementary_BMC/TableS4.xlsx]

## Sheet: Sheet3
Noble crayfish				Marbled crayfish
Sample Name	Result type	% Aligned	M Aligned	Sample Name	Result type	% Aligned	M Aligned
R11_results_paired	Mapping result	0.898	39.6	R10_results	Mapping results	0.907	54.7
R12_results_paired	Mapping result	0.892	35.9	R1_results	Mapping results	0.921	41.6
R13_results_paired	Mapping result	0.892	39.8	R21_results	Mapping results	0.915	43.5
R14_results_paired	Mapping result	0.902	39.6	R22_results	Mapping results	0.92	41.7
R15_results_paired	Mapping result	0.892	41.5	R23_results	Mapping results	0.919	44.2
R16_results_paired	Mapping result	0.892	45	R24_results	Mapping results	0.918	54.6
R17_results_paired	Mapping result	0.891	34.3	R25_results	Mapping results	0.917	52.1
R18_results_paired	Mapping result	0.873	33.2	R26_results	Mapping results	0.927	53.6
R19_results_paired	Mapping result	0.888	34.2	R27_results	Mapping results	0.922	46.3
R20_results_paired	Mapping result	0.906	36.4	R28_results	Mapping results	0.914	47.3
R31_results_paired	Mapping result	0.874	34.9	R29_results	Mapping results	0.919	59.7
R32_results_paired	Mapping result	0.891	43.8	R2_results	Mapping results	0.917	41.1
R33_results_paired	Mapping result	0.89	39.5	R30_results	Mapping results	0.905	40.3
R34_results_paired	Mapping result	0.89	50.5	R3_results	Mapping results	0.92	53.9
R35_results_paired	Mapping result	0.875	38.6	R41_results	Mapping results	0.921	45.4
R36_results_paired	Mapping result	0.896	41.8	R42_results	Mapping results	0.925	41
R37_results_paired	Mapping result	0.884	40.8	R43_results	Mapping results	0.923	41.4
R38_results_paired	Mapping result	0.891	49	R44_results	Mapping results	0.91	40.6
R39_results_paired	Mapping result	0.885	41.7	R45_results	Mapping results	0.925	44.9
R40_results_paired	Mapping result	0.9	34.9	R46_results	Mapping results	0.926	38.8
R51_results_paired	Mapping result	0.885	42.8	R47_results	Mapping results	0.927	39.3
R52_results_paired	Mapping result	0.888	33.6	R48_results	Mapping results	0.916	40.6
R53_results_paired	Mapping result	0.89	44.8	R49_results	Mapping results	0.926	35.1
R54_results_paired	Mapping result	0.883	32.5	R4_results	Mapping results	0.92	46
R55_results_paired	Mapping result	0.893	42.5	R50_results	Mapping results	0.913	48
				R5_results	Mapping results	0.918	41
				R6_results	Mapping results	0.923	45.9
				R7_results	Mapping results	0.931	41.5
				R8_results	Mapping results	0.927	36.2
				R9_results	Mapping results	0.922	44.9
