# Supplementary material for: Host-pathogen coevolution drives innate immune response to Aphanomyces astaci infection in freshwater crayfish: transcriptomic evidence
Source: BMC Genomics. 2022 Aug 22;23:600. doi: 10.1186/s12864-022-08571-z (PMC9394032; doi:10.1186/s12864-022-08571-z)
Supplement: Supplementary file 1 — Additional file 1: Table S1. List of sequences used in the BLAST analysis for identification of the innate immunity genes in noble and marbled crayfish and their respective gene accession numbers. Table S2. Innate immunity genes identified through the BLAST search with their respective match length, %identity, e- values and Dammit! annotations in the noble crayfish. Table S3. Innate immunity genes identified through the BLAST search with their respective match length, %identity, e- values and Dammit! annotations in the marbled crayfish. Table S4. Raw and post pre-processing Illumina sequence data statistics and mapping results of the read pseudo-alignment with Salmon against the de novo assembled transcriptome assemblies for noble crayfish and marbled crayfish. Table S5. List of differentially expressed genes in the response of the noble crayfish to the challenge with A. astaci. Table S6. List of differentially expressed genes and their respective annotations in the response of the marbled crayfish to the challenge with A. astaci. Figure S1. Results of the principal component analysis (PCA) analysis for (a) noble crayfish and (b) marbled crayfish on the rlog transformed datasets, indicating batch effect related to differences between males (blue) and females (red) in noble crayfish and reproduction (reproducing- green, non-reproducing- purple) in marbled crayfish. The PCA with batch effect removal using removeBatchEffect() function implemented in limma R package (Ritchie et al., 2015) for (c) noble crayfish and (d) marbled crayfish. Figure S2. Results of the Gene set enrichment analysis for (a) Hap A challenged noble crayfish (Day 3), (b) Hap A challenged noble crayfish (Day 21), (c) Hap B challenged marbled crayfish (Day 3), (d) Hap B challenged marbled crayfish (Day 21). Adjusted p- values, and Normalized enrichment scores (NES) are shown. AMPs- antimicrobial peptides, ProPO- prophenoloxidase pathway. File S1. FASTA sequences used in the BLAST analysis for identif [file 12864_2022_8571_MOESM1_ESM.zip › Supplementary_BMC/TableS5.xlsx]

## Sheet: Sheet1
Gene name	baseMean expression (DESeq2)	log2FoldChange ()DESeq2)	Adjusted p-value	No. of isoforms	Dammit! Annotation	KEGG KO	blastx accession number	BlastX annotation	Blastx taxon	Immune_gene_name	Gene group/pathway	Final Annotation
Noble crayfish Haplogroup A 3 days post-challenge
TRINITY_DN250194_c0_g6	99.0467	24.3259	1.84e-07	1	Name=Arm	K15043	XP_027220208.1	importin subunit alpha-1-like	Penaeus vannamei	NA	NA	importin subunit alpha-1-like
TRINITY_DN250499_c0_g9	25.8883	22.2129	1.41e-06	1	NA	NA	NA			NA	NA
TRINITY_DN80090_c2_g15	192.92	18.5209	3.9e-08	1	NA	NA	NA			NA	NA
TRINITY_DN92934_c0_g2	48.6837	8.78949	0.0063979	1	Name=UDPGP	K00963	XP_027217968.1	UTP--glucose-1-phosphate uridylyltransferase-like isoform X1	Penaeus vannamei	NA	NA	UTP--glucose-1-phosphate uridylyltransferase-like isoform X1
TRINITY_DN149697_c35_g47	23.9048	7.44957	0.0453242	1	NA	NA	NA			NA	NA
TRINITY_DN178230_c0_g10	9.0349	6.04126	0.0317838	1	Name=FBpp0123588	NA	NA			NA	NA
TRINITY_DN86409_c0_g2	219.961	2.24016	0.0170005	1	Name=Kinesin	K10401	MPC33428.1	Kinesin-like protein KIF18A	Portunus trituberculatus	NA	NA	Kinesin-like protein KIF18A
TRINITY_DN81402_c0_g2	305.278	-1.19288	5.08e-09	2	Name=SPA	NA	XP_027211232.1	late secretory pathway protein AVL9 homolog	Penaeus vannamei	NA	NA	late secretory pathway protein AVL9 homolog
TRINITY_DN119744_c0_g1	130.307	-1.50369	0.0370949	2	Name=GST_C_3	NA	XP_027207536.1	failed axon connections-like isoform X2	Penaeus vannamei	NA	NA	failed axon connections-like isoform X2
TRINITY_DN139424_c1_g1	33.9983	-1.74593	0.00354852	1	NA	NA	NA			NA	NA
TRINITY_DN131352_c1_g1	25.6011	-2.54007	0.00354852	1	Name=P-mevalo_kinase	K13273	MPC09638.1	Phosphomevalonate kinase	Portunus trituberculatus	NA	NA	Phosphomevalonate kinase
TRINITY_DN181438_c0_g3	7.35697	-6.15594	0.00689429	1	NA	NA	NA			NA	NA
TRINITY_DN276836_c0_g9	40.8463	-6.69339	1.84e-07	1	NA	NA	NA			NA	NA
TRINITY_DN252825_c0_g3	191.593	-25.3284	3.45e-08	1	NA	NA	NA			NA	NA
Noble crayfish Haplogroup B 3 days post-challenge
TRINITY_DN80090_c2_g15	192.92	30	4.66e-26	1	NA	NA	NA			NA	NA
TRINITY_DN250194_c0_g6	99.0467	20.2854	5.1e-05	1	Name=Arm	K15043	XP_027220208.1	importin subunit alpha-1-like	Penaeus vannamei	NA	NA	importin subunit alpha-1-like
TRINITY_DN250499_c0_g9	25.8883	19.2674	6.7e-05	1	NA	NA	NA			NA	NA
TRINITY_DN92934_c0_g2	48.6837	8.49039	0.00217944	1	Name=UDPGP	K00963	XP_027217968.1	UTP--glucose-1-phosphate uridylyltransferase-like isoform X1	Penaeus vannamei	NA	NA	UTP--glucose-1-phosphate uridylyltransferase-like isoform X1
TRINITY_DN250902_c0_g8	12.4555	8.11108	0.0168123	1	NA	NA	NA			NA	NA
TRINITY_DN149697_c35_g47	23.9048	7.83859	0.00308782	1	NA	NA	NA			NA	NA
TRINITY_DN135893_c0_g2	86.5363	6.38342	0.0184022	1	NA	NA	NA			NA	NA
TRINITY_DN149244_c11_g4	87.8877	5.86289	0.00907799	1	NA	NA	NA			NA	NA
TRINITY_DN149244_c12_g1	101.759	5.68231	0.000253383	1	Name=Lipase	NA	XP_027207151.1	LOC113800560 – pancreatic lipase-related protein 2-like	Penaeus vannamei	NA	NA	LOC113800560 – pancreatic lipase-related protein 2-like
TRINITY_DN142295_c0_g1	18.6416	5.42561	2.38e-08	1	NA	NA	NA			NA	NA
TRINITY_DN131060_c3_g1	41.6313	5.13121	0.0351032	1	NA	NA	NA			NA	NA
TRINITY_DN124913_c0_g6	17.3945	5.05579	0.000128583	1	Name=HelroP192727	NA	NA			NA	NA
TRINITY_DN226968_c0_g1	33.1612	5.01527	5.7e-15	1	Name=PHUM165380-PA	NA	QEE82487.1	putative single insulin-like growth factor-binding domain protein-2, partial	Procambarus clarkii	NA	NA	putative single insulin-like growth factor-binding domain protein-2, partial
TRINITY_DN236067_c0_g1	35.3349	4.14121	2.05e-12	1	NA	NA	NA			NA	NA
TRINITY_DN10069_c0_g2	19.8596	4.05482	5.04e-07	1	NA	NA	ROT80577.1	hypothetical protein C7M84_000685	Penaeus vannamei	NA	NA	hypothetical protein C7M84_000685
TRINITY_DN144355_c0_g2	32.6237	3.91212	1.02e-08	2	NA	NA	NA			NA	NA
TRINITY_DN101219_c0_g1	18.5271	3.87493	0.0092836	1	Name=An_peroxidase	NA	CAA62752.1	peroxinectin	Pacifastacus leniusculus	PXN	Prophenoloxidase pathway	peroxinectin
TRINITY_DN122064_c0_g1	48.3432	3.82911	9.99e-11	1	Name=Ets	K17102	XP_027229104.1	ETS homologous factor-like	Penaeus vannamei	NA	NA	ETS homologous factor-like
TRINITY_DN38855_c0_g1	122.33	3.64593	2.74e-09	2	Name=Pentaxin	NA	XP_027224173.1	neuronal pentraxin receptor-like isoform X1	Penaeus vannamei	Pentraxin	Recognition	neuronal pentraxin receptor-like isoform X1
TRINITY_DN134299_c0_g1	12.4904	3.54972	4.22e-06	1	NA	NA	NA			NA	NA
TRINITY_DN88761_c0_g1	21.0862	3.36332	0.00427017	1	Name=SNF	NA	XP_027221402.1	sodium-dependent nutrient amino acid transporter 1-like	Penaeus vannamei	NA	NA	sodium-dependent nutrient amino acid transporter 1-like
TRINITY_DN143425_c4_g1	1547.83	3.31155	2.97e-12	1	Name=VOMI	NA	AAX54597.1	vitelline membrane outer layer protein I-like protein	Pacifastacus leniusculus	NA	NA	vitelline membrane outer layer protein I-like protein
TRINITY_DN88338_c0_g2	42.3235	3.29656	1.48e-06	2	Name=Innexin	NA	XP_027207474.1	innexin inx2-like	Penaeus vannamei	Innexin	Novel	innexin inx2-like
TRINITY_DN146791_c0_g1	20.8172	3.24772	0.000589858	3	Name=Trypsin	K01344	XP_027206711.1	phenoloxidase-activating factor 3-like	Penaeus vannamei	Clip SP	Prophenoloxidase pathway	phenoloxidase-activating factor 3-like
TRINITY_DN116220_c1_g3	118.582	3.24727	9.59e-11	1	NA	NA	NA			NA	NA
TRINITY_DN251256_c0_g1	10.9242	3.23312	0.00282751	1	Name=Hemocyanin_N	NA	CAA58471.1	prophenoloxidase	Pacifastacus leniusculus	Hemocyanin	Prophenoloxidase pathway	hemocyanin-domain containing protein
TRINITY_DN263479_c0_g1	95.593	3.14036	0.00308782	1	Name=WAP	NA	NA			Crustin	Antimicrobial peptides	Crustin
TRINITY_DN212312_c0_g1	17.1163	3.12779	6.7e-05	1	NA	NA	NA			NA	NA
TRINITY_DN116220_c0_g1	133.66	3.12162	3.88e-07	1	NA	NA	NA			NA	NA
TRINITY_DN172680_c0_g1	34.5041	3.11484	0.000265035	1	Name=G8BX43_TETPH	NA	NA			NA	NA
TRINITY_DN108258_c2_g1	11.7105	3.11038	0.00244808	1	NA	NA	NA			NA	NA
TRINITY_DN140863_c3_g2	295.076	3.09439	0.000497471	2	NA	NA	NA			NA	NA
TRINITY_DN146911_c0_g2	25.6754	3.02189	0.00282751	1	NA	NA	NA			NA	NA
TRINITY_DN279417_c0_g1	112.094	3.00776	4.22e-06	1	Name=ENSOCUP00000014289	NA	NA			NA	NA
TRINITY_DN20309_c0_g1	17.2912	2.99693	0.00121538	1	NA	NA	NA			NA	NA
TRINITY_DN205352_c0_g1	40.9164	2.95449	4.22e-06	1	NA	NA	ACY64751.1	crustin 1	Procambarus clarkii	Crustin	Antimicrobial peptides	crustin 1
TRINITY_DN103409_c0_g2	49.9812	2.92287	0.00102082	1	Name=Kazal_1	NA	NA			NA	NA
TRINITY_DN96932_c0_g1	13.3491	2.89169	0.0371146	1	NA	NA	NA			NA	NA
TRINITY_DN233465_c0_g1	12.7902	2.79832	0.000720702	1	Name=Innexin	NA	AIT97134.1	innexin 2	Homarus americanus	Innexin	Novel	innexin 2
TRINITY_DN147537_c1_g2	34.7349	2.7748	0.00102082	1	NA	NA	NA			NA	NA
TRINITY_DN152859_c0_g1	317.701	2.73974	0.000681695	1	Name=Ets	K09443	XP_027209106.1	Friend leukemia integration 1 transcription factor-like	Penaeus vannamei	NA	NA	Friend leukemia integration 1 transcription factor-like
TRINITY_DN250525_c0_g2	636.346	2.71413	4.36e-09	1	NA	NA	NA			NA	NA
TRINITY_DN146988_c0_g1	15.4085	2.70786	0.0252762	1	NA	NA	NA			NA	NA
TRINITY_DN115676_c5_g2	13.2476	2.67108	0.00321366	1	Name=Serpin	NA	CAA57964.1	putative serine proteinase inhibitor	Pacifastacus leniusculus	Serpin	Prophenoloxidase pathway	putative serine proteinase inhibitor
TRINITY_DN202472_c0_g1	12.3228	2.66602	0.000589858	1	NA	NA	NA			NA	NA
TRINITY_DN236668_c0_g1	15.2743	2.64386	0.00448385	1	NA	NA	NA			NA	NA
TRINITY_DN96097_c1_g1	26.3831	2.62281	0.00352809	1	Name=UniRef90_A9UUU4	NA	MPC71239.1	hypothetical protein E2C01_065511	Portunus trituberculatus	NA	NA	hypothetical protein E2C01_065511
TRINITY_DN100628_c0_g1	170.517	2.60511	1.52e-06	1	NA	NA	NA			NA	NA
TRINITY_DN126741_c0_g2	22.784	2.55775	0.00213929	2	NA	NA	NA			NA	NA
TRINITY_DN146911_c0_g3	25.5229	2.53914	0.00696823	1	Name=ENSDARP00000106918	NA	NA			NA	NA
TRINITY_DN205528_c0_g1	389.15	2.53006	0.00594436	1	NA	NA	NA			NA	NA
TRINITY_DN136628_c0_g2	103.697	2.51968	9.93e-05	1	NA	NA	NA			NA	NA
TRINITY_DN150444_c1_g4	41.6758	2.51695	4.28e-07	2	Name=UniRef90_UPI00106A3DFA	NA	NA			NA	NA
TRINITY_DN93751_c0_g1	27.1561	2.51231	0.00602593	1	Name=J8ZQC6_EDHAE	NA	NA			NA	NA
TRINITY_DN57903_c0_g7	282.602	2.50928	0.000562244	1	NA	NA	NA			NA	NA
TRINITY_DN57903_c0_g5	98.175	2.49119	0.00282751	1	NA	NA	NA			NA	NA
TRINITY_DN250525_c0_g4	476.069	2.46745	1.08e-05	1	NA	NA	NA			NA	NA
TRINITY_DN140367_c0_g1	123.608	2.4634	0.0135709	1	Name=ENSDARP00000106918	NA	NA			NA	NA
TRINITY_DN128875_c0_g1	15.6719	2.44247	0.0222102	4	NA	NA	NA			NA	NA
TRINITY_DN152888_c0_g1	30.0444	2.43691	0.00396348	1	Name=Trypsin	NA	AAX55746.1	serine proteinase-like protein 1	Pacifastacus leniusculus	NA	NA	serine proteinase-like protein 1
TRINITY_DN126272_c0_g1	13.2999	2.43449	0.020662	1	NA	NA	NA			NA	NA
TRINITY_DN120157_c0_g2	17.1498	2.42236	6.46e-05	1	NA	NA	NA			NA	NA
TRINITY_DN86134_c0_g1	347.434	2.41299	0.00181575	1	Name=Hexapep	NA	NA			NA	NA
TRINITY_DN136750_c0_g11	86.9032	2.3802	0.00386478	1	Name=ENSPSIP00000009488	NA	NA			NA	NA
TRINITY_DN140863_c3_g1	1892.73	2.36464	0.000372018	4	Name=ENSRNOP00000028020	NA	NA			NA	NA
TRINITY_DN78305_c0_g1	568.698	2.35735	0.000419824	1	Name=Kazal_1	NA	NA			NA	NA
TRINITY_DN135752_c1_g5	71.1066	2.33737	0.00352809	1	NA	NA	NA			NA	NA
TRINITY_DN140863_c3_g3	713.52	2.33561	0.000474346	1	Name=HelroP90647	NA	NA			NA	NA
TRINITY_DN150880_c7_g3	227.036	2.27035	0.00504716	2	Name=UniRef90_E9AEM9	NA	NA			NA	NA
TRINITY_DN277266_c0_g1	814.604	2.21917	2.97e-12	1	Name=bZIP_2	K10052	MPC41299.1	CCAAT/enhancer-binding protein beta	Portunus trituberculatus	C/EBP?	Novel	CCAAT/enhancer-binding protein beta
TRINITY_DN82344_c0_g1	23.2192	2.19688	0.000161426	1	NA	NA	NA			NA	NA
TRINITY_DN115676_c5_g1	33.9261	2.11533	0.0249317	8	Name=Serpin	NA	CAA57964.1	putative serine proteinase inhibitor	Pacifastacus leniusculus	Serpin	Prophenoloxidase pathway	putative serine proteinase inhibitor
TRINITY_DN137192_c0_g1	477.676	2.09077	0.00535673	1	Name=LH22193-PA	NA	NA			NA	NA
TRINITY_DN135397_c0_g1	15.9611	2.07041	0.0347575	1	NA	NA	NA			NA	NA
TRINITY_DN149481_c2_g6	15.746	2.0645	0.0122073	1	Name=LH22974-PA	NA	KOF92909.1	hypothetical protein OCBIM_22005679mg, partial	Octopus bimaculoides	NA	NA	hypothetical protein OCBIM_22005679mg, partial
TRINITY_DN150092_c0_g1	104.716	2.06257	4.03e-07	2	Name=Serpin	NA	ADC42876.1	serine proteinase inhibitor 6	Penaeus monodon	Serpin	Prophenoloxidase pathway	serine proteinase inhibitor 6
TRINITY_DN162245_c0_g1	24.21	2.04419	0.00165405	1	NA	NA	NA			NA	NA
TRINITY_DN154571_c0_g1	55.0143	2.0287	0.004236	1	NA	NA	NA			NA	NA
TRINITY_DN86960_c0_g1	142.599	2.00156	0.000110963	1	Name=RFX_DNA_binding	NA	XP_027233611.1	uncharacterized protein LOC113825036	Penaeus vannamei	NA	NA	uncharacterized protein LOC113825036
TRINITY_DN127108_c0_g1	31.1985	1.9923	0.00518423	1	NA	NA	NA			NA	NA
TRINITY_DN227162_c0_g1	1004.07	1.96264	0.00951061	1	NA	NA	ABP88042.1	Pl-crustin 1	Pacifastacus leniusculus	Crustin	Antimicrobial peptides	Pl-crustin 1
TRINITY_DN126741_c0_g1	135.127	1.95769	0.00111712	1	NA	NA	NA			NA	NA
TRINITY_DN202521_c0_g1	73.42	1.92753	0.0309906	1	NA	NA	NA			NA	NA
TRINITY_DN182712_c0_g1	20.1626	1.88828	0.0128929	1	Name=FGE-sulfatase	NA	NA			NA	NA
TRINITY_DN70759_c0_g2	296.432	1.86431	0.0150706	1	NA	NA	NA			NA	NA
TRINITY_DN250077_c0_g1	118.106	1.83132	0.00504716	1	Name=Innexin	K22037	XP_027207461.1	innexin inx3-like	Penaeus vannamei	Innexin	Novel	innexin inx3-like
TRINITY_DN232279_c0_g1	327.386	1.73685	0.0188936	1	Name=isrG	NA	NA			NA	NA
TRINITY_DN104343_c0_g1	74.2329	1.7342	0.0443581	1	NA	NA	NA			NA	NA
TRINITY_DN105083_c0_g1	29.8216	1.7342	0.0277721	1	NA	NA	NA			NA	NA
TRINITY_DN80473_c0_g1	432.987	1.71946	0.0306942	1	Name=PdomMRNAr1.1-08877.1	NA	XP_027213796.1	uncharacterized protein LOC113806809	Penaeus vannamei	NA	NA	uncharacterized protein LOC113806809
TRINITY_DN48954_c1_g2	52.8871	1.68731	0.0242876	1	Name=AATE013605-PA	NA	NA			NA	NA
TRINITY_DN76920_c0_g2	4854.37	1.67789	0.0203649	1	Name=UniRef90_UPI0009482951	NA	NA			NA	NA
TRINITY_DN84191_c0_g2	360.718	1.67556	0.00664577	1	Name=SPU_014165-tr	NA	NA			NA	NA
TRINITY_DN151638_c0_g1	698.373	1.66725	0.00192288	2	Name=Hemocyanin_C	NA	CAA58471.1	prophenoloxidase	Pacifastacus leniusculus	proPO	Prophenoloxidase pathway	prophenoloxidase
TRINITY_DN177193_c1_g1	1536.13	1.65872	0.0415127	1	NA	NA	ROT73642.1	hypothetical protein C7M84_007922	Penaeus vannamei	NA	NA	hypothetical protein C7M84_007922
TRINITY_DN250740_c0_g1	3007.52	1.6383	0.0241135	1	NA	NA	XP_027228708.1	uncharacterized protein LOC113820575	Penaeus vannamei	NA	NA	uncharacterized protein LOC113820575
TRINITY_DN178855_c1_g1	33.1109	1.62665	0.00661689	1	NA	NA	NA			NA	NA
TRINITY_DN150860_c2_g4	28.5269	1.61552	0.0261111	1	Name=Sulfatase_C	NA	XP_027229015.1	arylsulfatase H-like	Penaeus vannamei	AaARSH	Prophenoloxidase pathway	arylsulfatase H-like
TRINITY_DN82046_c0_g1	22.6727	1.61137	0.0222102	3	Name=ENSONIP00000005013	NA	QER91040.1	triple WAP domain containing protein	Procambarus clarkii	TWDC	Antimicrobial peptides	triple WAP domain containing protein
TRINITY_DN144281_c2_g2	29.7082	1.60963	0.012287	4	Name=Innexin	K22037	AIT97138.1	innexin 7	Homarus americanus	Innexin	Novel	innexin 7
TRINITY_DN17970_c0_g1	77.3174	1.59525	0.0427203	1	NA	NA	NA			NA	NA
TRINITY_DN277996_c0_g1	70.7216	1.4642	0.0378014	1	Name=Trypsin	NA	XP_027212613.1	serine proteinase stubble-like	Penaeus vannamei	Clip SP	Prophenoloxidase pathway	serine proteinase stubble-like
TRINITY_DN227279_c1_g1	439.689	1.38434	0.000589858	1	NA	NA	NA			NA	NA
TRINITY_DN49189_c0_g2	1616.06	1.35572	1.56e-09	1	Name=GSK-3_bind	K03096	MPC35072.1	hypothetical protein E2C01_028485	Portunus trituberculatus	NA	NA	hypothetical protein E2C01_028485
TRINITY_DN112205_c0_g2	205.561	1.35553	0.00618144	1	NA	NA	NA			NA	NA
TRINITY_DN144608_c0_g1	69.4571	1.3518	0.00213929	2	Name=HLH	K17696	XP_027228381.1	uncharacterized protein LOC113820263	Penaeus vannamei	NA	NA	uncharacterized protein LOC113820263
TRINITY_DN36897_c0_g1	44.6041	1.32424	0.0190734	1	NA	NA	NA			NA	NA
TRINITY_DN101417_c0_g1	1175.97	1.32071	0.000218833	1	Name=IRF	K09445	MPC16637.1	Interferon regulatory factor 8	Portunus trituberculatus	NA	NA	Interferon regulatory factor 8
TRINITY_DN17153_c6_g1	57.2853	1.3171	0.00360191	1	NA	NA	NA			NA	NA
TRINITY_DN227278_c0_g1	522.393	1.3153	3.8e-05	1	Name=ENSDARP00000106918	NA	NA			NA	NA
TRINITY_DN150435_c1_g3	83.1564	1.29245	0.0105141	2	Name=RRM_5	K13201	XP_018024938.1	PREDICTED: nucleolysin TIA-1-like isoform X3	Hyalella azteca	NA	NA	PREDICTED: nucleolysin TIA-1-like isoform X3
TRINITY_DN149497_c15_g1	86.2622	1.28883	0.00888458	1	NA	NA	NA			NA	NA
TRINITY_DN152394_c137_g106	88.9578	1.26013	0.0142349	1	NA	NA	NA			NA	NA
TRINITY_DN108335_c0_g1	56.2428	1.1722	0.00988986	1	NA	NA	NA			NA	NA
TRINITY_DN148970_c3_g8	55.2678	1.15505	0.0483176	1	NA	NA	NA			NA	NA
TRINITY_DN150520_c16_g5	36.0726	1.12171	0.0349411	1	NA	NA	NA			NA	NA
TRINITY_DN148514_c9_g16	362.948	1.10644	0.0168123	1	NA	NA	NA			NA	NA
TRINITY_DN50233_c0_g1	1558.42	1.10463	0.0131364	1	NA	NA	NA			NA	NA
TRINITY_DN180568_c0_g2	140.245	1.08713	0.0130046	1	NA	NA	NA			NA	NA
TRINITY_DN60838_c0_g1	1590.62	1.08561	0.00837799	1	Name=La	K18733	MPC64881.1	La-related protein 6	Portunus trituberculatus	NA	NA	La-related protein 6
TRINITY_DN3980_c0_g2	353.957	1.03673	0.0263141	1	NA	NA	NA			NA	NA
TRINITY_DN4118_c0_g1	783.716	1.01519	0.0325105	1	Name=Trypsin	NA	ACB41379.1	serine proteinase-like 2a	Pacifastacus leniusculus	Clip SP	Prophenoloxidase pathway	serine proteinase-like 2a
TRINITY_DN176894_c0_g1	20306.8	0.993755	0.000353931	1	Name=Pkinase	K04372	AVN99021.1	map kinase-interacting serine/threonine, partial	Procambarus clarkii	NA	NA	map kinase-interacting serine/threonine, partial
TRINITY_DN152136_c11_g16	255.86	0.973003	0.00932042	1	NA	NA	NA			NA	NA
TRINITY_DN152989_c0_g1	1467.35	0.968364	0.0222057	1	Name=BTG	K14443	QGC85400.1	protein Tob1-like isoform X1, partial	Procambarus clarkii	NA	NA	protein Tob1-like isoform X1, partial
TRINITY_DN136179_c0_g2	128.452	0.957245	0.0285674	2	Name=FGE-sulfatase	NA	ROT67318.1	Sulfatase-modifying factor 1	Penaeus vannamei	NA	NA	Sulfatase-modifying factor 1
TRINITY_DN152136_c11_g19	280.353	0.93317	0.00932042	1	NA	NA	NA			NA	NA
TRINITY_DN150113_c22_g1	1405.09	0.925754	0.00218677	1	Name=SAM_PNT	K03211	XP_027233111.1	LOW QUALITY PROTEIN: ets DNA-binding protein pokkuri-like	Penaeus vannamei	NA	NA	LOW QUALITY PROTEIN: ets DNA-binding protein pokkuri-like
TRINITY_DN276686_c5_g1	3886.82	0.904035	0.00625417	1	NA	NA	NA			NA	NA
TRINITY_DN117013_c4_g1	115.451	0.883375	0.00504716	1	NA	NA	NA			NA	NA
TRINITY_DN250125_c0_g1	808.419	0.873603	0.0117785	1	Name=Pkinase	NA	MPC44723.1	Serine/threonine-protein kinase pim-3	Portunus trituberculatus	NA	NA	Serine/threonine-protein kinase pim-3
TRINITY_DN250067_c1_g1	990.441	0.855333	0.028816	1	NA	NA	NA			NA	NA
TRINITY_DN177629_c0_g8	406.778	0.853949	0.0158457	1	Name=ADH_N_2	K13948	WP_110883507.1	zinc-binding dehydrogenase	Gammaproteobacteria bacterium 2W06	NA	NA	zinc-binding dehydrogenase
TRINITY_DN57615_c0_g1	260.286	0.842116	0.021926	1	NA	NA	NA			NA	NA
TRINITY_DN48351_c0_g1	690.212	0.814885	0.00449252	1	NA	NA	XP_027209932.1	uncharacterized protein LOC113803351	Penaeus vannamei	NA	NA	uncharacterized protein LOC113803351
TRINITY_DN129928_c0_g1	225.04	0.78472	0.0222057	5	Name=RhoGAP	K20647	XP_027226851.1	GTPase-activating protein CdGAPr-like	Penaeus vannamei	NA	NA	GTPase-activating protein CdGAPr-like
TRINITY_DN128280_c0_g2	167.482	0.713213	0.0367348	1	NA	NA	NA			NA	NA
TRINITY_DN79231_c0_g2	177.081	0.690486	0.0309849	1	Name=Myosin_TH1	K10356	XP_027218969.1	unconventional myosin-Ie-like	Penaeus vannamei	NA	NA	unconventional myosin-Ie-like
TRINITY_DN122891_c3_g1	178.761	0.688585	0.0261111	1	NA	NA	NA			NA	NA
TRINITY_DN151662_c8_g25	356.982	0.65249	0.0226073	1	Name=BGLTMP001114-PA	NA	XP_027227780.1	uncharacterized protein LOC113819787	Penaeus vannamei	NA	NA	uncharacterized protein LOC113819787
TRINITY_DN103755_c3_g1	311.47	0.528132	0.0371146	1	NA	NA	NA			NA	NA
TRINITY_DN8127_c0_g3	5139.95	-0.28563	0.00375576	1	Name=La	K11090	XP_027217110.1	la protein homolog	Penaeus vannamei	NA	NA	la protein homolog
TRINITY_DN28201_c0_g1	3334.64	-0.288515	0.0134628	1	Name=BAF	K22941	XP_027206615.1	protein YIPF3-like	Penaeus vannamei	NA	NA	protein YIPF3-like
TRINITY_DN86711_c0_g1	2568.79	-0.325829	0.0226073	1	Name=Rpn3_C	K03033	AXR98471.1	26S proteasome non-ATPase regulatory subunit 3-like protein, partial	Procambarus clarkii	NA	NA	26S proteasome non-ATPase regulatory subunit 3-like protein, partial
TRINITY_DN200574_c0_g2	3603.36	-0.340069	0.0244756	1	Name=Band_7	K17081	ACD13589.1	prohibitin 2	Penaeus monodon	NA	NA	prohibitin 2
TRINITY_DN152984_c2_g1	3875.62	-0.361413	0.0220728	1	Name=Aminotran_1_2	K14455	XP_027220730.1	aspartate aminotransferase, mitochondrial-like	Penaeus vannamei	NA	NA	aspartate aminotransferase, mitochondrial-like
TRINITY_DN17475_c0_g2	912.936	-0.363493	0.020662	1	Name=PB13356-PA	NA	XP_027220307.1	uncharacterized protein LOC113812596	Penaeus vannamei	NA	NA	uncharacterized protein LOC113812596
TRINITY_DN49590_c0_g1	4457.83	-0.37293	0.020662	1	Name=eIF2A	K15026	XP_027239459.1	eukaryotic translation initiation factor 2A-like	Penaeus vannamei	NA	NA	eukaryotic translation initiation factor 2A-like
TRINITY_DN60501_c0_g1	2320.34	-0.396293	0.014431	1	Name=BTB	NA	XP_027235160.1	longitudinals lacking protein-like	Penaeus vannamei	NA	NA	longitudinals lacking protein-like
TRINITY_DN227439_c0_g1	3252.35	-0.417929	0.0492705	1	Name=PGK	K00927	QFU80920.1	phosphoglycerate kinase	Penaeus vannamei	NA	NA	phosphoglycerate kinase
TRINITY_DN150848_c97_g17	830.24	-0.423826	0.0216607	1	Name=UBX	K20703	XP_027219990.1	LOW QUALITY PROTEIN: FAS-associated factor 1-like	Penaeus vannamei	Caspar	IMD pathway	LOW QUALITY PROTEIN: FAS-associated factor 1-like
TRINITY_DN73849_c0_g1	2993.72	-0.426701	0.0461513	2	Name=RNase_T	K18418	MPC61095.1	ERI1 exoribonuclease 3	Portunus trituberculatus	NA	NA	ERI1 exoribonuclease 3
TRINITY_DN60961_c0_g1	1330.09	-0.430722	0.00280637	1	Name=Phosducin	NA	MPC17009.1	Thioredoxin domain-containing protein 9	Portunus trituberculatus	NA	NA	Thioredoxin domain-containing protein 9
TRINITY_DN201046_c0_g1	2222.59	-0.436326	0.0128929	1	Name=Proteasome	K02730	XP_027234882.1	proteasome subunit alpha type-6-like	Penaeus vannamei	NA	NA	proteasome subunit alpha type-6-like
TRINITY_DN250458_c0_g1	1137.16	-0.436737	0.00448385	1	Name=TFIIS_M	K03145	XP_027207312.1	transcription elongation factor S-II-like isoform X1	Penaeus vannamei	NA	NA	transcription elongation factor S-II-like isoform X1
TRINITY_DN151768_c8_g2	1212.07	-0.43915	0.0124317	1	Name=E1_dh	K00161	XP_027213179.1	probable pyruvate dehydrogenase E1 component subunit alpha, mitochondrial isoform X2	Penaeus vannamei	NA	NA	probable pyruvate dehydrogenase E1 component subunit alpha, mitochondrial isoform X2
TRINITY_DN154730_c0_g1	630.919	-0.441119	0.0252762	1	Name=TFIID-31kDa	K14535	ROT71093.1	tbp-associated factor	Penaeus vannamei	NA	NA	tbp-associated factor
TRINITY_DN152877_c0_g1	3475.33	-0.442736	0.00156182	1	Name=eIF-3_zeta	K03251	XP_027214241.1	eukaryotic translation initiation factor 3 subunit D-like isoform X4	Penaeus vannamei	NA	NA	eukaryotic translation initiation factor 3 subunit D-like isoform X4
TRINITY_DN1150_c0_g1	2682.35	-0.443816	0.0277179	1	Name=Sel1	K14026	QGC85398.1	sel-1-like protein, partial	Procambarus clarkii	NA	NA	sel-1-like protein, partial
TRINITY_DN152697_c0_g1	565.516	-0.449165	0.0417188	1	Name=F-box	K10317	XP_027222628.1	LOW QUALITY PROTEIN: F-box only protein 42-like	Penaeus vannamei	NA	NA	LOW QUALITY PROTEIN: F-box only protein 42-like
TRINITY_DN48393_c0_g1	681.772	-0.454338	0.0238623	1	Name=KH_1	NA	XP_027212294.1	uncharacterized protein LOC113805486	Penaeus vannamei	NA	NA	uncharacterized protein LOC113805486
TRINITY_DN131560_c0_g1	606.47	-0.475275	0.0403821	7	Name=PEX11	K13353	KAF7656309.1	hypothetical protein LDENG_00043720	Lucifuga dentata	NA	NA	hypothetical protein LDENG_00043720
TRINITY_DN143536_c0_g1	9551.83	-0.481152	0.0356198	1	NA	NA	NA			NA	NA
TRINITY_DN227068_c0_g1	1845.81	-0.491336	0.00378548	1	Name=ERO1	K10950	XP_027224444.1	ero1-like protein	Penaeus vannamei	NA	NA	ero1-like protein
TRINITY_DN109071_c0_g2	1876.94	-0.506712	0.0113673	1	Name=RRM_6	K12890	XP_027228793.1	serine/arginine-rich splicing factor 1B-like	Penaeus vannamei	NA	NA	serine/arginine-rich splicing factor 1B-like
TRINITY_DN153072_c0_g2	1727.36	-0.507111	0.00233798	1	Name=AAA_5	K03063	XP_027220790.1	26S proteasome regulatory subunit 6B-like	Penaeus vannamei	NA	NA	26S proteasome regulatory subunit 6B-like
TRINITY_DN109071_c0_g1	859.045	-0.508129	0.00102082	1	NA	NA	NA			NA	NA
TRINITY_DN129372_c5_g1	844.601	-0.510704	0.0233112	1	Name=NUP50	K14295	MPC18464.1	Nuclear pore complex protein Nup50	Portunus trituberculatus	NA	NA	Nuclear pore complex protein Nup50
TRINITY_DN276818_c1_g1	916.296	-0.518927	0.000501657	1	Name=Pescadillo_N	K14843	XP_018524975.1	pescadillo homolog	Lates calcarifer	NA	NA	pescadillo homolog
TRINITY_DN154199_c0_g1	401.164	-0.524378	0.0222057	1	Name=Utp21	K14554	XP_027233460.1	WD repeat-containing protein 36-like	Penaeus vannamei	NA	NA	WD repeat-containing protein 36-like
TRINITY_DN12221_c0_g1	1492.9	-0.528328	0.00535673	1	Name=HSP20	NA	AKB96198.1	heat shock protein	Cherax destructor	HSP	Heat-shock response	heat shock protein
TRINITY_DN150246_c28_g1	491.616	-0.549043	0.000935089	1	Name=Heme_oxygenase	K21418	XP_027232082.1	heme oxygenase 1-like	Penaeus vannamei	NA	NA	heme oxygenase 1-like
TRINITY_DN27348_c0_g2	1709.76	-0.551402	0.0150706	1	Name=FeoB_N	K14538	XP_027212447.1	guanine nucleotide-binding protein-like 3 homolog	Penaeus vannamei	NA	NA	guanine nucleotide-binding protein-like 3 homolog
TRINITY_DN48615_c0_g1	247.969	-0.556445	0.04881	1	Name=IP_trans	NA	XP_027211669.1	phosphatidylinositol transfer protein beta isoform-like isoform X2	Penaeus vannamei	NA	NA	phosphatidylinositol transfer protein beta isoform-like isoform X2
TRINITY_DN111414_c0_g2	177.652	-0.557977	0.0351032	1	Name=Mis12	K11543	XP_027208722.1	protein MIS12 homolog	Penaeus vannamei	NA	NA	protein MIS12 homolog
TRINITY_DN252356_c0_g1	254.613	-0.559167	0.0228267	1	Name=TRAPP	K20280	XP_027235321.1	trafficking protein particle complex subunit 5-like	Penaeus vannamei	NA	NA	trafficking protein particle complex subunit 5-like
TRINITY_DN145886_c3_g1	714.816	-0.567531	0.0196544	1	Name=ENSCAFP00000037564	NA	XP_027223909.1	uncharacterized protein LOC113816092 isoform X1	Penaeus vannamei	NA	NA	uncharacterized protein LOC113816092 isoform X1
TRINITY_DN57772_c0_g1	256.511	-0.575917	0.0238623	1	Name=Cornichon	K20368	MPC09902.1	Protein cornichon	Portunus trituberculatus	NA	NA	Protein cornichon
TRINITY_DN149585_c4_g1	596.683	-0.5764	0.0360406	1	Name=HelroP192727	NA	NA			NA	NA
TRINITY_DN276974_c0_g1	538.995	-0.601527	0.0193324	1	Name=Znev_05471	K09562	MPC08646.1	Hsp70-binding protein 1	Portunus trituberculatus	HSP	Heat-shock response	Hsp70-binding protein 1
TRINITY_DN101004_c0_g2	1232.07	-0.604333	0.0464594	1	Name=DnaJ	K17867	XP_027216201.1	dnaJ homolog subfamily C member 24-like	Penaeus vannamei	NA	NA	dnaJ homolog subfamily C member 24-like
TRINITY_DN251109_c0_g1	543.534	-0.606043	0.0259759	1	Name=Ribosomal_L21p	K02888	XP_027235494.1	39S ribosomal protein L21, mitochondrial-like	Penaeus vannamei	NA	NA	39S ribosomal protein L21, mitochondrial-like
TRINITY_DN139852_c1_g1	166.903	-0.61046	0.0168123	1	Name=J4GS03_FIBRA	NA	NA			NA	NA
TRINITY_DN86744_c2_g1	2254.08	-0.613755	0.00841828	1	Name=ADH_N_2	K13948	XP_027214767.1	prostaglandin reductase 1-like	Penaeus vannamei	NA	NA	prostaglandin reductase 1-like
TRINITY_DN200542_c2_g1	3150.46	-0.620874	0.00100853	1	Name=HMG_box_2	NA	XP_027210949.1	high mobility group protein DSP1-like	Penaeus vannamei	NA	NA	high mobility group protein DSP1-like
TRINITY_DN140594_c0_g9	844.417	-0.621585	0.00213929	3	Name=THUMP	K06963	XP_027220036.1	THUMP domain-containing protein 1-like	Penaeus vannamei	NA	NA	THUMP domain-containing protein 1-like
TRINITY_DN278514_c0_g1	309.338	-0.628426	0.000355303	1	Name=Actin	K11652	RXG61980.1	Actin-like protein 6A	Armadillidium vulgare	NA	NA	Actin-like protein 6A
TRINITY_DN76026_c0_g4	349.56	-0.635795	0.0233112	2	Name=Sld5	K10735	XP_027222329.1	DNA replication complex GINS protein SLD5-like	Penaeus vannamei	NA	NA	DNA replication complex GINS protein SLD5-like
TRINITY_DN49682_c0_g1	5826.05	-0.640311	0.0357139	1	Name=MreB_Mbl	K03283	AXR98515.1	heat shock protein 70 kDa, partial	Procambarus clarkii	HSP	Heat-shock response	heat shock protein 70 kDa, partial
TRINITY_DN135991_c1_g1	522.4	-0.642349	0.0238623	1	Name=CoA_transf_3	K01796	EFX86308.1	hypothetical protein DAPPUDRAFT_308522	Daphnia pulex	NA	NA	hypothetical protein DAPPUDRAFT_308522
TRINITY_DN152910_c0_g1	1075.7	-0.648985	0.0128664	1	Name=SURF4	K20369	XP_027216761.1	surfeit locus protein 4 homolog	Penaeus vannamei	NA	NA	surfeit locus protein 4 homolog
TRINITY_DN276576_c0_g1	523.054	-0.657119	0.00397375	1	Name=Polysacc_synt_2	K00789	XP_027233678.1	methionine adenosyltransferase 2 subunit beta-like	Penaeus vannamei	NA	NA	methionine adenosyltransferase 2 subunit beta-like
TRINITY_DN250999_c0_g1	743.624	-0.658753	0.000215613	1	NA	NA	NA			NA	NA
TRINITY_DN61221_c0_g2	471.802	-0.662371	0.0213684	1	Name=Glyco_transf_7N	K07966	XP_027231263.1	beta-1,4-N-acetylgalactosaminyltransferase bre-4-like	Penaeus vannamei	NA	NA	beta-1,4-N-acetylgalactosaminyltransferase bre-4-like
TRINITY_DN59746_c0_g1	366.2	-0.662872	0.0285674	1	Name=Fapy_DNA_glyco	K10567	XP_027238085.1	endonuclease 8-like 1	Penaeus vannamei	NA	NA	endonuclease 8-like 1
TRINITY_DN151095_c0_g1	5134.87	-0.678232	0.00235552	2	Name=ENSACAP00000014706	K09289	XP_027224873.1	uncharacterized protein LOC113817075	Penaeus vannamei	NA	NA	uncharacterized protein LOC113817075
TRINITY_DN124492_c0_g2	755.375	-0.70104	0.0190146	1	Name=SpoU_sub_bind	K15507	MPC36377.1	rRNA methyltransferase 1, mitochondrial	Portunus trituberculatus	NA	NA	rRNA methyltransferase 1, mitochondrial
TRINITY_DN204519_c0_g1	102.824	-0.732495	0.00535673	1	Name=RNA_pol_I_A49	K03005	XP_027209292.1	DNA-directed RNA polymerase I subunit RPA49-like	Penaeus vannamei	NA	NA	DNA-directed RNA polymerase I subunit RPA49-like
TRINITY_DN60625_c2_g1	4425.44	-0.73706	0.0301785	1	Name=Peptidase_C1	K01363	XP_027215306.1	cathepsin B-like	Penaeus vannamei	NA	NA	cathepsin B-like
TRINITY_DN227066_c0_g1	743.439	-0.751638	0.020662	1	Name=RrnaAD	K14191	XP_027234699.1	probable dimethyladenosine transferase	Penaeus vannamei	NA	NA	probable dimethyladenosine transferase
TRINITY_DN147985_c5_g47	247.769	-0.762579	0.0349411	1	NA	NA	NA			NA	NA
TRINITY_DN200751_c0_g1	574.966	-0.821342	0.00308782	2	Name=Ran_BP1	K15304	XP_027215384.1	mucin-5AC-like isoform X1	Penaeus vannamei	NA	NA	mucin-5AC-like isoform X1
TRINITY_DN151469_c0_g1	100.739	-0.83079	0.0497478	1	Name=ENSLACP00000019919	NA	XP_027219743.1	protein Spindly-like	Penaeus vannamei	NA	NA	protein Spindly-like
TRINITY_DN180087_c0_g1	117.086	-0.888309	0.00280637	1	Name=5-FTHF_cyc-lig	K01934	MPC24906.1	5-formyltetrahydrofolate cyclo-ligase	Portunus trituberculatus	NA	NA	5-formyltetrahydrofolate cyclo-ligase
TRINITY_DN2918_c0_g3	192.704	-0.894242	0.0023	1	Name=PrmA	NA	XP_027232254.1	protein arginine N-methyltransferase 1-like isoform X2	Penaeus vannamei	NA	NA	protein arginine N-methyltransferase 1-like isoform X2
TRINITY_DN131072_c0_g2	189.144	-0.902975	0.00217944	1	Name=FSH1	NA	XP_027218885.1	esterase OVCA2-like	Penaeus vannamei	NA	NA	esterase OVCA2-like
TRINITY_DN150891_c0_g1	258.891	-0.915397	0.032422	1	Name=HSP70	K03283	AKB96227.1	heat shock protein	Cherax destructor	HSP	Heat-shock response	heat shock protein
TRINITY_DN60719_c0_g1	119.601	-0.925975	0.0292313	1	Name=DUF4500	NA	NA			NA	NA
TRINITY_DN152272_c8_g19	262.063	-0.942668	0.00837799	3	Name=RRN3	K15216	XP_027230287.1	RNA polymerase I-specific transcription initiation factor RRN3-like	Penaeus vannamei	NA	NA	RNA polymerase I-specific transcription initiation factor RRN3-like
TRINITY_DN82206_c0_g1	77.9826	-0.967338	0.0138826	2	NA	NA	XP_027238487.1	uncharacterized protein LOC113829505	Penaeus vannamei	NA	NA	uncharacterized protein LOC113829505
TRINITY_DN178845_c0_g1	222.14	-1.00315	0.0259759	1	Name=Ctf8	K11270	AEB54626.1	ctf8	Procambarus clarkii	NA	NA	ctf8
TRINITY_DN124506_c0_g1	28.3946	-1.09832	0.0403821	1	NA	NA	NA			NA	NA
TRINITY_DN81402_c0_g2	305.278	-1.14345	5.1e-09	2	Name=SPA	NA	XP_027211232.1	late secretory pathway protein AVL9 homolog	Penaeus vannamei	NA	NA	late secretory pathway protein AVL9 homolog
TRINITY_DN128935_c2_g1	185.614	-1.21353	0.0222474	1	Name=LRR_9	K17550	XP_027231660.1	protein phosphatase 1 regulatory subunit 7-like	Penaeus vannamei	NA	NA	protein phosphatase 1 regulatory subunit 7-like
TRINITY_DN72556_c0_g1	17.8729	-1.2801	0.0298116	1	NA	NA	NA			NA	NA
TRINITY_DN28183_c0_g1	424.447	-1.29885	0.00951061	1	Name=Mito_carr	K15118	XP_027228700.1	mitochondrial glycine transporter B-like	Penaeus vannamei	NA	NA	mitochondrial glycine transporter B-like
TRINITY_DN152105_c18_g6	435.206	-1.29996	0.020662	1	NA	NA	NA			NA	NA
TRINITY_DN82641_c0_g1	39.0396	-1.3747	3.45e-05	5	Name=CiPC	NA	MPC37669.1	CLOCK-interacting pacemaker	Portunus trituberculatus	NA	NA	CLOCK-interacting pacemaker
TRINITY_DN152105_c18_g35	249.152	-1.3748	0.0196055	1	NA	NA	NA			NA	NA
TRINITY_DN257432_c0_g1	37.709	-1.40684	0.0261111	1	NA	NA	NA			NA	NA
TRINITY_DN61087_c0_g1	398.838	-1.42727	0.0421981	1	NA	NA	NA			NA	NA
TRINITY_DN130741_c0_g2	253.464	-1.47285	0.0338931	3	NA	NA	NA			NA	NA
TRINITY_DN110546_c1_g1	1830.75	-1.54009	9.44e-05	2	Name=TSP_1	K06841	XP_027219579.1	LOW QUALITY PROTEIN: semaphorin-5B-like	Penaeus vannamei	NA	NA	LOW QUALITY PROTEIN: semaphorin-5B-like
TRINITY_DN278736_c0_g1	200.15	-1.54121	0.000171861	1	Name=ENSDARP00000106918	NA	NA			NA	NA
TRINITY_DN147419_c2_g1	512.783	-1.5427	0.00217944	1	Name=SPU_016777-tr	NA	ORD93263.1	RTJK, partial	Enterospora canceri	NA	NA	RTJK, partial
TRINITY_DN118812_c0_g1	87.34	-1.58521	0.00356879	4	Name=zf-MYND	K09592	XP_027232814.1	egl nine homolog 1-like isoform X3	Penaeus vannamei	NA	NA	egl nine homolog 1-like isoform X3
TRINITY_DN133142_c0_g1	38.9651	-1.59442	0.0285674	1	NA	NA	NA			NA	NA
TRINITY_DN157315_c0_g10	71.888	-1.63919	0.0168123	1	Name=TFIIA_gamma_C	K03123	ROT65982.1	putative transcription initiation factor IIA subunit 2	Penaeus vannamei	NA	NA	putative transcription initiation factor IIA subunit 2
TRINITY_DN106863_c1_g7	28.1366	-1.70417	0.0190146	1	NA	NA	NA			NA	NA
TRINITY_DN100626_c1_g1	261.408	-1.71998	0.0114038	1	NA	NA	XP_027209452.1	uncharacterized protein LOC113802954	Penaeus vannamei	NA	NA	uncharacterized protein LOC113802954
TRINITY_DN60983_c0_g2	28.8191	-1.73312	0.0219205	1	Name=Med28	K15141	ROT76050.1	Mediator of RNA polymerase II transcription subunit 28	Penaeus vannamei	NA	NA	Mediator of RNA polymerase II transcription subunit 28
TRINITY_DN86254_c0_g3	69.6159	-1.73936	0.00423859	1	Name=B3LMK6_YEAS1	NA	NA			NA	NA
TRINITY_DN98357_c0_g1	29.8318	-1.84322	0.0496899	1	NA	NA	NA			NA	NA
TRINITY_DN29713_c0_g1	22.5167	-1.88084	0.00438186	1	Name=RUN	NA	ROT80185.1	RUN and FYVE domain-containing protein 4	Penaeus vannamei	NA	NA	RUN and FYVE domain-containing protein 4
TRINITY_DN152706_c0_g1	9271.63	-1.98784	0.0115351	1	Name=zf-H2C2_2	NA	QIA97604.1	Krueppel 1-like protein	Procambarus clarkii	KLF	Novel	Krueppel 1-like protein
TRINITY_DN151900_c22_g15	253.204	-2.08143	2.63e-05	2	NA	NA	NA			NA	NA
TRINITY_DN152168_c10_g25	14.2492	-2.23382	0.0439955	1	NA	NA	NA			NA	NA
TRINITY_DN229632_c0_g2	144.186	-2.36399	0.0190734	1	Name=GAS	K19942	XP_027212207.1	dynein regulatory complex subunit 4-like	Penaeus vannamei	NA	NA	dynein regulatory complex subunit 4-like
TRINITY_DN250901_c0_g1	44.134	-2.60781	0.00379963	1	NA	NA	NA			NA	NA
TRINITY_DN73550_c0_g1	15.2681	-2.96111	0.0430458	2	NA	NA	NA			NA	NA
TRINITY_DN250853_c0_g1	27.2705	-2.96884	0.00104611	1	NA	NA	NA			NA	NA
TRINITY_DN66122_c0_g8	11.5148	-6.8454	0.000816938	1	NA	NA	NA			NA	NA
TRINITY_DN152197_c40_g12	160.414	-30	2.97e-12	1	Name=Ribosomal_S4	K14560	XP_027237755.1	U3 small nucleolar ribonucleoprotein protein IMP3-like	Penaeus vannamei	NA	NA	U3 small nucleolar ribonucleoprotein protein IMP3-like
Noble crayfish Haplogroup A 21 days post-challenge
TRINITY_DN149723_c3_g2	39.2552	8.87526	1.21e-14	1	NA	NA	NA			NA	NA
TRINITY_DN148407_c5_g3	30.3336	8.5006	3.69e-13	1	Name=LSU_rRNA_eukarya	NA	TVY73137.1	hypothetical protein LSUE1_G006148, partial	Lachnellula suecica	NA	NA	hypothetical protein LSUE1_G006148, partial
TRINITY_DN118014_c1_g3	18.2005	7.76526	7.75e-10	1	Name=Ocular_alb	K08470	XP_027207829.1	G-protein coupled receptor 143-like	Penaeus vannamei	NA	NA	G-protein coupled receptor 143-like
TRINITY_DN150708_c8_g16	15.3343	7.51584	7.68e-10	1	Name=LSU_rRNA_bacteria	NA	KAF2129714.1	hypothetical protein P153DRAFT_418347, partial	Dothidotthia symphoricarpi CBS 119687	NA	NA	hypothetical protein P153DRAFT_418347, partial
TRINITY_DN148650_c1_g6	18.4775	5.65437	4.53e-08	1	Name=LSU_rRNA_bacteria	NA	NA			NA	NA
TRINITY_DN203765_c0_g2	4080.12	4.53447	7.66e-05	1	NA	NA	NA			NA	NA
TRINITY_DN64473_c0_g1	2277.89	4.38026	0.000103779	1	Name=JHBP	NA	XP_027209752.1	uncharacterized protein LOC113803197	Penaeus vannamei	NA	NA	uncharacterized protein LOC113803197
TRINITY_DN149218_c0_g9	17.7071	4.19251	1.88e-07	1	Name=LSU_rRNA_archaea	NA	KAF1351748.1	hypothetical protein EJ07DRAFT_168925<U+00A0>	Lizonia empirigonia	NA	NA	hypothetical protein EJ07DRAFT_168925<U+00A0>
TRINITY_DN142947_c0_g3	17.5814	3.87704	0.000954159	1	Name=SSU_rRNA_bacteria	NA	KAF2741596.1	hypothetical protein M011DRAFT_414241, partial	Sporormia fimetaria CBS 119925	NA	NA	hypothetical protein M011DRAFT_414241, partial
TRINITY_DN149134_c0_g12	14.4817	3.6493	0.00832463	1	Name=SSU_rRNA_bacteria	NA	NA			NA	NA
TRINITY_DN149348_c1_g1	52.4461	3.05435	0.00934515	4	Name=Cadherin	K06807	XP_033236526.1	putative neural-cadherin 2 isoform X2	Drosophila pseudoobscura	NA	NA	putative neural-cadherin 2 isoform X2
TRINITY_DN70488_c0_g1	36.8651	3.01959	0.00934515	1	Name=MFS_1	NA	XP_027231087.1	MFS-type transporter SLC18B1-like	Penaeus vannamei	NA	NA	MFS-type transporter SLC18B1-like
TRINITY_DN93636_c0_g1	47.8907	2.97812	0.0305143	1	NA	NA	NA			NA	NA
TRINITY_DN203148_c0_g5	15.3723	2.54079	0.0250261	1	Name=AATE017128-PA	NA	NA			NA	NA
TRINITY_DN70732_c0_g2	187.012	2.48041	0.0120466	1	NA	NA	NA			NA	NA
TRINITY_DN130333_c0_g1	18.3723	2.23575	0.00169996	6	Name=PGI	K01810	XP_027227960.1	glucose-6-phosphate isomerase-like	Penaeus vannamei	NA	NA	glucose-6-phosphate isomerase-like
TRINITY_DN154666_c0_g1	107.757	2.04911	0.0250261	1	Name=FOCC005442-RA	NA	ALC79580.1	gastrolith protein 18.2	Cherax quadricarinatus	NA	NA	gastrolith protein 18.2
TRINITY_DN149752_c0_g2	64.6854	1.96852	0.038756	1	Name=Mito_carr	K15084	XP_027215356.1	graves disease carrier protein-like isoform X1	Penaeus vannamei	NA	NA	graves disease carrier protein-like isoform X1
TRINITY_DN16475_c0_g1	87.6104	1.84554	0.000485098	1	Name=Ribosomal_L17	K02879	PNF15384.1	hypothetical protein B7P43_G01032	Cryptotermes secundus	NA	NA	hypothetical protein B7P43_G01032
TRINITY_DN140803_c2_g1	16.7119	1.84422	0.042336	1	NA	NA	NA			NA	NA
TRINITY_DN150596_c3_g4	51.459	1.83371	0.0349874	8	Name=PDE8	K18437	XP_027215920.1	high affinity cAMP-specific and IBMX-insensitive 3',5'-cyclic phosphodiesterase 8B-like isoform X2	Penaeus vannamei	NA	NA	high affinity cAMP-specific and IBMX-insensitive 3',5'-cyclic phosphodiesterase 8B-like isoform X2
TRINITY_DN151367_c141_g1	166.35	1.76454	0.00623818	2	Name=UCH_1	NA	XP_027230712.1	uncharacterized protein LOC113822377	Penaeus vannamei	NA	NA	uncharacterized protein LOC113822377
TRINITY_DN17498_c0_g1	595.41	1.68198	0.000583628	1	Name=CO_deh_flav_C	K00106	XP_027230445.1	xanthine dehydrogenase/oxidase-like	Penaeus vannamei	NA	NA	xanthine dehydrogenase/oxidase-like
TRINITY_DN123818_c0_g15	27.6724	1.66933	0.0210589	1	NA	NA	NA			NA	NA
TRINITY_DN251232_c0_g1	104.434	1.63772	0.0108025	1	Name=ENSCAFP00000037564	NA	NA			NA	NA
TRINITY_DN129677_c1_g1	44.6928	1.61387	0.000257241	1	NA	NA	NA			NA	NA
TRINITY_DN86273_c0_g1	3571.82	1.56311	0.00490248	1	Name=AMP-binding_C	K01904	ROT63796.1	hypothetical protein C7M84_018296	Penaeus vannamei	NA	NA	hypothetical protein C7M84_018296
TRINITY_DN140295_c4_g1	25.9493	1.52371	0.0379123	1	NA	NA	NA			NA	NA
TRINITY_DN99740_c0_g3	59.0319	1.51286	0.0389474	3	NA	NA	NA			NA	NA
TRINITY_DN227501_c0_g2	992.562	1.5115	0.0234183	1	NA	NA	NA			NA	NA
TRINITY_DN151868_c97_g3	4158.18	1.43732	0.0144435	1	NA	NA	NA			NA	NA
TRINITY_DN232458_c0_g1	45.2773	1.33994	0.040556	1	Name=V-SNARE_C	K08493	XP_027208401.1	vesicle transport through interaction with t-SNAREs homolog 1B-like	Penaeus vannamei	NA	NA	vesicle transport through interaction with t-SNAREs homolog 1B-like
TRINITY_DN147679_c4_g3	5296.59	1.3102	0.0443591	1	Name=CathepsinC_exc	NA	XP_027232852.1	dipeptidyl peptidase 1-like	Penaeus vannamei	NA	NA	dipeptidyl peptidase 1-like
TRINITY_DN28876_c0_g1	1309.5	1.20441	0.0311937	1	Name=MFS_1	K13783	XP_027229551.1	glucose-6-phosphate exchanger SLC37A2-like	Penaeus vannamei	NA	NA	glucose-6-phosphate exchanger SLC37A2-like
TRINITY_DN150045_c69_g1	837.151	1.17498	0.00217748	1	NA	NA	NA			NA	NA
TRINITY_DN62503_c0_g1	46.8856	1.14097	0.0161715	2	Name=Ras	NA	NA			NA	NA
TRINITY_DN150045_c68_g2	7175.3	1.05228	0.0379123	1	Name=p450	NA	QBJ27562.1	CYPShed4, partial	Sagmariasus verreauxi	NA	NA	CYPShed4, partial
TRINITY_DN129463_c0_g1	103.059	0.972985	0.0144435	2	Name=N4UYN6_COLOR	NA	NA			NA	NA
TRINITY_DN152621_c122_g1	1.01421e+06	0.96385	0.0374005	1	Name=Ferritin	K00522	Q26061.1	Ferritin	Pacifastacus leniusculus	NA	NA	Ferritin
TRINITY_DN17430_c1_g15	223.941	0.95163	0.0451766	1	Name=ABC2_membrane_3	NA	XP_027236431.1	LOW QUALITY PROTEIN: ABC transporter G family member 20-like	Penaeus vannamei	NA	NA	LOW QUALITY PROTEIN: ABC transporter G family member 20-like
TRINITY_DN145011_c0_g3	2270.01	0.932171	0.0114566	1	Name=Actin	NA	ROT63840.1	putative actin-related protein 8 isoform X1	Penaeus vannamei	NA	NA	putative actin-related protein 8 isoform X1
TRINITY_DN148869_c0_g16	173.048	0.889121	0.0123472	1	Name=HelroP192727	NA	NA			NA	NA
TRINITY_DN149742_c5_g2	163.564	0.886088	0.0116588	1	Name=AAA	K10756	KAB7507059.1	Replication factor C subunit 5	Armadillidium nasatum	NA	NA	Replication factor C subunit 5
TRINITY_DN123716_c0_g2	931.883	0.839754	0.000280913	1	NA	NA	NA			NA	NA
TRINITY_DN128811_c1_g3	389.982	0.779443	0.0349377	1	Name=Sugar_tr	NA	XP_027225709.1	facilitated trehalose transporter Tret1-like	Penaeus vannamei	NA	NA	facilitated trehalose transporter Tret1-like
TRINITY_DN15634_c1_g8	1089.61	0.769876	0.00045877	1	Name=ENSAMXP00000011243	NA	NA			NA	NA
TRINITY_DN101387_c0_g1	3977.43	0.65152	0.00169996	1	Name=Kazal_1	NA	NA			NA	NA
TRINITY_DN54902_c0_g1	5358	0.646431	0.0123087	1	Name=Mdes001371-RA	NA	NA			NA	NA
TRINITY_DN176936_c0_g7	2192.75	0.642073	0.0305143	1	Name=PCMT	NA	XP_027215252.1	protein-L-isoaspartate O-methyltransferase domain-containing protein 1-like	Penaeus vannamei	NA	NA	protein-L-isoaspartate O-methyltransferase domain-containing protein 1-like
TRINITY_DN113415_c0_g2	241.945	0.61777	0.0420786	1	Name=Thioredoxin_7	NA	RXG56966.1	Spermatogenesis-associated protein 20	Armadillidium vulgare	NA	NA	Spermatogenesis-associated protein 20
TRINITY_DN151768_c159_g1	5675.58	0.601359	0.0120466	1	Name=EFX86315	K19770	NA			NA	NA
TRINITY_DN150828_c73_g18	2563.27	0.572514	0.0210434	1	NA	NA	NA			NA	NA
TRINITY_DN136315_c1_g16	2798	0.552681	0.0333189	1	NA	NA	NA			NA	NA
TRINITY_DN58856_c0_g10	421.599	0.53945	0.0349874	1	Name=ENSSHAP00000008472	NA	NA			NA	NA
TRINITY_DN145601_c6_g8	4627.44	-0.625066	0.0477246	2	NA	NA	NA			NA	NA
TRINITY_DN101972_c0_g1	601.09	-0.628209	0.00493594	1	Name=BLVR	K12396	XP_027239627.1	AP-3 complex subunit delta-1-like	Penaeus vannamei	NA	NA	AP-3 complex subunit delta-1-like
TRINITY_DN151412_c302_g9	757.177	-0.66126	0.0210434	1	NA	NA	NA			NA	NA
TRINITY_DN118306_c0_g2	859.026	-0.670667	0.00754415	1	NA	NA	NA			NA	NA
TRINITY_DN206667_c0_g1	834.536	-0.752613	0.0406164	1	NA	NA	NA			NA	NA
TRINITY_DN86227_c0_g1	521.735	-0.773849	0.00934515	1	Name=RRM_6	K13107	XP_027217113.1	RNA-binding motif protein, X-linked 2-like	Penaeus vannamei	NA	NA	RNA-binding motif protein, X-linked 2-like
TRINITY_DN160630_c0_g1	354.627	-0.790971	0.0305143	1	NA	NA	NA			NA	NA
TRINITY_DN76875_c0_g14	258.444	-0.900559	0.00361016	1	Name=FOCC010911-RA	NA	XP_027206751.1	dolichyl-diphosphooligosaccharide--protein glycosyltransferase subunit STT3B-like	Penaeus vannamei	NA	NA	dolichyl-diphosphooligosaccharide--protein glycosyltransferase subunit STT3B-like
TRINITY_DN281392_c0_g1	567.141	-0.904023	6.56e-05	1	Name=Smp_153190.1:pep	NA	NA			NA	NA
TRINITY_DN278358_c0_g1	307.09	-0.919523	3.64e-05	1	Name=UniRef90_A9UUU4	NA	NA			NA	NA
TRINITY_DN148859_c3_g1	73.9317	-0.971475	0.0296218	1	Name=DKCLD	K11131	XP_027206763.1	H/ACA ribonucleoprotein complex subunit 4-like	Penaeus vannamei	NA	NA	H/ACA ribonucleoprotein complex subunit 4-like
TRINITY_DN150561_c18_g3	465.231	-0.983385	0.0397425	3	NA	NA	NA			NA	NA
TRINITY_DN62137_c0_g7	366.08	-1.01196	0.0184054	1	NA	NA	NA			NA	NA
TRINITY_DN151284_c60_g1	388.995	-1.01746	0.0250261	1	NA	NA	NA			NA	NA
TRINITY_DN200565_c0_g1	1052.97	-1.0176	7.47e-06	1	Name=Nasvi2EG012245t1	NA	NA			NA	NA
TRINITY_DN1562_c0_g1	199.455	-1.03405	0.00420919	1	Name=ENSCJAP00000038752	K13172	MPC37995.1	Muscle M-line assembly protein unc-89	Portunus trituberculatus	NA	NA	Muscle M-line assembly protein unc-89
TRINITY_DN152149_c11_g33	51.3326	-1.05746	0.0464582	1	NA	NA	NA			NA	NA
TRINITY_DN151922_c8_g4	206.367	-1.06213	0.0117641	2	NA	NA	NA			NA	NA
TRINITY_DN177665_c5_g1	79.3441	-1.08321	0.00375808	1	NA	NA	NA			NA	NA
TRINITY_DN93736_c0_g1	54.543	-1.09186	0.0349874	2	Name=CUFF.72511.1_Ste	NA	NA			NA	NA
TRINITY_DN147147_c3_g6	32.2609	-1.117	0.0374005	2	NA	NA	NA			NA	NA
TRINITY_DN227389_c0_g1	1312.8	-1.1256	0.00058576	1	NA	NA	NA			NA	NA
TRINITY_DN200912_c0_g1	79.3965	-1.13336	0.00112807	1	Name=HelroP192727	NA	NA			NA	NA
TRINITY_DN30443_c0_g1	52.2352	-1.18731	0.00934515	1	Name=MBD	NA	ROT79976.1	hypothetical protein C7M84_001315	Penaeus vannamei	NA	NA	hypothetical protein C7M84_001315
TRINITY_DN128309_c2_g3	280.293	-1.20216	0.0144435	1	Name=G3Y7C4_ASPNA	NA	NA			NA	NA
TRINITY_DN151084_c98_g3	65.1228	-1.23077	0.000733431	1	NA	NA	NA			NA	NA
TRINITY_DN153265_c0_g1	863.193	-1.24683	0.0483285	1	NA	NA	NA			NA	NA
TRINITY_DN144839_c0_g1	63.4468	-1.25403	0.0111208	5	Name=zf-H2C2_2	NA	XP_027217362.1	zinc finger protein 628-like	Penaeus vannamei	NA	NA	zinc finger protein 628-like
TRINITY_DN151922_c8_g9	292.411	-1.31406	0.00934515	1	NA	NA	NA			NA	NA
TRINITY_DN151843_c0_g6	28.4162	-1.33394	0.0119474	2	NA	NA	NA			NA	NA
TRINITY_DN233386_c0_g1	34.7689	-1.35192	0.0451766	1	Name=SPU_011470-tr	NA	NA			NA	NA
TRINITY_DN150140_c18_g4	151.333	-1.35837	0.0435226	1	NA	NA	NA			NA	NA
TRINITY_DN125385_c0_g4	396.171	-1.38464	0.00421631	1	Name=ENSFALP00000006334	NA	NA			NA	NA
TRINITY_DN87076_c0_g1	242.374	-1.42202	2.18e-05	1	NA	NA	NA			NA	NA
TRINITY_DN148451_c4_g14	141.379	-1.48165	0.00179396	1	NA	NA	NA			NA	NA
TRINITY_DN88803_c0_g1	89.8453	-1.50296	4.4e-06	1	Name=LFUL009678-RA	NA	NA			NA	NA
TRINITY_DN280605_c0_g1	22.7116	-1.51193	0.0104002	1	NA	NA	NA			NA	NA
TRINITY_DN146865_c0_g1	86.7875	-1.53569	1.87e-05	2	Name=RhoGAP	K08773	KAB7506456.1	RalA-binding protein 1, partial	Armadillidium nasatum	NA	NA	RalA-binding protein 1, partial
TRINITY_DN126093_c0_g1	70.984	-1.53707	5.14e-05	1	Name=zf-CXXC	K14960	XP_027220723.1	CXXC-type zinc finger protein 1-like	Penaeus vannamei	NA	NA	CXXC-type zinc finger protein 1-like
TRINITY_DN128059_c0_g4	81.9898	-1.5581	0.0374005	1	NA	NA	NA			NA	NA
TRINITY_DN277671_c0_g2	128.769	-1.56513	0.00254972	1	Name=G-patch	K11135	XP_027237463.1	PIN2/TERF1-interacting telomerase inhibitor 1-like	Penaeus vannamei	NA	NA	PIN2/TERF1-interacting telomerase inhibitor 1-like
TRINITY_DN9012_c0_g1	40.5437	-1.59654	0.0349377	1	NA	NA	NA			NA	NA
TRINITY_DN4037_c1_g1	22.9785	-1.65866	0.0457624	1	NA	NA	NA			NA	NA
TRINITY_DN287033_c0_g1	58.0893	-1.66461	0.0385214	1	Name=UniRef90_A0A088A9C6	NA	NA			NA	NA
TRINITY_DN157676_c0_g1	25.8605	-1.74662	0.0144435	1	Name=Nasvi2EG029938t1	NA	NA			NA	NA
TRINITY_DN279458_c0_g1	31.2284	-1.77374	0.0349874	1	Name=AROS007065-RA	NA	XP_027222072.1	uncharacterized protein LOC113814239 isoform X1	Penaeus vannamei	NA	NA	uncharacterized protein LOC113814239 isoform X1
TRINITY_DN252486_c1_g1	252.626	-1.80386	0.00934515	1	Name=OATP	NA	XP_027227481.1	solute carrier organic anion transporter family member 2A1-like	Penaeus vannamei	NA	NA	solute carrier organic anion transporter family member 2A1-like
TRINITY_DN152214_c32_g61	21.3323	-1.87143	0.00934515	1	NA	NA	NA			NA	NA
TRINITY_DN150993_c5_g2	77.8497	-1.88471	2.02e-05	1	NA	NA	NA			NA	NA
TRINITY_DN146973_c3_g14	23.7331	-1.89631	0.0250261	1	NA	NA	NA			NA	NA
TRINITY_DN150496_c2_g3	258.685	-1.94418	0.0274386	1	Name=RVT_1	NA	NA			NA	NA
TRINITY_DN177705_c0_g9	39.3076	-2.06102	0.0105739	1	NA	NA	NA			NA	NA
TRINITY_DN149352_c0_g2	156.762	-2.10854	2.36e-05	1	Name=UniRef90_UPI00148CB849	NA	NA			NA	NA
TRINITY_DN147526_c0_g5	17.1078	-2.14541	0.0420947	1	NA	NA	NA			NA	NA
TRINITY_DN277912_c0_g1	28.8977	-2.16588	0.0389474	1	Name=Mqua09556	NA	NA			NA	NA
TRINITY_DN202533_c0_g4	16.3583	-2.20192	0.00375808	1	NA	NA	NA			NA	NA
TRINITY_DN138003_c0_g1	21.9063	-2.23548	0.0483285	1	NA	NA	NA			NA	NA
TRINITY_DN209492_c0_g1	153.644	-2.32409	2.3e-06	1	Name=UniRef90_UPI000F7D0ECF	NA	NA			NA	NA
TRINITY_DN70453_c0_g3	12.9824	-2.35051	0.014011	1	Name=ENSAMXP00000011689	NA	NA			NA	NA
TRINITY_DN86177_c0_g2	133.008	-2.36896	0.00512891	1	Name=HelroP192727	NA	NA			NA	NA
TRINITY_DN50657_c0_g2	30.3511	-2.543	0.0120466	1	Name=NAAA-beta	K12348	XP_027230620.1	acid ceramidase-like isoform X2	Penaeus vannamei	NA	NA	acid ceramidase-like isoform X2
TRINITY_DN153438_c0_g1	17.9076	-2.80186	0.00169996	1	Name=HelroP192727	NA	NA			NA	NA
TRINITY_DN88803_c0_g4	15.3204	-2.86936	0.00241809	1	Name=UniRef90_UPI0007718C59	NA	NA			NA	NA
TRINITY_DN86177_c0_g3	54.3364	-2.87051	0.0250261	1	NA	NA	NA			NA	NA
TRINITY_DN80039_c0_g1	301.619	-2.97127	1.54e-13	1	Name=UniRef90_UPI0010F7DEA0	NA	NA			NA	NA
TRINITY_DN50670_c0_g1	29.8298	-3.54639	0.0349377	1	Name=HelroP192727	NA	NA			NA	NA
TRINITY_DN151806_c0_g3	92.1834	-4.40708	0.0197477	2	Name=CPSase_L_D2	K11540	XP_027221633.1	CAD protein-like	Penaeus vannamei	NA	NA	CAD protein-like
TRINITY_DN76103_c0_g1	16.2683	-4.74078	0.000243482	1	Name=RINGv	K10661	XP_027236972.1	E3 ubiquitin-protein ligase MARCH6-like isoform X1	Penaeus vannamei	NA	NA	E3 ubiquitin-protein ligase MARCH6-like isoform X1
TRINITY_DN152250_c22_g20	19.6765	-7.60422	1.78e-09	1	NA	NA	NA			NA	NA
