# Supplementary material for: Host-pathogen coevolution drives innate immune response to Aphanomyces astaci infection in freshwater crayfish: transcriptomic evidence
Source: BMC Genomics. 2022 Aug 22;23:600. doi: 10.1186/s12864-022-08571-z (PMC9394032; doi:10.1186/s12864-022-08571-z)
Supplement: Supplementary file 1 — Additional file 1: Table S1. List of sequences used in the BLAST analysis for identification of the innate immunity genes in noble and marbled crayfish and their respective gene accession numbers. Table S2. Innate immunity genes identified through the BLAST search with their respective match length, %identity, e- values and Dammit! annotations in the noble crayfish. Table S3. Innate immunity genes identified through the BLAST search with their respective match length, %identity, e- values and Dammit! annotations in the marbled crayfish. Table S4. Raw and post pre-processing Illumina sequence data statistics and mapping results of the read pseudo-alignment with Salmon against the de novo assembled transcriptome assemblies for noble crayfish and marbled crayfish. Table S5. List of differentially expressed genes in the response of the noble crayfish to the challenge with A. astaci. Table S6. List of differentially expressed genes and their respective annotations in the response of the marbled crayfish to the challenge with A. astaci. Figure S1. Results of the principal component analysis (PCA) analysis for (a) noble crayfish and (b) marbled crayfish on the rlog transformed datasets, indicating batch effect related to differences between males (blue) and females (red) in noble crayfish and reproduction (reproducing- green, non-reproducing- purple) in marbled crayfish. The PCA with batch effect removal using removeBatchEffect() function implemented in limma R package (Ritchie et al., 2015) for (c) noble crayfish and (d) marbled crayfish. Figure S2. Results of the Gene set enrichment analysis for (a) Hap A challenged noble crayfish (Day 3), (b) Hap A challenged noble crayfish (Day 21), (c) Hap B challenged marbled crayfish (Day 3), (d) Hap B challenged marbled crayfish (Day 21). Adjusted p- values, and Normalized enrichment scores (NES) are shown. AMPs- antimicrobial peptides, ProPO- prophenoloxidase pathway. File S1. FASTA sequences used in the BLAST analysis for identif [file 12864_2022_8571_MOESM1_ESM.zip › Supplementary_BMC/TableS6.xlsx]

## Sheet: Sheet1
Gene name	baseMean expression (DESeq2)	log2FoldChange ()DESeq2)	Adjusted p-value	No. of isoforms	Dammit! Annotation	KEGG KO	blastx accession number	BlastX annotation	Blastx taxon	Immune_gene_name	Gene group/pathway	Final Annotation
Marbled crayfish Haplogroup A 3 days post challenge
TRINITY_DN356611_c3_g1	43878.7	5.56162	0.0397551	1	Name=Hemocyanin_N	NA	QQH14665.1	prophenoloxidase	Procambarus clarkii	Hemocyanin	Prophenoloxidase pathway	hemocyanin
TRINITY_DN315340_c1_g1	37.711	4.85556	0.0040488	6	Name=Alk_phosphatase	NA	XP_027215779.1	alkaline phosphatase-like	Penaeus vannamei	AP	Lysosomal degradation	alkaline phosphatase-likePenaeus vannamei
TRINITY_DN304669_c1_g3	43.5533	4.53427	0.00100873	2	NA	NA	NA			NA	NA
TRINITY_DN246643_c0_g1	29.3019	4.36478	0.0100395	1	NA	NA	NA			NA	NA
TRINITY_DN79359_c0_g1	43.2207	4.19523	0.0344236	1	Name=ENSDARP00000106918	NA	NA			NA	NA
TRINITY_DN318304_c0_g2	70.0649	3.95376	0.0386279	4	Name=TNF		AYD41595.1	TNFSF, partial	Procambarus clarkii	TNF	Other	tumor necrosis factor, partial
TRINITY_DN291215_c2_g2	79.1631	3.81599	0.0165395	1	NA	NA	NA			NA	NA
TRINITY_DN303844_c0_g1	39.3904	3.68758	0.0379451	1	Name=ENSXMAP00000000733	NA	NA			NA	NA
TRINITY_DN246614_c0_g1	59.1473	3.61705	0.0234159	2	NA	NA	NA			NA	NA
TRINITY_DN266592_c0_g1	22.6979	3.58746	0.032346	1	NA	NA	NA			NA	NA
TRINITY_DN314170_c0_g1	97.6949	3.47178	0.0104854	4	Name=Ion_trans_2	NA	XP_027236419.1	uncharacterized protein LOC113827728	Penaeus vannamei	NA	NA	uncharacterized protein LOC113827728
TRINITY_DN278472_c0_g1	192.562	3.44859	0.0040488	1	NA	NA	NA			NA	NA
TRINITY_DN317111_c0_g3	179.337	3.35799	0.0295771	2	Name=Tsg	NA	XP_027212048.1	twisted gastrulation protein homolog 1-B-like	Penaeus vannamei	NA	NA	twisted gastrulation protein homolog 1-B-like
TRINITY_DN301183_c2_g3	102.906	3.18933	0.0281304	4	Name=DUF3254	NA	AOG75599.1	ALF6	Procambarus clarkii	ALFs	Antimicrobial peptides	ALF6
TRINITY_DN286331_c0_g1	75.3723	3.18207	0.0404697	1	Name=Lectin_C	NA	ANA91283.1	IL-CTL	Penaeus japonicus	C-type lectins	Recognition	IL-CTL
TRINITY_DN279308_c0_g1	106.921	3.14406	0.00426626	1	Name=TSP_1	K24428	XP_027223224.1	spondin-2-like	Penaeus vannamei	NA	NA	spondin-2-like
TRINITY_DN305733_c0_g1	72.0022	3.11963	0.0383223	1	NA	NA	NA			NA	NA
TRINITY_DN320226_c22_g12	42.3827	3.118	0.0238829	1	NA	NA	NA			NA	NA
TRINITY_DN290420_c0_g1	112.953	3.07854	0.00390948	3	NA	NA	NA			NA	NA
TRINITY_DN517749_c0_g1	72.4728	2.96539	0.0401499	1	NA	NA	NA			NA	NA
TRINITY_DN319985_c2_g1	23.9011	2.88533	0.0337766	2	Name=Bimp07439	NA	XP_027211727.1	uncharacterized protein LOC113805013	Penaeus vannamei	NA	NA	uncharacterized protein LOC113805013
TRINITY_DN308129_c0_g2	22.5728	2.86349	0.00752886	1	NA	NA	NA			NA	NA
TRINITY_DN317986_c0_g1	26.4524	2.82181	0.0455958	5	Name=Ig_2	K06767	XP_027227132.1	Down syndrome cell adhesion molecule-like protein Dscam2	Penaeus vannamei	DSCAM	Recognition	Down syndrome cell adhesion molecule-like protein Dscam2
TRINITY_DN265071_c1_g5	20.1678	2.81166	0.0149598	1	NA	NA	NA			NA	NA
TRINITY_DN246765_c1_g1	365.129	2.75484	0.0309697	1	Name=RPRC000582-PA	K19720	ROT80238.1	putative host cell factor 1-like	Penaeus vannamei	NA	NA	putative host cell factor 1-like
TRINITY_DN215065_c0_g6	50.6807	2.72548	0.0234159	1	NA	NA	NA			NA	NA
TRINITY_DN315338_c2_g1	125.856	2.55954	0.00426626	1	Name=BTB	K10478	XP_027236418.1	uncharacterized protein LOC113827724, partial	Penaeus vannamei	NA	NA	uncharacterized protein LOC113827724, partial
TRINITY_DN318441_c0_g1	23.1005	2.53682	0.0360756	6	NA	NA	NA			NA	NA
TRINITY_DN305631_c0_g1	123.794	2.49551	0.00977658	4	Name=SH3_2	K24048	XP_027222804.1	MAGUK p55 subfamily member 6-like	Penaeus vannamei	NA	NA	MAGUK p55 subfamily member 6-like
TRINITY_DN309848_c2_g2	963.624	2.44786	0.0234159	4	Name=I-set	NA	KAF2365127.1	Immunoglobulin I-set	Trinorchestia longiramus	Ig/Fn	Novel	Immunoglobulin-fibronectin containing protein
TRINITY_DN308795_c0_g1	99.2932	2.42509	0.0440116	1	NA	NA	NA			NA	NA
TRINITY_DN304465_c0_g1	54.6766	2.35528	0.0261249	7	NA	NA	NA			NA	NA
TRINITY_DN252674_c0_g1	215.233	2.23216	0.049461	1	Name=PHUM475110-PA	NA	XP_027228586.1	forkhead box protein D1-like	Penaeus vannamei	NA	NA	forkhead box protein D1-like
TRINITY_DN309621_c2_g2	88.7393	2.22663	0.0495231	5	Name=DOMON	NA	ROT68536.1	hypothetical protein C7M84_013337	Penaeus vannamei	NA	NA	hypothetical protein C7M84_013337
TRINITY_DN301173_c23_g17	32.9633	2.18671	0.019181	1	NA	NA	NA			NA	NA
TRINITY_DN308402_c0_g1	37.2556	2.10765	0.0397551	1	NA	NA	NA			NA	NA
TRINITY_DN320128_c2_g1	76.5981	2.1047	0.0234159	6	NA	NA	NA			NA	NA
TRINITY_DN309954_c0_g1	85.2144	2.0935	0.00108456	2	NA	NA	NA			NA	NA
TRINITY_DN319054_c0_g1	147.765	2.05117	0.0165395	2	Name=TTL	K16608	KAF2354393.1	Tubulin-tyrosine ligase/Tubulin polyglutamylase	Trinorchestia longiramus	NA	NA	Tubulin-tyrosine ligase/Tubulin polyglutamylase
TRINITY_DN318518_c4_g8	889.338	2.02733	0.00551492	4	Name=Transferrin	K06569	AYD41583.1	pacifastin heavy chain precursor, partial	Procambarus clarkii	Pacifastin-HC	Prophenoloxidase pathway	pacifastin heavy chain precursor
TRINITY_DN291959_c0_g1	38.0338	2.00112	0.0379451	1	NA	NA	NA			NA	NA
TRINITY_DN280189_c2_g1	49.2076	1.94269	0.00266138	1	NA	NA	NA			NA	NA
TRINITY_DN313959_c0_g1	19.2009	1.7973	0.0351908	2	Name=Ank_4	NA	XP_027218208.1	ankyrin repeat domain-containing protein 29-like	Penaeus vannamei	NA	NA	ankyrin repeat domain-containing protein 29-like
TRINITY_DN320145_c9_g9	193.307	1.42403	0.014285	1	NA	NA	NA			NA	NA
TRINITY_DN317754_c0_g1	287.544	1.35881	0.018721	2	Name=COesterase	K01049	XP_027218290.1	acetylcholinesterase-like	Penaeus vannamei	NA	NA	acetylcholinesterase-like
TRINITY_DN315846_c3_g1	217.652	1.15522	0.0295771	1	NA	NA	NA			NA	NA
TRINITY_DN311252_c0_g1	138.768	1.10452	0.0386279	1	Name=EDAN008271-RA	NA	XP_027218748.1	uncharacterized protein LOC113811249 isoform X2	Penaeus vannamei	NA	NA	uncharacterized protein LOC113811249 isoform X2
TRINITY_DN313258_c0_g1	60.164	-1.39972	0.0165395	1	Name=FBpp0186212	NA	NA			NA	NA
TRINITY_DN300012_c2_g6	75.7393	-1.59975	0.0344236	1	Name=S8A765_DACHA	NA	NA			NA	NA
TRINITY_DN303538_c0_g1	51.2288	-1.60461	0.00426626	1	NA	NA	NA			NA	NA
TRINITY_DN221585_c0_g1	93.0782	-1.93194	0.0234159	1	NA	NA	NA			NA	NA
TRINITY_DN315468_c2_g5	26.4393	-1.9939	0.0499301	4	NA	NA	NA			NA	NA
TRINITY_DN295826_c0_g11	43.4785	-2.30603	0.0295771	1	Name=EDAN011853-RA	NA	XP_027236153.1	proteoglycan 4-like isoform X8	Penaeus vannamei	NA	NA	proteoglycan 4-like isoform X8
TRINITY_DN312040_c1_g5	20.7873	-2.51563	0.0499301	12	NA	NA	NA			NA	NA
TRINITY_DN307442_c4_g1	16.5574	-3.03228	0.0250012	6	Name=ENSTNIP00000007986	NA	NA			NA	NA
TRINITY_DN293280_c0_g1	36.5377	-3.12185	0.0499301	2	NA	NA	NA			NA	NA
TRINITY_DN244675_c1_g1	1058.49	-3.18327	0.0282385	1	NA	NA	NA			NA	NA
TRINITY_DN291167_c2_g1	788.497	-3.26486	0.0344236	1	Name=SGL	NA	XP_027235666.1	regucalcin-like	Penaeus vannamei	NA	NA	regucalcin-like
TRINITY_DN315031_c0_g1	125.585	-3.30331	0.0299995	4	NA	NA	NA			NA	NA
TRINITY_DN437676_c0_g1	32.133	-3.45818	0.0397551	1	NA	NA	NA			NA	NA
TRINITY_DN306020_c0_g1	1633.63	-3.73245	0.00610386	1	NA	NA	NA			NA	NA
TRINITY_DN250390_c0_g1	91.6168	-3.87525	0.0344236	2	Name=Chitin_bind_3	NA	XP_027207179.1	uncharacterized protein LOC113800584	Penaeus vannamei	NA	NA	uncharacterized protein LOC113800584
TRINITY_DN311038_c2_g3	24.7892	-3.92223	0.0295771	1	NA	NA	NA			NA	NA
TRINITY_DN283579_c0_g1	33.4575	-4.01979	0.0040488	1	NA	NA	NA			NA	NA
TRINITY_DN295156_c0_g1	31766.1	-4.83657	0.00977658	1	Name=S-methyl_trans	K00544	WP_069134470.1	homocysteine S-methyltransferase family protein	Gammaproteobacteria bacterium 2W06	NA	NA	homocysteine S-methyltransferase family protein
TRINITY_DN246888_c0_g1	75.0159	-5.3736	0.0499301	1	Name=SPU_011004-tr	NA	NA			NA	NA
TRINITY_DN313041_c4_g2	215.519	-5.44765	0.0344236	1	Name=HTH_23	NA	NA			NA	NA
TRINITY_DN244675_c0_g2	651.232	-5.65475	0.00391078	1	NA	NA	NA			NA	NA
TRINITY_DN257620_c1_g1	78.0386	-5.85863	0.0282385	1	Name=78594	NA	NA			NA	NA
TRINITY_DN316970_c2_g1	63.0776	-6.19707	0.0416814	1	NA	NA	NA			NA	NA
TRINITY_DN264985_c0_g1	53.3964	-6.5185	0.0234159	1	Name=CapteP177589	K00544	NA			NA	NA
TRINITY_DN93591_c0_g1	31058.7	-6.7022	0.0234159	1	Name=DUF1943	NA	AAG17936.1	vitellogenin	Cherax quadricarinatus	NA	NA	vitellogenin
TRINITY_DN316970_c5_g1	484.623	-7.14848	0.00502286	2	Name=CUFF.35230.1_Ste	NA	NA			NA	NA
TRINITY_DN200697_c0_g1	120.589	-7.38428	0.0040488	1	Name=ENSONIP00000009307	NA	NA			NA	NA
TRINITY_DN260205_c0_g1	270.081	-7.4822	0.0440116	1	NA	NA	NA			NA	NA
TRINITY_DN266785_c0_g1	161.681	-7.77747	0.00528645	2	Name=CapteP177589	NA	NA			NA	NA
TRINITY_DN297610_c2_g2	119.916	-8.20057	0.00391078	3	Name=LFUL002702-RA	NA	NA			NA	NA
TRINITY_DN119133_c0_g1	122.048	-8.23627	0.00495422	1	Name=Sakowv30015422m	NA	NA			NA	NA
TRINITY_DN267983_c1_g1	18869.3	-8.67419	0.00390948	1	Name=DUF971	K00471	XP_027236777.1	gamma-butyrobetaine dioxygenase-like	Penaeus vannamei	NA	NA	gamma-butyrobetaine dioxygenase-like
Marbled crayfish Haplogroup B 3 days post challenge
TRINITY_DN320644_c1_g2	158.382	-0.812277	0.0490311	1	Name=XP_004206471.1	NA	NA			NA	NA
TRINITY_DN201577_c0_g1	207.559	-1.9915	0.00977123	1	Name=DUF4499	NA	NA			NA	NA
TRINITY_DN62258_c0_g1	32.8822	-2.12569	0.0414783	1	NA	NA	NA			NA	NA
TRINITY_DN315838_c38_g9	290.163	-2.60401	0.0445604	2	NA	NA	NA			NA	NA
TRINITY_DN244675_c1_g1	1058.49	-3.39192	0.0375448	1	NA	NA	NA			NA	NA
TRINITY_DN306020_c0_g1	1633.63	-3.97429	0.00607182	1	NA	NA	NA			NA	NA
TRINITY_DN315058_c0_g1	51.9232	-4.09474	0.0414783	1	NA	NA	NA			NA	NA
TRINITY_DN295156_c0_g1	31766.1	-4.58928	0.0414783	1	Name=S-methyl_trans	K00544	WP_069134470.1	homocysteine S-methyltransferase family protein	Gammaproteobacteria bacterium 2W06	NA	NA	homocysteine S-methyltransferase family protein
TRINITY_DN320154_c5_g1	1787.82	-4.81999	0.0283881	1	NA	NA	NA			NA	NA
TRINITY_DN318215_c4_g1	138.941	-5.51943	0.0414783	2	NA	NA	NA			NA	NA
TRINITY_DN244675_c0_g2	651.232	-5.58134	0.00607182	1	NA	NA	NA			NA	NA
TRINITY_DN297610_c2_g2	119.916	-6.85436	0.0414783	3	Name=LFUL002702-RA	NA	NA			NA	NA
TRINITY_DN93591_c0_g1	31058.7	-7.18613	0.0283881	1	Name=DUF1943	NA	AAG17936.1	vitellogenin	Cherax quadricarinatus	NA	NA	vitellogenin
TRINITY_DN119133_c0_g1	122.048	-7.34932	0.0414783	1	Name=Sakowv30015422m	NA	NA			NA	NA
TRINITY_DN267983_c1_g1	18869.3	-10.3956	5.35336e-05	1	Name=DUF971	K00471	XP_027236777.1	gamma-butyrobetaine dioxygenase-like	Penaeus vannamei	NA	NA	gamma-butyrobetaine dioxygenase-like
Marbled crayfish Haplogroup A 21 days post challenge
TRINITY_DN296173_c4_g6	11.3988	5.83118	0.00105402	1	Name=SSU_rRNA_bacteria	NA	NA			NA	NA
TRINITY_DN305907_c3_g13	28.409	5.3502	0.00439882	1	Name=LSU_rRNA_bacteria	NA	KAF2129714.1	hypothetical protein P153DRAFT_418347, partial	Dothidotthia symphoricarpi CBS 119687	NA	NA	hypothetical protein P153DRAFT_418347, partial
TRINITY_DN303813_c1_g31	21.4652	3.2827	0.0210725	1	Name=LSU_rRNA_eukarya	NA	OBZ64685.1	hypothetical protein A0H81_15002, partial	Grifola frondosa	NA	NA	hypothetical protein A0H81_15002, partial
TRINITY_DN316061_c0_g3	27.4062	2.95217	0.000287855	3	NA	NA	NA			NA	NA
TRINITY_DN297739_c4_g7	31.3121	2.79834	0.000287855	3	Name=LSU_rRNA_archaea	NA	TVY73137.1	hypothetical protein LSUE1_G006148, partial	Lachnellula suecica	NA	NA	hypothetical protein LSUE1_G006148, partial
TRINITY_DN282581_c3_g2	23.0633	2.77153	0.0170552	2	Name=LSU_rRNA_eukarya	NA	PWY63173.1	hypothetical protein BO70DRAFT_303588, partial	Aspergillus heteromorphus CBS 117.55	NA	NA	hypothetical protein BO70DRAFT_303588, partial
TRINITY_DN272000_c1_g1	384.937	2.69917	0.0421434	1	Name=p450	NA	XP_027224377.1	cytochrome P450 2J3-like	Penaeus vannamei	NA	NA	cytochrome P450 2J3-like
TRINITY_DN291215_c2_g2	19.3669	2.24547	0.0166427	1	NA	NA	NA			NA	NA
TRINITY_DN295724_c0_g1	447.33	1.69427	0.00281328	3	Name=FCH	K20126	XP_027224234.1	uncharacterized protein LOC113816369 isoform X4	Penaeus vannamei	NA	NA	uncharacterized protein LOC113816369 isoform X4
TRINITY_DN279796_c0_g1	191.782	0.843496	0.00878763	1	NA	NA	NA			NA	NA
TRINITY_DN315795_c3_g1	177.852	0.739796	0.0421434	3	Name=GRAM	NA	XP_027229977.1	GRAM domain-containing protein 2B-like	Penaeus vannamei	NA	NA	GRAM domain-containing protein 2B-like
TRINITY_DN305945_c4_g2	688.01	0.680569	0.00380852	2	Name=LLOTMP001619-PA	K09884	ROT63716.1	Aquaporin-12	Penaeus vannamei	NA	NA	Aquaporin-12
TRINITY_DN230109_c0_g1	204.071	0.601396	0.0210725	1	Name=Med6	K15128	XP_027217237.1	mediator of RNA polymerase II transcription subunit 6-like	Penaeus vannamei	NA	NA	mediator of RNA polymerase II transcription subunit 6-like
TRINITY_DN319400_c48_g2	3850.89	0.51851	0.0262277	2	NA	NA	NA			NA	NA
TRINITY_DN316757_c0_g2	803.72	0.395112	0.0421434	4	Name=Homeobox	K09228	XP_027207965.1	zinc finger protein 850-like	Penaeus vannamei	NA	NA	zinc finger protein 850-like
TRINITY_DN320034_c115_g30	316.807	-0.44651	0.0334253	1	NA	NA	NA			NA	NA
TRINITY_DN320057_c572_g20	877.956	-0.480598	0.0421434	1	NA	NA	NA			NA	NA
TRINITY_DN269736_c16_g2	441.72	-0.505872	0.0372223	2	NA	NA	NA			NA	NA
TRINITY_DN303072_c0_g1	428.372	-0.516317	0.0383044	1	NA	NA	NA			NA	NA
TRINITY_DN320489_c39_g4	4704.75	-0.776645	0.00380852	1	Name=LSU_rRNA_bacteria	NA	VDN00566.1	unnamed protein product, partial	Onchocerca ochengi	NA	NA	unnamed protein product, partial
TRINITY_DN248084_c2_g1	173.403	-0.943001	0.00689234	2	NA	NA	NA			NA	NA
TRINITY_DN290276_c3_g8	273.912	-1.33449	0.0234337	1	NA	NA	NA			NA	NA
TRINITY_DN314564_c8_g5	37.4521	-1.47243	0.00380852	2	NA	NA	NA			NA	NA
TRINITY_DN289525_c0_g3	181.683	-1.68259	0.00063968	3	Name=UniRef90_UPI00148CB849	NA	NA			NA	NA
TRINITY_DN257492_c0_g8	24.3005	-1.71015	0.0114744	2	Name=UniRef90_Q95YM2	NA	NA			NA	NA
TRINITY_DN301712_c0_g1	13.582	-1.83202	0.0421434	1	NA	NA	NA			NA	NA
TRINITY_DN309302_c2_g1	274.001	-1.89314	0.0048587	2	Name=Q756B8_ASHGO	NA	XP_027208815.1	uncharacterized protein LOC113802439	Penaeus vannamei	NA	NA	uncharacterized protein LOC113802439
TRINITY_DN186372_c2_g1	10.8027	-1.97992	0.0372223	1	Name=XP_002166620.2	NA	NA			NA	NA
TRINITY_DN254071_c0_g1	112.607	-2.05831	0.0108059	1	NA	NA	NA			NA	NA
TRINITY_DN315521_c0_g2	27.402	-2.16934	0.0166427	2	NA	NA	XP_027230544.1	hybrid signal transduction histidine kinase L-like	Penaeus vannamei	NA	NA	hybrid signal transduction histidine kinase L-like
TRINITY_DN320164_c9_g1	35.4796	-2.56757	0.000228402	1	Name=PB13945-PA	NA	NA			NA	NA
Marbled crayfish Haplogroup B 21 days post challenge
TRINITY_DN305907_c3_g13	28.409	7.49847	4.87658e-08	1	Name=LSU_rRNA_bacteria	NA	KAF2129714.1	hypothetical protein P153DRAFT_418347, partial	Dothidotthia symphoricarpi CBS 119687	NA	NA	hypothetical protein P153DRAFT_418347, partial
TRINITY_DN296173_c4_g6	11.3988	7.17667	3.85569e-07	1	Name=SSU_rRNA_bacteria	NA	NA			NA	NA
TRINITY_DN312963_c4_g2	2087.19	5.93101	9.59651e-05	1	Name=ENSDARP00000106918	NA	NA			NA	NA
TRINITY_DN319124_c64_g2	2047.2	4.10932	0.0418016	1	NA	NA	AAG17936.1	vitellogenin	Cherax quadricarinatus	NA	NA	vitellogenin
TRINITY_DN163821_c2_g2	1681.69	4.06927	0.0421741	2	NA	NA	AAG17936.1	vitellogenin	Cherax quadricarinatus	NA	NA	vitellogenin
TRINITY_DN319100_c5_g6	15.2357	4.03205	0.000426629	1	NA	NA	SBT54119.1	PIR Superfamily Protein	Plasmodium ovale wallikeri	NA	NA	PIR Superfamily Protein
TRINITY_DN319124_c64_g1	14687.8	4.02958	0.0421741	3	Name=DUF1943	NA	AAG17936.1	vitellogenin	Cherax quadricarinatus	NA	NA	vitellogenin
TRINITY_DN297739_c4_g7	31.3121	3.93062	9.63556e-12	3	Name=LSU_rRNA_bacteria	NA	TVY73137.1	hypothetical protein LSUE1_G006148, partial	Lachnellula suecica	NA	NA	hypothetical protein LSUE1_G006148, partial
TRINITY_DN282581_c3_g2	23.0633	3.6615	1.35452e-05	2	Name=LSU_rRNA_eukarya	NA	NA			NA	NA
TRINITY_DN303813_c1_g31	21.4652	3.63645	0.00146681	1	Name=LSU_rRNA_eukarya	NA	OBZ64685.1	hypothetical protein A0H81_15002, partial	Grifola frondosa	NA	NA	hypothetical protein A0H81_15002, partial
TRINITY_DN201121_c0_g3	13.6229	2.96092	0.00787322	1	Name=SSU_rRNA_bacteria	NA	KAF3948033.1	hypothetical protein CMV_025918	Castanea mollissima	NA	NA	hypothetical protein CMV_025918
TRINITY_DN299306_c1_g13	19.4479	2.77064	0.0221955	1	Name=SSU_rRNA_eukarya	NA	NA			NA	NA
TRINITY_DN269170_c0_g2	10.755	2.48832	0.0243385	1	Name=G8YC26_PICSO	NA	NA			NA	NA
TRINITY_DN311948_c1_g7	465.518	2.36	0.0418016	3	Name=Mqua11142	NA	NA			NA	NA
TRINITY_DN305907_c3_g12	16.5772	2.23188	0.00904444	2	Name=LSU_rRNA_eukarya	NA	XP_025373624.1	hypothetical protein FA10DRAFT_235632, partial	Acaromyces ingoldii	NA	NA	hypothetical protein FA10DRAFT_235632, partial
TRINITY_DN312551_c18_g5	28.3763	2.13433	0.00374574	1	Name=LSU_rRNA_bacteria	NA	NA			NA	NA
TRINITY_DN310196_c37_g3	11.03	2.07219	0.0135101	2	NA	NA	NA			NA	NA
TRINITY_DN293774_c0_g1	11.424	2.06169	0.00995971	2	Name=ENSDARP00000014024	NA	NA			NA	NA
TRINITY_DN232564_c0_g1	1097.28	2.05735	0.00904444	1	NA	NA	NA			NA	NA
TRINITY_DN277377_c0_g1	40.58	2.00334	0.0411543	1	NA	NA	NA			NA	NA
TRINITY_DN71695_c0_g1	576.569	1.92095	0.0377486	1	NA	K23638	ACY64752.1	crustin 2	Procambarus clarkii	Crustin	Antimicrobial peptides	crustin 2
TRINITY_DN296173_c4_g9	17.7687	1.88576	0.0114641	2	Name=SSU_rRNA_bacteria	NA	NA			NA	NA
TRINITY_DN314986_c1_g1	19.7282	1.64827	0.0454566	5	Name=MFS_1	NA	MPC09824.1	Major facilitator superfamily domain-containing protein 6	Portunus trituberculatus	NA	NA	Major facilitator superfamily domain-containing protein 6
TRINITY_DN296669_c0_g1	37.6292	1.6425	0.0361135	8	Name=Lectin_C	NA	ROT84023.1	C-type lectin	Penaeus vannamei	C-type lectins	Recognition	C-type lectin
TRINITY_DN305631_c0_g1	173.206	1.09066	0.0101055	4	Name=SH3_2	K24048	XP_027222804.1	MAGUK p55 subfamily member 6-like	Penaeus vannamei	NA	NA	MAGUK p55 subfamily member 6-like
TRINITY_DN311821_c36_g1	2290.12	0.882643	0.0114641	1	Name=Aminotran_3	K13524	XP_027236889.1	4-aminobutyrate aminotransferase, mitochondrial-like	Penaeus vannamei	NA	NA	4-aminobutyrate aminotransferase, mitochondrial-like
TRINITY_DN278321_c0_g1	47.8337	0.881457	0.0421741	1	NA	NA	NA			NA	NA
TRINITY_DN303685_c0_g1	103.648	0.866878	0.0199784	1	NA	K03098	NA			NA	NA
TRINITY_DN303179_c2_g1	2892	0.695909	0.00895505	6	Name=MFS_1	NA	XP_018015382.1	PREDICTED: major facilitator superfamily domain-containing protein 8-like	Hyalella azteca	NA	NA	PREDICTED: major facilitator superfamily domain-containing protein 8-like
TRINITY_DN300922_c0_g1	141.928	0.675049	0.0283928	1	NA	NA	NA			NA	NA
TRINITY_DN305945_c4_g2	688.01	0.642834	0.00374574	2	Name=LLOTMP001619-PA	K09884	ROT63716.1	Aquaporin-12	Penaeus vannamei	NA	NA	Aquaporin-12
TRINITY_DN319910_c41_g4	547.907	0.609407	0.0212482	1	NA	NA	NA			NA	NA
TRINITY_DN307599_c2_g1	657.946	0.573918	0.0235952	1	Name=FYVE	K17603	XP_027208087.1	zinc finger FYVE domain-containing protein 1-like isoform X1	Penaeus vannamei	NA	NA	zinc finger FYVE domain-containing protein 1-like isoform X1
TRINITY_DN318573_c9_g1	2238.03	0.553184	0.00389253	3	Name=Aldedh	K23234	XP_027225853.1	LOW QUALITY PROTEIN: aldehyde dehydrogenase family 8 member A1-like	Penaeus vannamei	NA	NA	LOW QUALITY PROTEIN: aldehyde dehydrogenase family 8 member A1-like
TRINITY_DN321698_c0_g2	1109.87	0.54517	0.0212482	1	Name=3944354.p	NA	NA			NA	NA
TRINITY_DN230109_c0_g1	204.071	0.545034	0.0315159	1	Name=Med6	K15128	XP_027217237.1	mediator of RNA polymerase II transcription subunit 6-like	Penaeus vannamei	NA	NA	mediator of RNA polymerase II transcription subunit 6-like
TRINITY_DN305413_c1_g1	3799.1	0.487045	0.00878974	1	Name=Aldedh	K00139	XP_027211325.1	succinate-semialdehyde dehydrogenase, mitochondrial-like	Penaeus vannamei	NA	NA	succinate-semialdehyde dehydrogenase, mitochondrial-like
TRINITY_DN181424_c1_g1	4307.97	0.371484	0.0135101	2	Name=PC4	NA	NA			NA	NA
TRINITY_DN304614_c6_g1	28411.1	0.362616	0.0243966	1	Name=LFUL008294-RA	K04374	AXR98477.1	activating transcription factor 4, partial	Procambarus clarkii	NA	NA	activating transcription factor 4, partial
TRINITY_DN201190_c0_g1	1857.39	0.336282	0.00200671	1	Name=Fer2_3	K00235	AVN99065.1	succinate dehydrogenase [ubiquinone] iron-sulfur subunit, mitochondrial-like, partial	Procambarus clarkii	NA	NA	succinate dehydrogenase [ubiquinone] iron-sulfur subunit, mitochondrial-like, partial
TRINITY_DN320731_c106_g1	684.601	-0.386111	0.0150223	1	NA	NA	NA			NA	NA
TRINITY_DN314719_c9_g1	952.967	-0.404123	0.0205909	1	Name=DBC1	NA	XP_027233603.1	cell division cycle and apoptosis regulator protein 1-like isoform X2	Penaeus vannamei	NA	NA	cell division cycle and apoptosis regulator protein 1-like isoform X2
TRINITY_DN316141_c133_g8	1930.15	-0.435136	0.0129431	1	NA	NA	NA			NA	NA
TRINITY_DN320034_c115_g30	316.807	-0.468308	0.0071427	1	NA	NA	NA			NA	NA
TRINITY_DN310395_c33_g58	325.823	-0.486678	0.0490933	1	NA	NA	NA			NA	NA
TRINITY_DN320516_c131_g12	460.725	-0.490876	0.00264189	1	NA	NA	NA			NA	NA
TRINITY_DN315057_c57_g3	419.63	-0.502054	0.0221955	1	Name=Sakowv30037948m	NA	NA			NA	NA
TRINITY_DN303561_c1_g1	301.848	-0.508262	0.0143213	1	Name=RFX_DNA_binding	NA	MPC13982.1	Protein split ends	Portunus trituberculatus	NA	NA	Protein split ends
TRINITY_DN307047_c29_g8	888.04	-0.529812	0.000209809	1	NA	NA	NA			NA	NA
TRINITY_DN317761_c99_g30	1277.61	-0.543636	0.00621851	5	Name=HSAL25204-PA	NA	NA			NA	NA
TRINITY_DN316780_c2_g1	453.946	-0.563278	9.59651e-05	1	Name=RRM_1	K13107	XP_027217113.1	RNA-binding motif protein, X-linked 2-like	Penaeus vannamei	NA	NA	RNA-binding motif protein, X-linked 2-like
TRINITY_DN304718_c7_g4	137.792	-0.578638	0.0317932	1	NA	NA	NA			NA	NA
TRINITY_DN269736_c16_g2	441.72	-0.585331	0.00146681	2	NA	NA	NA			NA	NA
TRINITY_DN320057_c572_g56	469.667	-0.58941	0.00312232	1	NA	NA	NA			NA	NA
TRINITY_DN320057_c572_g20	877.956	-0.59722	0.000395013	1	NA	NA	NA			NA	NA
TRINITY_DN298129_c2_g3	196.46	-0.61679	0.00215667	1	NA	NA	NA			NA	NA
TRINITY_DN320057_c572_g28	896.508	-0.623019	0.000300978	1	NA	NA	NA			NA	NA
TRINITY_DN286091_c2_g1	79.5768	-0.724856	0.0329796	4	NA	NA	NA			NA	NA
TRINITY_DN304953_c33_g46	83.4945	-0.827785	0.0127875	2	NA	NA	NA			NA	NA
TRINITY_DN318224_c14_g1	83.6347	-0.842962	0.0367359	1	NA	NA	NA			NA	NA
TRINITY_DN237271_c1_g2	89.4722	-0.891011	0.000830594	1	Name=Lalb_00420	NA	NA			NA	NA
TRINITY_DN298807_c8_g20	654.771	-0.903585	0.000209809	1	NA	NA	NA			NA	NA
TRINITY_DN356516_c4_g31	117.85	-0.933428	0.0309139	1	NA	NA	NA			NA	NA
TRINITY_DN278560_c2_g7	34.3906	-1.02742	0.0283928	4	NA	NA	NA			NA	NA
TRINITY_DN317043_c10_g16	34.9375	-1.03413	0.0419879	1	NA	NA	NA			NA	NA
TRINITY_DN92199_c0_g2	87.241	-1.04306	9.59651e-05	1	Name=ENSAMXP00000021624	NA	NA			NA	NA
TRINITY_DN200918_c0_g1	51.2706	-1.08677	0.0283928	1	Name=ENSDARP00000100767	NA	NA			NA	NA
TRINITY_DN514170_c0_g1	40.6714	-1.10782	0.0297006	1	Name=UniRef90_A9UUU4	NA	NA			NA	NA
TRINITY_DN258654_c0_g2	148.376	-1.13276	0.00895505	1	Name=ENSGALP00000041084	NA	NA			NA	NA
TRINITY_DN282338_c0_g1	67.276	-1.1403	0.0418016	2	Name=I2H4N3_TETBL	NA	NA			NA	NA
TRINITY_DN311153_c30_g1	21.3019	-1.18863	0.040268	1	Name=UniRef90_UPI000B36C352	NA	NA			NA	NA
TRINITY_DN320341_c4_g5	472.211	-1.21186	0.000724474	14	Name=SPU_024160-tr	NA	CAC5422454.1	unnamed protein product	Mytilus coruscus	NA	NA	unnamed protein product
TRINITY_DN303045_c0_g2	44.8026	-1.22227	0.0283928	1	Name=TriadP25103	NA	NA			NA	NA
TRINITY_DN276905_c2_g1	21.437	-1.26886	0.0326991	1	NA	NA	NA			NA	NA
TRINITY_DN235561_c0_g1	34.6761	-1.3501	0.00904444	2	Name=ENSDARP00000057160	NA	NA			NA	NA
TRINITY_DN518678_c0_g1	20.3087	-1.35793	0.0194858	1	Name=FBpp0077664	NA	NA			NA	NA
TRINITY_DN334865_c0_g2	81.892	-1.3619	0.0071427	1	Name=5517317.p	NA	NA			NA	NA
TRINITY_DN29156_c0_g1	20.9469	-1.42998	0.013416	1	Name=UniRef90_A9UUU4	NA	NA			NA	NA
TRINITY_DN315129_c3_g9	23.1691	-1.48522	0.00904444	6	NA	NA	NA			NA	NA
TRINITY_DN518025_c0_g1	54.5172	-1.54064	0.0310713	1	Name=UniRef90_A9UUU4	NA	NA			NA	NA
TRINITY_DN257492_c0_g8	24.3005	-1.61242	0.00979793	2	Name=UniRef90_Q95YM2	NA	NA			NA	NA
TRINITY_DN312801_c18_g6	65.1775	-1.63418	1.46007e-05	1	NA	NA	NA			NA	NA
TRINITY_DN309882_c0_g2	45.8809	-1.67702	0.00010599	5	Name=tRNA	NA	NA			NA	NA
TRINITY_DN394459_c0_g2	143.329	-1.74966	3.31196e-05	1	Name=UniRef90_A9UUU4	NA	NA			NA	NA
TRINITY_DN462507_c0_g1	24.5876	-1.7628	0.000148412	1	Name=AEPI002356-PA	NA	NA			NA	NA
TRINITY_DN310583_c7_g13	19.8726	-1.7669	0.0421741	1	NA	NA	NA			NA	NA
TRINITY_DN247189_c0_g1	27.1998	-1.7741	0.00259357	1	Name=UniRef90_A9UUU4	NA	NA			NA	NA
TRINITY_DN300446_c0_g1	13.463	-1.80491	0.0398152	1	Name=FBpp0077664	NA	XP_018007346.1	PREDICTED: uncharacterized protein LOC108665130	Hyalella azteca	NA	NA	PREDICTED: uncharacterized protein LOC108665130
TRINITY_DN50092_c0_g1	23.3903	-1.80837	0.0173821	1	Name=UniRef90_UPI000EAB1BDA	NA	NA			NA	NA
TRINITY_DN318484_c10_g9	413.465	-1.81606	0.000158547	1	Name=BGLTMP003164-PA	NA	NA			NA	NA
TRINITY_DN283625_c0_g1	9.66825	-1.84078	0.022887	2	Name=BGLTMP008734-PA	NA	NA			NA	NA
TRINITY_DN201432_c0_g1	9.4521	-1.93852	0.0454566	1	Name=LFUL000303-RA	NA	NA			NA	NA
TRINITY_DN318484_c10_g1	352.361	-1.97285	0.000580235	1	Name=BGLTMP003164-PA	NA	NA			NA	NA
TRINITY_DN246064_c0_g1	17.4586	-1.99067	0.0196825	4	NA	NA	NA			NA	NA
TRINITY_DN309302_c2_g1	274.001	-2.06722	0.000300978	2	Name=Q756B8_ASHGO	NA	XP_027208815.1	uncharacterized protein LOC113802439	Penaeus vannamei	NA	NA	uncharacterized protein LOC113802439
TRINITY_DN243334_c0_g1	29.3204	-2.08375	0.000300978	1	Name=UniRef90_UPI0012FEEE69	NA	NA			NA	NA
TRINITY_DN254071_c0_g1	112.607	-2.08748	0.0033047	1	NA	NA	NA			NA	NA
TRINITY_DN281159_c0_g1	13.0353	-2.15213	0.021795	1	NA	NA	NA			NA	NA
TRINITY_DN55429_c0_g2	203.083	-2.19297	5.28854e-19	1	Name=LH15316-PA	NA	NA			NA	NA
TRINITY_DN320164_c9_g1	35.4796	-2.19539	0.000688522	1	Name=PB13945-PA	NA	NA			NA	NA
TRINITY_DN289525_c0_g3	181.683	-2.23127	1.55134e-08	3	Name=UniRef90_UPI00148CB849	NA	NA			NA	NA
TRINITY_DN315246_c1_g2	9.03456	-2.26042	0.0490411	2	Name=UniRef90_UPI000B36C352	NA	NA			NA	NA
TRINITY_DN53299_c0_g1	8.9364	-2.4094	0.00363867	1	Name=UniRef90_A9UUU4	NA	NA			NA	NA
TRINITY_DN286487_c0_g3	10.6929	-2.41463	0.00323044	1	NA	NA	NA			NA	NA
TRINITY_DN169673_c0_g1	7.67374	-2.58841	0.0131321	2	Name=ENSLACP00000003429	NA	NA			NA	NA
TRINITY_DN249676_c0_g1	6.02967	-2.80651	0.022887	1	Name=SPU_015808-tr	NA	NA			NA	NA
TRINITY_DN229706_c0_g7	9.90678	-5.39265	0.0196825	1	NA	NA	NA			NA	NA

## Sheet: Sheet2
TRINITY_DN305907_c3_g13	28.4092	7.49848	4.87e-08	1	Name=LSU_rRNA_bacteria	NA	KAF2129714.1	hypothetical protein P153DRAFT_418347, partial	Dothidotthia symphoricarpi CBS 119687	NA	NA
TRINITY_DN296173_c4_g6	11.3988	7.17667	3.86e-07	1	Name=SSU_rRNA_bacteria	NA	NA			NA	NA
TRINITY_DN312963_c4_g2	2087.21	5.93102	9.61e-05	1	Name=ENSDARP00000106918	NA	NA			NA	NA
TRINITY_DN319124_c64_g2	2047.17	4.1093	0.0418026	1	NA	NA	AAG17936.1	vitellogenin	Cherax quadricarinatus	NA	NA
TRINITY_DN163821_c2_g2	1681.67	4.06925	0.0421751	2	NA	NA	AAG17936.1	vitellogenin	Cherax quadricarinatus	NA	NA
TRINITY_DN319100_c5_g6	15.2357	4.03205	0.00042646	1	NA	NA	SBT54119.1	PIR Superfamily Protein	Plasmodium ovale wallikeri	NA	NA
TRINITY_DN319124_c64_g1	14687.6	4.02956	0.0421751	3	Name=DUF1943	NA	AAG17936.1	vitellogenin	Cherax quadricarinatus	NA	NA
TRINITY_DN297739_c4_g7	31.3122	3.93062	9.64e-12	3	Name=LSU_rRNA_bacteria	NA	TVY73137.1	hypothetical protein LSUE1_G006148, partial	Lachnellula suecica	NA	NA
TRINITY_DN282581_c3_g2	23.0634	3.66151	1.35e-05	2	Name=LSU_rRNA_eukarya	NA	NA			NA	NA
TRINITY_DN303813_c1_g31	21.4652	3.63646	0.00146814	1	Name=LSU_rRNA_eukarya	NA	OBZ64685.1	hypothetical protein A0H81_15002, partial	Grifola frondosa	NA	NA
TRINITY_DN201121_c0_g3	13.623	2.96092	0.00787171	1	Name=SSU_rRNA_bacteria	NA	KAF3948033.1	hypothetical protein CMV_025918	Castanea mollissima	NA	NA
TRINITY_DN299306_c1_g13	19.4479	2.77064	0.0221877	1	Name=SSU_rRNA_eukarya	NA	NA			NA	NA
TRINITY_DN269170_c0_g2	10.755	2.48832	0.0243401	1	Name=G8YC26_PICSO	NA	NA			NA	NA
TRINITY_DN311948_c1_g7	465.52	2.36	0.0418026	3	Name=Mqua11142	NA	NA			NA	NA
TRINITY_DN305907_c3_g12	16.5772	2.23188	0.0090378	2	Name=LSU_rRNA_eukarya	NA	XP_025373624.1	hypothetical protein FA10DRAFT_235632, partial	Acaromyces ingoldii	NA	NA
TRINITY_DN312551_c18_g5	28.3763	2.13433	0.00374397	1	Name=LSU_rRNA_bacteria	NA	NA			NA	NA
TRINITY_DN310196_c37_g3	11.03	2.07218	0.0135159	2	NA	NA	NA			NA	NA
TRINITY_DN293774_c0_g1	11.424	2.06168	0.00996263	2	Name=ENSDARP00000014024	NA	NA			NA	NA
TRINITY_DN232564_c0_g1	1097.29	2.05736	0.0090378	1	NA	NA	NA			NA	NA
TRINITY_DN277377_c0_g1	40.5799	2.00333	0.0411398	1	NA	NA	NA			NA	NA
TRINITY_DN71695_c0_g1	576.567	1.92094	0.0377253	1	NA	K23638	ACY64752.1	crustin 2	Procambarus clarkii	Crustin	Antimicrobial peptides
TRINITY_DN296173_c4_g9	17.7687	1.88576	0.0114659	2	Name=SSU_rRNA_bacteria	NA	NA			NA	NA
TRINITY_DN314986_c1_g1	19.7281	1.64827	0.0454569	5	Name=MFS_1	NA	MPC09824.1	Major facilitator superfamily domain-containing protein 6	Portunus trituberculatus	NA	NA
TRINITY_DN296669_c0_g1	37.6292	1.64249	0.0361053	8	Name=Lectin_C	NA	ROT84023.1	C-type lectin	Penaeus vannamei	C-type lectins	Recognition
TRINITY_DN305631_c0_g1	173.206	1.09066	0.010104	4	Name=SH3_2	K24048	XP_027222804.1	MAGUK p55 subfamily member 6-like	Penaeus vannamei	NA	NA
TRINITY_DN311821_c36_g1	2290.12	0.882638	0.0114659	1	Name=Aminotran_3	K13524	XP_027236889.1	4-aminobutyrate aminotransferase, mitochondrial-like	Penaeus vannamei	NA	NA
TRINITY_DN278321_c0_g1	47.8337	0.881457	0.0421751	1	NA	NA	NA			NA	NA
TRINITY_DN303685_c0_g1	103.648	0.866878	0.0199814	1	NA	K03098	NA			NA	NA
TRINITY_DN303179_c2_g1	2891.99	0.695906	0.00895159	6	Name=MFS_1	NA	XP_018015382.1	PREDICTED: major facilitator superfamily domain-containing protein 8-like	Hyalella azteca	NA	NA
TRINITY_DN300922_c0_g1	141.928	0.675046	0.0283992	1	NA	NA	NA			NA	NA
TRINITY_DN305945_c4_g2	688.009	0.642833	0.00374397	2	Name=LLOTMP001619-PA	K09884	ROT63716.1	Aquaporin-12	Penaeus vannamei	NA	NA
TRINITY_DN319910_c41_g4	547.907	0.609407	0.0212485	1	NA	NA	NA			NA	NA
TRINITY_DN307599_c2_g1	657.945	0.573917	0.0235948	1	Name=FYVE	K17603	XP_027208087.1	zinc finger FYVE domain-containing protein 1-like isoform X1	Penaeus vannamei	NA	NA
TRINITY_DN318573_c9_g1	2238.02	0.553183	0.00389364	3	Name=Aldedh	K23234	XP_027225853.1	LOW QUALITY PROTEIN: aldehyde dehydrogenase family 8 member A1-like	Penaeus vannamei	NA	NA
TRINITY_DN321698_c0_g2	1109.87	0.545169	0.0212485	1	Name=3944354.p	NA	NA			NA	NA
TRINITY_DN230109_c0_g1	204.07	0.545033	0.0315283	1	Name=Med6	K15128	XP_027217237.1	mediator of RNA polymerase II transcription subunit 6-like	Penaeus vannamei	NA	NA
TRINITY_DN305413_c1_g1	3799.1	0.487044	0.00878915	1	Name=Aldedh	K00139	XP_027211325.1	succinate-semialdehyde dehydrogenase, mitochondrial-like	Penaeus vannamei	NA	NA
TRINITY_DN181424_c1_g1	4307.96	0.371482	0.0135159	2	Name=PC4	NA	NA			NA	NA
TRINITY_DN304614_c6_g1	28411.1	0.362615	0.0244087	1	Name=LFUL008294-RA	K04374	AXR98477.1	activating transcription factor 4, partial	Procambarus clarkii	NA	NA
TRINITY_DN201190_c0_g1	1857.39	0.336281	0.00201182	1	Name=Fer2_3	K00235	AVN99065.1	succinate dehydrogenase [ubiquinone] iron-sulfur subunit, mitochondrial-like, partial	Procambarus clarkii	NA	NA
TRINITY_DN320731_c106_g1	684.601	-0.386112	0.015032	1	NA	NA	NA			NA	NA
TRINITY_DN314719_c9_g1	952.967	-0.404124	0.0206028	1	Name=DBC1	NA	XP_027233603.1	cell division cycle and apoptosis regulator protein 1-like isoform X2	Penaeus vannamei	NA	NA
TRINITY_DN316141_c133_g8	1930.15	-0.435137	0.0129554	1	NA	NA	NA			NA	NA
TRINITY_DN320034_c115_g30	316.807	-0.468309	0.00715056	1	NA	NA	NA			NA	NA
TRINITY_DN310395_c33_g58	325.823	-0.48668	0.0491255	1	NA	NA	NA			NA	NA
TRINITY_DN320516_c131_g12	460.725	-0.490878	0.00264344	1	NA	NA	NA			NA	NA
TRINITY_DN315057_c57_g3	419.63	-0.502055	0.0221877	1	Name=Sakowv30037948m	NA	NA			NA	NA
TRINITY_DN303561_c1_g1	301.848	-0.508262	0.0143352	1	Name=RFX_DNA_binding	NA	MPC13982.1	Protein split ends	Portunus trituberculatus	NA	NA
TRINITY_DN307047_c29_g8	888.04	-0.529813	0.000210022	1	NA	NA	NA			NA	NA
TRINITY_DN317761_c99_g30	1277.61	-0.543636	0.00622312	5	Name=HSAL25204-PA	NA	NA			NA	NA
TRINITY_DN316780_c2_g1	453.946	-0.563278	9.61e-05	1	Name=RRM_1	K13107	XP_027217113.1	RNA-binding motif protein, X-linked 2-like	Penaeus vannamei	NA	NA
TRINITY_DN304718_c7_g4	137.792	-0.578638	0.0318167	1	NA	NA	NA			NA	NA
TRINITY_DN269736_c16_g2	441.721	-0.585332	0.00146814	2	NA	NA	NA			NA	NA
TRINITY_DN320057_c572_g56	469.667	-0.589412	0.00312359	1	NA	NA	NA			NA	NA
TRINITY_DN320057_c572_g20	877.956	-0.59722	0.000395636	1	NA	NA	NA			NA	NA
TRINITY_DN298129_c2_g3	196.46	-0.61679	0.00216008	1	NA	NA	NA			NA	NA
TRINITY_DN320057_c572_g28	896.508	-0.62302	0.000301225	1	NA	NA	NA			NA	NA
TRINITY_DN286091_c2_g1	79.5768	-0.724858	0.032998	4	NA	NA	NA			NA	NA
TRINITY_DN304953_c33_g46	83.4946	-0.827786	0.0127955	2	NA	NA	NA			NA	NA
TRINITY_DN318224_c14_g1	83.6347	-0.842964	0.0367456	1	NA	NA	NA			NA	NA
TRINITY_DN237271_c1_g2	89.4722	-0.891013	0.000831491	1	Name=Lalb_00420	NA	NA			NA	NA
TRINITY_DN298807_c8_g20	654.772	-0.903587	0.000210022	1	NA	NA	NA			NA	NA
TRINITY_DN356516_c4_g31	117.85	-0.933429	0.030915	1	NA	NA	NA			NA	NA
TRINITY_DN278560_c2_g7	34.3906	-1.02742	0.0283992	4	NA	NA	NA			NA	NA
TRINITY_DN317043_c10_g16	34.9375	-1.03414	0.042003	1	NA	NA	NA			NA	NA
TRINITY_DN92199_c0_g2	87.241	-1.04306	9.61e-05	1	Name=ENSAMXP00000021624	NA	NA			NA	NA
TRINITY_DN200918_c0_g1	51.2707	-1.08677	0.0283992	1	Name=ENSDARP00000100767	NA	NA			NA	NA
TRINITY_DN514170_c0_g1	40.6715	-1.10782	0.0297091	1	Name=UniRef90_A9UUU4	NA	NA			NA	NA
TRINITY_DN258654_c0_g2	148.376	-1.13277	0.00895159	1	Name=ENSGALP00000041084	NA	NA			NA	NA
TRINITY_DN282338_c0_g1	67.2761	-1.1403	0.0418026	2	Name=I2H4N3_TETBL	NA	NA			NA	NA
TRINITY_DN311153_c30_g1	21.3019	-1.18863	0.0402901	1	Name=UniRef90_UPI000B36C352	NA	NA			NA	NA
TRINITY_DN320341_c4_g5	472.212	-1.21186	0.000724401	14	Name=SPU_024160-tr	NA	CAC5422454.1	unnamed protein product	Mytilus coruscus	NA	NA
TRINITY_DN303045_c0_g2	44.8026	-1.22227	0.0283992	1	Name=TriadP25103	NA	NA			NA	NA
TRINITY_DN276905_c2_g1	21.4369	-1.26887	0.0327131	1	NA	NA	NA			NA	NA
TRINITY_DN235561_c0_g1	34.6761	-1.3501	0.0090378	2	Name=ENSDARP00000057160	NA	NA			NA	NA
TRINITY_DN518678_c0_g1	20.3087	-1.35793	0.0194976	1	Name=FBpp0077664	NA	NA			NA	NA
TRINITY_DN334865_c0_g2	81.892	-1.36191	0.00715056	1	Name=5517317.p	NA	NA			NA	NA
TRINITY_DN29156_c0_g1	20.9469	-1.42998	0.0134221	1	Name=UniRef90_A9UUU4	NA	NA			NA	NA
TRINITY_DN315129_c3_g9	23.1691	-1.48522	0.0090378	6	NA	NA	NA			NA	NA
TRINITY_DN518025_c0_g1	54.5172	-1.54064	0.0310634	1	Name=UniRef90_A9UUU4	NA	NA			NA	NA
TRINITY_DN257492_c0_g8	24.3005	-1.61242	0.00979843	2	Name=UniRef90_Q95YM2	NA	NA			NA	NA
TRINITY_DN312801_c18_g6	65.1775	-1.63418	1.46e-05	1	NA	NA	NA			NA	NA
TRINITY_DN309882_c0_g2	45.881	-1.67702	0.000106017	5	Name=tRNA	NA	NA			NA	NA
TRINITY_DN394459_c0_g2	143.329	-1.74966	3.31e-05	1	Name=UniRef90_A9UUU4	NA	NA			NA	NA
TRINITY_DN462507_c0_g1	24.5876	-1.76281	0.000148527	1	Name=AEPI002356-PA	NA	NA			NA	NA
TRINITY_DN310583_c7_g13	19.8726	-1.76691	0.0421751	1	NA	NA	NA			NA	NA
TRINITY_DN247189_c0_g1	27.1998	-1.77411	0.00259404	1	Name=UniRef90_A9UUU4	NA	NA			NA	NA
TRINITY_DN300446_c0_g1	13.463	-1.8049	0.0398258	1	Name=FBpp0077664	NA	XP_018007346.1	PREDICTED: uncharacterized protein LOC108665130	Hyalella azteca	NA	NA
TRINITY_DN50092_c0_g1	23.3902	-1.80837	0.0173788	1	Name=UniRef90_UPI000EAB1BDA	NA	NA			NA	NA
TRINITY_DN318484_c10_g9	413.466	-1.81606	0.000158422	1	Name=BGLTMP003164-PA	NA	NA			NA	NA
TRINITY_DN283625_c0_g1	9.66826	-1.84078	0.0229007	2	Name=BGLTMP008734-PA	NA	NA			NA	NA
TRINITY_DN201432_c0_g1	9.45209	-1.93853	0.0454569	1	Name=LFUL000303-RA	NA	NA			NA	NA
TRINITY_DN318484_c10_g1	352.362	-1.97285	0.000579782	1	Name=BGLTMP003164-PA	NA	NA			NA	NA
TRINITY_DN246064_c0_g1	17.4586	-1.99067	0.0196748	4	NA	NA	NA			NA	NA
TRINITY_DN309302_c2_g1	274.001	-2.06721	0.000301225	2	Name=Q756B8_ASHGO	NA	XP_027208815.1	uncharacterized protein LOC113802439	Penaeus vannamei	NA	NA
TRINITY_DN243334_c0_g1	29.3203	-2.08374	0.000301225	1	Name=UniRef90_UPI0012FEEE69	NA	NA			NA	NA
TRINITY_DN254071_c0_g1	112.607	-2.08747	0.00330242	1	NA	NA	NA			NA	NA
TRINITY_DN281159_c0_g1	13.0354	-2.15214	0.021797	1	NA	NA	NA			NA	NA
TRINITY_DN55429_c0_g2	203.083	-2.19297	5.29e-19	1	Name=LH15316-PA	NA	NA			NA	NA
TRINITY_DN320164_c9_g1	35.4797	-2.19539	0.000688268	1	Name=PB13945-PA	NA	NA			NA	NA
TRINITY_DN289525_c0_g3	181.683	-2.23128	1.55e-08	3	Name=UniRef90_UPI00148CB849	NA	NA			NA	NA
TRINITY_DN315246_c1_g2	9.03457	-2.26043	0.0490494	2	Name=UniRef90_UPI000B36C352	NA	NA			NA	NA
TRINITY_DN53299_c0_g1	8.93641	-2.40941	0.0036407	1	Name=UniRef90_A9UUU4	NA	NA			NA	NA
TRINITY_DN286487_c0_g3	10.6929	-2.41463	0.00323231	1	NA	NA	NA			NA	NA
TRINITY_DN169673_c0_g1	7.67375	-2.5884	0.0131394	2	Name=ENSLACP00000003429	NA	NA			NA	NA
TRINITY_DN249676_c0_g1	6.02968	-2.80651	0.0229007	1	Name=SPU_015808-tr	NA	NA			NA	NA
TRINITY_DN229706_c0_g7	9.90677	-5.39265	0.0196748	1	NA	NA	NA			NA	NA
